# Supplementary material for: CHOGlycoNET: Comprehensive glycosylation reaction network for CHO cells
Source: Metab Eng. 2023 Mar;76:87–96. doi: 10.1016/j.ymben.2022.12.009 (PMC11132536; doi:10.1016/j.ymben.2022.12.009)
Supplement: Multimedia component 1 [file mmc1.zip]

Archive with 21 entries (18 files):
- SupplMaterial/
- SupplMaterial/ArchivedSupMat/
- SupplMaterial/ArchivedSupMat/check.csv
- SupplMaterial/ArchivedSupMat/check2.csv
- SupplMaterial/ArchivedSupMat/GlycanSpecies.csv
- SupplMaterial/ArchivedSupMat/GlycanSpecies.ods
- SupplMaterial/ArchivedSupMat/GlycanSpecies2.csv
- SupplMaterial/ArchivedSupMat/reactions.csv
- SupplMaterial/ArchivedSupMat/SupMat1_CHOGlycoNET.xlsx
- SupplMaterial/choglyconet.xml
- SupplMaterial/GlycansDistribution/
- SupplMaterial/GlycansDistribution/CHO-S_Glycoprofiles_Table.xlsx
- SupplMaterial/GlycansDistribution/CHO_HCP_IgG_Peaks_without_hybrid glycans.xlsx
- SupplMaterial/GlycansDistribution/Distributions.ods
- SupplMaterial/SuplMat7_Clustering_Analysis.docx
- SupplMaterial/SupMat1_CHOGlycoNET.xlsx
- SupplMaterial/SupMat2_Partition.csv
- SupplMaterial/SupMat3_ReactionsImportance.csv
- SupplMaterial/SupMat4_GlycanSpecies.csv
- SupplMaterial/SupMat5_Distributions.xlsx
- SupplMaterial/SupMat6_UMAP_ML.py
