# Supplementary material for: CHOGlycoNET: Comprehensive glycosylation reaction network for CHO cells
Source: Metab Eng. 2023 Mar;76:87–96. doi: 10.1016/j.ymben.2022.12.009 (PMC11132536; doi:10.1016/j.ymben.2022.12.009)
Supplement: Multimedia component 1 [file mmc1.zip › SupplMaterial/ArchivedSupMat/check.csv]

	0	1	2	3	4	5	6	7	8	9	10	11	12	13	14	15	16	17	18	19	20	21	22	23	24	25	26	27	28	29	30	31	32	33	34	35	36	37	38	39	40	41	42	43	44	45	46	47	48
0	Ma2Ma2Ma3(Ma2Ma3(Ma2Ma6)Ma6)Mb4GNb4GN;Asn	Ma2Ma2Ma3(Ma2Ma3(Ma2Ma6)Ma6)Mb4GNb4GN;Asn	Ma2Ma2Ma3(Ma2Ma3(Ma2Ma6)Ma6)Mb4GNb4GN;Asn	Ma2Ma2Ma3(Ma2Ma3(Ma2Ma6)Ma6)Mb4GNb4GN;Asn	Ma2Ma2Ma3(Ma2Ma3(Ma2Ma6)Ma6)Mb4GNb4GN;Asn	Ma2Ma2Ma3(Ma2Ma3(Ma2Ma6)Ma6)Mb4GNb4GN;Asn	Ma2Ma2Ma3(Ma2Ma3(Ma2Ma6)Ma6)Mb4GNb4GN;Asn	Ma2Ma2Ma3(Ma2Ma3(Ma2Ma6)Ma6)Mb4GNb4GN;Asn	Ma2Ma2Ma3(Ma2Ma3(Ma2Ma6)Ma6)Mb4GNb4GN;Asn	Ma2Ma2Ma3(Ma2Ma3(Ma2Ma6)Ma6)Mb4GNb4GN;Asn	Ma2Ma2Ma3(Ma2Ma3(Ma2Ma6)Ma6)Mb4GNb4GN;Asn	Ma2Ma2Ma3(Ma2Ma3(Ma2Ma6)Ma6)Mb4GNb4GN;Asn	Ma2Ma2Ma3(Ma2Ma3(Ma2Ma6)Ma6)Mb4GNb4GN;Asn	Ma2Ma2Ma3(Ma2Ma3(Ma2Ma6)Ma6)Mb4GNb4GN;Asn	Ma2Ma2Ma3(Ma2Ma3(Ma2Ma6)Ma6)Mb4GNb4GN;Asn	Ma2Ma2Ma3(Ma2Ma3(Ma2Ma6)Ma6)Mb4GNb4GN;Asn	Ma2Ma2Ma3(Ma2Ma3(Ma2Ma6)Ma6)Mb4GNb4GN;Asn	Ma2Ma2Ma3(Ma2Ma3(Ma2Ma6)Ma6)Mb4GNb4GN;Asn	Ma2Ma2Ma3(Ma2Ma3(Ma2Ma6)Ma6)Mb4GNb4GN;Asn	Ma2Ma2Ma3(Ma2Ma3(Ma2Ma6)Ma6)Mb4GNb4GN;Asn	Ma2Ma2Ma3(Ma2Ma3(Ma2Ma6)Ma6)Mb4GNb4GN;Asn	Ma2Ma2Ma3(Ma2Ma3(Ma2Ma6)Ma6)Mb4GNb4GN;Asn	Ma2Ma2Ma3(Ma2Ma3(Ma2Ma6)Ma6)Mb4GNb4GN;Asn	Ma2Ma2Ma3(Ma2Ma3(Ma2Ma6)Ma6)Mb4GNb4GN;Asn	Ma2Ma2Ma3(Ma2Ma3(Ma2Ma6)Ma6)Mb4GNb4GN;Asn	Ma2Ma2Ma3(Ma2Ma3(Ma2Ma6)Ma6)Mb4GNb4GN;Asn	Ma2Ma2Ma3(Ma2Ma3(Ma2Ma6)Ma6)Mb4GNb4GN;Asn	Ma2Ma2Ma3(Ma2Ma3(Ma2Ma6)Ma6)Mb4GNb4GN;Asn	Ma2Ma2Ma3(Ma2Ma3(Ma2Ma6)Ma6)Mb4GNb4GN;Asn	Ma2Ma2Ma3(Ma2Ma3(Ma2Ma6)Ma6)Mb4GNb4GN;Asn	Ma2Ma2Ma3(Ma2Ma3(Ma2Ma6)Ma6)Mb4GNb4GN;Asn	Ma2Ma2Ma3(Ma2Ma3(Ma2Ma6)Ma6)Mb4GNb4GN;Asn	Ma2Ma2Ma3(Ma2Ma3(Ma2Ma6)Ma6)Mb4GNb4GN;Asn	Ma2Ma2Ma3(Ma2Ma3(Ma2Ma6)Ma6)Mb4GNb4GN;Asn	Ma2Ma2Ma3(Ma2Ma3(Ma2Ma6)Ma6)Mb4GNb4GN;Asn	Ma2Ma2Ma3(Ma2Ma3(Ma2Ma6)Ma6)Mb4GNb4GN;Asn	Ma2Ma2Ma3(Ma2Ma3(Ma2Ma6)Ma6)Mb4GNb4GN;Asn	Ma2Ma2Ma3(Ma2Ma3(Ma2Ma6)Ma6)Mb4GNb4GN;Asn	Ma2Ma2Ma3(Ma2Ma3(Ma2Ma6)Ma6)Mb4GNb4GN;Asn	Ma2Ma2Ma3(Ma2Ma3(Ma2Ma6)Ma6)Mb4GNb4GN;Asn	Ma2Ma2Ma3(Ma2Ma3(Ma2Ma6)Ma6)Mb4GNb4GN;Asn	Ma2Ma2Ma3(Ma2Ma3(Ma2Ma6)Ma6)Mb4GNb4GN;Asn	Ma2Ma2Ma3(Ma2Ma3(Ma2Ma6)Ma6)Mb4GNb4GN;Asn	Ma2Ma2Ma3(Ma2Ma3(Ma2Ma6)Ma6)Mb4GNb4GN;Asn	Ma2Ma2Ma3(Ma2Ma3(Ma2Ma6)Ma6)Mb4GNb4GN;Asn	Ma2Ma2Ma3(Ma2Ma3(Ma2Ma6)Ma6)Mb4GNb4GN;Asn	Ma2Ma2Ma3(Ma2Ma3(Ma2Ma6)Ma6)Mb4GNb4GN;Asn	Ma2Ma2Ma3(Ma2Ma3(Ma2Ma6)Ma6)Mb4GNb4GN;Asn	Ma2Ma2Ma3(Ma2Ma3(Ma2Ma6)Ma6)Mb4GNb4GN;Asn
1	Ma2Ma3(Ma2Ma3(Ma2Ma6)Ma6)Mb4GNb4GN;Asn	Ma2Ma3(Ma2Ma3(Ma2Ma6)Ma6)Mb4GNb4GN;Asn	Ma2Ma3(Ma2Ma3(Ma2Ma6)Ma6)Mb4GNb4GN;Asn	Ma2Ma3(Ma2Ma3(Ma2Ma6)Ma6)Mb4GNb4GN;Asn	Ma2Ma3(Ma2Ma3(Ma2Ma6)Ma6)Mb4GNb4GN;Asn	Ma2Ma3(Ma2Ma3(Ma2Ma6)Ma6)Mb4GNb4GN;Asn	Ma2Ma3(Ma2Ma3(Ma2Ma6)Ma6)Mb4GNb4GN;Asn	Ma2Ma3(Ma2Ma3(Ma2Ma6)Ma6)Mb4GNb4GN;Asn	Ma2Ma3(Ma2Ma3(Ma2Ma6)Ma6)Mb4GNb4GN;Asn	Ma2Ma3(Ma2Ma3(Ma2Ma6)Ma6)Mb4GNb4GN;Asn	Ma2Ma3(Ma2Ma3(Ma2Ma6)Ma6)Mb4GNb4GN;Asn	Ma2Ma3(Ma2Ma3(Ma2Ma6)Ma6)Mb4GNb4GN;Asn	Ma2Ma3(Ma2Ma3(Ma2Ma6)Ma6)Mb4GNb4GN;Asn	Ma2Ma3(Ma2Ma3(Ma2Ma6)Ma6)Mb4GNb4GN;Asn	Ma2Ma3(Ma2Ma3(Ma2Ma6)Ma6)Mb4GNb4GN;Asn	Ma2Ma3(Ma2Ma3(Ma2Ma6)Ma6)Mb4GNb4GN;Asn	Ma2Ma3(Ma2Ma3(Ma2Ma6)Ma6)Mb4GNb4GN;Asn	Ma2Ma3(Ma2Ma3(Ma2Ma6)Ma6)Mb4GNb4GN;Asn	Ma2Ma3(Ma2Ma3(Ma2Ma6)Ma6)Mb4GNb4GN;Asn	Ma2Ma3(Ma2Ma3(Ma2Ma6)Ma6)Mb4GNb4GN;Asn	Ma2Ma3(Ma2Ma3(Ma2Ma6)Ma6)Mb4GNb4GN;Asn	Ma2Ma3(Ma2Ma3(Ma2Ma6)Ma6)Mb4GNb4GN;Asn	Ma2Ma3(Ma2Ma3(Ma2Ma6)Ma6)Mb4GNb4GN;Asn	Ma2Ma3(Ma2Ma3(Ma2Ma6)Ma6)Mb4GNb4GN;Asn	Ma2Ma3(Ma2Ma3(Ma2Ma6)Ma6)Mb4GNb4GN;Asn	Ma2Ma3(Ma2Ma3(Ma2Ma6)Ma6)Mb4GNb4GN;Asn	Ma2Ma3(Ma2Ma3(Ma2Ma6)Ma6)Mb4GNb4GN;Asn	Ma2Ma3(Ma2Ma3(Ma2Ma6)Ma6)Mb4GNb4GN;Asn	Ma2Ma3(Ma2Ma3(Ma2Ma6)Ma6)Mb4GNb4GN;Asn	Ma2Ma3(Ma2Ma3(Ma2Ma6)Ma6)Mb4GNb4GN;Asn	Ma2Ma3(Ma2Ma3(Ma2Ma6)Ma6)Mb4GNb4GN;Asn	Ma2Ma3(Ma2Ma3(Ma2Ma6)Ma6)Mb4GNb4GN;Asn	Ma2Ma3(Ma2Ma3(Ma2Ma6)Ma6)Mb4GNb4GN;Asn	Ma2Ma3(Ma2Ma3(Ma2Ma6)Ma6)Mb4GNb4GN;Asn	Ma2Ma3(Ma2Ma3(Ma2Ma6)Ma6)Mb4GNb4GN;Asn	Ma2Ma3(Ma2Ma3(Ma2Ma6)Ma6)Mb4GNb4GN;Asn	Ma2Ma3(Ma2Ma3(Ma2Ma6)Ma6)Mb4GNb4GN;Asn	Ma2Ma3(Ma2Ma3(Ma2Ma6)Ma6)Mb4GNb4GN;Asn	Ma2Ma3(Ma2Ma3(Ma2Ma6)Ma6)Mb4GNb4GN;Asn	Ma2Ma3(Ma2Ma3(Ma2Ma6)Ma6)Mb4GNb4GN;Asn	Ma2Ma3(Ma2Ma3(Ma2Ma6)Ma6)Mb4GNb4GN;Asn	Ma2Ma3(Ma2Ma3(Ma2Ma6)Ma6)Mb4GNb4GN;Asn	Ma2Ma3(Ma2Ma3(Ma2Ma6)Ma6)Mb4GNb4GN;Asn	Ma2Ma3(Ma2Ma3(Ma2Ma6)Ma6)Mb4GNb4GN;Asn	Ma2Ma3(Ma2Ma3(Ma2Ma6)Ma6)Mb4GNb4GN;Asn	Ma2Ma3(Ma2Ma3(Ma2Ma6)Ma6)Mb4GNb4GN;Asn	Ma2Ma3(Ma2Ma3(Ma2Ma6)Ma6)Mb4GNb4GN;Asn	Ma2Ma3(Ma2Ma3(Ma2Ma6)Ma6)Mb4GNb4GN;Asn	Ma2Ma3(Ma2Ma3(Ma2Ma6)Ma6)Mb4GNb4GN;Asn
2
3	Ma3(Ma2Ma3(Ma2Ma6)Ma6)Mb4GNb4GN;Asn	Ma3(Ma2Ma3(Ma2Ma6)Ma6)Mb4GNb4GN;Asn	Ma3(Ma2Ma3(Ma2Ma6)Ma6)Mb4GNb4GN;Asn	Ma3(Ma2Ma3(Ma2Ma6)Ma6)Mb4GNb4GN;Asn	Ma3(Ma2Ma3(Ma2Ma6)Ma6)Mb4GNb4GN;Asn	Ma3(Ma2Ma3(Ma2Ma6)Ma6)Mb4GNb4GN;Asn	Ma3(Ma2Ma3(Ma2Ma6)Ma6)Mb4GNb4GN;Asn	Ma3(Ma2Ma3(Ma2Ma6)Ma6)Mb4GNb4GN;Asn	Ma3(Ma2Ma3(Ma2Ma6)Ma6)Mb4GNb4GN;Asn	Ma3(Ma2Ma3(Ma2Ma6)Ma6)Mb4GNb4GN;Asn	Ma3(Ma2Ma3(Ma2Ma6)Ma6)Mb4GNb4GN;Asn	Ma3(Ma2Ma3(Ma2Ma6)Ma6)Mb4GNb4GN;Asn	Ma3(Ma2Ma3(Ma2Ma6)Ma6)Mb4GNb4GN;Asn	Ma3(Ma2Ma3(Ma2Ma6)Ma6)Mb4GNb4GN;Asn	Ma3(Ma2Ma3(Ma2Ma6)Ma6)Mb4GNb4GN;Asn	Ma3(Ma2Ma3(Ma2Ma6)Ma6)Mb4GNb4GN;Asn	Ma3(Ma2Ma3(Ma2Ma6)Ma6)Mb4GNb4GN;Asn	Ma3(Ma2Ma3(Ma2Ma6)Ma6)Mb4GNb4GN;Asn	Ma3(Ma2Ma3(Ma2Ma6)Ma6)Mb4GNb4GN;Asn	Ma3(Ma2Ma3(Ma2Ma6)Ma6)Mb4GNb4GN;Asn	Ma3(Ma2Ma3(Ma2Ma6)Ma6)Mb4GNb4GN;Asn	Ma3(Ma2Ma3(Ma2Ma6)Ma6)Mb4GNb4GN;Asn	Ma3(Ma2Ma3(Ma2Ma6)Ma6)Mb4GNb4GN;Asn	Ma3(Ma2Ma3(Ma2Ma6)Ma6)Mb4GNb4GN;Asn	Ma3(Ma2Ma3(Ma2Ma6)Ma6)Mb4GNb4GN;Asn	Ma3(Ma2Ma3(Ma2Ma6)Ma6)Mb4GNb4GN;Asn	Ma3(Ma2Ma3(Ma2Ma6)Ma6)Mb4GNb4GN;Asn	Ma3(Ma2Ma3(Ma2Ma6)Ma6)Mb4GNb4GN;Asn	Ma3(Ma2Ma3(Ma2Ma6)Ma6)Mb4GNb4GN;Asn	Ma3(Ma2Ma3(Ma2Ma6)Ma6)Mb4GNb4GN;Asn	Ma3(Ma2Ma3(Ma2Ma6)Ma6)Mb4GNb4GN;Asn	Ma3(Ma2Ma3(Ma2Ma6)Ma6)Mb4GNb4GN;Asn	Ma2Ma2Ma3(Ma2Ma3(Ma6)Ma6)Mb4GNb4GN;Asn	Ma3(Ma2Ma3(Ma2Ma6)Ma6)Mb4GNb4GN;Asn	Ma3(Ma2Ma3(Ma2Ma6)Ma6)Mb4GNb4GN;Asn	Ma3(Ma2Ma3(Ma2Ma6)Ma6)Mb4GNb4GN;Asn	Ma3(Ma2Ma3(Ma2Ma6)Ma6)Mb4GNb4GN;Asn	Ma3(Ma2Ma3(Ma2Ma6)Ma6)Mb4GNb4GN;Asn	Ma3(Ma2Ma3(Ma2Ma6)Ma6)Mb4GNb4GN;Asn	Ma3(Ma2Ma3(Ma2Ma6)Ma6)Mb4GNb4GN;Asn	Ma3(Ma2Ma3(Ma2Ma6)Ma6)Mb4GNb4GN;Asn	Ma3(Ma2Ma3(Ma2Ma6)Ma6)Mb4GNb4GN;Asn	Ma3(Ma2Ma3(Ma2Ma6)Ma6)Mb4GNb4GN;Asn	Ma3(Ma2Ma3(Ma2Ma6)Ma6)Mb4GNb4GN;Asn	Ma3(Ma2Ma3(Ma2Ma6)Ma6)Mb4GNb4GN;Asn	Ma3(Ma2Ma3(Ma2Ma6)Ma6)Mb4GNb4GN;Asn	Ma3(Ma2Ma3(Ma2Ma6)Ma6)Mb4GNb4GN;Asn	Ma3(Ma2Ma3(Ma2Ma6)Ma6)Mb4GNb4GN;Asn	Ma3(Ma2Ma3(Ma2Ma6)Ma6)Mb4GNb4GN;Asn
4
5	Ma2Ma3(Ma2Ma3(Ma6)Ma6)Mb4GNb4GN;Asn	Ma3(Ma2Ma3(Ma6)Ma6)Mb4GNb4GN;Asn	Ma3(Ma2Ma3(Ma6)Ma6)Mb4GNb4GN;Asn	Ma3(Ma2Ma3(Ma6)Ma6)Mb4GNb4GN;Asn	Ma3(Ma2Ma3(Ma6)Ma6)Mb4GNb4GN;Asn	Ma3(Ma2Ma3(Ma6)Ma6)Mb4GNb4GN;Asn	Ma3(Ma2Ma3(Ma6)Ma6)Mb4GNb4GN;Asn	Ma3(Ma2Ma3(Ma6)Ma6)Mb4GNb4GN;Asn	Ma3(Ma2Ma3(Ma6)Ma6)Mb4GNb4GN;Asn	Ma3(Ma2Ma3(Ma6)Ma6)Mb4GNb4GN;Asn	Ma3(Ma2Ma3(Ma6)Ma6)Mb4GNb4GN;Asn	Ma3(Ma2Ma3(Ma6)Ma6)Mb4GNb4GN;Asn	Ma3(Ma2Ma3(Ma6)Ma6)Mb4GNb4GN;Asn	Ma3(Ma2Ma3(Ma6)Ma6)Mb4GNb4GN;Asn	Ma3(Ma2Ma3(Ma6)Ma6)Mb4GNb4GN;Asn	Ma3(Ma2Ma3(Ma6)Ma6)Mb4GNb4GN;Asn	Ma3(Ma2Ma3(Ma6)Ma6)Mb4GNb4GN;Asn	Ma3(Ma2Ma3(Ma6)Ma6)Mb4GNb4GN;Asn	Ma3(Ma2Ma3(Ma6)Ma6)Mb4GNb4GN;Asn	Ma3(Ma2Ma3(Ma6)Ma6)Mb4GNb4GN;Asn	Ma3(Ma2Ma3(Ma6)Ma6)Mb4GNb4GN;Asn	Ma3(Ma2Ma3(Ma6)Ma6)Mb4GNb4GN;Asn	Ma3(Ma2Ma3(Ma6)Ma6)Mb4GNb4GN;Asn	Ma3(Ma2Ma3(Ma6)Ma6)Mb4GNb4GN;Asn	Ma3(Ma2Ma3(Ma6)Ma6)Mb4GNb4GN;Asn	Ma3(Ma2Ma3(Ma6)Ma6)Mb4GNb4GN;Asn	Ma3(Ma2Ma3(Ma6)Ma6)Mb4GNb4GN;Asn	Ma3(Ma2Ma3(Ma6)Ma6)Mb4GNb4GN;Asn	Ma3(Ma2Ma3(Ma6)Ma6)Mb4GNb4GN;Asn	Ma3(Ma2Ma3(Ma6)Ma6)Mb4GNb4GN;Asn	Ma3(Ma2Ma3(Ma6)Ma6)Mb4GNb4GN;Asn	Ma3(Ma2Ma3(Ma6)Ma6)Mb4GNb4GN;Asn	Ma3(Ma2Ma3(Ma2Ma6)Ma6)Mb4GNb4GN;Asn	Ma3(Ma2Ma3(Ma6)Ma6)Mb4GNb4GN;Asn	Ma3(Ma2Ma3(Ma6)Ma6)Mb4GNb4GN;Asn	Ma3(Ma2Ma3(Ma6)Ma6)Mb4GNb4GN;Asn	Ma3(Ma2Ma3(Ma6)Ma6)Mb4GNb4GN;Asn	Ma3(Ma2Ma3(Ma6)Ma6)Mb4GNb4GN;Asn	Ma3(Ma2Ma3(Ma6)Ma6)Mb4GNb4GN;Asn	Ma3(Ma2Ma3(Ma6)Ma6)Mb4GNb4GN;Asn	Ma3(Ma2Ma3(Ma6)Ma6)Mb4GNb4GN;Asn	Ma3(Ma2Ma3(Ma6)Ma6)Mb4GNb4GN;Asn	Ma3(Ma2Ma3(Ma6)Ma6)Mb4GNb4GN;Asn	Ma3(Ma2Ma3(Ma6)Ma6)Mb4GNb4GN;Asn	Ma3(Ma2Ma3(Ma6)Ma6)Mb4GNb4GN;Asn	Ma3(Ma2Ma3(Ma6)Ma6)Mb4GNb4GN;Asn	Ma3(Ma2Ma3(Ma6)Ma6)Mb4GNb4GN;Asn	Ma3(Ma2Ma3(Ma6)Ma6)Mb4GNb4GN;Asn	Ma3(Ma2Ma3(Ma6)Ma6)Mb4GNb4GN;Asn
6
7	Ma3(Ma2Ma3(Ma6)Ma6)Mb4GNb4GN;Asn	Ma3(Ma3(Ma6)Ma6)Mb4GNb4GN;Asn	Ma3(Ma3(Ma6)Ma6)Mb4GNb4GN;Asn	Ma3(Ma3(Ma6)Ma6)Mb4GNb4GN;Asn	Ma3(Ma3(Ma6)Ma6)Mb4GNb4GN;Asn	Ma3(Ma3(Ma6)Ma6)Mb4GNb4GN;Asn	Ma3(Ma3(Ma6)Ma6)Mb4GNb4GN;Asn	Ma3(Ma3(Ma6)Ma6)Mb4GNb4GN;Asn	Ma3(Ma3(Ma6)Ma6)Mb4GNb4GN;Asn	Ma3(Ma3(Ma6)Ma6)Mb4GNb4GN;Asn	Ma3(Ma3(Ma6)Ma6)Mb4GNb4GN;Asn	Ma3(Ma3(Ma6)Ma6)Mb4GNb4GN;Asn	Ma3(Ma3(Ma6)Ma6)Mb4GNb4GN;Asn	Ma3(Ma3(Ma6)Ma6)Mb4GNb4GN;Asn	Ma3(Ma3(Ma6)Ma6)Mb4GNb4GN;Asn	Ma3(Ma3(Ma6)Ma6)Mb4GNb4GN;Asn	Ma3(Ma3(Ma6)Ma6)Mb4GNb4GN;Asn	Ma3(Ma3(Ma6)Ma6)Mb4GNb4GN;Asn	Ma3(Ma3(Ma6)Ma6)Mb4GNb4GN;Asn	Ma3(Ma3(Ma6)Ma6)Mb4GNb4GN;Asn	Ma3(Ma3(Ma6)Ma6)Mb4GNb4GN;Asn	Ma3(Ma3(Ma6)Ma6)Mb4GNb4GN;Asn	Ma3(Ma3(Ma6)Ma6)Mb4GNb4GN;Asn	Ma3(Ma3(Ma6)Ma6)Mb4GNb4GN;Asn	Ma3(Ma3(Ma6)Ma6)Mb4GNb4GN;Asn	Ma3(Ma3(Ma6)Ma6)Mb4GNb4GN;Asn	Ma3(Ma3(Ma6)Ma6)Mb4GNb4GN;Asn	Ma3(Ma3(Ma6)Ma6)Mb4GNb4GN;Asn	Ma3(Ma3(Ma6)Ma6)Mb4GNb4GN;Asn	Ma3(Ma3(Ma6)Ma6)Mb4GNb4GN;Asn	Ma3(Ma3(Ma6)Ma6)Mb4GNb4GN;Asn	Ma3(Ma3(Ma6)Ma6)Mb4GNb4GN;Asn	Ma2Ma3(Ma2Ma3(Ma6)Ma6)Mb4GNb4GN;Asn	Ma3(Ma3(Ma6)Ma6)Mb4GNb4GN;Asn	Ma3(Ma3(Ma6)Ma6)Mb4GNb4GN;Asn	Ma3(Ma3(Ma6)Ma6)Mb4GNb4GN;Asn	Ma3(Ma3(Ma6)Ma6)Mb4GNb4GN;Asn	Ma3(Ma3(Ma6)Ma6)Mb4GNb4GN;Asn	Ma3(Ma3(Ma6)Ma6)Mb4GNb4GN;Asn	Ma3(Ma3(Ma6)Ma6)Mb4GNb4GN;Asn	Ma3(Ma3(Ma6)Ma6)Mb4GNb4GN;Asn	Ma3(Ma3(Ma6)Ma6)Mb4GNb4GN;Asn	Ma3(Ma3(Ma6)Ma6)Mb4GNb4GN;Asn	Ma3(Ma3(Ma6)Ma6)Mb4GNb4GN;Asn	Ma3(Ma3(Ma6)Ma6)Mb4GNb4GN;Asn	Ma3(Ma3(Ma6)Ma6)Mb4GNb4GN;Asn	Ma3(Ma3(Ma6)Ma6)Mb4GNb4GN;Asn	Ma3(Ma3(Ma6)Ma6)Mb4GNb4GN;Asn	Ma3(Ma3(Ma6)Ma6)Mb4GNb4GN;Asn
8
9		GNb2Ma3(Ma3(Ma6)Ma6)Mb4GNb4GN;Asn	GNb2Ma3(Ma3(Ma6)Ma6)Mb4GNb4GN;Asn	GNb2Ma3(Ma3(Ma6)Ma6)Mb4GNb4GN;Asn	GNb2Ma3(Ma3(Ma6)Ma6)Mb4GNb4GN;Asn	GNb2Ma3(Ma3(Ma6)Ma6)Mb4GNb4GN;Asn	GNb2Ma3(Ma3(Ma6)Ma6)Mb4GNb4GN;Asn	GNb2Ma3(Ma3(Ma6)Ma6)Mb4GNb4GN;Asn	GNb2Ma3(Ma3(Ma6)Ma6)Mb4GNb4GN;Asn	GNb2Ma3(Ma3(Ma6)Ma6)Mb4GNb4GN;Asn	GNb2Ma3(Ma3(Ma6)Ma6)Mb4GNb4GN;Asn	GNb2Ma3(Ma3(Ma6)Ma6)Mb4GNb4GN;Asn	GNb2Ma3(Ma3(Ma6)Ma6)Mb4GNb4GN;Asn	GNb2Ma3(Ma3(Ma6)Ma6)Mb4GNb4GN;Asn	GNb2Ma3(Ma3(Ma6)Ma6)Mb4GNb4GN;Asn	GNb2Ma3(Ma3(Ma6)Ma6)Mb4GNb4GN;Asn	GNb2Ma3(Ma3(Ma6)Ma6)Mb4GNb4GN;Asn	GNb2Ma3(Ma3(Ma6)Ma6)Mb4GNb4GN;Asn	GNb2Ma3(Ma3(Ma6)Ma6)Mb4GNb4GN;Asn	GNb2Ma3(Ma3(Ma6)Ma6)Mb4GNb4GN;Asn	GNb2Ma3(Ma3(Ma6)Ma6)Mb4GNb4GN;Asn	GNb2Ma3(Ma3(Ma6)Ma6)Mb4GNb4GN;Asn	GNb2Ma3(Ma3(Ma6)Ma6)Mb4GNb4GN;Asn	GNb2Ma3(Ma3(Ma6)Ma6)Mb4GNb4GN;Asn	GNb2Ma3(Ma3(Ma6)Ma6)Mb4GNb4GN;Asn	GNb2Ma3(Ma3(Ma6)Ma6)Mb4GNb4GN;Asn	GNb2Ma3(Ma3(Ma6)Ma6)Mb4GNb4GN;Asn	GNb2Ma3(Ma3(Ma6)Ma6)Mb4GNb4GN;Asn	GNb2Ma3(Ma3(Ma6)Ma6)Mb4GNb4GN;Asn	GNb2Ma3(Ma3(Ma6)Ma6)Mb4GNb4GN;Asn	GNb2Ma3(Ma3(Ma6)Ma6)Mb4GNb4GN;Asn	GNb2Ma3(Ma3(Ma6)Ma6)Mb4GNb4GN;Asn		GNb2Ma3(Ma3(Ma6)Ma6)Mb4GNb4GN;Asn	GNb2Ma3(Ma3(Ma6)Ma6)Mb4GNb4GN;Asn	GNb2Ma3(Ma3(Ma6)Ma6)Mb4GNb4GN;Asn	GNb2Ma3(Ma3(Ma6)Ma6)Mb4GNb4GN;Asn	GNb2Ma3(Ma3(Ma6)Ma6)Mb4GNb4GN;Asn	GNb2Ma3(Ma3(Ma6)Ma6)Mb4GNb4GN;Asn	GNb2Ma3(Ma3(Ma6)Ma6)Mb4GNb4GN;Asn	GNb2Ma3(Ma3(Ma6)Ma6)Mb4GNb4GN;Asn	GNb2Ma3(Ma3(Ma6)Ma6)Mb4GNb4GN;Asn	GNb2Ma3(Ma3(Ma6)Ma6)Mb4GNb4GN;Asn	GNb2Ma3(Ma3(Ma6)Ma6)Mb4GNb4GN;Asn	GNb2Ma3(Ma3(Ma6)Ma6)Mb4GNb4GN;Asn	GNb2Ma3(Ma3(Ma6)Ma6)Mb4GNb4GN;Asn	GNb2Ma3(Ma3(Ma6)Ma6)Mb4GNb4GN;Asn	GNb2Ma3(Ma3(Ma6)Ma6)Mb4GNb4GN;Asn	GNb2Ma3(Ma3(Ma6)Ma6)Mb4GNb4GN;Asn
10
11	Ma3(Ma3(Ma6)Ma6)Mb4GNb4GN;Asn	GNb2Ma3(Ma6Ma6)Mb4GNb4GN;Asn	GNb2Ma3(Ma6Ma6)Mb4GNb4GN;Asn	GNb2Ma3(Ma6Ma6)Mb4GNb4GN;Asn	GNb2Ma3(Ma6Ma6)Mb4GNb4GN;Asn	GNb2Ma3(Ma6Ma6)Mb4GNb4GN;Asn	GNb2Ma3(Ma6Ma6)Mb4GNb4GN;Asn	GNb2Ma3(Ma6Ma6)Mb4GNb4GN;Asn	GNb2Ma3(Ma6Ma6)Mb4GNb4GN;Asn	GNb2Ma3(Ma6Ma6)Mb4GNb4GN;Asn	GNb2Ma3(Ma6Ma6)Mb4GNb4GN;Asn	GNb2Ma3(Ma6Ma6)Mb4GNb4GN;Asn	GNb2Ma3(Ma6Ma6)Mb4GNb4GN;Asn	GNb2Ma3(Ma6Ma6)Mb4GNb4GN;Asn	GNb2Ma3(Ma6Ma6)Mb4GNb4GN;Asn	GNb2Ma3(Ma6Ma6)Mb4GNb4GN;Asn	GNb2Ma3(Ma6Ma6)Mb4GNb4GN;Asn	GNb2Ma3(Ma6Ma6)Mb4GNb4GN;Asn	GNb2Ma3(Ma6Ma6)Mb4GNb4GN;Asn	GNb2Ma3(Ma6Ma6)Mb4GNb4GN;Asn	GNb2Ma3(Ma6Ma6)Mb4GNb4GN;Asn	GNb2Ma3(Ma6Ma6)Mb4GNb4GN;Asn	GNb2Ma3(Ma6Ma6)Mb4GNb4GN;Asn	GNb2Ma3(Ma6Ma6)Mb4GNb4GN;Asn	GNb2Ma3(Ma6Ma6)Mb4GNb4GN;Asn	GNb2Ma3(Ma6Ma6)Mb4GNb4GN;Asn	GNb2Ma3(Ma6Ma6)Mb4GNb4GN;Asn	GNb2Ma3(Ma6Ma6)Mb4GNb4GN;Asn	GNb2Ma3(Ma6Ma6)Mb4GNb4GN;Asn	GNb2Ma3(Ma6Ma6)Mb4GNb4GN;Asn	GNb2Ma3(Ma6Ma6)Mb4GNb4GN;Asn	GNb2Ma3(Ma6Ma6)Mb4GNb4GN;Asn	Ma3(Ma2Ma3(Ma6)Ma6)Mb4GNb4GN;Asn	GNb2Ma3(Ma6Ma6)Mb4GNb4GN;Asn	GNb2Ma3(Ma6Ma6)Mb4GNb4GN;Asn	GNb2Ma3(Ma6Ma6)Mb4GNb4GN;Asn	GNb2Ma3(Ma6Ma6)Mb4GNb4GN;Asn	GNb2Ma3(Ma6Ma6)Mb4GNb4GN;Asn	GNb2Ma3(Ma6Ma6)Mb4GNb4GN;Asn	GNb2Ma3(Ma6Ma6)Mb4GNb4GN;Asn	GNb2Ma3(Ma6Ma6)Mb4GNb4GN;Asn	GNb2Ma3(Ma6Ma6)Mb4GNb4GN;Asn	GNb2Ma3(Ma6Ma6)Mb4GNb4GN;Asn	GNb2Ma3(Ma6Ma6)Mb4GNb4GN;Asn	GNb2Ma3(Ma6Ma6)Mb4GNb4GN;Asn	GNb2Ma3(Ma6Ma6)Mb4GNb4GN;Asn	GNb2Ma3(Ma6Ma6)Mb4GNb4GN;Asn	GNb2Ma3(Ma6Ma6)Mb4GNb4GN;Asn	GNb2Ma3(Ma6Ma6)Mb4GNb4GN;Asn
12
13	GNb2Ma3(Ma3(Ma6)Ma6)Mb4GNb4GN;Asn	GNb2Ma3(Ma6)Mb4GNb4GN;Asn	GNb2Ma3(Ma6)Mb4GNb4GN;Asn	GNb2Ma3(Ma6)Mb4GNb4GN;Asn	GNb2Ma3(Ma6)Mb4GNb4GN;Asn	GNb2Ma3(Ma6)Mb4GNb4GN;Asn	Ab4GNb2Ma3(Ma3(Ma6)Ma6)Mb4GNb4GN;Asn	GNb2Ma3(Ma6)Mb4GNb4GN;Asn	GNb2Ma3(Ma6)Mb4GNb4GN;Asn	GNb2Ma3(Ma6)Mb4GNb4GN;Asn	GNb2Ma3(Ma6)Mb4GNb4GN;Asn	GNb2Ma3(Ma6)Mb4GNb4GN;Asn	GNb2Ma3(Ma6)Mb4GNb4GN;Asn	GNb2Ma3(Ma6)Mb4GNb4GN;Asn	GNb2Ma3(Ma6)Mb4GNb4GN;Asn	GNb2Ma3(Ma6)Mb4GNb4GN;Asn	GNb2Ma3(Ma6)Mb4GNb4GN;Asn	GNb2Ma3(Ma6)Mb4GNb4GN;Asn	GNb2Ma3(Ma6)Mb4GNb4GN;Asn	GNb2Ma3(Ma6)Mb4GNb4GN;Asn	GNb2Ma3(Ma6)Mb4GNb4GN;Asn	GNb2Ma3(Ma6)Mb4GNb4GN;Asn	GNb2Ma3(Ma6)Mb4GNb4GN;Asn	GNb2Ma3(Ma6)Mb4GNb4GN;Asn	GNb2Ma3(Ma6)Mb4GNb4GN;Asn	GNb2Ma3(Ma6)Mb4GNb4GN;Asn	GNb2Ma3(Ma6)Mb4GNb4GN;Asn	GNb2Ma3(Ma6)Mb4GNb4GN;Asn	GNb2Ma3(Ma6)Mb4GNb4GN;Asn	GNb2Ma3(Ma6)Mb4GNb4GN;Asn	GNb2Ma3(Ma6)Mb4GNb4GN;Asn	GNb2Ma3(Ma6)Mb4GNb4GN;Asn		GNb2Ma3(Ma6)Mb4GNb4GN;Asn	GNb2Ma3(Ma6)Mb4GNb4GN;Asn	GNb2Ma3(Ma6)Mb4GNb4GN;Asn	GNb2Ma3(Ma6)Mb4GNb4GN;Asn	GNb2Ma3(Ma6)Mb4GNb4GN;Asn	GNb2Ma3(Ma6)Mb4GNb4GN;Asn	GNb2Ma3(Ma6)Mb4GNb4GN;Asn	GNb2Ma3(Ma6)Mb4GNb4GN;Asn	GNb2Ma3(Ma6)Mb4GNb4GN;Asn	GNb2Ma3(Ma6)Mb4GNb4GN;Asn	GNb2Ma3(Ma6)Mb4GNb4GN;Asn	GNb2Ma3(Ma6)Mb4GNb4GN;Asn	GNb2Ma3(Ma6)Mb4GNb4GN;Asn	GNb2Ma3(Ma6)Mb4GNb4GN;Asn	GNb2Ma3(Ma6)Mb4GNb4GN;Asn	GNb2Ma3(Ma6)Mb4GNb4GN;Asn
14
15	GNb2Ma3(Ma6Ma6)Mb4GNb4GN;Asn	GNb2Ma3(GNb2Ma6)Mb4GNb4GN;Asn	GNb2Ma3(GNb2Ma6)Mb4GNb4GN;Asn	Ab4GNb2Ma3(Ma6)Mb4GNb4GN;Asn	GNb2Ma3(GNb2Ma6)Mb4GNb4GN;Asn	GNb2Ma3(GNb2Ma6)Mb4GNb4GN;Asn	GNb2Ma3(Ma6)Mb4GNb4GN;Asn	GNb2Ma3(GNb2Ma6)Mb4GNb4GN;Asn	GNb2Ma3(GNb2Ma6)Mb4GNb4GN;Asn	GNb2Ma3(GNb2Ma6)Mb4GNb4GN;Asn	GNb2Ma3(GNb2Ma6)Mb4GNb4GN;Asn	GNb2Ma3(GNb2Ma6)Mb4GNb4GN;Asn	GNb2Ma3(GNb2Ma6)Mb4GNb4GN;Asn	GNb2Ma3(GNb2Ma6)Mb4GNb4GN;Asn	GNb2Ma3(GNb2Ma6)Mb4GNb4GN;Asn	GNb2Ma3(GNb2Ma6)Mb4GNb4GN;Asn	GNb2Ma3(Ma6)Mb4GNb4(Fa6)GN;Asn	GNb2Ma3(Ma6)Mb4GNb4(Fa6)GN;Asn	GNb2Ma3(Ma6)Mb4GNb4(Fa6)GN;Asn	GNb2Ma3(Ma6)Mb4GNb4(Fa6)GN;Asn	GNb2Ma3(GNb2Ma6)Mb4GNb4GN;Asn	GNb2Ma3(GNb2Ma6)Mb4GNb4GN;Asn	GNb2Ma3(GNb2Ma6)Mb4GNb4GN;Asn	GNb2Ma3(GNb2Ma6)Mb4GNb4GN;Asn	GNb2Ma3(GNb2Ma6)Mb4GNb4GN;Asn	GNb2Ma3(GNb2Ma6)Mb4GNb4GN;Asn	GNb2Ma3(Ma6)Mb4GNb4(Fa6)GN;Asn	GNb2Ma3(GNb2Ma6)Mb4GNb4GN;Asn	GNb2Ma3(GNb2Ma6)Mb4GNb4GN;Asn	GNb2Ma3(Ma6)Mb4GNb4(Fa6)GN;Asn	GNb2Ma3(GNb2Ma6)Mb4GNb4GN;Asn	GNb2Ma3(GNb2Ma6)Mb4GNb4GN;Asn	Ma3(Ma3(Ma6)Ma6)Mb4GNb4GN;Asn	GNb2Ma3(Ma6)Mb4GNb4(Fa6)GN;Asn	GNb2Ma3(GNb2Ma6)Mb4GNb4GN;Asn	GNb2Ma3(GNb2Ma6)Mb4GNb4GN;Asn	GNb2Ma3(GNb2Ma6)Mb4GNb4GN;Asn	GNb2Ma3(Ma6)Mb4GNb4(Fa6)GN;Asn	GNb2Ma3(GNb2Ma6)Mb4GNb4GN;Asn	GNb2Ma3(GNb2Ma6)Mb4GNb4GN;Asn	GNb2Ma3(Ma6)Mb4GNb4(Fa6)GN;Asn	GNb2Ma3(Ma6)Mb4GNb4(Fa6)GN;Asn	GNb2Ma3(Ma6)Mb4GNb4(Fa6)GN;Asn	GNb2Ma3(Ma6)Mb4GNb4(Fa6)GN;Asn	GNb2Ma3(GNb2Ma6)Mb4GNb4GN;Asn	GNb2Ma3(GNb2Ma6)Mb4GNb4GN;Asn	GNb2Ma3(GNb2Ma6)Mb4GNb4GN;Asn	GNb2Ma3(GNb2Ma6)Mb4GNb4GN;Asn	GNb2Ma3(GNb2Ma6)Mb4GNb4GN;Asn
16
17	GNb2Ma3(Ma6)Mb4GNb4GN;Asn	GNb2Ma3(Ma6)Mb4GNb4(Fa6)GN;Asn	GNb2Ma3(Ma6)Mb4GNb4(Fa6)GN;Asn	GNb2Ma3(Ma6)Mb4GNb4(Fa6)GN;Asn	GNb2Ma3(Ma6)Mb4GNb4(Fa6)GN;Asn	Ab4GNb2Ma3(Ma6)Mb4GNb4GN;Asn	NNa3Ab4GNb2Ma3(Ma3(Ma6)Ma6)Mb4GNb4GN;Asn	GNb2(GNb4)Ma3(GNb2Ma6)Mb4GNb4GN;Asn	GNb2Ma3(GNb2Ma6)Mb4GNb4(Fa6)GN;Asn	GNb2(GNb4)Ma3(GNb2Ma6)Mb4GNb4GN;Asn	GNb2Ma3(GNb2Ma6)Mb4GNb4(Fa6)GN;Asn	GNb2Ma3(GNb2Ma6)Mb4GNb4(Fa6)GN;Asn	GNb2Ma3(GNb2Ma6)Mb4GNb4(Fa6)GN;Asn	GNb2(GNb4)Ma3(GNb2Ma6)Mb4GNb4GN;Asn	GNb2(GNb4)Ma3(GNb2Ma6)Mb4GNb4GN;Asn	GNb2Ma3(GNb2Ma6)Mb4GNb4(Fa6)GN;Asn	GNb2Ma3(GNb2Ma6)Mb4GNb4(Fa6)GN;Asn	GNb2(GNb4)Ma3(Ma6)Mb4GNb4(Fa6)GN;Asn	GNb2(GNb4)Ma3(Ma6)Mb4GNb4(Fa6)GN;Asn	Ab4GNb2Ma3(Ma6)Mb4GNb4(Fa6)GN;Asn	GNb2Ma3(GNb2Ma6)Mb4GNb4(Fa6)GN;Asn	GNb2Ma3(GNb2Ma6)Mb4GNb4(Fa6)GN;Asn	GNb2Ma3(GNb2(GNb6)Ma6)Mb4GNb4GN;Asn	GNb2Ma3(GNb2Ma6)Mb4GNb4(Fa6)GN;Asn	GNb2Ma3(GNb2Ma6)Mb4GNb4(Fa6)GN;Asn	GNb2Ma3(GNb2Ma6)Mb4GNb4(Fa6)GN;Asn	GNb2Ma3(GNb2Ma6)Mb4GNb4(Fa6)GN;Asn	GNb2(GNb4)Ma3(GNb2Ma6)Mb4GNb4GN;Asn	GNb2Ma3(GNb2Ma6)Mb4GNb4(Fa6)GN;Asn	GNb2Ma3(GNb2Ma6)Mb4GNb4(Fa6)GN;Asn	GNb2Ma3(GNb2Ma6)Mb4GNb4(Fa6)GN;Asn	GNb2(GNb4)Ma3(GNb2Ma6)Mb4GNb4GN;Asn	GNb2Ma3(Ma3(Ma6)Ma6)Mb4GNb4GN;Asn	GNb2Ma3(GNb2Ma6)Mb4GNb4(Fa6)GN;Asn	Ab4GNb2Ma3(Ma6)Mb4GNb4GN;Asn	Ab4GNb2Ma3(GNb2Ma6)Mb4GNb4GN;Asn	Ab4GNb2Ma3(GNb2Ma6)Mb4GNb4GN;Asn	GNb2Ma3(GNb2Ma6)Mb4GNb4(Fa6)GN;Asn	Ab4GNb2Ma3(GNb2Ma6)Mb4GNb4GN;Asn	GNb2Ma3(GNb2Ma6)Mb4GNb4(Fa6)GN;Asn	GNb2Ma3(GNb2Ma6)Mb4GNb4(Fa6)GN;Asn	GNb2Ma3(GNb2Ma6)Mb4GNb4(Fa6)GN;Asn	GNb2Ma3(GNb2Ma6)Mb4GNb4(Fa6)GN;Asn	GNb2Ma3(GNb2Ma6)Mb4GNb4(Fa6)GN;Asn	Ab4GNb2Ma3(GNb2Ma6)Mb4GNb4GN;Asn	GNb2Ma3(Ma6)Mb4GNb4(Fa6)GN;Asn	GNb2Ma3(Ma6)Mb4GNb4(Fa6)GN;Asn	GNb2Ma3(Ma6)Mb4GNb4(Fa6)GN;Asn	GNb2Ma3(Ma6)Mb4GNb4(Fa6)GN;Asn
18
19	GNb2Ma3(GNb2Ma6)Mb4GNb4GN;Asn	Ab4GNb2Ma3(GNb2Ma6)Mb4GNb4GN;Asn	GNb2Ma3(GNb2Ma6)Mb4GNb4(Fa6)GN;Asn	NNa3Ab4GNb2Ma3(Ma6)Mb4GNb4GN;Asn	Ab4GNb2Ma3(GNb2Ma6)Mb4GNb4GN;Asn	GNb2Ma3(Ma6)Mb4GNb4(Fa6)GN;Asn	GNb2Ma3(GNb2Ma6)Mb4GNb4GN;Asn	GNb2Ma3(GNb2(GNb6)Ma6)Mb4GNb4GN;Asn	GNb2(GNb4)Ma3(GNb2Ma6)Mb4GNb4(Fa6)GN;Asn	GNb2Ma3(GNb2(GNb6)Ma6)Mb4GNb4GN;Asn	Ab4GNb2Ma3(GNb2Ma6)Mb4GNb4(Fa6)GN;Asn	GNb2(GNb4)Ma3(GNb2Ma6)Mb4GNb4(Fa6)GN;Asn	GNb2(GNb4)Ma3(GNb2Ma6)Mb4GNb4(Fa6)GN;Asn	GNb2Ma3(GNb2(GNb6)Ma6)Mb4GNb4GN;Asn	GNb2Ma3(GNb2(GNb6)Ma6)Mb4GNb4GN;Asn	GNb2(GNb4)Ma3(GNb2Ma6)Mb4GNb4(Fa6)GN;Asn	GNb2(GNb4)Ma3(GNb2Ma6)Mb4GNb4(Fa6)GN;Asn	Ab4GNb2Ma3(Ma6)Mb4GNb4(Fa6)GN;Asn	Ab4GNb2Ma3(Ma6)Mb4GNb4(Fa6)GN;Asn	GNb3Ab4GNb2Ma3(Ma6)Mb4GNb4(Fa6)GN;Asn	GNb2(GNb4)Ma3(GNb2Ma6)Mb4GNb4(Fa6)GN;Asn	GNb2(GNb4)Ma3(GNb2Ma6)Mb4GNb4(Fa6)GN;Asn	GNb2Ma3(GNb2Ma6)Mb4GNb4(Fa6)GN;Asn	GNb2(GNb4)Ma3(GNb2Ma6)Mb4GNb4(Fa6)GN;Asn	GNb2(GNb4)Ma3(GNb2Ma6)Mb4GNb4(Fa6)GN;Asn	GNb2(GNb4)Ma3(GNb2Ma6)Mb4GNb4(Fa6)GN;Asn	GNb2(GNb4)Ma3(GNb2Ma6)Mb4GNb4(Fa6)GN;Asn	GNb2Ma3(GNb2(GNb6)Ma6)Mb4GNb4GN;Asn	GNb2(GNb4)Ma3(GNb2Ma6)Mb4GNb4(Fa6)GN;Asn	Ab4GNb2Ma3(GNb2Ma6)Mb4GNb4(Fa6)GN;Asn	GNb2(GNb4)Ma3(GNb2Ma6)Mb4GNb4(Fa6)GN;Asn	GNb2Ma3(GNb2(GNb6)Ma6)Mb4GNb4GN;Asn	GNb2Ma3(Ma6Ma6)Mb4GNb4GN;Asn	Ab4GNb2Ma3(Ma6)Mb4GNb4(Fa6)GN;Asn	Ab4GNb2Ma3(GNb2Ma6)Mb4GNb4GN;Asn	GNb2Ma3(Ab4GNb2Ma6)Mb4GNb4GN;Asn	GNb2Ma3(Ab4GNb2Ma6)Mb4GNb4GN;Asn	GNb2(GNb4)Ma3(GNb2Ma6)Mb4GNb4(Fa6)GN;Asn	GNb2Ma3(GNb2Ma6)Mb4GNb4(Fa6)GN;Asn	GNb2(GNb4)Ma3(GNb2Ma6)Mb4GNb4(Fa6)GN;Asn	GNb2(GNb4)Ma3(GNb2Ma6)Mb4GNb4(Fa6)GN;Asn	GNb2(GNb4)Ma3(GNb2Ma6)Mb4GNb4(Fa6)GN;Asn	GNb2(GNb4)Ma3(GNb2Ma6)Mb4GNb4(Fa6)GN;Asn	GNb2(GNb4)Ma3(GNb2Ma6)Mb4GNb4(Fa6)GN;Asn	GNb2Ma3(GNb2Ma6)Mb4GNb4(Fa6)GN;Asn	GNb2Ma3(GNb2Ma6)Mb4GNb4(Fa6)GN;Asn	GNb2Ma3(GNb2Ma6)Mb4GNb4(Fa6)GN;Asn	GNb2Ma3(GNb2Ma6)Mb4GNb4(Fa6)GN;Asn	GNb2Ma3(GNb2Ma6)Mb4GNb4(Fa6)GN;Asn
20
21	GNb2Ma3(Ma6)Mb4GNb4(Fa6)GN;Asn	GNb2Ma3(Ab4GNb2Ma6)Mb4GNb4GN;Asn		GNb2Ma3(GNb2Ma6)Mb4GNb4(Fa6)GN;Asn	GNb2Ma3(GNb2Ma6)Mb4GNb4(Fa6)GN;Asn	Ab4GNb2Ma3(GNb2Ma6)Mb4GNb4GN;Asn	Ab4GNb2Ma3(Ma6)Mb4GNb4GN;Asn	GNb2Ma3(GNb2Ma6)Mb4GNb4(Fa6)GN;Asn	GNb2Ma3(GNb2(GNb6)Ma6)Mb4GNb4(Fa6)GN;Asn	GNb2Ma3(GNb2Ma6)Mb4GNb4(Fa6)GN;Asn	GNb2Ma3(Ab4GNb2Ma6)Mb4GNb4(Fa6)GN;Asn	GNb2Ma3(GNb2(GNb6)Ma6)Mb4GNb4(Fa6)GN;Asn	GNb2Ma3(GNb2(GNb6)Ma6)Mb4GNb4(Fa6)GN;Asn	GNb2Ma3(GNb2Ma6)Mb4GNb4(Fa6)GN;Asn	GNb2Ma3(GNb2Ma6)Mb4GNb4(Fa6)GN;Asn	GNb2Ma3(GNb2(GNb6)Ma6)Mb4GNb4(Fa6)GN;Asn	GNb2Ma3(GNb2(GNb6)Ma6)Mb4GNb4(Fa6)GN;Asn	Ab4GNb2(GNb4)Ma3(Ma6)Mb4GNb4(Fa6)GN;Asn	Ab4GNb2(GNb4)Ma3(Ma6)Mb4GNb4(Fa6)GN;Asn	NNa3Ab4GNb2Ma3(Ma6)Mb4GNb4(Fa6)GN;Asn	GNb2Ma3(GNb2(GNb6)Ma6)Mb4GNb4(Fa6)GN;Asn	GNb2Ma3(GNb2(GNb6)Ma6)Mb4GNb4(Fa6)GN;Asn	GNb2Ma3(GNb2(GNb6)Ma6)Mb4GNb4(Fa6)GN;Asn	Ab4GNb2Ma3(GNb2Ma6)Mb4GNb4(Fa6)GN;Asn	GNb2Ma3(GNb2(GNb6)Ma6)Mb4GNb4(Fa6)GN;Asn	GNb2Ma3(GNb2(GNb6)Ma6)Mb4GNb4(Fa6)GN;Asn	GNb2Ma3(GNb2(GNb6)Ma6)Mb4GNb4(Fa6)GN;Asn	GNb2Ma3(GNb2Ma6)Mb4GNb4(Fa6)GN;Asn	GNb2Ma3(GNb2(GNb6)Ma6)Mb4GNb4(Fa6)GN;Asn	GNb2Ma3(Ab4GNb2Ma6)Mb4GNb4(Fa6)GN;Asn	Ab4GNb2Ma3(GNb2Ma6)Mb4GNb4(Fa6)GN;Asn	GNb2Ma3(GNb2Ma6)Mb4GNb4(Fa6)GN;Asn	GNb2Ma3(Ma6)Mb4GNb4GN;Asn	GNb2(GNb4)Ma3(GNb2Ma6)Mb4GNb4(Fa6)GN;Asn	GNb2Ma3(Ab4GNb2Ma6)Mb4GNb4GN;Asn	Ab4GNb2Ma3(Ab4GNb2Ma6)Mb4GNb4GN;Asn	Ab4GNb2Ma3(Ab4GNb2Ma6)Mb4GNb4GN;Asn	Ab4GNb2Ma3(GNb2Ma6)Mb4GNb4(Fa6)GN;Asn	Ab4GNb2Ma3(Ab4GNb2Ma6)Mb4GNb4GN;Asn	Ab4GNb2Ma3(GNb2Ma6)Mb4GNb4(Fa6)GN;Asn	GNb2Ma3(GNb2(GNb6)Ma6)Mb4GNb4(Fa6)GN;Asn	GNb2Ma3(GNb2(GNb6)Ma6)Mb4GNb4(Fa6)GN;Asn	GNb2Ma3(GNb2(GNb6)Ma6)Mb4GNb4(Fa6)GN;Asn	GNb2Ma3(GNb2(GNb6)Ma6)Mb4GNb4(Fa6)GN;Asn	Ab4GNb2Ma3(Ab4GNb2Ma6)Mb4GNb4GN;Asn
22
23	Ab4GNb2Ma3(GNb2Ma6)Mb4GNb4GN;Asn	GNb2Ma3(GNb2Ma6)Mb4GNb4(Fa6)GN;Asn	Ab4GNb2Ma3(Ma6)Mb4GNb4(Fa6)GN;Asn	Ab4GNb2Ma3(Ma6)Mb4GNb4(Fa6)GN;Asn		GNb2Ma3(GNb2Ma6)Mb4GNb4(Fa6)GN;Asn	GNb2Ma3(Ma6)Mb4GNb4(Fa6)GN;Asn	GNb2(GNb4)Ma3(GNb2(GNb6)Ma6)Mb4GNb4GN;Asn	Ab4GNb2Ma3(GNb2Ma6)Mb4GNb4(Fa6)GN;Asn	GNb2(GNb4)Ma3(GNb2Ma6)Mb4GNb4(Fa6)GN;Asn	Ab4GNb2Ma3(Ab4GNb2Ma6)Mb4GNb4(Fa6)GN;Asn	Ab4GNb2Ma3(GNb2Ma6)Mb4GNb4(Fa6)GN;Asn	Ab4GNb2Ma3(GNb2Ma6)Mb4GNb4(Fa6)GN;Asn	GNb2(GNb4)Ma3(GNb2Ma6)Mb4GNb4(Fa6)GN;Asn	GNb2(GNb4)Ma3(GNb2Ma6)Mb4GNb4(Fa6)GN;Asn	Ab4GNb2Ma3(GNb2Ma6)Mb4GNb4(Fa6)GN;Asn	Ab4GNb2Ma3(GNb2Ma6)Mb4GNb4(Fa6)GN;Asn	GNb2(Ab4GNb4)Ma3(Ma6)Mb4GNb4(Fa6)GN;Asn	NNa3Ab4GNb2Ma3(Ma6)Mb4GNb4(Fa6)GN;Asn	Ab4GNb3Ab4GNb2Ma3(Ma6)Mb4GNb4(Fa6)GN;Asn	Ab4GNb2Ma3(GNb2Ma6)Mb4GNb4(Fa6)GN;Asn	Ab4GNb2Ma3(GNb2Ma6)Mb4GNb4(Fa6)GN;Asn		GNb2Ma3(Ab4GNb2Ma6)Mb4GNb4(Fa6)GN;Asn	Ab4GNb2Ma3(GNb2Ma6)Mb4GNb4(Fa6)GN;Asn	Ab4GNb2Ma3(GNb2Ma6)Mb4GNb4(Fa6)GN;Asn	Ab4GNb2Ma3(GNb2Ma6)Mb4GNb4(Fa6)GN;Asn	GNb2(GNb4)Ma3(GNb2Ma6)Mb4GNb4(Fa6)GN;Asn	Ab4GNb2Ma3(GNb2Ma6)Mb4GNb4(Fa6)GN;Asn	GNb3Ab4GNb2Ma3(GNb2Ma6)Mb4GNb4(Fa6)GN;Asn	GNb2(GNb4)Ma3(GNb2(GNb6)Ma6)Mb4GNb4(Fa6)GN;Asn	Ab4GNb2(GNb4)Ma3(GNb2Ma6)Mb4GNb4GN;Asn	GNb2Ma3(GNb2Ma6)Mb4GNb4GN;Asn	GNb2Ma3(GNb2(GNb6)Ma6)Mb4GNb4(Fa6)GN;Asn	Ab4GNb2Ma3(Ab4GNb2Ma6)Mb4GNb4GN;Asn	NNa3Ab4GNb2Ma3(GNb2Ma6)Mb4GNb4GN;Asn		GNb2Ma3(Ab4GNb2Ma6)Mb4GNb4(Fa6)GN;Asn	GNb2(GNb4)Ma3(GNb2Ma6)Mb4GNb4(Fa6)GN;Asn	Ab4GNb2(GNb4)Ma3(GNb2Ma6)Mb4GNb4(Fa6)GN;Asn	GNb2(GNb4)Ma3(GNb2(GNb6)Ma6)Mb4GNb4(Fa6)GN;Asn	GNb2(GNb4)Ma3(GNb2(GNb6)Ma6)Mb4GNb4(Fa6)GN;Asn	Ab4GNb2Ma3(GNb2Ma6)Mb4GNb4(Fa6)GN;Asn	Ab4GNb2Ma3(GNb2Ma6)Mb4GNb4(Fa6)GN;Asn	GNb2(GNb4)Ma3(GNb2Ma6)Mb4GNb4(Fa6)GN;Asn	GNb2(GNb4)Ma3(GNb2Ma6)Mb4GNb4(Fa6)GN;Asn	GNb2(GNb4)Ma3(GNb2Ma6)Mb4GNb4(Fa6)GN;Asn	GNb2(GNb4)Ma3(GNb2Ma6)Mb4GNb4(Fa6)GN;Asn	GNb2(GNb4)Ma3(GNb2Ma6)Mb4GNb4(Fa6)GN;Asn
24
25	GNb2Ma3(GNb2Ma6)Mb4GNb4(Fa6)GN;Asn		GNb2(GNb4)Ma3(GNb2Ma6)Mb4GNb4(Fa6)GN;Asn	Ab4GNb2Ma3(GNb2Ma6)Mb4GNb4(Fa6)GN;Asn	Ab4GNb2Ma3(Ab4GNb2Ma6)Mb4GNb4GN;Asn	NNa3Ab4GNb2Ma3(Ma6)Mb4GNb4GN;Asn	GNb2(GNb4)Ma3(GNb2Ma6)Mb4GNb4GN;Asn	GNb2(GNb4)Ma3(GNb2Ma6)Mb4GNb4(Fa6)GN;Asn	GNb2Ma3(Ab4GNb2Ma6)Mb4GNb4(Fa6)GN;Asn	GNb2Ma3(GNb2(GNb6)Ma6)Mb4GNb4(Fa6)GN;Asn	NNa3Ab4GNb2Ma3(GNb2Ma6)Mb4GNb4(Fa6)GN;Asn	GNb2Ma3(Ab4GNb2Ma6)Mb4GNb4(Fa6)GN;Asn	GNb2Ma3(Ab4GNb2Ma6)Mb4GNb4(Fa6)GN;Asn	GNb2Ma3(GNb2(GNb6)Ma6)Mb4GNb4(Fa6)GN;Asn	GNb2Ma3(GNb2(GNb6)Ma6)Mb4GNb4(Fa6)GN;Asn	GNb2Ma3(Ab4GNb2Ma6)Mb4GNb4(Fa6)GN;Asn	GNb2Ma3(Ab4GNb2Ma6)Mb4GNb4(Fa6)GN;Asn	NNa3Ab4GNb2Ma3(Ma6)Mb4GNb4(Fa6)GN;Asn	Ab4GNb2(Ab4GNb4)Ma3(Ma6)Mb4GNb4(Fa6)GN;Asn	NNa3Ab4GNb3Ab4GNb2Ma3(Ma6)Mb4GNb4(Fa6)GN;Asn	GNb2Ma3(Ab4GNb2Ma6)Mb4GNb4(Fa6)GN;Asn	GNb2Ma3(Ab4GNb2Ma6)Mb4GNb4(Fa6)GN;Asn	Ab4GNb2Ma3(GNb2Ma6)Mb4GNb4(Fa6)GN;Asn	Ab4GNb2(GNb4)Ma3(GNb2Ma6)Mb4GNb4(Fa6)GN;Asn	GNb2Ma3(Ab4GNb2Ma6)Mb4GNb4(Fa6)GN;Asn	GNb2Ma3(Ab4GNb2Ma6)Mb4GNb4(Fa6)GN;Asn	GNb2Ma3(Ab4GNb2Ma6)Mb4GNb4(Fa6)GN;Asn	GNb2Ma3(GNb2(GNb6)Ma6)Mb4GNb4(Fa6)GN;Asn	GNb2Ma3(Ab4GNb2Ma6)Mb4GNb4(Fa6)GN;Asn	Ab4GNb2Ma3(Ab4GNb2Ma6)Mb4GNb4(Fa6)GN;Asn	Ab4GNb2(GNb4)Ma3(GNb2Ma6)Mb4GNb4(Fa6)GN;Asn	GNb2(GNb4)Ma3(GNb2Ma6)Mb4GNb4(Fa6)GN;Asn	GNb2(GNb4)Ma3(GNb2Ma6)Mb4GNb4GN;Asn	Ab4GNb2Ma3(GNb2Ma6)Mb4GNb4(Fa6)GN;Asn	NNa3Ab4GNb2Ma3(GNb2Ma6)Mb4GNb4GN;Asn		NNa3Ab4GNb2Ma3(Ab4GNb2Ma6)Mb4GNb4GN;Asn	Ab4GNb2(GNb4)Ma3(GNb2Ma6)Mb4GNb4(Fa6)GN;Asn	Ab4GNb2Ma3(GNb2Ma6)Mb4GNb4(Fa6)GN;Asn	Ab4GNb2Ma3(GNb2(GNb6)Ma6)Mb4GNb4(Fa6)GN;Asn	Ab4GNb2(GNb4)Ma3(GNb2Ma6)Mb4GNb4(Fa6)GN;Asn	Ab4GNb2(GNb4)Ma3(GNb2Ma6)Mb4GNb4(Fa6)GN;Asn	GNb2Ma3(Ab4GNb2Ma6)Mb4GNb4(Fa6)GN;Asn	GNb2Ma3(Ab4GNb2Ma6)Mb4GNb4(Fa6)GN;Asn	GNb2Ma3(GNb2(GNb6)Ma6)Mb4GNb4(Fa6)GN;Asn	GNb2Ma3(GNb2(GNb6)Ma6)Mb4GNb4(Fa6)GN;Asn	GNb2Ma3(GNb2(GNb6)Ma6)Mb4GNb4(Fa6)GN;Asn	GNb2Ma3(GNb2(GNb6)Ma6)Mb4GNb4(Fa6)GN;Asn	GNb2Ma3(GNb2(GNb6)Ma6)Mb4GNb4(Fa6)GN;Asn
26
27		NNa3Ab4GNb2Ma3(GNb2Ma6)Mb4GNb4GN;Asn	GNb2Ma3(GNb2(GNb6)Ma6)Mb4GNb4(Fa6)GN;Asn	NNa3Ab4GNb2Ma3(Ma6)Mb4GNb4(Fa6)GN;Asn	GNb2(GNb4)Ma3(GNb2Ma6)Mb4GNb4(Fa6)GN;Asn		GNb2Ma3(GNb2(GNb6)Ma6)Mb4GNb4GN;Asn		GNb2(GNb4)Ma3(GNb2(GNb6)Ma6)Mb4GNb4(Fa6)GN;Asn			GNb2(GNb4)Ma3(GNb2(GNb6)Ma6)Mb4GNb4(Fa6)GN;Asn	GNb2(GNb4)Ma3(GNb2(GNb6)Ma6)Mb4GNb4(Fa6)GN;Asn			GNb2(GNb4)Ma3(GNb2(GNb6)Ma6)Mb4GNb4(Fa6)GN;Asn	GNb2(GNb4)Ma3(GNb2(GNb6)Ma6)Mb4GNb4(Fa6)GN;Asn	NNa3Ab4GNb2(GNb4)Ma3(Ma6)Mb4GNb4(Fa6)GN;Asn	NNa3Ab4GNb2(Ab4GNb4)Ma3(Ma6)Mb4GNb4(Fa6)GN;Asn		GNb2(GNb4)Ma3(GNb2(GNb6)Ma6)Mb4GNb4(Fa6)GN;Asn	Ab4GNb2(GNb4)Ma3(GNb2Ma6)Mb4GNb4(Fa6)GN;Asn	GNb2(GNb4)Ma3(GNb2(GNb6)Ma6)Mb4GNb4(Fa6)GN;Asn	Ab4GNb2Ma3(GNb2(GNb6)Ma6)Mb4GNb4(Fa6)GN;Asn	GNb2(GNb4)Ma3(GNb2(GNb6)Ma6)Mb4GNb4(Fa6)GN;Asn	GNb2(GNb4)Ma3(GNb2(GNb6)Ma6)Mb4GNb4(Fa6)GN;Asn	GNb2(GNb4)Ma3(GNb2(GNb6)Ma6)Mb4GNb4(Fa6)GN;Asn		GNb2(GNb4)Ma3(GNb2(GNb6)Ma6)Mb4GNb4(Fa6)GN;Asn		Ab4GNb2Ma3(GNb2(GNb6)Ma6)Mb4GNb4(Fa6)GN;Asn	Ab4GNb2Ma3(GNb2(GNb6)Ma6)Mb4GNb4GN;Asn	GNb2Ma3(GNb2(GNb6)Ma6)Mb4GNb4GN;Asn	GNb2Ma3(Ab4GNb2Ma6)Mb4GNb4(Fa6)GN;Asn		GNb2Ma3(NNa3Ab4GNb2Ma6)Mb4GNb4GN;Asn	NNa3Ab4GNb2Ma3(NNa3Ab4GNb2Ma6)Mb4GNb4GN;Asn	Ab4GNb2Ma3(GNb2(GNb6)Ma6)Mb4GNb4(Fa6)GN;Asn	GNb2Ma3(Ab4GNb2Ma6)Mb4GNb4(Fa6)GN;Asn	Ab4GNb2Ma3(Ab4GNb2Ma6)Mb4GNb4(Fa6)GN;Asn			GNb2(GNb4)Ma3(GNb2(GNb6)Ma6)Mb4GNb4(Fa6)GN;Asn	GNb2(GNb4)Ma3(GNb2(GNb6)Ma6)Mb4GNb4(Fa6)GN;Asn	Ab4GNb2Ma3(GNb2Ma6)Mb4GNb4(Fa6)GN;Asn	Ab4GNb2Ma3(GNb2Ma6)Mb4GNb4(Fa6)GN;Asn	Ab4GNb2Ma3(GNb2Ma6)Mb4GNb4(Fa6)GN;Asn	Ab4GNb2Ma3(GNb2Ma6)Mb4GNb4(Fa6)GN;Asn	Ab4GNb2Ma3(GNb2Ma6)Mb4GNb4(Fa6)GN;Asn
28
29	Ab4GNb2Ma3(Ab4GNb2Ma6)Mb4GNb4GN;Asn	GNb2Ma3(NNa3Ab4GNb2Ma6)Mb4GNb4GN;Asn	Ab4GNb2Ma3(GNb2Ma6)Mb4GNb4(Fa6)GN;Asn	Ab4GNb2Ma3(Ab4GNb2Ma6)Mb4GNb4(Fa6)GN;Asn	GNb2Ma3(GNb2(GNb6)Ma6)Mb4GNb4(Fa6)GN;Asn	Ab4GNb2Ma3(Ma6)Mb4GNb4(Fa6)GN;Asn	GNb2Ma3(Ab4GNb2Ma6)Mb4GNb4GN;Asn	GNb2Ma3(GNb2(GNb6)Ma6)Mb4GNb4(Fa6)GN;Asn	Ab4GNb2(GNb4)Ma3(GNb2Ma6)Mb4GNb4(Fa6)GN;Asn		GNb2Ma3(NNa3Ab4GNb2Ma6)Mb4GNb4(Fa6)GN;Asn	Ab4GNb2(GNb4)Ma3(GNb2Ma6)Mb4GNb4(Fa6)GN;Asn	Ab4GNb2(GNb4)Ma3(GNb2Ma6)Mb4GNb4(Fa6)GN;Asn			Ab4GNb2(GNb4)Ma3(GNb2Ma6)Mb4GNb4(Fa6)GN;Asn	Ab4GNb2(GNb4)Ma3(GNb2Ma6)Mb4GNb4(Fa6)GN;Asn	GNb2(NNa3Ab4GNb4)Ma3(Ma6)Mb4GNb4(Fa6)GN;Asn	Ab4GNb2(NNa3Ab4GNb4)Ma3(Ma6)Mb4GNb4(Fa6)GN;Asn		Ab4GNb2(GNb4)Ma3(GNb2Ma6)Mb4GNb4(Fa6)GN;Asn	GNb2(Ab4GNb4)Ma3(GNb2Ma6)Mb4GNb4(Fa6)GN;Asn	Ab4GNb2Ma3(GNb2(GNb6)Ma6)Mb4GNb4(Fa6)GN;Asn	GNb3Ab4GNb2Ma3(GNb2Ma6)Mb4GNb4(Fa6)GN;Asn	Ab4GNb2(GNb4)Ma3(GNb2Ma6)Mb4GNb4(Fa6)GN;Asn	Ab4GNb2(GNb4)Ma3(GNb2Ma6)Mb4GNb4(Fa6)GN;Asn	Ab4GNb2(GNb4)Ma3(GNb2Ma6)Mb4GNb4(Fa6)GN;Asn		Ab4GNb2(GNb4)Ma3(GNb2Ma6)Mb4GNb4(Fa6)GN;Asn	Ab4GNb3Ab4GNb2Ma3(GNb2Ma6)Mb4GNb4(Fa6)GN;Asn	Ab4GNb2Ma3(Ab4GNb2Ma6)Mb4GNb4(Fa6)GN;Asn		Ab4GNb2Ma3(GNb2Ma6)Mb4GNb4GN;Asn	NNa3Ab4GNb2Ma3(Ma6)Mb4GNb4(Fa6)GN;Asn	GNb2Ma3(NNa3Ab4GNb2Ma6)Mb4GNb4GN;Asn	NNa3Ab4GNb2Ma3(Ab4GNb2Ma6)Mb4GNb4GN;Asn		Ab4GNb2Ma3(Ab4GNb2Ma6)Mb4GNb4(Fa6)GN;Asn	Ab4GNb2(GNb4)Ma3(GNb2Ma6)Mb4GNb4(Fa6)GN;Asn	Ab4GNb2(GNb4)Ma3(GNb2(GNb6)Ma6)Mb4GNb4(Fa6)GN;Asn	GNb2Ma3(Ab4GNb2(GNb6)Ma6)Mb4GNb4(Fa6)GN;Asn	GNb2Ma3(Ab4GNb2(GNb6)Ma6)Mb4GNb4(Fa6)GN;Asn	Ab4GNb2(GNb4)Ma3(GNb2Ma6)Mb4GNb4(Fa6)GN;Asn	Ab4GNb2(GNb4)Ma3(GNb2Ma6)Mb4GNb4(Fa6)GN;Asn	Ab4GNb2(GNb4)Ma3(GNb2Ma6)Mb4GNb4(Fa6)GN;Asn	GNb2Ma3(Ab4GNb2Ma6)Mb4GNb4(Fa6)GN;Asn	GNb2Ma3(Ab4GNb2Ma6)Mb4GNb4(Fa6)GN;Asn	GNb2Ma3(Ab4GNb2Ma6)Mb4GNb4(Fa6)GN;Asn	GNb2Ma3(Ab4GNb2Ma6)Mb4GNb4(Fa6)GN;Asn
30
31	GNb2(GNb4)Ma3(GNb2Ma6)Mb4GNb4(Fa6)GN;Asn	GNb2(GNb4)Ma3(GNb2Ma6)Mb4GNb4(Fa6)GN;Asn	GNb2Ma3(Ab4GNb2Ma6)Mb4GNb4(Fa6)GN;Asn	NNa3Ab4GNb2Ma3(Ab4GNb2Ma6)Mb4GNb4(Fa6)GN;Asn	Ab4GNb2Ma3(GNb2Ma6)Mb4GNb4(Fa6)GN;Asn	Ab4GNb2Ma3(Ab4GNb2Ma6)Mb4GNb4GN;Asn	GNb2Ma3(GNb2Ma6)Mb4GNb4(Fa6)GN;Asn		GNb2(Ab4GNb4)Ma3(GNb2Ma6)Mb4GNb4(Fa6)GN;Asn	Ab4GNb2Ma3(GNb2Ma6)Mb4GNb4(Fa6)GN;Asn	NNa3Ab4GNb2Ma3(Ab4GNb2Ma6)Mb4GNb4(Fa6)GN;Asn	GNb2(Ab4GNb4)Ma3(GNb2Ma6)Mb4GNb4(Fa6)GN;Asn	GNb2(Ab4GNb4)Ma3(GNb2Ma6)Mb4GNb4(Fa6)GN;Asn	Ab4GNb2Ma3(GNb2Ma6)Mb4GNb4(Fa6)GN;Asn	Ab4GNb2Ma3(GNb2Ma6)Mb4GNb4(Fa6)GN;Asn	GNb2(Ab4GNb4)Ma3(GNb2Ma6)Mb4GNb4(Fa6)GN;Asn	GNb2(Ab4GNb4)Ma3(GNb2Ma6)Mb4GNb4(Fa6)GN;Asn	NNa3Ab4GNb2(Ab4GNb4)Ma3(Ma6)Mb4GNb4(Fa6)GN;Asn			GNb2(Ab4GNb4)Ma3(GNb2Ma6)Mb4GNb4(Fa6)GN;Asn	Ab4GNb2Ma3(GNb2(GNb6)Ma6)Mb4GNb4(Fa6)GN;Asn	GNb2Ma3(Ab4GNb2(GNb6)Ma6)Mb4GNb4(Fa6)GN;Asn	Ab4GNb2Ma3(Ab4GNb2Ma6)Mb4GNb4(Fa6)GN;Asn	GNb2(Ab4GNb4)Ma3(GNb2Ma6)Mb4GNb4(Fa6)GN;Asn	GNb2(Ab4GNb4)Ma3(GNb2Ma6)Mb4GNb4(Fa6)GN;Asn	GNb2(Ab4GNb4)Ma3(GNb2Ma6)Mb4GNb4(Fa6)GN;Asn	Ab4GNb2Ma3(GNb2Ma6)Mb4GNb4(Fa6)GN;Asn	GNb2(Ab4GNb4)Ma3(GNb2Ma6)Mb4GNb4(Fa6)GN;Asn	Ab4GNb2Ma3(GNb3Ab4GNb2Ma6)Mb4GNb4(Fa6)GN;Asn	Ab4GNb2(GNb4)Ma3(GNb2(GNb6)Ma6)Mb4GNb4(Fa6)GN;Asn	Ab4GNb2Ma3(GNb2Ma6)Mb4GNb4(Fa6)GN;Asn	GNb2Ma3(GNb2Ma6)Mb4GNb4(Fa6)GN;Asn	GNb2(GNb4)Ma3(GNb2(GNb6)Ma6)Mb4GNb4(Fa6)GN;Asn					Ab4GNb2Ma3(GNb2(GNb6)Ma6)Mb4GNb4(Fa6)GN;Asn	Ab4GNb2(Ab4GNb4)Ma3(GNb2Ma6)Mb4GNb4(Fa6)GN;Asn	GNb2Ma3(GNb2(Ab4GNb6)Ma6)Mb4GNb4(Fa6)GN;Asn	GNb2Ma3(GNb2(Ab4GNb6)Ma6)Mb4GNb4(Fa6)GN;Asn			Ab4GNb2Ma3(GNb2(GNb6)Ma6)Mb4GNb4(Fa6)GN;Asn	GNb2(GNb4)Ma3(GNb2(GNb6)Ma6)Mb4GNb4(Fa6)GN;Asn	GNb2(GNb4)Ma3(GNb2(GNb6)Ma6)Mb4GNb4(Fa6)GN;Asn	GNb2(GNb4)Ma3(GNb2(GNb6)Ma6)Mb4GNb4(Fa6)GN;Asn	GNb2(GNb4)Ma3(GNb2(GNb6)Ma6)Mb4GNb4(Fa6)GN;Asn
32
33	Ab4GNb2Ma3(GNb2Ma6)Mb4GNb4(Fa6)GN;Asn	Ab4GNb2Ma3(GNb2Ma6)Mb4GNb4(Fa6)GN;Asn	GNb2(GNb4)Ma3(GNb2(GNb6)Ma6)Mb4GNb4(Fa6)GN;Asn	Ab4GNb2Ma3(NNa3Ab4GNb2Ma6)Mb4GNb4(Fa6)GN;Asn	GNb2Ma3(Ab4GNb2Ma6)Mb4GNb4(Fa6)GN;Asn	GNb2(GNb4)Ma3(GNb2Ma6)Mb4GNb4(Fa6)GN;Asn			GNb2(GNb4)Ma3(Ab4GNb2Ma6)Mb4GNb4(Fa6)GN;Asn	GNb2Ma3(Ab4GNb2Ma6)Mb4GNb4(Fa6)GN;Asn	Ab4GNb2Ma3(NNa3Ab4GNb2Ma6)Mb4GNb4(Fa6)GN;Asn	GNb2(GNb4)Ma3(Ab4GNb2Ma6)Mb4GNb4(Fa6)GN;Asn	GNb2(GNb4)Ma3(Ab4GNb2Ma6)Mb4GNb4(Fa6)GN;Asn	GNb2(GNb4)Ma3(GNb2(GNb6)Ma6)Mb4GNb4(Fa6)GN;Asn	GNb2(GNb4)Ma3(GNb2(GNb6)Ma6)Mb4GNb4(Fa6)GN;Asn	GNb2(GNb4)Ma3(Ab4GNb2Ma6)Mb4GNb4(Fa6)GN;Asn	GNb2(GNb4)Ma3(Ab4GNb2Ma6)Mb4GNb4(Fa6)GN;Asn	Ab4GNb2(NNa3Ab4GNb4)Ma3(Ma6)Mb4GNb4(Fa6)GN;Asn			GNb2(GNb4)Ma3(Ab4GNb2Ma6)Mb4GNb4(Fa6)GN;Asn	GNb2Ma3(Ab4GNb2(GNb6)Ma6)Mb4GNb4(Fa6)GN;Asn	GNb2Ma3(GNb2(Ab4GNb6)Ma6)Mb4GNb4(Fa6)GN;Asn	NNa3Ab4GNb2Ma3(GNb2Ma6)Mb4GNb4(Fa6)GN;Asn	GNb2(GNb4)Ma3(Ab4GNb2Ma6)Mb4GNb4(Fa6)GN;Asn	GNb2(GNb4)Ma3(Ab4GNb2Ma6)Mb4GNb4(Fa6)GN;Asn	GNb2(GNb4)Ma3(Ab4GNb2Ma6)Mb4GNb4(Fa6)GN;Asn	GNb2Ma3(Ab4GNb2Ma6)Mb4GNb4(Fa6)GN;Asn	GNb2(GNb4)Ma3(Ab4GNb2Ma6)Mb4GNb4(Fa6)GN;Asn	Ab4GNb3Ab4GNb2Ma3(Ab4GNb2Ma6)Mb4GNb4(Fa6)GN;Asn	GNb2(Ab4GNb4)Ma3(GNb2(GNb6)Ma6)Mb4GNb4(Fa6)GN;Asn	Ab4GNb2(Ab4GNb4)Ma3(GNb2Ma6)Mb4GNb4GN;Asn	Ab4GNb2(GNb4)Ma3(GNb2Ma6)Mb4GNb4GN;Asn	Ab4GNb2(GNb4)Ma3(GNb2Ma6)Mb4GNb4(Fa6)GN;Asn		NNa3Ab4GNb2Ma3(NNa3Ab4GNb2Ma6)Mb4GNb4GN;Asn		Ab4GNb2(Ab4GNb4)Ma3(GNb2Ma6)Mb4GNb4(Fa6)GN;Asn	Ab4GNb2Ma3(Ab4GNb2Ma6)Mb4GNb4(Fa6)GN;Asn	Ab4GNb2Ma3(Ab4GNb2(GNb6)Ma6)Mb4GNb4(Fa6)GN;Asn	Ab4GNb2(GNb4)Ma3(GNb2(GNb6)Ma6)Mb4GNb4(Fa6)GN;Asn	Ab4GNb2(GNb4)Ma3(GNb2(GNb6)Ma6)Mb4GNb4(Fa6)GN;Asn	Ab4GNb2Ma3(GNb2(GNb6)Ma6)Mb4GNb4(Fa6)GN;Asn	Ab4GNb2Ma3(GNb2(GNb6)Ma6)Mb4GNb4(Fa6)GN;Asn	NNa3Ab4GNb2Ma3(Ab4GNb2Ma6)Mb4GNb4GN;Asn			Ab4GNb2(GNb4)Ma3(GNb2Ma6)Mb4GNb4(Fa6)GN;Asn	Ab4GNb2(GNb4)Ma3(GNb2Ma6)Mb4GNb4(Fa6)GN;Asn
34
35	GNb2Ma3(Ab4GNb2Ma6)Mb4GNb4(Fa6)GN;Asn	GNb2Ma3(Ab4GNb2Ma6)Mb4GNb4(Fa6)GN;Asn	Ab4GNb2(GNb4)Ma3(GNb2Ma6)Mb4GNb4(Fa6)GN;Asn	NNa3Ab4GNb2Ma3(NNa3Ab4GNb2Ma6)Mb4GNb4(Fa6)GN;Asn	Ab4GNb2(GNb4)Ma3(GNb2Ma6)Mb4GNb4(Fa6)GN;Asn	Ab4GNb2Ma3(GNb2Ma6)Mb4GNb4(Fa6)GN;Asn	Ab4GNb2Ma3(Ma6)Mb4GNb4(Fa6)GN;Asn	Ab4GNb2Ma3(GNb2Ma6)Mb4GNb4(Fa6)GN;Asn		GNb2(GNb4)Ma3(GNb2(GNb6)Ma6)Mb4GNb4(Fa6)GN;Asn				Ab4GNb2(GNb4)Ma3(GNb2Ma6)Mb4GNb4(Fa6)GN;Asn	Ab4GNb2(GNb4)Ma3(GNb2Ma6)Mb4GNb4(Fa6)GN;Asn			NNa3Ab4GNb2(NNa3Ab4GNb4)Ma3(Ma6)Mb4GNb4(Fa6)GN;Asn										GNb2(GNb4)Ma3(GNb2(GNb6)Ma6)Mb4GNb4(Fa6)GN;Asn		Ab4GNb2Ma3(Ab4GNb3Ab4GNb2Ma6)Mb4GNb4(Fa6)GN;Asn		GNb2(GNb4)Ma3(GNb2(GNb6)Ma6)Mb4GNb4(Fa6)GN;Asn	GNb2(GNb4)Ma3(GNb2Ma6)Mb4GNb4(Fa6)GN;Asn	GNb2(Ab4GNb4)Ma3(GNb2Ma6)Mb4GNb4(Fa6)GN;Asn				Ab4GNb2Ma3(Ab4GNb2(GNb6)Ma6)Mb4GNb4(Fa6)GN;Asn	NNa3Ab4GNb2Ma3(GNb2Ma6)Mb4GNb4(Fa6)GN;Asn	NNa3Ab4GNb2Ma3(Ab4GNb2Ma6)Mb4GNb4(Fa6)GN;Asn	GNb2(Ab4GNb4)Ma3(GNb2(GNb6)Ma6)Mb4GNb4(Fa6)GN;Asn	GNb2(Ab4GNb4)Ma3(GNb2(GNb6)Ma6)Mb4GNb4(Fa6)GN;Asn			Ab4GNb2Ma3(NNa3Ab4GNb2Ma6)Mb4GNb4GN;Asn	NNa3Ab4GNb2Ma3(GNb2Ma6)Mb4GNb4(Fa6)GN;Asn	NNa3Ab4GNb2Ma3(GNb2Ma6)Mb4GNb4(Fa6)GN;Asn
36
37	Ab4GNb2(GNb4)Ma3(GNb2Ma6)Mb4GNb4(Fa6)GN;Asn	Ab4GNb2(GNb4)Ma3(GNb2Ma6)Mb4GNb4(Fa6)GN;Asn	GNb2(Ab4GNb4)Ma3(GNb2Ma6)Mb4GNb4(Fa6)GN;Asn		GNb2(Ab4GNb4)Ma3(GNb2Ma6)Mb4GNb4(Fa6)GN;Asn	GNb2Ma3(Ab4GNb2Ma6)Mb4GNb4(Fa6)GN;Asn	Ab4GNb2(GNb4)Ma3(GNb2Ma6)Mb4GNb4GN;Asn	GNb2Ma3(Ab4GNb2Ma6)Mb4GNb4(Fa6)GN;Asn	Ab4GNb2Ma3(GNb2(GNb6)Ma6)Mb4GNb4(Fa6)GN;Asn	Ab4GNb2(GNb4)Ma3(GNb2Ma6)Mb4GNb4(Fa6)GN;Asn		Ab4GNb2Ma3(GNb2(GNb6)Ma6)Mb4GNb4(Fa6)GN;Asn	Ab4GNb2Ma3(GNb2(GNb6)Ma6)Mb4GNb4(Fa6)GN;Asn	GNb2(Ab4GNb4)Ma3(GNb2Ma6)Mb4GNb4(Fa6)GN;Asn	GNb2(Ab4GNb4)Ma3(GNb2Ma6)Mb4GNb4(Fa6)GN;Asn	Ab4GNb2Ma3(GNb2(GNb6)Ma6)Mb4GNb4(Fa6)GN;Asn	Ab4GNb2Ma3(GNb2(GNb6)Ma6)Mb4GNb4(Fa6)GN;Asn				Ab4GNb2Ma3(GNb2(GNb6)Ma6)Mb4GNb4(Fa6)GN;Asn	Ab4GNb2Ma3(Ab4GNb2Ma6)Mb4GNb4(Fa6)GN;Asn	Ab4GNb2Ma3(Ab4GNb2Ma6)Mb4GNb4(Fa6)GN;Asn	GNb2Ma3(NNa3Ab4GNb2Ma6)Mb4GNb4(Fa6)GN;Asn	Ab4GNb2Ma3(GNb2(GNb6)Ma6)Mb4GNb4(Fa6)GN;Asn	Ab4GNb2Ma3(GNb2(GNb6)Ma6)Mb4GNb4(Fa6)GN;Asn	Ab4GNb2Ma3(GNb2(GNb6)Ma6)Mb4GNb4(Fa6)GN;Asn	Ab4GNb2(GNb4)Ma3(GNb2Ma6)Mb4GNb4(Fa6)GN;Asn	Ab4GNb2Ma3(GNb2(GNb6)Ma6)Mb4GNb4(Fa6)GN;Asn	Ab4GNb3Ab4GNb2Ma3(GNb3Ab4GNb2Ma6)Mb4GNb4(Fa6)GN;Asn	Ab4GNb2(Ab4GNb4)Ma3(GNb2Ma6)Mb4GNb4(Fa6)GN;Asn	Ab4GNb2(GNb4)Ma3(GNb2Ma6)Mb4GNb4(Fa6)GN;Asn	Ab4GNb2Ma3(GNb2(GNb6)Ma6)Mb4GNb4GN;Asn	GNb2(GNb4)Ma3(Ab4GNb2Ma6)Mb4GNb4(Fa6)GN;Asn				NNa3Ab4GNb2Ma3(Ab4GNb2Ma6)Mb4GNb4(Fa6)GN;Asn		Ab4GNb2Ma3(NNa3Ab4GNb2Ma6)Mb4GNb4(Fa6)GN;Asn	GNb2(GNb4)Ma3(Ab4GNb2(GNb6)Ma6)Mb4GNb4(Fa6)GN;Asn	GNb2(GNb4)Ma3(Ab4GNb2(GNb6)Ma6)Mb4GNb4(Fa6)GN;Asn	Ab4GNb2Ma3(Ab4GNb2Ma6)Mb4GNb4(Fa6)GN;Asn	Ab4GNb2Ma3(Ab4GNb2Ma6)Mb4GNb4(Fa6)GN;Asn		GNb2Ma3(NNa3Ab4GNb2Ma6)Mb4GNb4(Fa6)GN;Asn	GNb2Ma3(NNa3Ab4GNb2Ma6)Mb4GNb4(Fa6)GN;Asn	GNb2Ma3(Ab4GNb2(GNb6)Ma6)Mb4GNb4(Fa6)GN;Asn	GNb2Ma3(Ab4GNb2(GNb6)Ma6)Mb4GNb4(Fa6)GN;Asn
38
39	NNa3Ab4GNb2Ma3(Ab4GNb2Ma6)Mb4GNb4GN;Asn	NNa3Ab4GNb2Ma3(Ab4GNb2Ma6)Mb4GNb4GN;Asn			Ab4GNb2Ma3(GNb2(GNb6)Ma6)Mb4GNb4(Fa6)GN;Asn	Ab4GNb2(GNb4)Ma3(GNb2Ma6)Mb4GNb4(Fa6)GN;Asn	GNb2(GNb4)Ma3(GNb2Ma6)Mb4GNb4(Fa6)GN;Asn	GNb2(GNb4)Ma3(GNb2(GNb6)Ma6)Mb4GNb4(Fa6)GN;Asn	GNb2Ma3(Ab4GNb2(GNb6)Ma6)Mb4GNb4(Fa6)GN;Asn	GNb2(Ab4GNb4)Ma3(GNb2Ma6)Mb4GNb4(Fa6)GN;Asn	NNa3Ab4GNb2Ma3(NNa3Ab4GNb2Ma6)Mb4GNb4(Fa6)GN;Asn	GNb2Ma3(Ab4GNb2(GNb6)Ma6)Mb4GNb4(Fa6)GN;Asn	GNb2Ma3(Ab4GNb2(GNb6)Ma6)Mb4GNb4(Fa6)GN;Asn	GNb2(GNb4)Ma3(Ab4GNb2Ma6)Mb4GNb4(Fa6)GN;Asn		GNb2Ma3(Ab4GNb2(GNb6)Ma6)Mb4GNb4(Fa6)GN;Asn	GNb2Ma3(Ab4GNb2(GNb6)Ma6)Mb4GNb4(Fa6)GN;Asn				GNb2Ma3(Ab4GNb2(GNb6)Ma6)Mb4GNb4(Fa6)GN;Asn		Ab4GNb2(GNb4)Ma3(GNb2(GNb6)Ma6)Mb4GNb4(Fa6)GN;Asn	Ab4GNb2(Ab4GNb4)Ma3(GNb2Ma6)Mb4GNb4(Fa6)GN;Asn	GNb2Ma3(Ab4GNb2(GNb6)Ma6)Mb4GNb4(Fa6)GN;Asn	GNb2Ma3(Ab4GNb2(GNb6)Ma6)Mb4GNb4(Fa6)GN;Asn	GNb2Ma3(Ab4GNb2(GNb6)Ma6)Mb4GNb4(Fa6)GN;Asn	GNb2(Ab4GNb4)Ma3(GNb2Ma6)Mb4GNb4(Fa6)GN;Asn	GNb2Ma3(Ab4GNb2(GNb6)Ma6)Mb4GNb4(Fa6)GN;Asn	Ab4GNb3Ab4GNb2Ma3(Ab4GNb3Ab4GNb2Ma6)Mb4GNb4(Fa6)GN;Asn	Ab4GNb2Ma3(Ab4GNb2(GNb6)Ma6)Mb4GNb4(Fa6)GN;Asn	Ab4GNb2Ma3(Ab4GNb2(GNb6)Ma6)Mb4GNb4GN;Asn						Ab4GNb2Ma3(NNa3Ab4GNb2Ma6)Mb4GNb4(Fa6)GN;Asn	GNb2Ma3(NNa3Ab4GNb2Ma6)Mb4GNb4(Fa6)GN;Asn	GNb3Ab4GNb2(GNb4)Ma3(GNb2(GNb6)Ma6)Mb4GNb4(Fa6)GN;Asn	GNb2(GNb4)Ma3(GNb2(Ab4GNb6)Ma6)Mb4GNb4(Fa6)GN;Asn	GNb2(GNb4)Ma3(GNb2(Ab4GNb6)Ma6)Mb4GNb4(Fa6)GN;Asn			Ab4GNb2Ma3(Ab4GNb2Ma6)Mb4GNb4(Fa6)GN;Asn	Ab4GNb2(GNb4)Ma3(GNb2(GNb6)Ma6)Mb4GNb4(Fa6)GN;Asn	Ab4GNb2(GNb4)Ma3(GNb2(GNb6)Ma6)Mb4GNb4(Fa6)GN;Asn	GNb2Ma3(GNb2(Ab4GNb6)Ma6)Mb4GNb4(Fa6)GN;Asn	GNb2Ma3(GNb2(Ab4GNb6)Ma6)Mb4GNb4(Fa6)GN;Asn
40
41	Ab4GNb2Ma3(NNa3Ab4GNb2Ma6)Mb4GNb4GN;Asn	Ab4GNb2Ma3(NNa3Ab4GNb2Ma6)Mb4GNb4GN;Asn	GNb2Ma3(Ab4GNb2(GNb6)Ma6)Mb4GNb4(Fa6)GN;Asn		GNb2Ma3(Ab4GNb2(GNb6)Ma6)Mb4GNb4(Fa6)GN;Asn	NNa3Ab4GNb2Ma3(Ab4GNb2Ma6)Mb4GNb4GN;Asn	Ab4GNb2Ma3(GNb2(GNb6)Ma6)Mb4GNb4GN;Asn		GNb2Ma3(GNb2(Ab4GNb6)Ma6)Mb4GNb4(Fa6)GN;Asn	GNb2(GNb4)Ma3(Ab4GNb2Ma6)Mb4GNb4(Fa6)GN;Asn		GNb2Ma3(GNb2(Ab4GNb6)Ma6)Mb4GNb4(Fa6)GN;Asn	GNb2Ma3(GNb2(Ab4GNb6)Ma6)Mb4GNb4(Fa6)GN;Asn		Ab4GNb2Ma3(GNb2(GNb6)Ma6)Mb4GNb4(Fa6)GN;Asn	GNb2Ma3(GNb2(Ab4GNb6)Ma6)Mb4GNb4(Fa6)GN;Asn	GNb2Ma3(GNb2(Ab4GNb6)Ma6)Mb4GNb4(Fa6)GN;Asn				GNb2Ma3(GNb2(Ab4GNb6)Ma6)Mb4GNb4(Fa6)GN;Asn	GNb3Ab4GNb2(GNb4)Ma3(GNb2Ma6)Mb4GNb4(Fa6)GN;Asn	GNb2(Ab4GNb4)Ma3(GNb2(GNb6)Ma6)Mb4GNb4(Fa6)GN;Asn	Ab4GNb2Ma3(Ab4GNb2(GNb6)Ma6)Mb4GNb4(Fa6)GN;Asn	GNb2Ma3(GNb2(Ab4GNb6)Ma6)Mb4GNb4(Fa6)GN;Asn	GNb2Ma3(GNb2(Ab4GNb6)Ma6)Mb4GNb4(Fa6)GN;Asn	GNb2Ma3(GNb2(Ab4GNb6)Ma6)Mb4GNb4(Fa6)GN;Asn	GNb2(GNb4)Ma3(Ab4GNb2Ma6)Mb4GNb4(Fa6)GN;Asn	GNb2Ma3(GNb2(Ab4GNb6)Ma6)Mb4GNb4(Fa6)GN;Asn	GNb3Ab4GNb3Ab4GNb2Ma3(Ab4GNb3Ab4GNb2Ma6)Mb4GNb4(Fa6)GN;Asn	NNa3Ab4GNb2Ma3(Ab4GNb2Ma6)Mb4GNb4(Fa6)GN;Asn	Ab4GNb2Ma3(GNb2(GNb6)Ma6)Mb4GNb4(Fa6)GN;Asn	Ab4GNb2Ma3(Ab4GNb2Ma6)Mb4GNb4GN;Asn	Ab4GNb2Ma3(GNb2(GNb6)Ma6)Mb4GNb4(Fa6)GN;Asn				Ab4GNb2(Ab4GNb4)Ma3(GNb2(GNb6)Ma6)Mb4GNb4(Fa6)GN;Asn	Ab4GNb2(Ab4GNb4)Ma3(GNb2Ma6)Mb4GNb4(Fa6)GN;Asn	Ab4GNb2(Ab4GNb4)Ma3(GNb2(GNb6)Ma6)Mb4GNb4(Fa6)GN;Asn			Ab4GNb2(GNb4)Ma3(GNb2(GNb6)Ma6)Mb4GNb4(Fa6)GN;Asn	Ab4GNb2(GNb4)Ma3(GNb2(GNb6)Ma6)Mb4GNb4(Fa6)GN;Asn	Ab4GNb2(GNb4)Ma3(GNb2(GNb6)Ma6)Mb4GNb4(Fa6)GN;Asn	GNb2(Ab4GNb4)Ma3(GNb2(GNb6)Ma6)Mb4GNb4(Fa6)GN;Asn	GNb2(Ab4GNb4)Ma3(GNb2(GNb6)Ma6)Mb4GNb4(Fa6)GN;Asn	NNa3Ab4GNb2Ma3(GNb2Ma6)Mb4GNb4(Fa6)GN;Asn	NNa3Ab4GNb2Ma3(GNb2Ma6)Mb4GNb4(Fa6)GN;Asn
42
43	Ab4GNb2Ma3(GNb2(GNb6)Ma6)Mb4GNb4(Fa6)GN;Asn	Ab4GNb2Ma3(GNb2(GNb6)Ma6)Mb4GNb4(Fa6)GN;Asn	GNb2Ma3(GNb2(Ab4GNb6)Ma6)Mb4GNb4(Fa6)GN;Asn			Ab4GNb2Ma3(NNa3Ab4GNb2Ma6)Mb4GNb4GN;Asn	GNb2Ma3(GNb2(GNb6)Ma6)Mb4GNb4(Fa6)GN;Asn	Ab4GNb2(GNb4)Ma3(GNb2Ma6)Mb4GNb4(Fa6)GN;Asn						Ab4GNb2Ma3(GNb2(GNb6)Ma6)Mb4GNb4(Fa6)GN;Asn	GNb2Ma3(Ab4GNb2(GNb6)Ma6)Mb4GNb4(Fa6)GN;Asn							Ab4GNb2(Ab4GNb4)Ma3(GNb2Ma6)Mb4GNb4(Fa6)GN;Asn	Ab4GNb2Ma3(Ab4GNb2(GNb6)Ma6)Mb4GNb4(Fa6)GN;Asn	Ab4GNb3Ab4GNb2Ma3(GNb2Ma6)Mb4GNb4(Fa6)GN;Asn						Ab4GNb3Ab4GNb3Ab4GNb2Ma3(Ab4GNb3Ab4GNb2Ma6)Mb4GNb4(Fa6)GN;Asn	Ab4GNb2Ma3(NNa3Ab4GNb2Ma6)Mb4GNb4(Fa6)GN;Asn	Ab4GNb2Ma3(Ab4GNb2Ma6)Mb4GNb4(Fa6)GN;Asn		GNb2Ma3(Ab4GNb2(GNb6)Ma6)Mb4GNb4(Fa6)GN;Asn				Ab4GNb2(Ab4GNb4)Ma3(Ab4GNb2Ma6)Mb4GNb4(Fa6)GN;Asn	Ab4GNb2Ma3(Ab4GNb2(GNb6)Ma6)Mb4GNb4(Fa6)GN;Asn		NNa3Ab4GNb2(GNb4)Ma3(GNb2Ma6)Mb4GNb4(Fa6)GN;Asn	Ab4GNb2(Ab4GNb4)Ma3(GNb2Ma6)Mb4GNb4(Fa6)GN;Asn	GNb2(Ab4GNb4)Ma3(GNb2(GNb6)Ma6)Mb4GNb4(Fa6)GN;Asn	GNb2(Ab4GNb4)Ma3(GNb2(GNb6)Ma6)Mb4GNb4(Fa6)GN;Asn	Ab4GNb2(Ab4GNb4)Ma3(GNb2Ma6)Mb4GNb4(Fa6)GN;Asn	GNb2(GNb4)Ma3(Ab4GNb2(GNb6)Ma6)Mb4GNb4(Fa6)GN;Asn	GNb2(GNb4)Ma3(Ab4GNb2(GNb6)Ma6)Mb4GNb4(Fa6)GN;Asn	GNb2Ma3(NNa3Ab4GNb2Ma6)Mb4GNb4(Fa6)GN;Asn	GNb2Ma3(NNa3Ab4GNb2Ma6)Mb4GNb4(Fa6)GN;Asn
44
45	Ab4GNb2Ma3(Ab4GNb2Ma6)Mb4GNb4(Fa6)GN;Asn	Ab4GNb2Ma3(Ab4GNb2Ma6)Mb4GNb4(Fa6)GN;Asn	NNa3Ab4GNb2Ma3(GNb2Ma6)Mb4GNb4(Fa6)GN;Asn		Ab4GNb2Ma3(Ab4GNb2Ma6)Mb4GNb4(Fa6)GN;Asn	Ab4GNb2Ma3(GNb2(GNb6)Ma6)Mb4GNb4(Fa6)GN;Asn	Ab4GNb2Ma3(Ab4GNb2Ma6)Mb4GNb4GN;Asn	GNb2(Ab4GNb4)Ma3(GNb2Ma6)Mb4GNb4(Fa6)GN;Asn	Ab4GNb2Ma3(Ab4GNb2Ma6)Mb4GNb4(Fa6)GN;Asn	Ab4GNb2Ma3(GNb2(GNb6)Ma6)Mb4GNb4(Fa6)GN;Asn		Ab4GNb2Ma3(Ab4GNb2Ma6)Mb4GNb4(Fa6)GN;Asn	Ab4GNb2Ma3(Ab4GNb2Ma6)Mb4GNb4(Fa6)GN;Asn	GNb2Ma3(Ab4GNb2(GNb6)Ma6)Mb4GNb4(Fa6)GN;Asn		Ab4GNb2Ma3(Ab4GNb2Ma6)Mb4GNb4(Fa6)GN;Asn	Ab4GNb2Ma3(Ab4GNb2Ma6)Mb4GNb4(Fa6)GN;Asn				Ab4GNb2Ma3(Ab4GNb2Ma6)Mb4GNb4(Fa6)GN;Asn	Ab4GNb2(GNb4)Ma3(Ab4GNb2Ma6)Mb4GNb4(Fa6)GN;Asn	Ab4GNb2Ma3(GNb2(Ab4GNb6)Ma6)Mb4GNb4(Fa6)GN;Asn	Ab4GNb2Ma3(GNb3Ab4GNb2Ma6)Mb4GNb4(Fa6)GN;Asn	Ab4GNb2Ma3(Ab4GNb2Ma6)Mb4GNb4(Fa6)GN;Asn	Ab4GNb2Ma3(Ab4GNb2Ma6)Mb4GNb4(Fa6)GN;Asn	Ab4GNb2Ma3(Ab4GNb2Ma6)Mb4GNb4(Fa6)GN;Asn	Ab4GNb2Ma3(GNb2(GNb6)Ma6)Mb4GNb4(Fa6)GN;Asn	Ab4GNb2Ma3(Ab4GNb2Ma6)Mb4GNb4(Fa6)GN;Asn	Ab4GNb3Ab4GNb2Ma3(GNb3Ab4GNb3Ab4GNb2Ma6)Mb4GNb4(Fa6)GN;Asn	Ab4GNb2(Ab4GNb4)Ma3(GNb2(GNb6)Ma6)Mb4GNb4(Fa6)GN;Asn	Ab4GNb2(GNb4)Ma3(GNb2(GNb6)Ma6)Mb4GNb4(Fa6)GN;Asn	Ab4GNb2Ma3(GNb2Ma6)Mb4GNb4(Fa6)GN;Asn	GNb2Ma3(GNb2(Ab4GNb6)Ma6)Mb4GNb4(Fa6)GN;Asn				Ab4GNb2Ma3(Ab4GNb2(Ab4GNb6)Ma6)Mb4GNb4(Fa6)GN;Asn	NNa3Ab4GNb2Ma3(Ab4GNb2Ma6)Mb4GNb4(Fa6)GN;Asn	Ab4GNb2(Ab4GNb4)Ma3(Ab4GNb2Ma6)Mb4GNb4(Fa6)GN;Asn		NNa3Ab4GNb2(GNb4)Ma3(GNb2Ma6)Mb4GNb4(Fa6)GN;Asn	GNb2(GNb4)Ma3(Ab4GNb2(GNb6)Ma6)Mb4GNb4(Fa6)GN;Asn	GNb2(GNb4)Ma3(Ab4GNb2(GNb6)Ma6)Mb4GNb4(Fa6)GN;Asn	Ab4GNb2Ma3(Ab4GNb2(GNb6)Ma6)Mb4GNb4(Fa6)GN;Asn	GNb2(GNb4)Ma3(GNb2(Ab4GNb6)Ma6)Mb4GNb4(Fa6)GN;Asn	GNb2(GNb4)Ma3(GNb2(Ab4GNb6)Ma6)Mb4GNb4(Fa6)GN;Asn	GNb2(Ab4GNb4)Ma3(GNb2(GNb6)Ma6)Mb4GNb4(Fa6)GN;Asn	GNb2(Ab4GNb4)Ma3(GNb2(GNb6)Ma6)Mb4GNb4(Fa6)GN;Asn
46
47	NNa3Ab4GNb2Ma3(GNb2Ma6)Mb4GNb4(Fa6)GN;Asn	NNa3Ab4GNb2Ma3(GNb2Ma6)Mb4GNb4(Fa6)GN;Asn	GNb2Ma3(NNa3Ab4GNb2Ma6)Mb4GNb4(Fa6)GN;Asn			Ab4GNb2Ma3(Ab4GNb2Ma6)Mb4GNb4(Fa6)GN;Asn		GNb2(GNb4)Ma3(Ab4GNb2Ma6)Mb4GNb4(Fa6)GN;Asn	NNa3Ab4GNb2Ma3(GNb2Ma6)Mb4GNb4(Fa6)GN;Asn	GNb2Ma3(Ab4GNb2(GNb6)Ma6)Mb4GNb4(Fa6)GN;Asn		NNa3Ab4GNb2Ma3(GNb2Ma6)Mb4GNb4(Fa6)GN;Asn	NNa3Ab4GNb2Ma3(GNb2Ma6)Mb4GNb4(Fa6)GN;Asn	GNb2Ma3(GNb2(Ab4GNb6)Ma6)Mb4GNb4(Fa6)GN;Asn	Ab4GNb2Ma3(Ab4GNb2Ma6)Mb4GNb4(Fa6)GN;Asn	NNa3Ab4GNb2Ma3(GNb2Ma6)Mb4GNb4(Fa6)GN;Asn	NNa3Ab4GNb2Ma3(GNb2Ma6)Mb4GNb4(Fa6)GN;Asn						NNa3Ab4GNb2Ma3(GNb2(GNb6)Ma6)Mb4GNb4(Fa6)GN;Asn	NNa3Ab4GNb2Ma3(Ab4GNb2Ma6)Mb4GNb4(Fa6)GN;Asn	NNa3Ab4GNb2Ma3(GNb2Ma6)Mb4GNb4(Fa6)GN;Asn		NNa3Ab4GNb2Ma3(GNb2Ma6)Mb4GNb4(Fa6)GN;Asn	GNb2Ma3(Ab4GNb2(GNb6)Ma6)Mb4GNb4(Fa6)GN;Asn		Ab4GNb3Ab4GNb2Ma3(Ab4GNb3Ab4GNb3Ab4GNb2Ma6)Mb4GNb4(Fa6)GN;Asn	Ab4GNb2(GNb4)Ma3(Ab4GNb2(GNb6)Ma6)Mb4GNb4(Fa6)GN;Asn	GNb2(Ab4GNb4)Ma3(GNb2(GNb6)Ma6)Mb4GNb4(Fa6)GN;Asn	Ab4GNb2(GNb4)Ma3(GNb2(GNb6)Ma6)Mb4GNb4GN;Asn					NNa3Ab4GNb2Ma3(NNa3Ab4GNb2Ma6)Mb4GNb4(Fa6)GN;Asn	Ab4GNb2Ma3(NNa3Ab4GNb2Ma6)Mb4GNb4(Fa6)GN;Asn	Ab4GNb2Ma3(Ab4GNb2(Ab4GNb6)Ma6)Mb4GNb4(Fa6)GN;Asn	GNb2Ma3(NNa3Ab4GNb2(GNb6)Ma6)Mb4GNb4(Fa6)GN;Asn		GNb2(GNb4)Ma3(GNb2(Ab4GNb6)Ma6)Mb4GNb4(Fa6)GN;Asn	GNb2(GNb4)Ma3(GNb2(Ab4GNb6)Ma6)Mb4GNb4(Fa6)GN;Asn	NNa3Ab4GNb2Ma3(NNa3Ab4GNb2Ma6)Mb4GNb4GN;Asn	NNa3Ab4GNb2(GNb4)Ma3(GNb2(GNb6)Ma6)Mb4GNb4(Fa6)GN;Asn	NNa3Ab4GNb2(GNb4)Ma3(GNb2(GNb6)Ma6)Mb4GNb4(Fa6)GN;Asn	NNa3Ab4GNb2(GNb4)Ma3(GNb2Ma6)Mb4GNb4(Fa6)GN;Asn	NNa3Ab4GNb2(GNb4)Ma3(GNb2Ma6)Mb4GNb4(Fa6)GN;Asn
48
49			NNa3Ab4GNb2(GNb4)Ma3(GNb2Ma6)Mb4GNb4(Fa6)GN;Asn		Ab4GNb2(GNb4)Ma3(GNb2(GNb6)Ma6)Mb4GNb4(Fa6)GN;Asn	NNa3Ab4GNb2Ma3(GNb2Ma6)Mb4GNb4(Fa6)GN;Asn				GNb2Ma3(GNb2(Ab4GNb6)Ma6)Mb4GNb4(Fa6)GN;Asn					Ab4GNb2(GNb4)Ma3(GNb2(GNb6)Ma6)Mb4GNb4(Fa6)GN;Asn							GNb2(Ab4GNb4)Ma3(Ab4GNb2Ma6)Mb4GNb4(Fa6)GN;Asn		Ab4GNb2Ma3(NNa3Ab4GNb2Ma6)Mb4GNb4(Fa6)GN;Asn				GNb2Ma3(GNb2(Ab4GNb6)Ma6)Mb4GNb4(Fa6)GN;Asn		Ab4GNb3Ab4GNb3Ab4GNb2Ma3(GNb3Ab4GNb3Ab4GNb2Ma6)Mb4GNb4(Fa6)GN;Asn		Ab4GNb2(Ab4GNb4)Ma3(Ab4GNb2Ma6)Mb4GNb4GN;Asn	Ab4GNb2(Ab4GNb4)Ma3(GNb2Ma6)Mb4GNb4GN;Asn	Ab4GNb2Ma3(Ab4GNb2Ma6)Mb4GNb4(Fa6)GN;Asn						NNa3Ab4GNb2Ma3(NNa3Ab4GNb2Ma6)Mb4GNb4(Fa6)GN;Asn		Ab4GNb2Ma3(Ab4GNb2(GNb6)Ma6)Mb4GNb4(Fa6)GN;Asn				GNb2(NNa3Ab4GNb4)Ma3(GNb2(GNb6)Ma6)Mb4GNb4(Fa6)GN;Asn	GNb2(NNa3Ab4GNb4)Ma3(GNb2(GNb6)Ma6)Mb4GNb4(Fa6)GN;Asn	GNb2Ma3(NNa3Ab4GNb2(GNb6)Ma6)Mb4GNb4(Fa6)GN;Asn	GNb2Ma3(NNa3Ab4GNb2(GNb6)Ma6)Mb4GNb4(Fa6)GN;Asn
50
51	GNb2Ma3(NNa3Ab4GNb2Ma6)Mb4GNb4(Fa6)GN;Asn	GNb2Ma3(NNa3Ab4GNb2Ma6)Mb4GNb4(Fa6)GN;Asn	GNb2(NNa3Ab4GNb4)Ma3(GNb2Ma6)Mb4GNb4(Fa6)GN;Asn		Ab4GNb2(Ab4GNb4)Ma3(GNb2Ma6)Mb4GNb4(Fa6)GN;Asn		GNb2Ma3(Ab4GNb2Ma6)Mb4GNb4(Fa6)GN;Asn	Ab4GNb2Ma3(GNb2(GNb6)Ma6)Mb4GNb4(Fa6)GN;Asn						Ab4GNb2Ma3(Ab4GNb2Ma6)Mb4GNb4(Fa6)GN;Asn	GNb2(Ab4GNb4)Ma3(GNb2(GNb6)Ma6)Mb4GNb4(Fa6)GN;Asn						Ab4GNb2(GNb4)Ma3(GNb2(GNb6)Ma6)Mb4GNb4(Fa6)GN;Asn	Ab4GNb2Ma3(Ab4GNb2(GNb6)Ma6)Mb4GNb4(Fa6)GN;Asn	GNb2Ma3(Ab4GNb2(Ab4GNb6)Ma6)Mb4GNb4(Fa6)GN;Asn			Ab4GNb2(GNb4)Ma3(GNb2(GNb6)Ma6)Mb4GNb4(Fa6)GN;Asn			Ab4GNb2(GNb4)Ma3(GNb2(GNb6)Ma6)Mb4GNb4(Fa6)GN;Asn	Ab4GNb3Ab4GNb3Ab4GNb2Ma3(Ab4GNb3Ab4GNb3Ab4GNb2Ma6)Mb4GNb4(Fa6)GN;Asn	GNb2(Ab4GNb4)Ma3(Ab4GNb2(GNb6)Ma6)Mb4GNb4(Fa6)GN;Asn		GNb2(GNb4)Ma3(GNb2(GNb6)Ma6)Mb4GNb4(Fa6)GN;Asn	NNa3Ab4GNb2Ma3(GNb2Ma6)Mb4GNb4(Fa6)GN;Asn				Ab4GNb2(Ab4GNb4)Ma3(Ab4GNb2(GNb6)Ma6)Mb4GNb4(Fa6)GN;Asn			GNb2Ma3(GNb2(NNa3Ab4GNb6)Ma6)Mb4GNb4(Fa6)GN;Asn	GNb2Ma3(NNa3Ab4GNb2(GNb6)Ma6)Mb4GNb4(Fa6)GN;Asn	Ab4GNb2(Ab4GNb4)Ma3(GNb2Ma6)Mb4GNb4(Fa6)GN;Asn	Ab4GNb2(Ab4GNb4)Ma3(GNb2Ma6)Mb4GNb4(Fa6)GN;Asn	NNa3Ab4GNb2Ma3(Ab4GNb2Ma6)Mb4GNb4(Fa6)GN;Asn	GNb2(GNb4)Ma3(NNa3Ab4GNb2(GNb6)Ma6)Mb4GNb4(Fa6)GN;Asn	GNb2(GNb4)Ma3(NNa3Ab4GNb2(GNb6)Ma6)Mb4GNb4(Fa6)GN;Asn	GNb2Ma3(GNb2(NNa3Ab4GNb6)Ma6)Mb4GNb4(Fa6)GN;Asn	GNb2Ma3(GNb2(NNa3Ab4GNb6)Ma6)Mb4GNb4(Fa6)GN;Asn
52
53	Ab4GNb2(GNb4)Ma3(GNb2(GNb6)Ma6)Mb4GNb4(Fa6)GN;Asn	Ab4GNb2(Ab4GNb4)Ma3(GNb2Ma6)Mb4GNb4(Fa6)GN;Asn	GNb2Ma3(NNa3Ab4GNb2(GNb6)Ma6)Mb4GNb4(Fa6)GN;Asn		Ab4GNb2(GNb4)Ma3(Ab4GNb2Ma6)Mb4GNb4(Fa6)GN;Asn	GNb2Ma3(NNa3Ab4GNb2Ma6)Mb4GNb4(Fa6)GN;Asn	Ab4GNb2(Ab4GNb4)Ma3(GNb2Ma6)Mb4GNb4GN;Asn	GNb2Ma3(Ab4GNb2(GNb6)Ma6)Mb4GNb4(Fa6)GN;Asn	GNb2Ma3(NNa3Ab4GNb2Ma6)Mb4GNb4(Fa6)GN;Asn	Ab4GNb2Ma3(Ab4GNb2Ma6)Mb4GNb4(Fa6)GN;Asn		GNb2Ma3(NNa3Ab4GNb2Ma6)Mb4GNb4(Fa6)GN;Asn	GNb2Ma3(NNa3Ab4GNb2Ma6)Mb4GNb4(Fa6)GN;Asn	Ab4GNb2(Ab4GNb4)Ma3(GNb2Ma6)Mb4GNb4(Fa6)GN;Asn	GNb2(GNb4)Ma3(Ab4GNb2(GNb6)Ma6)Mb4GNb4(Fa6)GN;Asn	GNb2Ma3(NNa3Ab4GNb2Ma6)Mb4GNb4(Fa6)GN;Asn	GNb2Ma3(NNa3Ab4GNb2Ma6)Mb4GNb4(Fa6)GN;Asn				GNb2(Ab4GNb4)Ma3(GNb2(GNb6)Ma6)Mb4GNb4(Fa6)GN;Asn	Ab4GNb2Ma3(GNb2(Ab4GNb6)Ma6)Mb4GNb4(Fa6)GN;Asn	GNb2Ma3(NNa3Ab4GNb2(GNb6)Ma6)Mb4GNb4(Fa6)GN;Asn		GNb2Ma3(NNa3Ab4GNb2Ma6)Mb4GNb4(Fa6)GN;Asn	GNb2(Ab4GNb4)Ma3(GNb2(GNb6)Ma6)Mb4GNb4(Fa6)GN;Asn	GNb2Ma3(NNa3Ab4GNb2Ma6)Mb4GNb4(Fa6)GN;Asn	Ab4GNb2Ma3(Ab4GNb2Ma6)Mb4GNb4(Fa6)GN;Asn	GNb2(Ab4GNb4)Ma3(GNb2(GNb6)Ma6)Mb4GNb4(Fa6)GN;Asn			Ab4GNb2(Ab4GNb4)Ma3(GNb2Ma6)Mb4GNb4(Fa6)GN;Asn	Ab4GNb2(GNb4)Ma3(GNb2Ma6)Mb4GNb4(Fa6)GN;Asn					NNa3Ab4GNb2(Ab4GNb4)Ma3(Ab4GNb2Ma6)Mb4GNb4(Fa6)GN;Asn	Ab4GNb2(Ab4GNb4)Ma3(GNb2(GNb6)Ma6)Mb4GNb4(Fa6)GN;Asn	Ab4GNb3Ab4GNb2(GNb4)Ma3(GNb2(GNb6)Ma6)Mb4GNb4(Fa6)GN;Asn	NNa3Ab4GNb2(GNb4)Ma3(GNb2(GNb6)Ma6)Mb4GNb4(Fa6)GN;Asn		Ab4GNb2Ma3(Ab4GNb2(GNb6)Ma6)Mb4GNb4(Fa6)GN;Asn	Ab4GNb2Ma3(Ab4GNb2(GNb6)Ma6)Mb4GNb4(Fa6)GN;Asn	GNb3Ab4GNb2(GNb4)Ma3(GNb2(GNb6)Ma6)Mb4GNb4(Fa6)GN;Asn	GNb2(GNb4)Ma3(GNb2(NNa3Ab4GNb6)Ma6)Mb4GNb4(Fa6)GN;Asn	GNb2(GNb4)Ma3(GNb2(NNa3Ab4GNb6)Ma6)Mb4GNb4(Fa6)GN;Asn	NNa3Ab4GNb2Ma3(Ab4GNb2Ma6)Mb4GNb4(Fa6)GN;Asn	GNb2(NNa3Ab4GNb4)Ma3(GNb2(GNb6)Ma6)Mb4GNb4(Fa6)GN;Asn
54
55	Ab4GNb2(Ab4GNb4)Ma3(GNb2Ma6)Mb4GNb4(Fa6)GN;Asn	Ab4GNb2Ma3(Ab4GNb2(GNb6)Ma6)Mb4GNb4(Fa6)GN;Asn	GNb2Ma3(GNb2(NNa3Ab4GNb6)Ma6)Mb4GNb4(Fa6)GN;Asn			Ab4GNb2(Ab4GNb4)Ma3(GNb2Ma6)Mb4GNb4(Fa6)GN;Asn	Ab4GNb2(GNb4)Ma3(GNb2Ma6)Mb4GNb4(Fa6)GN;Asn	GNb2Ma3(GNb2(Ab4GNb6)Ma6)Mb4GNb4(Fa6)GN;Asn	Ab4GNb2(GNb4)Ma3(GNb2(GNb6)Ma6)Mb4GNb4(Fa6)GN;Asn			Ab4GNb2(GNb4)Ma3(GNb2(GNb6)Ma6)Mb4GNb4(Fa6)GN;Asn	Ab4GNb2(GNb4)Ma3(GNb2(GNb6)Ma6)Mb4GNb4(Fa6)GN;Asn	NNa3Ab4GNb2(GNb4)Ma3(GNb2Ma6)Mb4GNb4(Fa6)GN;Asn	GNb2(GNb4)Ma3(GNb2(Ab4GNb6)Ma6)Mb4GNb4(Fa6)GN;Asn	Ab4GNb2(GNb4)Ma3(GNb2(GNb6)Ma6)Mb4GNb4(Fa6)GN;Asn	Ab4GNb2(GNb4)Ma3(GNb2(GNb6)Ma6)Mb4GNb4(Fa6)GN;Asn				GNb2(GNb4)Ma3(Ab4GNb2(GNb6)Ma6)Mb4GNb4(Fa6)GN;Asn			Ab4GNb2(Ab4GNb4)Ma3(Ab4GNb2Ma6)Mb4GNb4(Fa6)GN;Asn	Ab4GNb2(GNb4)Ma3(GNb2(GNb6)Ma6)Mb4GNb4(Fa6)GN;Asn	GNb2(GNb4)Ma3(Ab4GNb2(GNb6)Ma6)Mb4GNb4(Fa6)GN;Asn	Ab4GNb2(GNb4)Ma3(GNb2(GNb6)Ma6)Mb4GNb4(Fa6)GN;Asn		GNb2(GNb4)Ma3(Ab4GNb2(GNb6)Ma6)Mb4GNb4(Fa6)GN;Asn		Ab4GNb2(Ab4GNb4)Ma3(Ab4GNb2Ma6)Mb4GNb4(Fa6)GN;Asn	Ab4GNb2Ma3(Ab4GNb2(Ab4GNb6)Ma6)Mb4GNb4GN;Asn	Ab4GNb2Ma3(Ab4GNb2(GNb6)Ma6)Mb4GNb4GN;Asn					Ab4GNb2(NNa3Ab4GNb4)Ma3(Ab4GNb2Ma6)Mb4GNb4(Fa6)GN;Asn	Ab4GNb2(Ab4GNb4)Ma3(Ab4GNb2Ma6)Mb4GNb4(Fa6)GN;Asn	Ab4GNb2(Ab4GNb4)Ma3(Ab4GNb2(GNb6)Ma6)Mb4GNb4(Fa6)GN;Asn	GNb2(NNa3Ab4GNb4)Ma3(GNb2(GNb6)Ma6)Mb4GNb4(Fa6)GN;Asn	GNb2Ma3(GNb2(NNa3Ab4GNb6)Ma6)Mb4GNb4(Fa6)GN;Asn	NNa3Ab4GNb2Ma3(Ab4GNb2Ma6)Mb4GNb4(Fa6)GN;Asn	NNa3Ab4GNb2Ma3(Ab4GNb2Ma6)Mb4GNb4(Fa6)GN;Asn	Ab4GNb2(Ab4GNb4)Ma3(GNb2(GNb6)Ma6)Mb4GNb4(Fa6)GN;Asn	Ma3(Ma6Ma6)Mb4GNb4GN;Asn	Ma3(Ma6Ma6)Mb4GNb4GN;Asn	Ab4GNb2Ma3(NNa3Ab4GNb2Ma6)Mb4GNb4(Fa6)GN;Asn	NNa3Ab4GNb2(GNb4)Ma3(GNb2(GNb6)Ma6)Mb4GNb4(Fa6)GN;Asn
56
57	Ab4GNb2Ma3(Ab4GNb2(GNb6)Ma6)Mb4GNb4(Fa6)GN;Asn	NNa3Ab4GNb2Ma3(NNa3Ab4GNb2Ma6)Mb4GNb4GN;Asn	NNa3Ab4GNb2Ma3(GNb2(GNb6)Ma6)Mb4GNb4(Fa6)GN;Asn		GNb2(Ab4GNb4)Ma3(Ab4GNb2Ma6)Mb4GNb4(Fa6)GN;Asn	Ab4GNb2Ma3(Ab4GNb2(GNb6)Ma6)Mb4GNb4(Fa6)GN;Asn	GNb2(Ab4GNb4)Ma3(GNb2Ma6)Mb4GNb4(Fa6)GN;Asn		GNb2(Ab4GNb4)Ma3(GNb2(GNb6)Ma6)Mb4GNb4(Fa6)GN;Asn			GNb2(Ab4GNb4)Ma3(GNb2(GNb6)Ma6)Mb4GNb4(Fa6)GN;Asn	GNb2(Ab4GNb4)Ma3(GNb2(GNb6)Ma6)Mb4GNb4(Fa6)GN;Asn			GNb2(Ab4GNb4)Ma3(GNb2(GNb6)Ma6)Mb4GNb4(Fa6)GN;Asn	GNb2(Ab4GNb4)Ma3(GNb2(GNb6)Ma6)Mb4GNb4(Fa6)GN;Asn				GNb2(GNb4)Ma3(GNb2(Ab4GNb6)Ma6)Mb4GNb4(Fa6)GN;Asn	GNb2Ma3(Ab4GNb2(Ab4GNb6)Ma6)Mb4GNb4(Fa6)GN;Asn		Ab4GNb2Ma3(Ab4GNb2(Ab4GNb6)Ma6)Mb4GNb4(Fa6)GN;Asn	GNb2(Ab4GNb4)Ma3(GNb2(GNb6)Ma6)Mb4GNb4(Fa6)GN;Asn	GNb2(GNb4)Ma3(GNb2(Ab4GNb6)Ma6)Mb4GNb4(Fa6)GN;Asn	GNb2(Ab4GNb4)Ma3(GNb2(GNb6)Ma6)Mb4GNb4(Fa6)GN;Asn		GNb2(GNb4)Ma3(GNb2(Ab4GNb6)Ma6)Mb4GNb4(Fa6)GN;Asn		Ab4GNb2Ma3(Ab4GNb2(Ab4GNb6)Ma6)Mb4GNb4(Fa6)GN;Asn	Ab4GNb2Ma3(Ab4GNb2(GNb6)Ma6)Mb4GNb4(Fa6)GN;Asn	NNa3Ab4GNb2Ma3(Ab4GNb2Ma6)Mb4GNb4GN;Asn	GNb2Ma3(NNa3Ab4GNb2Ma6)Mb4GNb4(Fa6)GN;Asn				Ab4GNb2(Ab4GNb4)Ma3(NNa3Ab4GNb2Ma6)Mb4GNb4(Fa6)GN;Asn	Ab4GNb2Ma3(Ab4GNb2(Ab4GNb6)Ma6)Mb4GNb4(Fa6)GN;Asn	NNa3Ab4GNb2(Ab4GNb4)Ma3(Ab4GNb2Ma6)Mb4GNb4(Fa6)GN;Asn	GNb2(GNb4)Ma3(NNa3Ab4GNb2(GNb6)Ma6)Mb4GNb4(Fa6)GN;Asn	Ab4GNb2(Ab4GNb4)Ma3(GNb2(GNb6)Ma6)Mb4GNb4(Fa6)GN;Asn	Ab4GNb2Ma3(NNa3Ab4GNb2Ma6)Mb4GNb4(Fa6)GN;Asn	Ab4GNb2Ma3(NNa3Ab4GNb2Ma6)Mb4GNb4(Fa6)GN;Asn		Ma3(Ma6)Mb4GNb4GN;Asn	Ma3(Ma6)Mb4GNb4GN;Asn	GNb2(NNa3Ab4GNb4)Ma3(GNb2(GNb6)Ma6)Mb4GNb4(Fa6)GN;Asn	GNb2(GNb4)Ma3(NNa3Ab4GNb2(GNb6)Ma6)Mb4GNb4(Fa6)GN;Asn
58
59	NNa3Ab4GNb2Ma3(NNa3Ab4GNb2Ma6)Mb4GNb4GN;Asn		GNb2(GNb4)Ma3(NNa3Ab4GNb2Ma6)Mb4GNb4(Fa6)GN;Asn		Ab4GNb2Ma3(Ab4GNb2(GNb6)Ma6)Mb4GNb4(Fa6)GN;Asn	NNa3Ab4GNb2Ma3(NNa3Ab4GNb2Ma6)Mb4GNb4GN;Asn	Ab4GNb2Ma3(Ab4GNb2(GNb6)Ma6)Mb4GNb4GN;Asn	Ab4GNb2Ma3(Ab4GNb2Ma6)Mb4GNb4(Fa6)GN;Asn	GNb2(GNb4)Ma3(Ab4GNb2(GNb6)Ma6)Mb4GNb4(Fa6)GN;Asn	Ab4GNb2(GNb4)Ma3(GNb2(GNb6)Ma6)Mb4GNb4(Fa6)GN;Asn		GNb2(GNb4)Ma3(Ab4GNb2(GNb6)Ma6)Mb4GNb4(Fa6)GN;Asn	GNb2(GNb4)Ma3(Ab4GNb2(GNb6)Ma6)Mb4GNb4(Fa6)GN;Asn	GNb2(NNa3Ab4GNb4)Ma3(GNb2Ma6)Mb4GNb4(Fa6)GN;Asn	Ab4GNb2(Ab4GNb4)Ma3(GNb2Ma6)Mb4GNb4(Fa6)GN;Asn	GNb2(GNb4)Ma3(Ab4GNb2(GNb6)Ma6)Mb4GNb4(Fa6)GN;Asn	GNb2(GNb4)Ma3(Ab4GNb2(GNb6)Ma6)Mb4GNb4(Fa6)GN;Asn					NNa3Ab4GNb2Ma3(Ab4GNb2Ma6)Mb4GNb4(Fa6)GN;Asn	GNb2Ma3(GNb2(NNa3Ab4GNb6)Ma6)Mb4GNb4(Fa6)GN;Asn	Ab4GNb3Ab4GNb2Ma3(Ab4GNb2Ma6)Mb4GNb4(Fa6)GN;Asn	GNb2(GNb4)Ma3(Ab4GNb2(GNb6)Ma6)Mb4GNb4(Fa6)GN;Asn		GNb2(GNb4)Ma3(Ab4GNb2(GNb6)Ma6)Mb4GNb4(Fa6)GN;Asn	Ab4GNb2(GNb4)Ma3(GNb2(GNb6)Ma6)Mb4GNb4(Fa6)GN;Asn			NNa3Ab4GNb2Ma3(NNa3Ab4GNb2Ma6)Mb4GNb4(Fa6)GN;Asn	NNa3Ab4GNb2Ma3(Ab4GNb2Ma6)Mb4GNb4(Fa6)GN;Asn	Ab4GNb2Ma3(GNb2(GNb6)Ma6)Mb4GNb4(Fa6)GN;Asn	Ab4GNb2(GNb4)Ma3(GNb2(GNb6)Ma6)Mb4GNb4(Fa6)GN;Asn				NNa3Ab4GNb2Ma3(Ab4GNb2(Ab4GNb6)Ma6)Mb4GNb4(Fa6)GN;Asn	NNa3Ab4GNb2Ma3(NNa3Ab4GNb2Ma6)Mb4GNb4(Fa6)GN;Asn	Ab4GNb2(NNa3Ab4GNb4)Ma3(Ab4GNb2Ma6)Mb4GNb4(Fa6)GN;Asn	GNb2(GNb4)Ma3(GNb2(NNa3Ab4GNb6)Ma6)Mb4GNb4(Fa6)GN;Asn	NNa3Ab4GNb2(GNb4)Ma3(GNb2(GNb6)Ma6)Mb4GNb4(Fa6)GN;Asn	GNb3Ab4GNb2(GNb4)Ma3(GNb2(GNb6)Ma6)Mb4GNb4(Fa6)GN;Asn	GNb3Ab4GNb2(GNb4)Ma3(GNb2(GNb6)Ma6)Mb4GNb4(Fa6)GN;Asn	Ab4GNb2(Ab4GNb4)Ma3(Ab4GNb2Ma6)Mb4GNb4(Fa6)GN;Asn			NNa3Ab4GNb2(GNb4)Ma3(GNb2(GNb6)Ma6)Mb4GNb4(Fa6)GN;Asn	GNb2(GNb4)Ma3(GNb2(NNa3Ab4GNb6)Ma6)Mb4GNb4(Fa6)GN;Asn
60
61		NNa3Ab4GNb2Ma3(Ab4GNb2Ma6)Mb4GNb4(Fa6)GN;Asn	NNa3Ab4GNb2(GNb4)Ma3(GNb2(GNb6)Ma6)Mb4GNb4(Fa6)GN;Asn		Ab4GNb2Ma3(GNb2(Ab4GNb6)Ma6)Mb4GNb4(Fa6)GN;Asn		Ab4GNb2Ma3(GNb2(GNb6)Ma6)Mb4GNb4(Fa6)GN;Asn	NNa3Ab4GNb2Ma3(GNb2Ma6)Mb4GNb4(Fa6)GN;Asn	GNb2(GNb4)Ma3(GNb2(Ab4GNb6)Ma6)Mb4GNb4(Fa6)GN;Asn	GNb2(Ab4GNb4)Ma3(GNb2(GNb6)Ma6)Mb4GNb4(Fa6)GN;Asn		GNb2(GNb4)Ma3(GNb2(Ab4GNb6)Ma6)Mb4GNb4(Fa6)GN;Asn	GNb2(GNb4)Ma3(GNb2(Ab4GNb6)Ma6)Mb4GNb4(Fa6)GN;Asn	GNb2(GNb4)Ma3(NNa3Ab4GNb2Ma6)Mb4GNb4(Fa6)GN;Asn	Ab4GNb2(GNb4)Ma3(Ab4GNb2Ma6)Mb4GNb4(Fa6)GN;Asn	GNb2(GNb4)Ma3(GNb2(Ab4GNb6)Ma6)Mb4GNb4(Fa6)GN;Asn	GNb2(GNb4)Ma3(GNb2(Ab4GNb6)Ma6)Mb4GNb4(Fa6)GN;Asn				Ab4GNb2(Ab4GNb4)Ma3(GNb2Ma6)Mb4GNb4(Fa6)GN;Asn	Ab4GNb2Ma3(NNa3Ab4GNb2Ma6)Mb4GNb4(Fa6)GN;Asn	NNa3Ab4GNb2Ma3(Ab4GNb2Ma6)Mb4GNb4(Fa6)GN;Asn	Ab4GNb2Ma3(Ab4GNb3Ab4GNb2Ma6)Mb4GNb4(Fa6)GN;Asn	GNb2(GNb4)Ma3(GNb2(Ab4GNb6)Ma6)Mb4GNb4(Fa6)GN;Asn	Ab4GNb2(Ab4GNb4)Ma3(GNb2Ma6)Mb4GNb4(Fa6)GN;Asn	GNb2(GNb4)Ma3(GNb2(Ab4GNb6)Ma6)Mb4GNb4(Fa6)GN;Asn	GNb2(Ab4GNb4)Ma3(GNb2(GNb6)Ma6)Mb4GNb4(Fa6)GN;Asn	Ab4GNb2(Ab4GNb4)Ma3(GNb2Ma6)Mb4GNb4(Fa6)GN;Asn			Ab4GNb2Ma3(NNa3Ab4GNb2Ma6)Mb4GNb4(Fa6)GN;Asn	Ab4GNb2Ma3(Ab4GNb2Ma6)Mb4GNb4(Fa6)GN;Asn	GNb2(Ab4GNb4)Ma3(GNb2(GNb6)Ma6)Mb4GNb4(Fa6)GN;Asn				Ab4GNb2Ma3(NNa3Ab4GNb2(Ab4GNb6)Ma6)Mb4GNb4(Fa6)GN;Asn		Ab4GNb2(Ab4GNb4)Ma3(NNa3Ab4GNb2Ma6)Mb4GNb4(Fa6)GN;Asn			Ab4GNb2(Ab4GNb4)Ma3(GNb2(GNb6)Ma6)Mb4GNb4(Fa6)GN;Asn	Ab4GNb2(Ab4GNb4)Ma3(GNb2(GNb6)Ma6)Mb4GNb4(Fa6)GN;Asn	Ab4GNb2Ma3(Ab4GNb2(Ab4GNb6)Ma6)Mb4GNb4(Fa6)GN;Asn			GNb2(GNb4)Ma3(NNa3Ab4GNb2(GNb6)Ma6)Mb4GNb4(Fa6)GN;Asn	Ma3(Ma6Ma6)Mb4GNb4GN;Asn
62
63	NNa3Ab4GNb2Ma3(Ab4GNb2Ma6)Mb4GNb4(Fa6)GN;Asn	Ab4GNb2Ma3(NNa3Ab4GNb2Ma6)Mb4GNb4(Fa6)GN;Asn	GNb2(NNa3Ab4GNb4)Ma3(GNb2(GNb6)Ma6)Mb4GNb4(Fa6)GN;Asn			NNa3Ab4GNb2Ma3(Ab4GNb2Ma6)Mb4GNb4(Fa6)GN;Asn	GNb2Ma3(Ab4GNb2(GNb6)Ma6)Mb4GNb4(Fa6)GN;Asn			GNb2(GNb4)Ma3(Ab4GNb2(GNb6)Ma6)Mb4GNb4(Fa6)GN;Asn				Ab4GNb2Ma3(Ab4GNb2(GNb6)Ma6)Mb4GNb4(Fa6)GN;Asn							Ab4GNb2(GNb4)Ma3(Ab4GNb2Ma6)Mb4GNb4(Fa6)GN;Asn	Ab4GNb3Ab4GNb2(GNb4)Ma3(GNb2Ma6)Mb4GNb4(Fa6)GN;Asn	Ab4GNb2Ma3(NNa3Ab4GNb2Ma6)Mb4GNb4(Fa6)GN;Asn	NNa3Ab4GNb2Ma3(NNa3Ab4GNb2Ma6)Mb4GNb4(Fa6)GN;Asn		Ab4GNb2(GNb4)Ma3(Ab4GNb2Ma6)Mb4GNb4(Fa6)GN;Asn		GNb2(GNb4)Ma3(Ab4GNb2(GNb6)Ma6)Mb4GNb4(Fa6)GN;Asn	Ab4GNb2(GNb4)Ma3(Ab4GNb2Ma6)Mb4GNb4(Fa6)GN;Asn		Ab4GNb2(Ab4GNb4)Ma3(Ab4GNb2(GNb6)Ma6)Mb4GNb4(Fa6)GN;Asn	GNb3Ab4GNb2(GNb4)Ma3(GNb2(GNb6)Ma6)Mb4GNb4(Fa6)GN;Asn	GNb3Ab4GNb2(GNb4)Ma3(GNb2(GNb6)Ma6)Mb4GNb4GN;Asn					Ab4GNb2Ma3(Ab4GNb2(NNa3Ab4GNb6)Ma6)Mb4GNb4(Fa6)GN;Asn	Ab4GNb2(Ab4GNb4)Ma3(Ab4GNb2(GNb6)Ma6)Mb4GNb4(Fa6)GN;Asn	NNa3Ab4GNb2Ma3(Ab4GNb2(Ab4GNb6)Ma6)Mb4GNb4(Fa6)GN;Asn		GNb2(NNa3Ab4GNb4)Ma3(GNb2(GNb6)Ma6)Mb4GNb4(Fa6)GN;Asn			NNa3Ab4GNb2Ma3(NNa3Ab4GNb2Ma6)Mb4GNb4(Fa6)GN;Asn			GNb2(GNb4)Ma3(GNb2(NNa3Ab4GNb6)Ma6)Mb4GNb4(Fa6)GN;Asn	Ma3(Ma6)Mb4GNb4GN;Asn
64
65			GNb2(GNb4)Ma3(NNa3Ab4GNb2(GNb6)Ma6)Mb4GNb4(Fa6)GN;Asn		GNb2Ma3(Ab4GNb2(Ab4GNb6)Ma6)Mb4GNb4(Fa6)GN;Asn	Ab4GNb2Ma3(NNa3Ab4GNb2Ma6)Mb4GNb4(Fa6)GN;Asn	NNa3Ab4GNb2Ma3(Ab4GNb2Ma6)Mb4GNb4GN;Asn		Ab4GNb2(Ab4GNb4)Ma3(GNb2Ma6)Mb4GNb4(Fa6)GN;Asn	GNb2(GNb4)Ma3(GNb2(Ab4GNb6)Ma6)Mb4GNb4(Fa6)GN;Asn		Ab4GNb2(Ab4GNb4)Ma3(GNb2Ma6)Mb4GNb4(Fa6)GN;Asn	Ab4GNb2(Ab4GNb4)Ma3(GNb2Ma6)Mb4GNb4(Fa6)GN;Asn	NNa3Ab4GNb2Ma3(GNb2(GNb6)Ma6)Mb4GNb4(Fa6)GN;Asn		Ab4GNb2(Ab4GNb4)Ma3(GNb2Ma6)Mb4GNb4(Fa6)GN;Asn	NNa3Ab4GNb2(GNb4)Ma3(GNb2Ma6)Mb4GNb4(Fa6)GN;Asn					Ab4GNb2(Ab4GNb4)Ma3(GNb2(GNb6)Ma6)Mb4GNb4(Fa6)GN;Asn	Ab4GNb2(Ab4GNb4)Ma3(GNb2(GNb6)Ma6)Mb4GNb4(Fa6)GN;Asn		Ab4GNb2(Ab4GNb4)Ma3(GNb2Ma6)Mb4GNb4(Fa6)GN;Asn		Ab4GNb2(Ab4GNb4)Ma3(GNb2Ma6)Mb4GNb4(Fa6)GN;Asn	GNb2(GNb4)Ma3(GNb2(Ab4GNb6)Ma6)Mb4GNb4(Fa6)GN;Asn			Ab4GNb2(Ab4GNb4)Ma3(GNb2(Ab4GNb6)Ma6)Mb4GNb4(Fa6)GN;Asn	Ab4GNb2(Ab4GNb4)Ma3(GNb2(GNb6)Ma6)Mb4GNb4(Fa6)GN;Asn	Ab4GNb2(Ab4GNb4)Ma3(GNb2(GNb6)Ma6)Mb4GNb4GN;Asn	GNb3Ab4GNb2(GNb4)Ma3(GNb2Ma6)Mb4GNb4(Fa6)GN;Asn				Ab4GNb2(Ab4GNb4)Ma3(Ab4GNb2(Ab4GNb6)Ma6)Mb4GNb4(Fa6)GN;Asn	NNa3Ab4GNb2(Ab4GNb4)Ma3(Ab4GNb2Ma6)Mb4GNb4(Fa6)GN;Asn	Ab4GNb2Ma3(NNa3Ab4GNb2(Ab4GNb6)Ma6)Mb4GNb4(Fa6)GN;Asn		GNb2(GNb4)Ma3(NNa3Ab4GNb2(GNb6)Ma6)Mb4GNb4(Fa6)GN;Asn			Ab4GNb3Ab4GNb2(GNb4)Ma3(GNb2(GNb6)Ma6)Mb4GNb4(Fa6)GN;Asn			NNa3Ab4GNb2Ma3(NNa3Ab4GNb2Ma6)Mb4GNb4(Fa6)GN;Asn	Ma3(Ma6)Mb4GNb4(Fa6)GN;Asn
66
67	GNb3Ab4GNb2(GNb4)Ma3(GNb2(GNb6)Ma6)Mb4GNb4(Fa6)GN;Asn		GNb2(GNb4)Ma3(GNb2(NNa3Ab4GNb6)Ma6)Mb4GNb4(Fa6)GN;Asn		NNa3Ab4GNb2Ma3(Ab4GNb2Ma6)Mb4GNb4(Fa6)GN;Asn		Ab4GNb2Ma3(NNa3Ab4GNb2Ma6)Mb4GNb4GN;Asn	GNb2Ma3(NNa3Ab4GNb2Ma6)Mb4GNb4(Fa6)GN;Asn	Ab4GNb2(GNb4)Ma3(Ab4GNb2Ma6)Mb4GNb4(Fa6)GN;Asn			Ab4GNb2(GNb4)Ma3(Ab4GNb2Ma6)Mb4GNb4(Fa6)GN;Asn	Ab4GNb2(GNb4)Ma3(Ab4GNb2Ma6)Mb4GNb4(Fa6)GN;Asn		GNb2(Ab4GNb4)Ma3(Ab4GNb2Ma6)Mb4GNb4(Fa6)GN;Asn	Ab4GNb2(GNb4)Ma3(Ab4GNb2Ma6)Mb4GNb4(Fa6)GN;Asn						Ab4GNb2(Ab4GNb4)Ma3(Ab4GNb2Ma6)Mb4GNb4(Fa6)GN;Asn	Ab4GNb2(GNb4)Ma3(Ab4GNb2(GNb6)Ma6)Mb4GNb4(Fa6)GN;Asn	NNa3Ab4GNb2(Ab4GNb4)Ma3(Ab4GNb2Ma6)Mb4GNb4(Fa6)GN;Asn	Ab4GNb2(GNb4)Ma3(Ab4GNb2Ma6)Mb4GNb4(Fa6)GN;Asn		Ab4GNb2(GNb4)Ma3(Ab4GNb2Ma6)Mb4GNb4(Fa6)GN;Asn					Ab4GNb2(GNb4)Ma3(Ab4GNb2(GNb6)Ma6)Mb4GNb4(Fa6)GN;Asn	Ab4GNb2(GNb4)Ma3(GNb2(GNb6)Ma6)Mb4GNb4(Fa6)GN;Asn	Ab4GNb2(Ab4GNb4)Ma3(GNb2Ma6)Mb4GNb4(Fa6)GN;Asn				NNa3Ab4GNb2(NNa3Ab4GNb4)Ma3(Ab4GNb2Ma6)Mb4GNb4(Fa6)GN;Asn	Ab4GNb2(NNa3Ab4GNb4)Ma3(Ab4GNb2Ma6)Mb4GNb4(Fa6)GN;Asn	Ab4GNb2Ma3(Ab4GNb2(NNa3Ab4GNb6)Ma6)Mb4GNb4(Fa6)GN;Asn		GNb2(GNb4)Ma3(GNb2(NNa3Ab4GNb6)Ma6)Mb4GNb4(Fa6)GN;Asn	Ab4GNb2(Ab4GNb4)Ma3(Ab4GNb2Ma6)Mb4GNb4(Fa6)GN;Asn	Ab4GNb2(Ab4GNb4)Ma3(Ab4GNb2Ma6)Mb4GNb4(Fa6)GN;Asn	Ab4GNb2(Ab4GNb4)Ma3(Ab4GNb2(GNb6)Ma6)Mb4GNb4(Fa6)GN;Asn
68
69	Ab4GNb2(Ab4GNb4)Ma3(GNb2(GNb6)Ma6)Mb4GNb4(Fa6)GN;Asn	Ab4GNb2(Ab4GNb4)Ma3(GNb2(GNb6)Ma6)Mb4GNb4(Fa6)GN;Asn			Ab4GNb2Ma3(NNa3Ab4GNb2Ma6)Mb4GNb4(Fa6)GN;Asn		Ab4GNb2Ma3(Ab4GNb2Ma6)Mb4GNb4(Fa6)GN;Asn	Ab4GNb2(GNb4)Ma3(GNb2(GNb6)Ma6)Mb4GNb4(Fa6)GN;Asn		Ab4GNb2(Ab4GNb4)Ma3(GNb2Ma6)Mb4GNb4(Fa6)GN;Asn		NNa3Ab4GNb2(GNb4)Ma3(GNb2Ma6)Mb4GNb4(Fa6)GN;Asn	NNa3Ab4GNb2(GNb4)Ma3(GNb2Ma6)Mb4GNb4(Fa6)GN;Asn	GNb2Ma3(NNa3Ab4GNb2(GNb6)Ma6)Mb4GNb4(Fa6)GN;Asn	Ab4GNb2Ma3(Ab4GNb2(GNb6)Ma6)Mb4GNb4(Fa6)GN;Asn	NNa3Ab4GNb2(GNb4)Ma3(GNb2Ma6)Mb4GNb4(Fa6)GN;Asn	GNb2(NNa3Ab4GNb4)Ma3(GNb2Ma6)Mb4GNb4(Fa6)GN;Asn				GNb2(Ab4GNb4)Ma3(Ab4GNb2Ma6)Mb4GNb4(Fa6)GN;Asn	NNa3Ab4GNb2(Ab4GNb4)Ma3(GNb2Ma6)Mb4GNb4(Fa6)GN;Asn		Ab4GNb2(NNa3Ab4GNb4)Ma3(Ab4GNb2Ma6)Mb4GNb4(Fa6)GN;Asn	NNa3Ab4GNb2(GNb4)Ma3(GNb2Ma6)Mb4GNb4(Fa6)GN;Asn	GNb2(Ab4GNb4)Ma3(Ab4GNb2Ma6)Mb4GNb4(Fa6)GN;Asn	NNa3Ab4GNb2(GNb4)Ma3(GNb2Ma6)Mb4GNb4(Fa6)GN;Asn	Ab4GNb2(Ab4GNb4)Ma3(GNb2Ma6)Mb4GNb4(Fa6)GN;Asn	GNb2(Ab4GNb4)Ma3(Ab4GNb2Ma6)Mb4GNb4(Fa6)GN;Asn		Ab4GNb2(GNb4)Ma3(Ab4GNb2(Ab4GNb6)Ma6)Mb4GNb4(Fa6)GN;Asn		GNb2(Ab4GNb4)Ma3(GNb2(GNb6)Ma6)Mb4GNb4(Fa6)GN;Asn	Ab4GNb2(GNb4)Ma3(Ab4GNb2Ma6)Mb4GNb4(Fa6)GN;Asn				NNa3Ab4GNb2(Ab4GNb4)Ma3(NNa3Ab4GNb2Ma6)Mb4GNb4(Fa6)GN;Asn	Ab4GNb2(Ab4GNb4)Ma3(NNa3Ab4GNb2Ma6)Mb4GNb4(Fa6)GN;Asn	Ab4GNb3Ab4GNb2(Ab4GNb4)Ma3(GNb2(GNb6)Ma6)Mb4GNb4(Fa6)GN;Asn			Ab4GNb2Ma3(Ab4GNb2(Ab4GNb6)Ma6)Mb4GNb4(Fa6)GN;Asn	Ab4GNb2Ma3(Ab4GNb2(Ab4GNb6)Ma6)Mb4GNb4(Fa6)GN;Asn	NNa3Ab4GNb2(Ab4GNb4)Ma3(Ab4GNb2Ma6)Mb4GNb4(Fa6)GN;Asn			Ma3(Ma6Ma6)Mb4GNb4GN;Asn
70
71		Ab4GNb2(Ab4GNb4)Ma3(Ab4GNb2Ma6)Mb4GNb4(Fa6)GN;Asn			GNb3Ab4GNb2(GNb4)Ma3(GNb2(GNb6)Ma6)Mb4GNb4(Fa6)GN;Asn	Ab4GNb2(Ab4GNb4)Ma3(GNb2(GNb6)Ma6)Mb4GNb4(Fa6)GN;Asn	Ab4GNb2(Ab4GNb4)Ma3(Ab4GNb2Ma6)Mb4GNb4GN;Asn	GNb2(Ab4GNb4)Ma3(GNb2(GNb6)Ma6)Mb4GNb4(Fa6)GN;Asn		Ab4GNb2(GNb4)Ma3(Ab4GNb2Ma6)Mb4GNb4(Fa6)GN;Asn				GNb2Ma3(GNb2(NNa3Ab4GNb6)Ma6)Mb4GNb4(Fa6)GN;Asn	Ab4GNb2Ma3(GNb2(Ab4GNb6)Ma6)Mb4GNb4(Fa6)GN;Asn		GNb2(GNb4)Ma3(NNa3Ab4GNb2Ma6)Mb4GNb4(Fa6)GN;Asn						GNb2(Ab4GNb4)Ma3(Ab4GNb2(GNb6)Ma6)Mb4GNb4(Fa6)GN;Asn	NNa3Ab4GNb2Ma3(Ab4GNb2(Ab4GNb6)Ma6)Mb4GNb4(Fa6)GN;Asn				Ab4GNb2(GNb4)Ma3(Ab4GNb2Ma6)Mb4GNb4(Fa6)GN;Asn				GNb2(Ab4GNb4)Ma3(Ab4GNb2(GNb6)Ma6)Mb4GNb4(Fa6)GN;Asn		NNa3Ab4GNb2(GNb4)Ma3(GNb2Ma6)Mb4GNb4(Fa6)GN;Asn					NNa3Ab4GNb2Ma3(Ab4GNb2(Ab4GNb6)Ma6)Mb4GNb4(Fa6)GN;Asn	Ab4GNb2(Ab4GNb4)Ma3(Ab4GNb2(Ab4GNb6)Ma6)Mb4GNb4(Fa6)GN;Asn		Ab4GNb2(Ab4GNb4)Ma3(Ab4GNb2Ma6)Mb4GNb4(Fa6)GN;Asn	NNa3Ab4GNb2Ma3(NNa3Ab4GNb2Ma6)Mb4GNb4(Fa6)GN;Asn	NNa3Ab4GNb2Ma3(NNa3Ab4GNb2Ma6)Mb4GNb4(Fa6)GN;Asn	Ab4GNb2(NNa3Ab4GNb4)Ma3(Ab4GNb2Ma6)Mb4GNb4(Fa6)GN;Asn			Ma3(Ma6)Mb4GNb4GN;Asn
72
73	Ab4GNb2(Ab4GNb4)Ma3(Ab4GNb2Ma6)Mb4GNb4(Fa6)GN;Asn	Ab4GNb2Ma3(Ab4GNb2(Ab4GNb6)Ma6)Mb4GNb4(Fa6)GN;Asn			Ab4GNb2(Ab4GNb4)Ma3(GNb2(GNb6)Ma6)Mb4GNb4(Fa6)GN;Asn	Ab4GNb2(Ab4GNb4)Ma3(Ab4GNb2Ma6)Mb4GNb4(Fa6)GN;Asn	Ab4GNb2(Ab4GNb4)Ma3(GNb2Ma6)Mb4GNb4(Fa6)GN;Asn	GNb2(GNb4)Ma3(Ab4GNb2(GNb6)Ma6)Mb4GNb4(Fa6)GN;Asn	GNb2(Ab4GNb4)Ma3(Ab4GNb2Ma6)Mb4GNb4(Fa6)GN;Asn	NNa3Ab4GNb2(GNb4)Ma3(GNb2Ma6)Mb4GNb4(Fa6)GN;Asn				NNa3Ab4GNb2Ma3(Ab4GNb2Ma6)Mb4GNb4(Fa6)GN;Asn			NNa3Ab4GNb2Ma3(GNb2(GNb6)Ma6)Mb4GNb4(Fa6)GN;Asn					NNa3Ab4GNb2(GNb4)Ma3(Ab4GNb2Ma6)Mb4GNb4(Fa6)GN;Asn	Ab4GNb2Ma3(Ab4GNb2(Ab4GNb6)Ma6)Mb4GNb4(Fa6)GN;Asn	Ab4GNb2Ma3(NNa3Ab4GNb2(Ab4GNb6)Ma6)Mb4GNb4(Fa6)GN;Asn							GNb2(Ab4GNb4)Ma3(Ab4GNb2(Ab4GNb6)Ma6)Mb4GNb4(Fa6)GN;Asn	NNa3Ab4GNb2(Ab4GNb4)Ma3(Ab4GNb2Ma6)Mb4GNb4GN;Asn	Ab4GNb2(Ab4GNb4)Ma3(Ab4GNb2Ma6)Mb4GNb4GN;Asn					Ab4GNb2(NNa3Ab4GNb4)Ma3(NNa3Ab4GNb2Ma6)Mb4GNb4(Fa6)GN;Asn	Ab4GNb2Ma3(NNa3Ab4GNb2(Ab4GNb6)Ma6)Mb4GNb4(Fa6)GN;Asn	NNa3Ab4GNb2(NNa3Ab4GNb4)Ma3(Ab4GNb2Ma6)Mb4GNb4(Fa6)GN;Asn					Ab4GNb2(Ab4GNb4)Ma3(NNa3Ab4GNb2Ma6)Mb4GNb4(Fa6)GN;Asn
74
75	Ab4GNb2Ma3(Ab4GNb2(Ab4GNb6)Ma6)Mb4GNb4(Fa6)GN;Asn	NNa3Ab4GNb2Ma3(NNa3Ab4GNb2Ma6)Mb4GNb4(Fa6)GN;Asn				Ab4GNb2Ma3(Ab4GNb2(Ab4GNb6)Ma6)Mb4GNb4(Fa6)GN;Asn	Ab4GNb2(GNb4)Ma3(Ab4GNb2Ma6)Mb4GNb4(Fa6)GN;Asn	GNb2(GNb4)Ma3(GNb2(Ab4GNb6)Ma6)Mb4GNb4(Fa6)GN;Asn				GNb2(Ab4GNb4)Ma3(Ab4GNb2Ma6)Mb4GNb4(Fa6)GN;Asn	GNb2(Ab4GNb4)Ma3(Ab4GNb2Ma6)Mb4GNb4(Fa6)GN;Asn	Ab4GNb2Ma3(NNa3Ab4GNb2Ma6)Mb4GNb4(Fa6)GN;Asn		GNb2(Ab4GNb4)Ma3(Ab4GNb2Ma6)Mb4GNb4(Fa6)GN;Asn					Ab4GNb2Ma3(Ab4GNb2(GNb6)Ma6)Mb4GNb4(Fa6)GN;Asn		NNa3Ab4GNb2Ma3(Ab4GNb2(GNb6)Ma6)Mb4GNb4(Fa6)GN;Asn	NNa3Ab4GNb3Ab4GNb2Ma3(Ab4GNb2Ma6)Mb4GNb4(Fa6)GN;Asn	GNb2(Ab4GNb4)Ma3(Ab4GNb2Ma6)Mb4GNb4(Fa6)GN;Asn	Ab4GNb2Ma3(Ab4GNb2(GNb6)Ma6)Mb4GNb4(Fa6)GN;Asn	GNb2(Ab4GNb4)Ma3(Ab4GNb2Ma6)Mb4GNb4(Fa6)GN;Asn		Ab4GNb2Ma3(Ab4GNb2(GNb6)Ma6)Mb4GNb4(Fa6)GN;Asn		NNa3Ab4GNb2(Ab4GNb4)Ma3(Ab4GNb2Ma6)Mb4GNb4(Fa6)GN;Asn	Ab4GNb2(NNa3Ab4GNb4)Ma3(Ab4GNb2Ma6)Mb4GNb4GN;Asn							Ab4GNb2Ma3(Ab4GNb2(NNa3Ab4GNb6)Ma6)Mb4GNb4(Fa6)GN;Asn	NNa3Ab4GNb2(Ab4GNb4)Ma3(NNa3Ab4GNb2Ma6)Mb4GNb4(Fa6)GN;Asn		Ab4GNb2Ma3(Ab4GNb2(Ab4GNb6)Ma6)Mb4GNb4(Fa6)GN;Asn	Ab4GNb3Ab4GNb2(GNb4)Ma3(GNb2(GNb6)Ma6)Mb4GNb4(Fa6)GN;Asn	Ab4GNb3Ab4GNb2(GNb4)Ma3(GNb2(GNb6)Ma6)Mb4GNb4(Fa6)GN;Asn	NNa3Ab4GNb2Ma3(Ab4GNb2(Ab4GNb6)Ma6)Mb4GNb4(Fa6)GN;Asn
76
77	NNa3Ab4GNb2Ma3(NNa3Ab4GNb2Ma6)Mb4GNb4(Fa6)GN;Asn				Ab4GNb2(Ab4GNb4)Ma3(Ab4GNb2Ma6)Mb4GNb4(Fa6)GN;Asn	NNa3Ab4GNb2Ma3(NNa3Ab4GNb2Ma6)Mb4GNb4(Fa6)GN;Asn						GNb2(NNa3Ab4GNb4)Ma3(GNb2Ma6)Mb4GNb4(Fa6)GN;Asn	GNb2(NNa3Ab4GNb4)Ma3(GNb2Ma6)Mb4GNb4(Fa6)GN;Asn	Ab4GNb2(Ab4GNb4)Ma3(GNb2(GNb6)Ma6)Mb4GNb4(Fa6)GN;Asn	GNb2Ma3(Ab4GNb2(Ab4GNb6)Ma6)Mb4GNb4(Fa6)GN;Asn	GNb2(NNa3Ab4GNb4)Ma3(GNb2Ma6)Mb4GNb4(Fa6)GN;Asn	GNb2Ma3(NNa3Ab4GNb2(GNb6)Ma6)Mb4GNb4(Fa6)GN;Asn				Ab4GNb2Ma3(GNb2(Ab4GNb6)Ma6)Mb4GNb4(Fa6)GN;Asn	GNb2(NNa3Ab4GNb4)Ma3(Ab4GNb2Ma6)Mb4GNb4(Fa6)GN;Asn		Ab4GNb3Ab4GNb2Ma3(NNa3Ab4GNb2Ma6)Mb4GNb4(Fa6)GN;Asn	GNb2(NNa3Ab4GNb4)Ma3(GNb2Ma6)Mb4GNb4(Fa6)GN;Asn	Ab4GNb2Ma3(GNb2(Ab4GNb6)Ma6)Mb4GNb4(Fa6)GN;Asn	GNb2(NNa3Ab4GNb4)Ma3(GNb2Ma6)Mb4GNb4(Fa6)GN;Asn	GNb2(Ab4GNb4)Ma3(Ab4GNb2Ma6)Mb4GNb4(Fa6)GN;Asn	Ab4GNb2Ma3(GNb2(Ab4GNb6)Ma6)Mb4GNb4(Fa6)GN;Asn		Ab4GNb2(NNa3Ab4GNb4)Ma3(Ab4GNb2Ma6)Mb4GNb4(Fa6)GN;Asn	Ab4GNb2(Ab4GNb4)Ma3(NNa3Ab4GNb2Ma6)Mb4GNb4GN;Asn	Ab4GNb2(Ab4GNb4)Ma3(GNb2Ma6)Mb4GNb4(Fa6)GN;Asn	GNb2(Ab4GNb4)Ma3(Ab4GNb2Ma6)Mb4GNb4(Fa6)GN;Asn					Ab4GNb2(Ab4GNb4)Ma3(Ab4GNb2(Ab4GNb6)Ma6)Mb4GNb4(Fa6)GN;Asn				Ab4GNb2(Ab4GNb4)Ma3(Ab4GNb2(GNb6)Ma6)Mb4GNb4(Fa6)GN;Asn	Ab4GNb2(Ab4GNb4)Ma3(Ab4GNb2(GNb6)Ma6)Mb4GNb4(Fa6)GN;Asn	Ab4GNb2Ma3(NNa3Ab4GNb2(Ab4GNb6)Ma6)Mb4GNb4(Fa6)GN;Asn
78
79	Ab4GNb3Ab4GNb2(GNb4)Ma3(GNb2(GNb6)Ma6)Mb4GNb4(Fa6)GN;Asn	Ab4GNb2(Ab4GNb4)Ma3(Ab4GNb2(GNb6)Ma6)Mb4GNb4(Fa6)GN;Asn					GNb2(Ab4GNb4)Ma3(Ab4GNb2Ma6)Mb4GNb4(Fa6)GN;Asn	Ab4GNb2(Ab4GNb4)Ma3(GNb2Ma6)Mb4GNb4(Fa6)GN;Asn	Ab4GNb2Ma3(Ab4GNb2(GNb6)Ma6)Mb4GNb4(Fa6)GN;Asn	GNb2(Ab4GNb4)Ma3(Ab4GNb2Ma6)Mb4GNb4(Fa6)GN;Asn				Ab4GNb2(Ab4GNb4)Ma3(Ab4GNb2Ma6)Mb4GNb4(Fa6)GN;Asn	NNa3Ab4GNb2Ma3(Ab4GNb2Ma6)Mb4GNb4(Fa6)GN;Asn							NNa3Ab4GNb2Ma3(Ab4GNb2(GNb6)Ma6)Mb4GNb4(Fa6)GN;Asn	NNa3Ab4GNb2Ma3(GNb2(Ab4GNb6)Ma6)Mb4GNb4(Fa6)GN;Asn	NNa3Ab4GNb2Ma3(Ab4GNb3Ab4GNb2Ma6)Mb4GNb4(Fa6)GN;Asn							Ab4GNb2(Ab4GNb4)Ma3(NNa3Ab4GNb2Ma6)Mb4GNb4(Fa6)GN;Asn		Ab4GNb2Ma3(Ab4GNb2(Ab4GNb6)Ma6)Mb4GNb4GN;Asn	GNb2(NNa3Ab4GNb4)Ma3(GNb2Ma6)Mb4GNb4(Fa6)GN;Asn				NNa3Ab4GNb2Ma3(NNa3Ab4GNb2(Ab4GNb6)Ma6)Mb4GNb4(Fa6)GN;Asn	NNa3Ab4GNb2(Ab4GNb4)Ma3(Ab4GNb2(Ab4GNb6)Ma6)Mb4GNb4(Fa6)GN;Asn	Ab4GNb2(NNa3Ab4GNb4)Ma3(NNa3Ab4GNb2Ma6)Mb4GNb4(Fa6)GN;Asn			NNa3Ab4GNb2(Ab4GNb4)Ma3(Ab4GNb2Ma6)Mb4GNb4(Fa6)GN;Asn	NNa3Ab4GNb2(Ab4GNb4)Ma3(Ab4GNb2Ma6)Mb4GNb4(Fa6)GN;Asn	Ab4GNb2Ma3(Ab4GNb2(NNa3Ab4GNb6)Ma6)Mb4GNb4(Fa6)GN;Asn
80
81	Ab4GNb2(Ab4GNb4)Ma3(Ab4GNb2(GNb6)Ma6)Mb4GNb4(Fa6)GN;Asn	NNa3Ab4GNb2(Ab4GNb4)Ma3(Ab4GNb2Ma6)Mb4GNb4(Fa6)GN;Asn				Ab4GNb2(Ab4GNb4)Ma3(Ab4GNb2(GNb6)Ma6)Mb4GNb4(Fa6)GN;Asn	Ab4GNb2Ma3(Ab4GNb2(Ab4GNb6)Ma6)Mb4GNb4GN;Asn	Ab4GNb2(GNb4)Ma3(Ab4GNb2Ma6)Mb4GNb4(Fa6)GN;Asn	Ab4GNb2Ma3(GNb2(Ab4GNb6)Ma6)Mb4GNb4(Fa6)GN;Asn	GNb2(NNa3Ab4GNb4)Ma3(GNb2Ma6)Mb4GNb4(Fa6)GN;Asn				NNa3Ab4GNb2(Ab4GNb4)Ma3(GNb2Ma6)Mb4GNb4(Fa6)GN;Asn	Ab4GNb2Ma3(NNa3Ab4GNb2Ma6)Mb4GNb4(Fa6)GN;Asn		GNb2Ma3(GNb2(NNa3Ab4GNb6)Ma6)Mb4GNb4(Fa6)GN;Asn					NNa3Ab4GNb2Ma3(GNb2(Ab4GNb6)Ma6)Mb4GNb4(Fa6)GN;Asn		Ab4GNb2Ma3(NNa3Ab4GNb3Ab4GNb2Ma6)Mb4GNb4(Fa6)GN;Asn							NNa3Ab4GNb2Ma3(Ab4GNb2(Ab4GNb6)Ma6)Mb4GNb4(Fa6)GN;Asn	Ab4GNb2(Ab4GNb4)Ma3(Ab4GNb2Ma6)Mb4GNb4(Fa6)GN;Asn	Ab4GNb2Ma3(Ab4GNb2(GNb6)Ma6)Mb4GNb4(Fa6)GN;Asn					NNa3Ab4GNb2Ma3(Ab4GNb2(NNa3Ab4GNb6)Ma6)Mb4GNb4(Fa6)GN;Asn	Ab4GNb2(NNa3Ab4GNb4)Ma3(Ab4GNb2(Ab4GNb6)Ma6)Mb4GNb4(Fa6)GN;Asn			Ab4GNb2(Ab4GNb4)Ma3(Ab4GNb2(GNb6)Ma6)Mb4GNb4(Fa6)GN;Asn	Ab4GNb2(NNa3Ab4GNb4)Ma3(Ab4GNb2Ma6)Mb4GNb4(Fa6)GN;Asn	Ab4GNb2(NNa3Ab4GNb4)Ma3(Ab4GNb2Ma6)Mb4GNb4(Fa6)GN;Asn	Ab4GNb3Ab4GNb2(Ab4GNb4)Ma3(GNb2(GNb6)Ma6)Mb4GNb4(Fa6)GN;Asn
82
83	NNa3Ab4GNb2(Ab4GNb4)Ma3(Ab4GNb2Ma6)Mb4GNb4(Fa6)GN;Asn	Ab4GNb2(NNa3Ab4GNb4)Ma3(Ab4GNb2Ma6)Mb4GNb4(Fa6)GN;Asn			Ab4GNb2Ma3(Ab4GNb2(Ab4GNb6)Ma6)Mb4GNb4(Fa6)GN;Asn	NNa3Ab4GNb2(Ab4GNb4)Ma3(Ab4GNb2Ma6)Mb4GNb4(Fa6)GN;Asn	Ab4GNb2Ma3(Ab4GNb2(GNb6)Ma6)Mb4GNb4(Fa6)GN;Asn	NNa3Ab4GNb2(GNb4)Ma3(GNb2Ma6)Mb4GNb4(Fa6)GN;Asn				GNb2(GNb4)Ma3(NNa3Ab4GNb2Ma6)Mb4GNb4(Fa6)GN;Asn	GNb2(GNb4)Ma3(NNa3Ab4GNb2Ma6)Mb4GNb4(Fa6)GN;Asn	NNa3Ab4GNb2(GNb4)Ma3(GNb2(GNb6)Ma6)Mb4GNb4(Fa6)GN;Asn	Ab4GNb2(Ab4GNb4)Ma3(GNb2(GNb6)Ma6)Mb4GNb4(Fa6)GN;Asn	GNb2(GNb4)Ma3(NNa3Ab4GNb2Ma6)Mb4GNb4(Fa6)GN;Asn	NNa3Ab4GNb2Ma3(Ab4GNb2Ma6)Mb4GNb4(Fa6)GN;Asn				GNb2Ma3(Ab4GNb2(Ab4GNb6)Ma6)Mb4GNb4(Fa6)GN;Asn	GNb2Ma3(NNa3Ab4GNb2(Ab4GNb6)Ma6)Mb4GNb4(Fa6)GN;Asn		NNa3Ab4GNb2(NNa3Ab4GNb4)Ma3(Ab4GNb2Ma6)Mb4GNb4(Fa6)GN;Asn	GNb2(GNb4)Ma3(NNa3Ab4GNb2Ma6)Mb4GNb4(Fa6)GN;Asn	GNb2Ma3(Ab4GNb2(Ab4GNb6)Ma6)Mb4GNb4(Fa6)GN;Asn	GNb2(GNb4)Ma3(NNa3Ab4GNb2Ma6)Mb4GNb4(Fa6)GN;Asn	Ab4GNb2Ma3(Ab4GNb2(GNb6)Ma6)Mb4GNb4(Fa6)GN;Asn	GNb2Ma3(Ab4GNb2(Ab4GNb6)Ma6)Mb4GNb4(Fa6)GN;Asn		Ab4GNb2Ma3(NNa3Ab4GNb2(Ab4GNb6)Ma6)Mb4GNb4(Fa6)GN;Asn	NNa3Ab4GNb2Ma3(Ab4GNb2(Ab4GNb6)Ma6)Mb4GNb4GN;Asn	NNa3Ab4GNb2Ma3(NNa3Ab4GNb2Ma6)Mb4GNb4GN;Asn						Ab4GNb2(Ab4GNb4)Ma3(NNa3Ab4GNb2(Ab4GNb6)Ma6)Mb4GNb4(Fa6)GN;Asn			NNa3Ab4GNb2(Ab4GNb4)Ma3(GNb2(GNb6)Ma6)Mb4GNb4(Fa6)GN;Asn	Ab4GNb2(Ab4GNb4)Ma3(NNa3Ab4GNb2Ma6)Mb4GNb4(Fa6)GN;Asn	Ab4GNb2(Ab4GNb4)Ma3(NNa3Ab4GNb2Ma6)Mb4GNb4(Fa6)GN;Asn	Ab4GNb2(Ab4GNb4)Ma3(Ab4GNb2(Ab4GNb6)Ma6)Mb4GNb4(Fa6)GN;Asn
84
85	Ab4GNb2(NNa3Ab4GNb4)Ma3(Ab4GNb2Ma6)Mb4GNb4(Fa6)GN;Asn	Ab4GNb2(Ab4GNb4)Ma3(NNa3Ab4GNb2Ma6)Mb4GNb4(Fa6)GN;Asn				Ab4GNb2(NNa3Ab4GNb4)Ma3(Ab4GNb2Ma6)Mb4GNb4(Fa6)GN;Asn	Ab4GNb2Ma3(GNb2(Ab4GNb6)Ma6)Mb4GNb4(Fa6)GN;Asn					Ab4GNb2Ma3(Ab4GNb2(GNb6)Ma6)Mb4GNb4(Fa6)GN;Asn	Ab4GNb2Ma3(Ab4GNb2(GNb6)Ma6)Mb4GNb4(Fa6)GN;Asn		NNa3Ab4GNb2(GNb4)Ma3(GNb2(GNb6)Ma6)Mb4GNb4(Fa6)GN;Asn	Ab4GNb2Ma3(Ab4GNb2(GNb6)Ma6)Mb4GNb4(Fa6)GN;Asn						NNa3Ab4GNb2Ma3(NNa3Ab4GNb2Ma6)Mb4GNb4(Fa6)GN;Asn		NNa3Ab4GNb2(Ab4GNb4)Ma3(NNa3Ab4GNb2Ma6)Mb4GNb4(Fa6)GN;Asn	Ab4GNb2Ma3(Ab4GNb2(GNb6)Ma6)Mb4GNb4(Fa6)GN;Asn		Ab4GNb2Ma3(Ab4GNb2(GNb6)Ma6)Mb4GNb4(Fa6)GN;Asn	Ab4GNb2Ma3(GNb2(Ab4GNb6)Ma6)Mb4GNb4(Fa6)GN;Asn			Ab4GNb2Ma3(Ab4GNb2(NNa3Ab4GNb6)Ma6)Mb4GNb4(Fa6)GN;Asn	Ab4GNb2Ma3(NNa3Ab4GNb2(Ab4GNb6)Ma6)Mb4GNb4GN;Asn	NNa3Ab4GNb2Ma3(Ab4GNb2Ma6)Mb4GNb4(Fa6)GN;Asn	GNb2(GNb4)Ma3(NNa3Ab4GNb2Ma6)Mb4GNb4(Fa6)GN;Asn				Ab4GNb2Ma3(NNa3Ab4GNb2(NNa3Ab4GNb6)Ma6)Mb4GNb4(Fa6)GN;Asn	Ab4GNb2(Ab4GNb4)Ma3(Ab4GNb2(NNa3Ab4GNb6)Ma6)Mb4GNb4(Fa6)GN;Asn	NNa3Ab4GNb2Ma3(NNa3Ab4GNb2(Ab4GNb6)Ma6)Mb4GNb4(Fa6)GN;Asn			NNa3Ab4GNb2Ma3(Ab4GNb2(Ab4GNb6)Ma6)Mb4GNb4(Fa6)GN;Asn	NNa3Ab4GNb2Ma3(Ab4GNb2(Ab4GNb6)Ma6)Mb4GNb4(Fa6)GN;Asn	NNa3Ab4GNb2(NNa3Ab4GNb4)Ma3(Ab4GNb2Ma6)Mb4GNb4(Fa6)GN;Asn
86
87	Ab4GNb2(Ab4GNb4)Ma3(NNa3Ab4GNb2Ma6)Mb4GNb4(Fa6)GN;Asn	NNa3Ab4GNb2Ma3(Ab4GNb2(Ab4GNb6)Ma6)Mb4GNb4(Fa6)GN;Asn				Ab4GNb2(Ab4GNb4)Ma3(NNa3Ab4GNb2Ma6)Mb4GNb4(Fa6)GN;Asn			GNb2Ma3(Ab4GNb2(Ab4GNb6)Ma6)Mb4GNb4(Fa6)GN;Asn	GNb2(GNb4)Ma3(NNa3Ab4GNb2Ma6)Mb4GNb4(Fa6)GN;Asn		Ab4GNb2Ma3(GNb2(Ab4GNb6)Ma6)Mb4GNb4(Fa6)GN;Asn	Ab4GNb2Ma3(GNb2(Ab4GNb6)Ma6)Mb4GNb4(Fa6)GN;Asn	NNa3Ab4GNb2(GNb4)Ma3(Ab4GNb2Ma6)Mb4GNb4(Fa6)GN;Asn		Ab4GNb2Ma3(GNb2(Ab4GNb6)Ma6)Mb4GNb4(Fa6)GN;Asn							GNb2Ma3(NNa3Ab4GNb2(Ab4GNb6)Ma6)Mb4GNb4(Fa6)GN;Asn		Ab4GNb2Ma3(GNb2(Ab4GNb6)Ma6)Mb4GNb4(Fa6)GN;Asn		Ab4GNb2Ma3(GNb2(Ab4GNb6)Ma6)Mb4GNb4(Fa6)GN;Asn				Ab4GNb2(Ab4GNb4)Ma3(Ab4GNb2(Ab4GNb6)Ma6)Mb4GNb4(Fa6)GN;Asn	Ab4GNb2Ma3(Ab4GNb2(NNa3Ab4GNb6)Ma6)Mb4GNb4GN;Asn	Ab4GNb2Ma3(NNa3Ab4GNb2Ma6)Mb4GNb4(Fa6)GN;Asn	Ab4GNb2Ma3(Ab4GNb2(GNb6)Ma6)Mb4GNb4(Fa6)GN;Asn					NNa3Ab4GNb2(NNa3Ab4GNb4)Ma3(Ab4GNb2(Ab4GNb6)Ma6)Mb4GNb4(Fa6)GN;Asn	NNa3Ab4GNb2Ma3(Ab4GNb2(NNa3Ab4GNb6)Ma6)Mb4GNb4(Fa6)GN;Asn		NNa3Ab4GNb2(GNb4)Ma3(Ab4GNb2(GNb6)Ma6)Mb4GNb4(Fa6)GN;Asn	Ab4GNb2Ma3(NNa3Ab4GNb2(Ab4GNb6)Ma6)Mb4GNb4(Fa6)GN;Asn	Ab4GNb2Ma3(NNa3Ab4GNb2(Ab4GNb6)Ma6)Mb4GNb4(Fa6)GN;Asn	NNa3Ab4GNb2(Ab4GNb4)Ma3(NNa3Ab4GNb2Ma6)Mb4GNb4(Fa6)GN;Asn
88
89	NNa3Ab4GNb2Ma3(Ab4GNb2(Ab4GNb6)Ma6)Mb4GNb4(Fa6)GN;Asn	Ab4GNb2Ma3(NNa3Ab4GNb2(Ab4GNb6)Ma6)Mb4GNb4(Fa6)GN;Asn			Ab4GNb3Ab4GNb2(GNb4)Ma3(GNb2(GNb6)Ma6)Mb4GNb4(Fa6)GN;Asn	NNa3Ab4GNb2Ma3(Ab4GNb2(Ab4GNb6)Ma6)Mb4GNb4(Fa6)GN;Asn	GNb2Ma3(Ab4GNb2(Ab4GNb6)Ma6)Mb4GNb4(Fa6)GN;Asn	GNb2(Ab4GNb4)Ma3(Ab4GNb2Ma6)Mb4GNb4(Fa6)GN;Asn		Ab4GNb2Ma3(Ab4GNb2(GNb6)Ma6)Mb4GNb4(Fa6)GN;Asn		NNa3Ab4GNb2Ma3(GNb2(GNb6)Ma6)Mb4GNb4(Fa6)GN;Asn	NNa3Ab4GNb2Ma3(GNb2(GNb6)Ma6)Mb4GNb4(Fa6)GN;Asn	GNb2(NNa3Ab4GNb4)Ma3(GNb2(GNb6)Ma6)Mb4GNb4(Fa6)GN;Asn	GNb2(NNa3Ab4GNb4)Ma3(GNb2(GNb6)Ma6)Mb4GNb4(Fa6)GN;Asn	NNa3Ab4GNb2Ma3(GNb2(GNb6)Ma6)Mb4GNb4(Fa6)GN;Asn						Ab4GNb2(Ab4GNb4)Ma3(Ab4GNb2(GNb6)Ma6)Mb4GNb4(Fa6)GN;Asn		Ab4GNb2(NNa3Ab4GNb4)Ma3(NNa3Ab4GNb2Ma6)Mb4GNb4(Fa6)GN;Asn	NNa3Ab4GNb2Ma3(GNb2(GNb6)Ma6)Mb4GNb4(Fa6)GN;Asn		NNa3Ab4GNb2Ma3(GNb2(GNb6)Ma6)Mb4GNb4(Fa6)GN;Asn					Ab4GNb2Ma3(Ab4GNb2(Ab4GNb6)Ma6)Mb4GNb4(Fa6)GN;Asn	Ab4GNb3Ab4GNb2(GNb4)Ma3(GNb2(GNb6)Ma6)Mb4GNb4GN;Asn	Ab4GNb2Ma3(GNb2(Ab4GNb6)Ma6)Mb4GNb4(Fa6)GN;Asn								NNa3Ab4GNb2(GNb4)Ma3(GNb2(Ab4GNb6)Ma6)Mb4GNb4(Fa6)GN;Asn	Ab4GNb2Ma3(Ab4GNb2(NNa3Ab4GNb6)Ma6)Mb4GNb4(Fa6)GN;Asn	Ab4GNb2Ma3(Ab4GNb2(NNa3Ab4GNb6)Ma6)Mb4GNb4(Fa6)GN;Asn
90
91	Ab4GNb2Ma3(NNa3Ab4GNb2(Ab4GNb6)Ma6)Mb4GNb4(Fa6)GN;Asn	Ab4GNb2Ma3(Ab4GNb2(NNa3Ab4GNb6)Ma6)Mb4GNb4(Fa6)GN;Asn			Ab4GNb2(Ab4GNb4)Ma3(Ab4GNb2(GNb6)Ma6)Mb4GNb4(Fa6)GN;Asn	Ab4GNb2Ma3(NNa3Ab4GNb2(Ab4GNb6)Ma6)Mb4GNb4(Fa6)GN;Asn	NNa3Ab4GNb2Ma3(NNa3Ab4GNb2Ma6)Mb4GNb4GN;Asn	GNb2(NNa3Ab4GNb4)Ma3(GNb2Ma6)Mb4GNb4(Fa6)GN;Asn		Ab4GNb2Ma3(GNb2(Ab4GNb6)Ma6)Mb4GNb4(Fa6)GN;Asn				GNb2(NNa3Ab4GNb4)Ma3(Ab4GNb2Ma6)Mb4GNb4(Fa6)GN;Asn	GNb2(GNb4)Ma3(NNa3Ab4GNb2(GNb6)Ma6)Mb4GNb4(Fa6)GN;Asn		NNa3Ab4GNb2(GNb4)Ma3(GNb2(GNb6)Ma6)Mb4GNb4(Fa6)GN;Asn				NNa3Ab4GNb2Ma3(Ab4GNb2Ma6)Mb4GNb4(Fa6)GN;Asn	Ab4GNb3Ab4GNb2(Ab4GNb4)Ma3(GNb2Ma6)Mb4GNb4(Fa6)GN;Asn	NNa3Ab4GNb2Ma3(NNa3Ab4GNb2Ma6)Mb4GNb4(Fa6)GN;Asn	NNa3Ab4GNb2Ma3(NNa3Ab4GNb2(Ab4GNb6)Ma6)Mb4GNb4(Fa6)GN;Asn		NNa3Ab4GNb2Ma3(Ab4GNb2Ma6)Mb4GNb4(Fa6)GN;Asn		GNb2Ma3(Ab4GNb2(Ab4GNb6)Ma6)Mb4GNb4(Fa6)GN;Asn	GNb3Ab4GNb2(GNb4)Ma3(GNb2(GNb6)Ma6)Mb4GNb4(Fa6)GN;Asn		NNa3Ab4GNb2(Ab4GNb4)Ma3(GNb2(Ab4GNb6)Ma6)Mb4GNb4(Fa6)GN;Asn	NNa3Ab4GNb2Ma3(NNa3Ab4GNb2Ma6)Mb4GNb4(Fa6)GN;Asn	Ab4GNb2(Ab4GNb4)Ma3(Ab4GNb2(GNb6)Ma6)Mb4GNb4GN;Asn	NNa3Ab4GNb2Ma3(GNb2(GNb6)Ma6)Mb4GNb4(Fa6)GN;Asn				NNa3Ab4GNb2(Ab4GNb4)Ma3(Ab4GNb2(Ab4GNb6)Ma6)Mb4GNb4(Fa6)GN;Asn	NNa3Ab4GNb2(NNa3Ab4GNb4)Ma3(NNa3Ab4GNb2(Ab4GNb6)Ma6)Mb4GNb4(Fa6)GN;Asn	Ab4GNb2Ma3(NNa3Ab4GNb2(NNa3Ab4GNb6)Ma6)Mb4GNb4(Fa6)GN;Asn		GNb2(NNa3Ab4GNb4)Ma3(Ab4GNb2(GNb6)Ma6)Mb4GNb4(Fa6)GN;Asn	Ab4GNb3Ab4GNb2(Ab4GNb4)Ma3(GNb2(GNb6)Ma6)Mb4GNb4(Fa6)GN;Asn	Ab4GNb3Ab4GNb2(Ab4GNb4)Ma3(GNb2(GNb6)Ma6)Mb4GNb4(Fa6)GN;Asn	Ab4GNb2(NNa3Ab4GNb4)Ma3(NNa3Ab4GNb2Ma6)Mb4GNb4(Fa6)GN;Asn
92
93	Ab4GNb2Ma3(Ab4GNb2(NNa3Ab4GNb6)Ma6)Mb4GNb4(Fa6)GN;Asn	Ab4GNb2(Ab4GNb4)Ma3(Ab4GNb2(Ab4GNb6)Ma6)Mb4GNb4(Fa6)GN;Asn			Ab4GNb3Ab4GNb2(Ab4GNb4)Ma3(GNb2(GNb6)Ma6)Mb4GNb4(Fa6)GN;Asn	Ab4GNb2Ma3(Ab4GNb2(NNa3Ab4GNb6)Ma6)Mb4GNb4(Fa6)GN;Asn				NNa3Ab4GNb2Ma3(GNb2(GNb6)Ma6)Mb4GNb4(Fa6)GN;Asn				Ab4GNb2Ma3(Ab4GNb2(Ab4GNb6)Ma6)Mb4GNb4(Fa6)GN;Asn	GNb2(GNb4)Ma3(GNb2(NNa3Ab4GNb6)Ma6)Mb4GNb4(Fa6)GN;Asn		GNb2(NNa3Ab4GNb4)Ma3(GNb2(GNb6)Ma6)Mb4GNb4(Fa6)GN;Asn				Ab4GNb2Ma3(NNa3Ab4GNb2Ma6)Mb4GNb4(Fa6)GN;Asn	NNa3Ab4GNb2(Ab4GNb4)Ma3(Ab4GNb2Ma6)Mb4GNb4(Fa6)GN;Asn		NNa3Ab4GNb2Ma3(Ab4GNb2(NNa3Ab4GNb6)Ma6)Mb4GNb4(Fa6)GN;Asn		Ab4GNb2Ma3(NNa3Ab4GNb2Ma6)Mb4GNb4(Fa6)GN;Asn			Ab4GNb2(Ab4GNb4)Ma3(GNb2(GNb6)Ma6)Mb4GNb4(Fa6)GN;Asn				Ab4GNb2(Ab4GNb4)Ma3(GNb2(GNb6)Ma6)Mb4GNb4(Fa6)GN;Asn					NNa3Ab4GNb2(NNa3Ab4GNb4)Ma3(NNa3Ab4GNb2Ma6)Mb4GNb4(Fa6)GN;Asn	NNa3Ab4GNb2(NNa3Ab4GNb4)Ma3(NNa3Ab4GNb2(NNa3Ab4GNb6)Ma6)Mb4GNb4(Fa6)GN;Asn			GNb2(NNa3Ab4GNb4)Ma3(GNb2(Ab4GNb6)Ma6)Mb4GNb4(Fa6)GN;Asn	Ab4GNb2(Ab4GNb4)Ma3(Ab4GNb2(Ab4GNb6)Ma6)Mb4GNb4(Fa6)GN;Asn	Ab4GNb2(Ab4GNb4)Ma3(Ab4GNb2(Ab4GNb6)Ma6)Mb4GNb4(Fa6)GN;Asn
94
95	Ab4GNb3Ab4GNb2(Ab4GNb4)Ma3(GNb2(GNb6)Ma6)Mb4GNb4(Fa6)GN;Asn	NNa3Ab4GNb2(NNa3Ab4GNb4)Ma3(Ab4GNb2Ma6)Mb4GNb4(Fa6)GN;Asn			Ab4GNb2(Ab4GNb4)Ma3(Ab4GNb2(Ab4GNb6)Ma6)Mb4GNb4(Fa6)GN;Asn	Ab4GNb2(Ab4GNb4)Ma3(Ab4GNb2(Ab4GNb6)Ma6)Mb4GNb4(Fa6)GN;Asn	NNa3Ab4GNb2Ma3(Ab4GNb2Ma6)Mb4GNb4(Fa6)GN;Asn		NNa3Ab4GNb2Ma3(Ab4GNb2Ma6)Mb4GNb4(Fa6)GN;Asn			GNb2Ma3(Ab4GNb2(Ab4GNb6)Ma6)Mb4GNb4(Fa6)GN;Asn	GNb2Ma3(Ab4GNb2(Ab4GNb6)Ma6)Mb4GNb4(Fa6)GN;Asn	NNa3Ab4GNb2Ma3(Ab4GNb2(GNb6)Ma6)Mb4GNb4(Fa6)GN;Asn		GNb2Ma3(Ab4GNb2(Ab4GNb6)Ma6)Mb4GNb4(Fa6)GN;Asn	GNb2(GNb4)Ma3(NNa3Ab4GNb2(GNb6)Ma6)Mb4GNb4(Fa6)GN;Asn				Ab4GNb2(Ab4GNb4)Ma3(GNb2(GNb6)Ma6)Mb4GNb4(Fa6)GN;Asn	Ab4GNb2(NNa3Ab4GNb4)Ma3(Ab4GNb2Ma6)Mb4GNb4(Fa6)GN;Asn	Ab4GNb2(Ab4GNb4)Ma3(Ab4GNb2(GNb6)Ma6)Mb4GNb4(Fa6)GN;Asn		GNb2Ma3(Ab4GNb2(Ab4GNb6)Ma6)Mb4GNb4(Fa6)GN;Asn	GNb3Ab4GNb2(GNb4)Ma3(GNb2(GNb6)Ma6)Mb4GNb4(Fa6)GN;Asn	GNb2Ma3(Ab4GNb2(Ab4GNb6)Ma6)Mb4GNb4(Fa6)GN;Asn		Ab4GNb2(GNb4)Ma3(Ab4GNb2(GNb6)Ma6)Mb4GNb4(Fa6)GN;Asn		NNa3Ab4GNb2(GNb4)Ma3(Ab4GNb2(Ab4GNb6)Ma6)Mb4GNb4(Fa6)GN;Asn	Ab4GNb3Ab4GNb2(GNb4)Ma3(GNb2(GNb6)Ma6)Mb4GNb4(Fa6)GN;Asn	Ab4GNb2(GNb4)Ma3(Ab4GNb2(GNb6)Ma6)Mb4GNb4(Fa6)GN;Asn	GNb2Ma3(Ab4GNb2(Ab4GNb6)Ma6)Mb4GNb4(Fa6)GN;Asn								GNb2(GNb4)Ma3(NNa3Ab4GNb2(Ab4GNb6)Ma6)Mb4GNb4(Fa6)GN;Asn	NNa3Ab4GNb2(NNa3Ab4GNb4)Ma3(Ab4GNb2Ma6)Mb4GNb4(Fa6)GN;Asn	NNa3Ab4GNb2(NNa3Ab4GNb4)Ma3(Ab4GNb2Ma6)Mb4GNb4(Fa6)GN;Asn
96
97	Ab4GNb2(Ab4GNb4)Ma3(Ab4GNb2(Ab4GNb6)Ma6)Mb4GNb4(Fa6)GN;Asn	NNa3Ab4GNb2(Ab4GNb4)Ma3(NNa3Ab4GNb2Ma6)Mb4GNb4(Fa6)GN;Asn			Ab4GNb3Ab4GNb2(Ab4GNb4)Ma3(Ab4GNb2(GNb6)Ma6)Mb4GNb4(Fa6)GN;Asn	NNa3Ab4GNb2(NNa3Ab4GNb4)Ma3(Ab4GNb2Ma6)Mb4GNb4(Fa6)GN;Asn	Ab4GNb2Ma3(NNa3Ab4GNb2Ma6)Mb4GNb4(Fa6)GN;Asn	GNb2(GNb4)Ma3(NNa3Ab4GNb2Ma6)Mb4GNb4(Fa6)GN;Asn	Ab4GNb2Ma3(NNa3Ab4GNb2Ma6)Mb4GNb4(Fa6)GN;Asn			GNb2Ma3(NNa3Ab4GNb2(GNb6)Ma6)Mb4GNb4(Fa6)GN;Asn	GNb2Ma3(NNa3Ab4GNb2(GNb6)Ma6)Mb4GNb4(Fa6)GN;Asn		NNa3Ab4GNb2(Ab4GNb4)Ma3(GNb2Ma6)Mb4GNb4(Fa6)GN;Asn	GNb2Ma3(NNa3Ab4GNb2(GNb6)Ma6)Mb4GNb4(Fa6)GN;Asn	GNb2(GNb4)Ma3(GNb2(NNa3Ab4GNb6)Ma6)Mb4GNb4(Fa6)GN;Asn				Ab4GNb2(GNb4)Ma3(Ab4GNb2(GNb6)Ma6)Mb4GNb4(Fa6)GN;Asn	Ab4GNb2(Ab4GNb4)Ma3(NNa3Ab4GNb2Ma6)Mb4GNb4(Fa6)GN;Asn	Ab4GNb2(Ab4GNb4)Ma3(GNb2(Ab4GNb6)Ma6)Mb4GNb4(Fa6)GN;Asn	Ab4GNb2Ma3(NNa3Ab4GNb2(NNa3Ab4GNb6)Ma6)Mb4GNb4(Fa6)GN;Asn	GNb2Ma3(NNa3Ab4GNb2(GNb6)Ma6)Mb4GNb4(Fa6)GN;Asn	Ab4GNb2(Ab4GNb4)Ma3(GNb2(GNb6)Ma6)Mb4GNb4(Fa6)GN;Asn	GNb2Ma3(NNa3Ab4GNb2(GNb6)Ma6)Mb4GNb4(Fa6)GN;Asn		Ab4GNb2(GNb4)Ma3(GNb2(Ab4GNb6)Ma6)Mb4GNb4(Fa6)GN;Asn			Ab4GNb2(Ab4GNb4)Ma3(Ab4GNb2(GNb6)Ma6)Mb4GNb4(Fa6)GN;Asn		GNb2Ma3(NNa3Ab4GNb2(GNb6)Ma6)Mb4GNb4(Fa6)GN;Asn						Ab4GNb3Ab4GNb2(Ab4GNb4)Ma3(Ab4GNb2(GNb6)Ma6)Mb4GNb4(Fa6)GN;Asn		Ab4GNb2(Ab4GNb4)Ma3(Ab4GNb2(Ab4GNb6)Ma6)Mb4GNb4(Fa6)GN;Asn	NNa3Ab4GNb2(Ab4GNb4)Ma3(NNa3Ab4GNb2Ma6)Mb4GNb4(Fa6)GN;Asn	NNa3Ab4GNb2(Ab4GNb4)Ma3(NNa3Ab4GNb2Ma6)Mb4GNb4(Fa6)GN;Asn	NNa3Ab4GNb2Ma3(NNa3Ab4GNb2(Ab4GNb6)Ma6)Mb4GNb4(Fa6)GN;Asn
98
99	NNa3Ab4GNb2(NNa3Ab4GNb4)Ma3(Ab4GNb2Ma6)Mb4GNb4(Fa6)GN;Asn				Ab4GNb2(Ab4GNb4)Ma3(Ab4GNb2(GNb3Ab4GNb6)Ma6)Mb4GNb4(Fa6)GN;Asn	NNa3Ab4GNb2(Ab4GNb4)Ma3(NNa3Ab4GNb2Ma6)Mb4GNb4(Fa6)GN;Asn	NNa3Ab4GNb2(Ab4GNb4)Ma3(Ab4GNb2Ma6)Mb4GNb4GN;Asn	Ab4GNb2Ma3(Ab4GNb2(GNb6)Ma6)Mb4GNb4(Fa6)GN;Asn		GNb2Ma3(Ab4GNb2(Ab4GNb6)Ma6)Mb4GNb4(Fa6)GN;Asn				NNa3Ab4GNb2Ma3(GNb2(Ab4GNb6)Ma6)Mb4GNb4(Fa6)GN;Asn	NNa3Ab4GNb2(GNb4)Ma3(Ab4GNb2Ma6)Mb4GNb4(Fa6)GN;Asn						Ab4GNb2(GNb4)Ma3(GNb2(Ab4GNb6)Ma6)Mb4GNb4(Fa6)GN;Asn			NNa3Ab4GNb3Ab4GNb2Ma3(NNa3Ab4GNb2Ma6)Mb4GNb4(Fa6)GN;Asn		Ab4GNb2(GNb4)Ma3(Ab4GNb2(GNb6)Ma6)Mb4GNb4(Fa6)GN;Asn		NNa3Ab4GNb2Ma3(Ab4GNb2Ma6)Mb4GNb4(Fa6)GN;Asn			GNb2(NNa3Ab4GNb4)Ma3(Ab4GNb2(Ab4GNb6)Ma6)Mb4GNb4(Fa6)GN;Asn	Ab4GNb2(Ab4GNb4)Ma3(GNb2(Ab4GNb6)Ma6)Mb4GNb4(Fa6)GN;Asn	GNb2(Ab4GNb4)Ma3(Ab4GNb2(GNb6)Ma6)Mb4GNb4(Fa6)GN;Asn					NNa3Ab4GNb2(NNa3Ab4GNb4)Ma3(Ab4GNb2(Ab4GNb6)Ma6)Mb4GNb4(Fa6)GN;Asn		Ab4GNb2(Ab4GNb4)Ma3(Ab4GNb2(GNb3Ab4GNb6)Ma6)Mb4GNb4(Fa6)GN;Asn		NNa3Ab4GNb2(NNa3Ab4GNb4)Ma3(GNb2(GNb6)Ma6)Mb4GNb4(Fa6)GN;Asn			NNa3Ab4GNb2Ma3(Ab4GNb2(NNa3Ab4GNb6)Ma6)Mb4GNb4(Fa6)GN;Asn
100
101	NNa3Ab4GNb2(Ab4GNb4)Ma3(NNa3Ab4GNb2Ma6)Mb4GNb4(Fa6)GN;Asn	Ab4GNb2(NNa3Ab4GNb4)Ma3(NNa3Ab4GNb2Ma6)Mb4GNb4(Fa6)GN;Asn			Ab4GNb3Ab4GNb2(Ab4GNb4)Ma3(Ab4GNb2(Ab4GNb6)Ma6)Mb4GNb4(Fa6)GN;Asn		Ab4GNb2(NNa3Ab4GNb4)Ma3(Ab4GNb2Ma6)Mb4GNb4GN;Asn	Ab4GNb2Ma3(GNb2(Ab4GNb6)Ma6)Mb4GNb4(Fa6)GN;Asn		GNb2Ma3(NNa3Ab4GNb2(GNb6)Ma6)Mb4GNb4(Fa6)GN;Asn				GNb2(GNb4)Ma3(NNa3Ab4GNb2(GNb6)Ma6)Mb4GNb4(Fa6)GN;Asn	GNb2(NNa3Ab4GNb4)Ma3(Ab4GNb2Ma6)Mb4GNb4(Fa6)GN;Asn		NNa3Ab4GNb2(Ab4GNb4)Ma3(GNb2Ma6)Mb4GNb4(Fa6)GN;Asn				NNa3Ab4GNb2(GNb4)Ma3(GNb2(GNb6)Ma6)Mb4GNb4(Fa6)GN;Asn	NNa3Ab4GNb2(NNa3Ab4GNb4)Ma3(GNb2Ma6)Mb4GNb4(Fa6)GN;Asn	Ab4GNb2(GNb4)Ma3(Ab4GNb2(Ab4GNb6)Ma6)Mb4GNb4(Fa6)GN;Asn			Ab4GNb2(GNb4)Ma3(GNb2(Ab4GNb6)Ma6)Mb4GNb4(Fa6)GN;Asn		Ab4GNb2Ma3(NNa3Ab4GNb2Ma6)Mb4GNb4(Fa6)GN;Asn	GNb2(Ab4GNb4)Ma3(Ab4GNb2(GNb6)Ma6)Mb4GNb4(Fa6)GN;Asn		GNb2(Ab4GNb4)Ma3(NNa3Ab4GNb2(Ab4GNb6)Ma6)Mb4GNb4(Fa6)GN;Asn		NNa3Ab4GNb2(Ab4GNb4)Ma3(Ab4GNb2Ma6)Mb4GNb4GN;Asn					NNa3Ab4GNb2(NNa3Ab4GNb4)Ma3(NNa3Ab4GNb2(Ab4GNb6)Ma6)Mb4GNb4(Fa6)GN;Asn		NNa3Ab4GNb2(Ab4GNb4)Ma3(Ab4GNb2(Ab4GNb6)Ma6)Mb4GNb4(Fa6)GN;Asn		NNa3Ab4GNb2(GNb4)Ma3(NNa3Ab4GNb2(GNb6)Ma6)Mb4GNb4(Fa6)GN;Asn	Ab4GNb2(NNa3Ab4GNb4)Ma3(NNa3Ab4GNb2Ma6)Mb4GNb4(Fa6)GN;Asn	Ab4GNb2(NNa3Ab4GNb4)Ma3(NNa3Ab4GNb2Ma6)Mb4GNb4(Fa6)GN;Asn
102
103					Ab4GNb2(Ab4GNb4)Ma3(Ab4GNb2(Ab4GNb3Ab4GNb6)Ma6)Mb4GNb4(Fa6)GN;Asn	Ab4GNb2(NNa3Ab4GNb4)Ma3(NNa3Ab4GNb2Ma6)Mb4GNb4(Fa6)GN;Asn	Ab4GNb2(Ab4GNb4)Ma3(GNb2(GNb6)Ma6)Mb4GNb4(Fa6)GN;Asn	NNa3Ab4GNb2Ma3(GNb2(GNb6)Ma6)Mb4GNb4(Fa6)GN;Asn	Ab4GNb2(Ab4GNb4)Ma3(GNb2(GNb6)Ma6)Mb4GNb4(Fa6)GN;Asn					GNb2Ma3(NNa3Ab4GNb2(Ab4GNb6)Ma6)Mb4GNb4(Fa6)GN;Asn	NNa3Ab4GNb2Ma3(Ab4GNb2(GNb6)Ma6)Mb4GNb4(Fa6)GN;Asn		NNa3Ab4GNb2(GNb4)Ma3(Ab4GNb2Ma6)Mb4GNb4(Fa6)GN;Asn							NNa3Ab4GNb2Ma3(NNa3Ab4GNb3Ab4GNb2Ma6)Mb4GNb4(Fa6)GN;Asn				GNb3Ab4GNb2(GNb4)Ma3(GNb2(GNb6)Ma6)Mb4GNb4(Fa6)GN;Asn	GNb2(Ab4GNb4)Ma3(GNb2(Ab4GNb6)Ma6)Mb4GNb4(Fa6)GN;Asn		NNa3Ab4GNb2(NNa3Ab4GNb4)Ma3(Ab4GNb2Ma6)Mb4GNb4(Fa6)GN;Asn	Ab4GNb2(GNb4)Ma3(Ab4GNb2(Ab4GNb6)Ma6)Mb4GNb4(Fa6)GN;Asn	Ab4GNb2(NNa3Ab4GNb4)Ma3(Ab4GNb2Ma6)Mb4GNb4GN;Asn	GNb2Ma3(GNb2(NNa3Ab4GNb6)Ma6)Mb4GNb4(Fa6)GN;Asn				NNa3Ab4GNb2(NNa3Ab4GNb4)Ma3(NNa3Ab4GNb2(NNa3Ab4GNb6)Ma6)Mb4GNb4(Fa6)GN;Asn		Ab4GNb2(NNa3Ab4GNb4)Ma3(Ab4GNb2(Ab4GNb6)Ma6)Mb4GNb4(Fa6)GN;Asn		NNa3Ab4GNb2(GNb4)Ma3(GNb2(NNa3Ab4GNb6)Ma6)Mb4GNb4(Fa6)GN;Asn			Ab4GNb2Ma3(NNa3Ab4GNb2(NNa3Ab4GNb6)Ma6)Mb4GNb4(Fa6)GN;Asn
104
105	Ab4GNb2(NNa3Ab4GNb4)Ma3(NNa3Ab4GNb2Ma6)Mb4GNb4(Fa6)GN;Asn				Ab4GNb3Ab4GNb2(Ab4GNb4)Ma3(Ab4GNb2(GNb3Ab4GNb6)Ma6)Mb4GNb4(Fa6)GN;Asn		Ab4GNb2(Ab4GNb4)Ma3(Ab4GNb2Ma6)Mb4GNb4(Fa6)GN;Asn		Ab4GNb2(GNb4)Ma3(Ab4GNb2(GNb6)Ma6)Mb4GNb4(Fa6)GN;Asn			GNb2Ma3(GNb2(NNa3Ab4GNb6)Ma6)Mb4GNb4(Fa6)GN;Asn	GNb2Ma3(GNb2(NNa3Ab4GNb6)Ma6)Mb4GNb4(Fa6)GN;Asn	GNb2(GNb4)Ma3(GNb2(NNa3Ab4GNb6)Ma6)Mb4GNb4(Fa6)GN;Asn	NNa3Ab4GNb2Ma3(GNb2(Ab4GNb6)Ma6)Mb4GNb4(Fa6)GN;Asn	GNb2Ma3(GNb2(NNa3Ab4GNb6)Ma6)Mb4GNb4(Fa6)GN;Asn					GNb2(Ab4GNb4)Ma3(Ab4GNb2(GNb6)Ma6)Mb4GNb4(Fa6)GN;Asn	NNa3Ab4GNb2(GNb4)Ma3(NNa3Ab4GNb2Ma6)Mb4GNb4(Fa6)GN;Asn	GNb2(Ab4GNb4)Ma3(Ab4GNb2(Ab4GNb6)Ma6)Mb4GNb4(Fa6)GN;Asn		GNb2Ma3(GNb2(NNa3Ab4GNb6)Ma6)Mb4GNb4(Fa6)GN;Asn	GNb2(Ab4GNb4)Ma3(Ab4GNb2(GNb6)Ma6)Mb4GNb4(Fa6)GN;Asn	GNb2Ma3(GNb2(NNa3Ab4GNb6)Ma6)Mb4GNb4(Fa6)GN;Asn	Ab4GNb2(Ab4GNb4)Ma3(GNb2(GNb6)Ma6)Mb4GNb4(Fa6)GN;Asn			NNa3Ab4GNb2(Ab4GNb4)Ma3(NNa3Ab4GNb2Ma6)Mb4GNb4(Fa6)GN;Asn		Ab4GNb2(Ab4GNb4)Ma3(NNa3Ab4GNb2Ma6)Mb4GNb4GN;Asn	NNa3Ab4GNb2Ma3(Ab4GNb2Ma6)Mb4GNb4(Fa6)GN;Asn						Ab4GNb2(Ab4GNb4)Ma3(NNa3Ab4GNb2(Ab4GNb6)Ma6)Mb4GNb4(Fa6)GN;Asn		GNb2(NNa3Ab4GNb4)Ma3(NNa3Ab4GNb2(GNb6)Ma6)Mb4GNb4(Fa6)GN;Asn
106
107		NNa3Ab4GNb2Ma3(NNa3Ab4GNb2(Ab4GNb6)Ma6)Mb4GNb4(Fa6)GN;Asn			Ab4GNb3Ab4GNb2(Ab4GNb4)Ma3(Ab4GNb2(Ab4GNb3Ab4GNb6)Ma6)Mb4GNb4(Fa6)GN;Asn				Ab4GNb2(GNb4)Ma3(GNb2(Ab4GNb6)Ma6)Mb4GNb4(Fa6)GN;Asn			NNa3Ab4GNb2Ma3(Ab4GNb2Ma6)Mb4GNb4(Fa6)GN;Asn	NNa3Ab4GNb2Ma3(Ab4GNb2Ma6)Mb4GNb4(Fa6)GN;Asn	NNa3Ab4GNb2Ma3(NNa3Ab4GNb2Ma6)Mb4GNb4(Fa6)GN;Asn	GNb2Ma3(NNa3Ab4GNb2(Ab4GNb6)Ma6)Mb4GNb4(Fa6)GN;Asn	NNa3Ab4GNb2Ma3(Ab4GNb2Ma6)Mb4GNb4(Fa6)GN;Asn	GNb2(NNa3Ab4GNb4)Ma3(Ab4GNb2Ma6)Mb4GNb4(Fa6)GN;Asn				GNb2(Ab4GNb4)Ma3(GNb2(Ab4GNb6)Ma6)Mb4GNb4(Fa6)GN;Asn		Ab4GNb2Ma3(Ab4GNb2(GNb3Ab4GNb6)Ma6)Mb4GNb4(Fa6)GN;Asn		NNa3Ab4GNb2Ma3(Ab4GNb2Ma6)Mb4GNb4(Fa6)GN;Asn	GNb2(Ab4GNb4)Ma3(GNb2(Ab4GNb6)Ma6)Mb4GNb4(Fa6)GN;Asn	NNa3Ab4GNb2Ma3(Ab4GNb2Ma6)Mb4GNb4(Fa6)GN;Asn	Ab4GNb2(GNb4)Ma3(Ab4GNb2(GNb6)Ma6)Mb4GNb4(Fa6)GN;Asn				GNb2(Ab4GNb4)Ma3(Ab4GNb2(Ab4GNb6)Ma6)Mb4GNb4(Fa6)GN;Asn		Ab4GNb2Ma3(NNa3Ab4GNb2Ma6)Mb4GNb4(Fa6)GN;Asn						NNa3Ab4GNb2(NNa3Ab4GNb4)Ma3(NNa3Ab4GNb2Ma6)Mb4GNb4(Fa6)GN;Asn		GNb2(NNa3Ab4GNb4)Ma3(GNb2(NNa3Ab4GNb6)Ma6)Mb4GNb4(Fa6)GN;Asn	NNa3Ab4GNb2Ma3(NNa3Ab4GNb2(Ab4GNb6)Ma6)Mb4GNb4(Fa6)GN;Asn	NNa3Ab4GNb2Ma3(NNa3Ab4GNb2(Ab4GNb6)Ma6)Mb4GNb4(Fa6)GN;Asn
108
109		NNa3Ab4GNb2Ma3(Ab4GNb2(NNa3Ab4GNb6)Ma6)Mb4GNb4(Fa6)GN;Asn				NNa3Ab4GNb2Ma3(NNa3Ab4GNb2(Ab4GNb6)Ma6)Mb4GNb4(Fa6)GN;Asn		GNb2Ma3(Ab4GNb2(Ab4GNb6)Ma6)Mb4GNb4(Fa6)GN;Asn		GNb2Ma3(GNb2(NNa3Ab4GNb6)Ma6)Mb4GNb4(Fa6)GN;Asn		Ab4GNb2Ma3(NNa3Ab4GNb2Ma6)Mb4GNb4(Fa6)GN;Asn	Ab4GNb2Ma3(NNa3Ab4GNb2Ma6)Mb4GNb4(Fa6)GN;Asn		NNa3Ab4GNb2Ma3(NNa3Ab4GNb2Ma6)Mb4GNb4(Fa6)GN;Asn	Ab4GNb2Ma3(NNa3Ab4GNb2Ma6)Mb4GNb4(Fa6)GN;Asn	NNa3Ab4GNb2Ma3(Ab4GNb2(GNb6)Ma6)Mb4GNb4(Fa6)GN;Asn				GNb2(NNa3Ab4GNb4)Ma3(GNb2(GNb6)Ma6)Mb4GNb4(Fa6)GN;Asn	GNb2(NNa3Ab4GNb4)Ma3(NNa3Ab4GNb2Ma6)Mb4GNb4(Fa6)GN;Asn	NNa3Ab4GNb2Ma3(Ab4GNb2(Ab4GNb6)Ma6)Mb4GNb4(Fa6)GN;Asn		Ab4GNb2Ma3(NNa3Ab4GNb2Ma6)Mb4GNb4(Fa6)GN;Asn		Ab4GNb2Ma3(NNa3Ab4GNb2Ma6)Mb4GNb4(Fa6)GN;Asn	Ab4GNb2(GNb4)Ma3(GNb2(Ab4GNb6)Ma6)Mb4GNb4(Fa6)GN;Asn	GNb2(GNb4)Ma3(Ab4GNb2(Ab4GNb6)Ma6)Mb4GNb4(Fa6)GN;Asn		Ab4GNb2(NNa3Ab4GNb4)Ma3(NNa3Ab4GNb2Ma6)Mb4GNb4(Fa6)GN;Asn	NNa3Ab4GNb2(Ab4GNb4)Ma3(Ab4GNb2Ma6)Mb4GNb4(Fa6)GN;Asn	Ab4GNb2(Ab4GNb4)Ma3(Ab4GNb2Ma6)Mb4GNb4(Fa6)GN;Asn									GNb2(GNb4)Ma3(NNa3Ab4GNb2(NNa3Ab4GNb6)Ma6)Mb4GNb4(Fa6)GN;Asn	NNa3Ab4GNb2Ma3(Ab4GNb2(NNa3Ab4GNb6)Ma6)Mb4GNb4(Fa6)GN;Asn	NNa3Ab4GNb2Ma3(Ab4GNb2(NNa3Ab4GNb6)Ma6)Mb4GNb4(Fa6)GN;Asn	Ab4GNb3Ab4GNb2(Ab4GNb4)Ma3(Ab4GNb2(GNb6)Ma6)Mb4GNb4(Fa6)GN;Asn
110
111	NNa3Ab4GNb2Ma3(NNa3Ab4GNb2(Ab4GNb6)Ma6)Mb4GNb4(Fa6)GN;Asn					NNa3Ab4GNb2Ma3(Ab4GNb2(NNa3Ab4GNb6)Ma6)Mb4GNb4(Fa6)GN;Asn	NNa3Ab4GNb2Ma3(Ab4GNb2(Ab4GNb6)Ma6)Mb4GNb4GN;Asn	GNb2Ma3(NNa3Ab4GNb2(GNb6)Ma6)Mb4GNb4(Fa6)GN;Asn	GNb2(Ab4GNb4)Ma3(Ab4GNb2(GNb6)Ma6)Mb4GNb4(Fa6)GN;Asn	NNa3Ab4GNb2Ma3(Ab4GNb2Ma6)Mb4GNb4(Fa6)GN;Asn				Ab4GNb2(Ab4GNb4)Ma3(Ab4GNb2(GNb6)Ma6)Mb4GNb4(Fa6)GN;Asn			NNa3Ab4GNb2Ma3(GNb2(Ab4GNb6)Ma6)Mb4GNb4(Fa6)GN;Asn					NNa3Ab4GNb2Ma3(NNa3Ab4GNb2(GNb6)Ma6)Mb4GNb4(Fa6)GN;Asn	Ab4GNb2Ma3(NNa3Ab4GNb2(Ab4GNb6)Ma6)Mb4GNb4(Fa6)GN;Asn									Ab4GNb2(NNa3Ab4GNb4)Ma3(Ab4GNb2Ma6)Mb4GNb4(Fa6)GN;Asn	NNa3Ab4GNb2Ma3(Ab4GNb2(Ab4GNb6)Ma6)Mb4GNb4GN;Asn												Ab4GNb2(Ab4GNb4)Ma3(Ab4GNb2(GNb3Ab4GNb6)Ma6)Mb4GNb4(Fa6)GN;Asn
112
113	NNa3Ab4GNb2Ma3(Ab4GNb2(NNa3Ab4GNb6)Ma6)Mb4GNb4(Fa6)GN;Asn	Ab4GNb2Ma3(NNa3Ab4GNb2(NNa3Ab4GNb6)Ma6)Mb4GNb4(Fa6)GN;Asn					Ab4GNb2Ma3(NNa3Ab4GNb2(Ab4GNb6)Ma6)Mb4GNb4GN;Asn		GNb2(Ab4GNb4)Ma3(GNb2(Ab4GNb6)Ma6)Mb4GNb4(Fa6)GN;Asn	Ab4GNb2Ma3(NNa3Ab4GNb2Ma6)Mb4GNb4(Fa6)GN;Asn				NNa3Ab4GNb2(Ab4GNb4)Ma3(GNb2(GNb6)Ma6)Mb4GNb4(Fa6)GN;Asn	Ab4GNb2(Ab4GNb4)Ma3(Ab4GNb2(GNb6)Ma6)Mb4GNb4(Fa6)GN;Asn							NNa3Ab4GNb2Ma3(GNb2(NNa3Ab4GNb6)Ma6)Mb4GNb4(Fa6)GN;Asn	Ab4GNb2Ma3(Ab4GNb2(NNa3Ab4GNb6)Ma6)Mb4GNb4(Fa6)GN;Asn			GNb2(GNb4)Ma3(Ab4GNb2(Ab4GNb6)Ma6)Mb4GNb4(Fa6)GN;Asn		GNb2(Ab4GNb4)Ma3(Ab4GNb2(GNb6)Ma6)Mb4GNb4(Fa6)GN;Asn				Ab4GNb2(Ab4GNb4)Ma3(NNa3Ab4GNb2Ma6)Mb4GNb4(Fa6)GN;Asn	Ab4GNb2Ma3(NNa3Ab4GNb2(Ab4GNb6)Ma6)Mb4GNb4GN;Asn							NNa3Ab4GNb2Ma3(NNa3Ab4GNb2(NNa3Ab4GNb6)Ma6)Mb4GNb4(Fa6)GN;Asn			Ab4GNb2Ma3(NNa3Ab4GNb2(NNa3Ab4GNb6)Ma6)Mb4GNb4(Fa6)GN;Asn	Ab4GNb2Ma3(NNa3Ab4GNb2(NNa3Ab4GNb6)Ma6)Mb4GNb4(Fa6)GN;Asn	NNa3Ab4GNb2(Ab4GNb4)Ma3(Ab4GNb2(Ab4GNb6)Ma6)Mb4GNb4(Fa6)GN;Asn
114
115						Ab4GNb2Ma3(NNa3Ab4GNb2(NNa3Ab4GNb6)Ma6)Mb4GNb4(Fa6)GN;Asn	Ab4GNb2Ma3(Ab4GNb2(NNa3Ab4GNb6)Ma6)Mb4GNb4GN;Asn			Ab4GNb2(Ab4GNb4)Ma3(GNb2(GNb6)Ma6)Mb4GNb4(Fa6)GN;Asn				Ab4GNb2(NNa3Ab4GNb4)Ma3(GNb2(GNb6)Ma6)Mb4GNb4(Fa6)GN;Asn	NNa3Ab4GNb2(Ab4GNb4)Ma3(GNb2(GNb6)Ma6)Mb4GNb4(Fa6)GN;Asn		GNb2Ma3(NNa3Ab4GNb2(Ab4GNb6)Ma6)Mb4GNb4(Fa6)GN;Asn				GNb2(GNb4)Ma3(Ab4GNb2(Ab4GNb6)Ma6)Mb4GNb4(Fa6)GN;Asn	GNb2Ma3(NNa3Ab4GNb2(NNa3Ab4GNb6)Ma6)Mb4GNb4(Fa6)GN;Asn						GNb2(Ab4GNb4)Ma3(GNb2(Ab4GNb6)Ma6)Mb4GNb4(Fa6)GN;Asn			NNa3Ab4GNb2Ma3(NNa3Ab4GNb2(Ab4GNb6)Ma6)Mb4GNb4(Fa6)GN;Asn	NNa3Ab4GNb2Ma3(Ab4GNb2(Ab4GNb6)Ma6)Mb4GNb4(Fa6)GN;Asn	Ab4GNb2Ma3(Ab4GNb2(NNa3Ab4GNb6)Ma6)Mb4GNb4GN;Asn												Ab4GNb2(NNa3Ab4GNb4)Ma3(Ab4GNb2(Ab4GNb6)Ma6)Mb4GNb4(Fa6)GN;Asn
116
117	Ab4GNb2Ma3(NNa3Ab4GNb2(NNa3Ab4GNb6)Ma6)Mb4GNb4(Fa6)GN;Asn						Ab4GNb2Ma3(Ab4GNb2(Ab4GNb6)Ma6)Mb4GNb4(Fa6)GN;Asn			Ab4GNb2(GNb4)Ma3(Ab4GNb2(GNb6)Ma6)Mb4GNb4(Fa6)GN;Asn					Ab4GNb2(NNa3Ab4GNb4)Ma3(GNb2(GNb6)Ma6)Mb4GNb4(Fa6)GN;Asn						GNb2(GNb4)Ma3(NNa3Ab4GNb2(GNb6)Ma6)Mb4GNb4(Fa6)GN;Asn	Ab4GNb2(Ab4GNb4)Ma3(Ab4GNb2(Ab4GNb6)Ma6)Mb4GNb4(Fa6)GN;Asn	NNa3Ab4GNb2Ma3(NNa3Ab4GNb2(GNb6)Ma6)Mb4GNb4(Fa6)GN;Asn								NNa3Ab4GNb2Ma3(Ab4GNb2(NNa3Ab4GNb6)Ma6)Mb4GNb4(Fa6)GN;Asn	Ab4GNb2Ma3(NNa3Ab4GNb2(Ab4GNb6)Ma6)Mb4GNb4(Fa6)GN;Asn	Ab4GNb2Ma3(Ab4GNb2(Ab4GNb6)Ma6)Mb4GNb4(Fa6)GN;Asn	Ab4GNb2(Ab4GNb4)Ma3(GNb2(GNb6)Ma6)Mb4GNb4(Fa6)GN;Asn											Ab4GNb2(Ab4GNb4)Ma3(NNa3Ab4GNb2(Ab4GNb6)Ma6)Mb4GNb4(Fa6)GN;Asn
118
119		NNa3Ab4GNb2(Ab4GNb4)Ma3(Ab4GNb2(Ab4GNb6)Ma6)Mb4GNb4(Fa6)GN;Asn						GNb2Ma3(GNb2(NNa3Ab4GNb6)Ma6)Mb4GNb4(Fa6)GN;Asn	GNb2(GNb4)Ma3(Ab4GNb2(Ab4GNb6)Ma6)Mb4GNb4(Fa6)GN;Asn	Ab4GNb2(GNb4)Ma3(GNb2(Ab4GNb6)Ma6)Mb4GNb4(Fa6)GN;Asn		Ab4GNb2(Ab4GNb4)Ma3(GNb2(GNb6)Ma6)Mb4GNb4(Fa6)GN;Asn	Ab4GNb2(Ab4GNb4)Ma3(GNb2(GNb6)Ma6)Mb4GNb4(Fa6)GN;Asn	NNa3Ab4GNb2(GNb4)Ma3(Ab4GNb2(GNb6)Ma6)Mb4GNb4(Fa6)GN;Asn		Ab4GNb2(Ab4GNb4)Ma3(GNb2(GNb6)Ma6)Mb4GNb4(Fa6)GN;Asn	NNa3Ab4GNb2Ma3(NNa3Ab4GNb2Ma6)Mb4GNb4(Fa6)GN;Asn					Ab4GNb3Ab4GNb2(Ab4GNb4)Ma3(Ab4GNb2Ma6)Mb4GNb4(Fa6)GN;Asn			Ab4GNb2(Ab4GNb4)Ma3(GNb2(GNb6)Ma6)Mb4GNb4(Fa6)GN;Asn		GNb3Ab4GNb2(GNb4)Ma3(GNb2(GNb6)Ma6)Mb4GNb4(Fa6)GN;Asn		Ab4GNb2(Ab4GNb4)Ma3(Ab4GNb2Ma6)Mb4GNb4(Fa6)GN;Asn			Ab4GNb2Ma3(Ab4GNb2(NNa3Ab4GNb6)Ma6)Mb4GNb4(Fa6)GN;Asn	NNa3Ab4GNb2Ma3(NNa3Ab4GNb2Ma6)Mb4GNb4(Fa6)GN;Asn	Ab4GNb2(GNb4)Ma3(Ab4GNb2(GNb6)Ma6)Mb4GNb4(Fa6)GN;Asn						Ab4GNb3Ab4GNb2(Ab4GNb4)Ma3(Ab4GNb2(Ab4GNb6)Ma6)Mb4GNb4(Fa6)GN;Asn			Ab4GNb3Ab4GNb2(Ab4GNb4)Ma3(Ab4GNb2(GNb6)Ma6)Mb4GNb4(Fa6)GN;Asn	Ab4GNb3Ab4GNb2(Ab4GNb4)Ma3(Ab4GNb2(GNb6)Ma6)Mb4GNb4(Fa6)GN;Asn	NNa3Ab4GNb2(NNa3Ab4GNb4)Ma3(NNa3Ab4GNb2Ma6)Mb4GNb4(Fa6)GN;Asn
120
121		Ab4GNb2(NNa3Ab4GNb4)Ma3(Ab4GNb2(Ab4GNb6)Ma6)Mb4GNb4(Fa6)GN;Asn				Ab4GNb2(Ab4GNb4)Ma3(Ab4GNb2(GNb3Ab4GNb6)Ma6)Mb4GNb4(Fa6)GN;Asn		NNa3Ab4GNb2Ma3(Ab4GNb2Ma6)Mb4GNb4(Fa6)GN;Asn		NNa3Ab4GNb2(GNb4)Ma3(GNb2(GNb6)Ma6)Mb4GNb4(Fa6)GN;Asn		Ab4GNb2(GNb4)Ma3(Ab4GNb2(GNb6)Ma6)Mb4GNb4(Fa6)GN;Asn	NNa3Ab4GNb2(GNb4)Ma3(GNb2(GNb6)Ma6)Mb4GNb4(Fa6)GN;Asn	NNa3Ab4GNb2(GNb4)Ma3(GNb2(Ab4GNb6)Ma6)Mb4GNb4(Fa6)GN;Asn	NNa3Ab4GNb2(GNb4)Ma3(Ab4GNb2(GNb6)Ma6)Mb4GNb4(Fa6)GN;Asn	Ab4GNb2(GNb4)Ma3(Ab4GNb2(GNb6)Ma6)Mb4GNb4(Fa6)GN;Asn	NNa3Ab4GNb2(Ab4GNb4)Ma3(GNb2(GNb6)Ma6)Mb4GNb4(Fa6)GN;Asn					NNa3Ab4GNb2(NNa3Ab4GNb4)Ma3(Ab4GNb2Ma6)Mb4GNb4(Fa6)GN;Asn	NNa3Ab4GNb2Ma3(GNb2(NNa3Ab4GNb6)Ma6)Mb4GNb4(Fa6)GN;Asn		Ab4GNb2(GNb4)Ma3(Ab4GNb2(GNb6)Ma6)Mb4GNb4(Fa6)GN;Asn		Ab4GNb2(Ab4GNb4)Ma3(GNb2(GNb6)Ma6)Mb4GNb4(Fa6)GN;Asn	GNb2(GNb4)Ma3(Ab4GNb2(Ab4GNb6)Ma6)Mb4GNb4(Fa6)GN;Asn			Ab4GNb2Ma3(NNa3Ab4GNb2(NNa3Ab4GNb6)Ma6)Mb4GNb4(Fa6)GN;Asn	Ab4GNb3Ab4GNb2(Ab4GNb4)Ma3(GNb2(GNb6)Ma6)Mb4GNb4(Fa6)GN;Asn								Ab4GNb2(Ab4GNb4)Ma3(Ab4GNb2(Ab4GNb3Ab4GNb6)Ma6)Mb4GNb4(Fa6)GN;Asn			Ab4GNb2(Ab4GNb4)Ma3(Ab4GNb2(GNb3Ab4GNb6)Ma6)Mb4GNb4(Fa6)GN;Asn	Ab4GNb2(Ab4GNb4)Ma3(Ab4GNb2(GNb3Ab4GNb6)Ma6)Mb4GNb4(Fa6)GN;Asn
122
123	Ab4GNb3Ab4GNb2(Ab4GNb4)Ma3(Ab4GNb2(GNb6)Ma6)Mb4GNb4(Fa6)GN;Asn	Ab4GNb2(Ab4GNb4)Ma3(NNa3Ab4GNb2(Ab4GNb6)Ma6)Mb4GNb4(Fa6)GN;Asn				NNa3Ab4GNb2(Ab4GNb4)Ma3(Ab4GNb2(Ab4GNb6)Ma6)Mb4GNb4(Fa6)GN;Asn	NNa3Ab4GNb2Ma3(NNa3Ab4GNb2Ma6)Mb4GNb4(Fa6)GN;Asn	Ab4GNb2Ma3(NNa3Ab4GNb2Ma6)Mb4GNb4(Fa6)GN;Asn				Ab4GNb2(GNb4)Ma3(GNb2(Ab4GNb6)Ma6)Mb4GNb4(Fa6)GN;Asn			NNa3Ab4GNb2(GNb4)Ma3(GNb2(Ab4GNb6)Ma6)Mb4GNb4(Fa6)GN;Asn	Ab4GNb2(GNb4)Ma3(GNb2(Ab4GNb6)Ma6)Mb4GNb4(Fa6)GN;Asn	NNa3Ab4GNb2(GNb4)Ma3(Ab4GNb2(GNb6)Ma6)Mb4GNb4(Fa6)GN;Asn					NNa3Ab4GNb2(Ab4GNb4)Ma3(NNa3Ab4GNb2Ma6)Mb4GNb4(Fa6)GN;Asn			Ab4GNb2(GNb4)Ma3(GNb2(Ab4GNb6)Ma6)Mb4GNb4(Fa6)GN;Asn	Ab4GNb2(Ab4GNb4)Ma3(Ab4GNb2Ma6)Mb4GNb4(Fa6)GN;Asn	Ab4GNb2(GNb4)Ma3(Ab4GNb2(GNb6)Ma6)Mb4GNb4(Fa6)GN;Asn					Ab4GNb2(Ab4GNb4)Ma3(Ab4GNb2(Ab4GNb6)Ma6)Mb4GNb4(Fa6)GN;Asn	Ab4GNb3Ab4GNb2(Ab4GNb4)Ma3(GNb2(GNb6)Ma6)Mb4GNb4GN;Asn	GNb2(Ab4GNb4)Ma3(Ab4GNb2(GNb6)Ma6)Mb4GNb4(Fa6)GN;Asn						NNa3Ab4GNb2(NNa3Ab4GNb4)Ma3(Ab4GNb2(Ab4GNb6)Ma6)Mb4GNb4(Fa6)GN;Asn			NNa3Ab4GNb2(Ab4GNb4)Ma3(Ab4GNb2(Ab4GNb6)Ma6)Mb4GNb4(Fa6)GN;Asn	NNa3Ab4GNb2(Ab4GNb4)Ma3(Ab4GNb2(Ab4GNb6)Ma6)Mb4GNb4(Fa6)GN;Asn
124
125	Ab4GNb2(Ab4GNb4)Ma3(Ab4GNb2(GNb3Ab4GNb6)Ma6)Mb4GNb4(Fa6)GN;Asn	Ab4GNb2(Ab4GNb4)Ma3(Ab4GNb2(NNa3Ab4GNb6)Ma6)Mb4GNb4(Fa6)GN;Asn				Ab4GNb2(NNa3Ab4GNb4)Ma3(Ab4GNb2(Ab4GNb6)Ma6)Mb4GNb4(Fa6)GN;Asn				GNb2(Ab4GNb4)Ma3(Ab4GNb2(GNb6)Ma6)Mb4GNb4(Fa6)GN;Asn		NNa3Ab4GNb2(GNb4)Ma3(GNb2(GNb6)Ma6)Mb4GNb4(Fa6)GN;Asn	GNb2(NNa3Ab4GNb4)Ma3(GNb2(GNb6)Ma6)Mb4GNb4(Fa6)GN;Asn	GNb2(NNa3Ab4GNb4)Ma3(Ab4GNb2(GNb6)Ma6)Mb4GNb4(Fa6)GN;Asn		NNa3Ab4GNb2(GNb4)Ma3(GNb2(GNb6)Ma6)Mb4GNb4(Fa6)GN;Asn	NNa3Ab4GNb2(GNb4)Ma3(GNb2(Ab4GNb6)Ma6)Mb4GNb4(Fa6)GN;Asn				GNb2(GNb4)Ma3(GNb2(NNa3Ab4GNb6)Ma6)Mb4GNb4(Fa6)GN;Asn		GNb2Ma3(NNa3Ab4GNb2(NNa3Ab4GNb6)Ma6)Mb4GNb4(Fa6)GN;Asn		NNa3Ab4GNb2(GNb4)Ma3(GNb2(GNb6)Ma6)Mb4GNb4(Fa6)GN;Asn		Ab4GNb2(GNb4)Ma3(GNb2(Ab4GNb6)Ma6)Mb4GNb4(Fa6)GN;Asn		Ab4GNb2Ma3(Ab4GNb2(Ab4GNb6)Ma6)Mb4GNb4(Fa6)GN;Asn				Ab4GNb2(Ab4GNb4)Ma3(Ab4GNb2(Ab4GNb6)Ma6)Mb4GNb4GN;Asn	Ab4GNb3Ab4GNb2(GNb4)Ma3(GNb2Ma6)Mb4GNb4(Fa6)GN;Asn						NNa3Ab4GNb2(Ab4GNb4)Ma3(NNa3Ab4GNb2(Ab4GNb6)Ma6)Mb4GNb4(Fa6)GN;Asn			Ab4GNb2(NNa3Ab4GNb4)Ma3(Ab4GNb2(Ab4GNb6)Ma6)Mb4GNb4(Fa6)GN;Asn	Ab4GNb2(NNa3Ab4GNb4)Ma3(Ab4GNb2(Ab4GNb6)Ma6)Mb4GNb4(Fa6)GN;Asn	Ab4GNb3Ab4GNb2(Ab4GNb4)Ma3(Ab4GNb2(Ab4GNb6)Ma6)Mb4GNb4(Fa6)GN;Asn
126
127	NNa3Ab4GNb2(Ab4GNb4)Ma3(Ab4GNb2(Ab4GNb6)Ma6)Mb4GNb4(Fa6)GN;Asn	NNa3Ab4GNb2(NNa3Ab4GNb4)Ma3(NNa3Ab4GNb2Ma6)Mb4GNb4(Fa6)GN;Asn				Ab4GNb2(Ab4GNb4)Ma3(NNa3Ab4GNb2(Ab4GNb6)Ma6)Mb4GNb4(Fa6)GN;Asn	Ab4GNb2(Ab4GNb4)Ma3(Ab4GNb2(GNb6)Ma6)Mb4GNb4(Fa6)GN;Asn			GNb2(Ab4GNb4)Ma3(GNb2(Ab4GNb6)Ma6)Mb4GNb4(Fa6)GN;Asn			GNb2(GNb4)Ma3(NNa3Ab4GNb2(GNb6)Ma6)Mb4GNb4(Fa6)GN;Asn	GNb2(NNa3Ab4GNb4)Ma3(GNb2(Ab4GNb6)Ma6)Mb4GNb4(Fa6)GN;Asn	GNb2(NNa3Ab4GNb4)Ma3(Ab4GNb2(GNb6)Ma6)Mb4GNb4(Fa6)GN;Asn		Ab4GNb2(NNa3Ab4GNb4)Ma3(GNb2(GNb6)Ma6)Mb4GNb4(Fa6)GN;Asn					Ab4GNb2(NNa3Ab4GNb4)Ma3(NNa3Ab4GNb2Ma6)Mb4GNb4(Fa6)GN;Asn	Ab4GNb2(Ab4GNb4)Ma3(Ab4GNb2(Ab4GNb6)Ma6)Mb4GNb4(Fa6)GN;Asn				NNa3Ab4GNb2(GNb4)Ma3(GNb2(GNb6)Ma6)Mb4GNb4(Fa6)GN;Asn				Ab4GNb2(Ab4GNb4)Ma3(Ab4GNb2(GNb3Ab4GNb6)Ma6)Mb4GNb4(Fa6)GN;Asn	NNa3Ab4GNb2(Ab4GNb4)Ma3(GNb2(Ab4GNb6)Ma6)Mb4GNb4(Fa6)GN;Asn	Ab4GNb2(Ab4GNb4)Ma3(Ab4GNb2(GNb6)Ma6)Mb4GNb4(Fa6)GN;Asn							NNa3Ab4GNb2(Ab4GNb4)Ma3(Ab4GNb2(NNa3Ab4GNb6)Ma6)Mb4GNb4(Fa6)GN;Asn			Ab4GNb2(Ab4GNb4)Ma3(NNa3Ab4GNb2(Ab4GNb6)Ma6)Mb4GNb4(Fa6)GN;Asn	Ab4GNb2(Ab4GNb4)Ma3(NNa3Ab4GNb2(Ab4GNb6)Ma6)Mb4GNb4(Fa6)GN;Asn	Ab4GNb2(Ab4GNb4)Ma3(Ab4GNb2(Ab4GNb3Ab4GNb6)Ma6)Mb4GNb4(Fa6)GN;Asn
128
129	Ab4GNb2(NNa3Ab4GNb4)Ma3(Ab4GNb2(Ab4GNb6)Ma6)Mb4GNb4(Fa6)GN;Asn					Ab4GNb2(Ab4GNb4)Ma3(Ab4GNb2(Ab4GNb3Ab4GNb6)Ma6)Mb4GNb4(Fa6)GN;Asn	NNa3Ab4GNb2(Ab4GNb4)Ma3(Ab4GNb2Ma6)Mb4GNb4(Fa6)GN;Asn		Ab4GNb2(Ab4GNb4)Ma3(Ab4GNb2Ma6)Mb4GNb4(Fa6)GN;Asn	GNb2(NNa3Ab4GNb4)Ma3(GNb2(GNb6)Ma6)Mb4GNb4(Fa6)GN;Asn		GNb2(Ab4GNb4)Ma3(Ab4GNb2(GNb6)Ma6)Mb4GNb4(Fa6)GN;Asn	GNb2(GNb4)Ma3(GNb2(NNa3Ab4GNb6)Ma6)Mb4GNb4(Fa6)GN;Asn	Ab4GNb2(GNb4)Ma3(NNa3Ab4GNb2(GNb6)Ma6)Mb4GNb4(Fa6)GN;Asn	GNb2(NNa3Ab4GNb4)Ma3(GNb2(Ab4GNb6)Ma6)Mb4GNb4(Fa6)GN;Asn	GNb2(Ab4GNb4)Ma3(Ab4GNb2(GNb6)Ma6)Mb4GNb4(Fa6)GN;Asn	GNb2(NNa3Ab4GNb4)Ma3(Ab4GNb2(GNb6)Ma6)Mb4GNb4(Fa6)GN;Asn				Ab4GNb2(Ab4GNb4)Ma3(Ab4GNb2Ma6)Mb4GNb4(Fa6)GN;Asn		NNa3Ab4GNb2(Ab4GNb4)Ma3(Ab4GNb2(GNb6)Ma6)Mb4GNb4(Fa6)GN;Asn		GNb2(Ab4GNb4)Ma3(Ab4GNb2(GNb6)Ma6)Mb4GNb4(Fa6)GN;Asn	Ab4GNb2Ma3(Ab4GNb2(Ab4GNb6)Ma6)Mb4GNb4(Fa6)GN;Asn					NNa3Ab4GNb2(Ab4GNb4)Ma3(Ab4GNb2(Ab4GNb6)Ma6)Mb4GNb4(Fa6)GN;Asn		Ab4GNb2(Ab4GNb4)Ma3(GNb2(Ab4GNb6)Ma6)Mb4GNb4(Fa6)GN;Asn	Ab4GNb2(Ab4GNb4)Ma3(Ab4GNb2Ma6)Mb4GNb4(Fa6)GN;Asn									Ab4GNb2(Ab4GNb4)Ma3(Ab4GNb2(NNa3Ab4GNb6)Ma6)Mb4GNb4(Fa6)GN;Asn	Ab4GNb2(Ab4GNb4)Ma3(Ab4GNb2(NNa3Ab4GNb6)Ma6)Mb4GNb4(Fa6)GN;Asn	NNa3Ab4GNb2(NNa3Ab4GNb4)Ma3(Ab4GNb2(Ab4GNb6)Ma6)Mb4GNb4(Fa6)GN;Asn
130
131	Ab4GNb2(Ab4GNb4)Ma3(NNa3Ab4GNb2(Ab4GNb6)Ma6)Mb4GNb4(Fa6)GN;Asn					NNa3Ab4GNb2(NNa3Ab4GNb4)Ma3(Ab4GNb2(Ab4GNb6)Ma6)Mb4GNb4(Fa6)GN;Asn	Ab4GNb2(NNa3Ab4GNb4)Ma3(Ab4GNb2Ma6)Mb4GNb4(Fa6)GN;Asn					GNb2(Ab4GNb4)Ma3(GNb2(Ab4GNb6)Ma6)Mb4GNb4(Fa6)GN;Asn		GNb2(Ab4GNb4)Ma3(NNa3Ab4GNb2(GNb6)Ma6)Mb4GNb4(Fa6)GN;Asn	Ab4GNb2(GNb4)Ma3(NNa3Ab4GNb2(GNb6)Ma6)Mb4GNb4(Fa6)GN;Asn	GNb2(Ab4GNb4)Ma3(GNb2(Ab4GNb6)Ma6)Mb4GNb4(Fa6)GN;Asn	GNb2(NNa3Ab4GNb4)Ma3(GNb2(Ab4GNb6)Ma6)Mb4GNb4(Fa6)GN;Asn						Ab4GNb2(NNa3Ab4GNb4)Ma3(Ab4GNb2(GNb6)Ma6)Mb4GNb4(Fa6)GN;Asn		GNb2(Ab4GNb4)Ma3(GNb2(Ab4GNb6)Ma6)Mb4GNb4(Fa6)GN;Asn		GNb2(Ab4GNb4)Ma3(Ab4GNb2(GNb6)Ma6)Mb4GNb4(Fa6)GN;Asn	Ab4GNb2(Ab4GNb4)Ma3(Ab4GNb2Ma6)Mb4GNb4(Fa6)GN;Asn			Ab4GNb2(NNa3Ab4GNb4)Ma3(Ab4GNb2(Ab4GNb6)Ma6)Mb4GNb4(Fa6)GN;Asn	NNa3Ab4GNb2(GNb4)Ma3(Ab4GNb2(Ab4GNb6)Ma6)Mb4GNb4(Fa6)GN;Asn		NNa3Ab4GNb2(Ab4GNb4)Ma3(GNb2Ma6)Mb4GNb4(Fa6)GN;Asn						Ab4GNb2(NNa3Ab4GNb4)Ma3(NNa3Ab4GNb2(Ab4GNb6)Ma6)Mb4GNb4(Fa6)GN;Asn			NNa3Ab4GNb2(NNa3Ab4GNb4)Ma3(NNa3Ab4GNb2Ma6)Mb4GNb4(Fa6)GN;Asn	NNa3Ab4GNb2(NNa3Ab4GNb4)Ma3(NNa3Ab4GNb2Ma6)Mb4GNb4(Fa6)GN;Asn	NNa3Ab4GNb2(Ab4GNb4)Ma3(NNa3Ab4GNb2(Ab4GNb6)Ma6)Mb4GNb4(Fa6)GN;Asn
132
133	Ab4GNb2(Ab4GNb4)Ma3(Ab4GNb2(NNa3Ab4GNb6)Ma6)Mb4GNb4(Fa6)GN;Asn	NNa3Ab4GNb2Ma3(NNa3Ab4GNb2(NNa3Ab4GNb6)Ma6)Mb4GNb4(Fa6)GN;Asn				NNa3Ab4GNb2(Ab4GNb4)Ma3(Ab4GNb2(NNa3Ab4GNb6)Ma6)Mb4GNb4(Fa6)GN;Asn	Ab4GNb2(Ab4GNb4)Ma3(NNa3Ab4GNb2Ma6)Mb4GNb4(Fa6)GN;Asn	Ab4GNb2(Ab4GNb4)Ma3(GNb2(GNb6)Ma6)Mb4GNb4(Fa6)GN;Asn				GNb2(NNa3Ab4GNb4)Ma3(GNb2(GNb6)Ma6)Mb4GNb4(Fa6)GN;Asn	Ab4GNb2(Ab4GNb4)Ma3(Ab4GNb2Ma6)Mb4GNb4(Fa6)GN;Asn	GNb2(GNb4)Ma3(NNa3Ab4GNb2(Ab4GNb6)Ma6)Mb4GNb4(Fa6)GN;Asn	GNb2(Ab4GNb4)Ma3(NNa3Ab4GNb2(GNb6)Ma6)Mb4GNb4(Fa6)GN;Asn	GNb2(NNa3Ab4GNb4)Ma3(GNb2(GNb6)Ma6)Mb4GNb4(Fa6)GN;Asn	Ab4GNb2(GNb4)Ma3(NNa3Ab4GNb2(GNb6)Ma6)Mb4GNb4(Fa6)GN;Asn								GNb2(NNa3Ab4GNb4)Ma3(GNb2(GNb6)Ma6)Mb4GNb4(Fa6)GN;Asn		GNb2(Ab4GNb4)Ma3(GNb2(Ab4GNb6)Ma6)Mb4GNb4(Fa6)GN;Asn		Ab4GNb3Ab4GNb2(GNb4)Ma3(GNb2(GNb6)Ma6)Mb4GNb4(Fa6)GN;Asn		Ab4GNb2(Ab4GNb4)Ma3(NNa3Ab4GNb2(Ab4GNb6)Ma6)Mb4GNb4(Fa6)GN;Asn		Ab4GNb2(GNb4)Ma3(Ab4GNb2(Ab4GNb6)Ma6)Mb4GNb4(Fa6)GN;Asn	Ab4GNb2(NNa3Ab4GNb4)Ma3(GNb2Ma6)Mb4GNb4(Fa6)GN;Asn						Ab4GNb2(NNa3Ab4GNb4)Ma3(Ab4GNb2(NNa3Ab4GNb6)Ma6)Mb4GNb4(Fa6)GN;Asn					NNa3Ab4GNb2(Ab4GNb4)Ma3(Ab4GNb2(NNa3Ab4GNb6)Ma6)Mb4GNb4(Fa6)GN;Asn
134
135	NNa3Ab4GNb2(NNa3Ab4GNb4)Ma3(NNa3Ab4GNb2Ma6)Mb4GNb4(Fa6)GN;Asn						NNa3Ab4GNb2Ma3(Ab4GNb2(Ab4GNb6)Ma6)Mb4GNb4(Fa6)GN;Asn	Ab4GNb2(GNb4)Ma3(Ab4GNb2(GNb6)Ma6)Mb4GNb4(Fa6)GN;Asn	Ab4GNb2Ma3(Ab4GNb2(Ab4GNb6)Ma6)Mb4GNb4(Fa6)GN;Asn	GNb2(GNb4)Ma3(Ab4GNb2(Ab4GNb6)Ma6)Mb4GNb4(Fa6)GN;Asn			NNa3Ab4GNb2(Ab4GNb4)Ma3(GNb2Ma6)Mb4GNb4(Fa6)GN;Asn	Ab4GNb2(GNb4)Ma3(GNb2(NNa3Ab4GNb6)Ma6)Mb4GNb4(Fa6)GN;Asn	GNb2(GNb4)Ma3(NNa3Ab4GNb2(Ab4GNb6)Ma6)Mb4GNb4(Fa6)GN;Asn		GNb2(Ab4GNb4)Ma3(NNa3Ab4GNb2(GNb6)Ma6)Mb4GNb4(Fa6)GN;Asn				Ab4GNb2Ma3(Ab4GNb2(Ab4GNb6)Ma6)Mb4GNb4(Fa6)GN;Asn		NNa3Ab4GNb2(Ab4GNb4)Ma3(GNb2(Ab4GNb6)Ma6)Mb4GNb4(Fa6)GN;Asn				GNb2(NNa3Ab4GNb4)Ma3(GNb2(GNb6)Ma6)Mb4GNb4(Fa6)GN;Asn		Ab4GNb2(Ab4GNb4)Ma3(Ab4GNb2(GNb6)Ma6)Mb4GNb4(Fa6)GN;Asn		Ab4GNb2(Ab4GNb4)Ma3(Ab4GNb2(NNa3Ab4GNb6)Ma6)Mb4GNb4(Fa6)GN;Asn	GNb2(NNa3Ab4GNb4)Ma3(Ab4GNb2(Ab4GNb6)Ma6)Mb4GNb4(Fa6)GN;Asn
136
137						Ab4GNb2(NNa3Ab4GNb4)Ma3(NNa3Ab4GNb2(Ab4GNb6)Ma6)Mb4GNb4(Fa6)GN;Asn	Ab4GNb2Ma3(NNa3Ab4GNb2(Ab4GNb6)Ma6)Mb4GNb4(Fa6)GN;Asn	Ab4GNb2(GNb4)Ma3(GNb2(Ab4GNb6)Ma6)Mb4GNb4(Fa6)GN;Asn		GNb2(GNb4)Ma3(NNa3Ab4GNb2(GNb6)Ma6)Mb4GNb4(Fa6)GN;Asn				GNb2(Ab4GNb4)Ma3(GNb2(NNa3Ab4GNb6)Ma6)Mb4GNb4(Fa6)GN;Asn	Ab4GNb2(GNb4)Ma3(GNb2(NNa3Ab4GNb6)Ma6)Mb4GNb4(Fa6)GN;Asn		GNb2(GNb4)Ma3(NNa3Ab4GNb2(Ab4GNb6)Ma6)Mb4GNb4(Fa6)GN;Asn						Ab4GNb2(NNa3Ab4GNb4)Ma3(GNb2(Ab4GNb6)Ma6)Mb4GNb4(Fa6)GN;Asn			Ab4GNb3Ab4GNb2(GNb4)Ma3(GNb2(GNb6)Ma6)Mb4GNb4(Fa6)GN;Asn		Ab4GNb2Ma3(Ab4GNb2(Ab4GNb6)Ma6)Mb4GNb4(Fa6)GN;Asn	Ab4GNb2(Ab4GNb4)Ma3(GNb2(Ab4GNb6)Ma6)Mb4GNb4(Fa6)GN;Asn			GNb2(Ab4GNb4)Ma3(NNa3Ab4GNb2(Ab4GNb6)Ma6)Mb4GNb4(Fa6)GN;Asn	GNb2(Ab4GNb4)Ma3(Ab4GNb2(Ab4GNb6)Ma6)Mb4GNb4(Fa6)GN;Asn	NNa3Ab4GNb2(GNb4)Ma3(Ab4GNb2Ma6)Mb4GNb4(Fa6)GN;Asn									NNa3Ab4GNb2Ma3(NNa3Ab4GNb2(NNa3Ab4GNb6)Ma6)Mb4GNb4(Fa6)GN;Asn	NNa3Ab4GNb2Ma3(NNa3Ab4GNb2(NNa3Ab4GNb6)Ma6)Mb4GNb4(Fa6)GN;Asn	Ab4GNb2(NNa3Ab4GNb4)Ma3(NNa3Ab4GNb2(Ab4GNb6)Ma6)Mb4GNb4(Fa6)GN;Asn
138
139		NNa3Ab4GNb2(NNa3Ab4GNb4)Ma3(Ab4GNb2(Ab4GNb6)Ma6)Mb4GNb4(Fa6)GN;Asn					Ab4GNb2Ma3(Ab4GNb2(NNa3Ab4GNb6)Ma6)Mb4GNb4(Fa6)GN;Asn	NNa3Ab4GNb2(GNb4)Ma3(GNb2(GNb6)Ma6)Mb4GNb4(Fa6)GN;Asn				GNb2(GNb4)Ma3(Ab4GNb2(Ab4GNb6)Ma6)Mb4GNb4(Fa6)GN;Asn	NNa3Ab4GNb2(GNb4)Ma3(Ab4GNb2Ma6)Mb4GNb4(Fa6)GN;Asn	GNb2(GNb4)Ma3(Ab4GNb2(NNa3Ab4GNb6)Ma6)Mb4GNb4(Fa6)GN;Asn	GNb2(Ab4GNb4)Ma3(GNb2(NNa3Ab4GNb6)Ma6)Mb4GNb4(Fa6)GN;Asn	GNb2(GNb4)Ma3(Ab4GNb2(Ab4GNb6)Ma6)Mb4GNb4(Fa6)GN;Asn	Ab4GNb2(GNb4)Ma3(GNb2(NNa3Ab4GNb6)Ma6)Mb4GNb4(Fa6)GN;Asn					NNa3Ab4GNb2Ma3(NNa3Ab4GNb2(Ab4GNb6)Ma6)Mb4GNb4(Fa6)GN;Asn			GNb2(GNb4)Ma3(Ab4GNb2(Ab4GNb6)Ma6)Mb4GNb4(Fa6)GN;Asn	Ab4GNb2(Ab4GNb4)Ma3(Ab4GNb2(GNb6)Ma6)Mb4GNb4(Fa6)GN;Asn					NNa3Ab4GNb2(NNa3Ab4GNb4)Ma3(GNb2(Ab4GNb6)Ma6)Mb4GNb4(Fa6)GN;Asn	NNa3Ab4GNb2(NNa3Ab4GNb4)Ma3(Ab4GNb2Ma6)Mb4GNb4(Fa6)GN;Asn	NNa3Ab4GNb2(NNa3Ab4GNb4)Ma3(Ab4GNb2Ma6)Mb4GNb4GN;Asn	Ab4GNb2(GNb4)Ma3(NNa3Ab4GNb2Ma6)Mb4GNb4(Fa6)GN;Asn						Ab4GNb2(Ab4GNb4)Ma3(NNa3Ab4GNb2(NNa3Ab4GNb6)Ma6)Mb4GNb4(Fa6)GN;Asn					Ab4GNb2(NNa3Ab4GNb4)Ma3(Ab4GNb2(NNa3Ab4GNb6)Ma6)Mb4GNb4(Fa6)GN;Asn
140
141	NNa3Ab4GNb2Ma3(NNa3Ab4GNb2(NNa3Ab4GNb6)Ma6)Mb4GNb4(Fa6)GN;Asn	NNa3Ab4GNb2(Ab4GNb4)Ma3(Ab4GNb2(NNa3Ab4GNb6)Ma6)Mb4GNb4(Fa6)GN;Asn				Ab4GNb2(Ab4GNb4)Ma3(NNa3Ab4GNb2(NNa3Ab4GNb6)Ma6)Mb4GNb4(Fa6)GN;Asn	Ab4GNb2(Ab4GNb4)Ma3(Ab4GNb2(Ab4GNb6)Ma6)Mb4GNb4(Fa6)GN;Asn					GNb2(GNb4)Ma3(NNa3Ab4GNb2(GNb6)Ma6)Mb4GNb4(Fa6)GN;Asn		NNa3Ab4GNb2(Ab4GNb4)Ma3(Ab4GNb2Ma6)Mb4GNb4(Fa6)GN;Asn	GNb2(GNb4)Ma3(Ab4GNb2(NNa3Ab4GNb6)Ma6)Mb4GNb4(Fa6)GN;Asn	GNb2(GNb4)Ma3(NNa3Ab4GNb2(GNb6)Ma6)Mb4GNb4(Fa6)GN;Asn	GNb2(Ab4GNb4)Ma3(GNb2(NNa3Ab4GNb6)Ma6)Mb4GNb4(Fa6)GN;Asn					NNa3Ab4GNb2(Ab4GNb4)Ma3(Ab4GNb2(Ab4GNb6)Ma6)Mb4GNb4(Fa6)GN;Asn	NNa3Ab4GNb2(GNb4)Ma3(Ab4GNb2(Ab4GNb6)Ma6)Mb4GNb4(Fa6)GN;Asn		GNb2(GNb4)Ma3(NNa3Ab4GNb2(GNb6)Ma6)Mb4GNb4(Fa6)GN;Asn	Ab4GNb2(Ab4GNb4)Ma3(GNb2(Ab4GNb6)Ma6)Mb4GNb4(Fa6)GN;Asn	GNb2(GNb4)Ma3(Ab4GNb2(Ab4GNb6)Ma6)Mb4GNb4(Fa6)GN;Asn		Ab4GNb2(GNb4)Ma3(Ab4GNb2(Ab4GNb6)Ma6)Mb4GNb4(Fa6)GN;Asn		NNa3Ab4GNb2(Ab4GNb4)Ma3(GNb2(NNa3Ab4GNb6)Ma6)Mb4GNb4(Fa6)GN;Asn	NNa3Ab4GNb2(Ab4GNb4)Ma3(NNa3Ab4GNb2Ma6)Mb4GNb4(Fa6)GN;Asn	NNa3Ab4GNb2(Ab4GNb4)Ma3(NNa3Ab4GNb2Ma6)Mb4GNb4GN;Asn							Ab4GNb3Ab4GNb2(Ab4GNb4)Ma3(Ab4GNb2(GNb3Ab4GNb6)Ma6)Mb4GNb4(Fa6)GN;Asn
142
143						Ab4GNb2(Ab4GNb4)Ma3(NNa3Ab4GNb2(Ab4GNb3Ab4GNb6)Ma6)Mb4GNb4(Fa6)GN;Asn	NNa3Ab4GNb2(NNa3Ab4GNb4)Ma3(Ab4GNb2Ma6)Mb4GNb4(Fa6)GN;Asn	GNb2(Ab4GNb4)Ma3(Ab4GNb2(GNb6)Ma6)Mb4GNb4(Fa6)GN;Asn	NNa3Ab4GNb2Ma3(NNa3Ab4GNb2Ma6)Mb4GNb4(Fa6)GN;Asn					Ab4GNb2(NNa3Ab4GNb4)Ma3(Ab4GNb2Ma6)Mb4GNb4(Fa6)GN;Asn			GNb2(GNb4)Ma3(Ab4GNb2(NNa3Ab4GNb6)Ma6)Mb4GNb4(Fa6)GN;Asn				NNa3Ab4GNb2Ma3(NNa3Ab4GNb2Ma6)Mb4GNb4(Fa6)GN;Asn	Ab4GNb2(NNa3Ab4GNb4)Ma3(Ab4GNb2(Ab4GNb6)Ma6)Mb4GNb4(Fa6)GN;Asn	Ab4GNb2(GNb4)Ma3(NNa3Ab4GNb2(Ab4GNb6)Ma6)Mb4GNb4(Fa6)GN;Asn				GNb2(GNb4)Ma3(NNa3Ab4GNb2(GNb6)Ma6)Mb4GNb4(Fa6)GN;Asn													NNa3Ab4GNb2(Ab4GNb4)Ma3(Ab4GNb2(Ab4GNb3Ab4GNb6)Ma6)Mb4GNb4(Fa6)GN;Asn			Ab4GNb3Ab4GNb2(Ab4GNb4)Ma3(Ab4GNb2(Ab4GNb6)Ma6)Mb4GNb4(Fa6)GN;Asn	Ab4GNb3Ab4GNb2(Ab4GNb4)Ma3(Ab4GNb2(Ab4GNb6)Ma6)Mb4GNb4(Fa6)GN;Asn
144
145		Ab4GNb2(NNa3Ab4GNb4)Ma3(NNa3Ab4GNb2(Ab4GNb6)Ma6)Mb4GNb4(Fa6)GN;Asn				Ab4GNb2(Ab4GNb4)Ma3(NNa3Ab4GNb2(NNa3Ab4GNb3Ab4GNb6)Ma6)Mb4GNb4(Fa6)GN;Asn	NNa3Ab4GNb2(Ab4GNb4)Ma3(NNa3Ab4GNb2Ma6)Mb4GNb4(Fa6)GN;Asn	GNb2(Ab4GNb4)Ma3(GNb2(Ab4GNb6)Ma6)Mb4GNb4(Fa6)GN;Asn		GNb2(GNb4)Ma3(GNb2(NNa3Ab4GNb6)Ma6)Mb4GNb4(Fa6)GN;Asn				Ab4GNb2(Ab4GNb4)Ma3(NNa3Ab4GNb2Ma6)Mb4GNb4(Fa6)GN;Asn	NNa3Ab4GNb2(NNa3Ab4GNb4)Ma3(GNb2Ma6)Mb4GNb4(Fa6)GN;Asn							Ab4GNb2(Ab4GNb4)Ma3(NNa3Ab4GNb2(Ab4GNb6)Ma6)Mb4GNb4(Fa6)GN;Asn				Ab4GNb2(GNb4)Ma3(Ab4GNb2(Ab4GNb6)Ma6)Mb4GNb4(Fa6)GN;Asn		Ab4GNb3Ab4GNb2(GNb4)Ma3(GNb2(GNb6)Ma6)Mb4GNb4(Fa6)GN;Asn			NNa3Ab4GNb2(GNb4)Ma3(NNa3Ab4GNb2(Ab4GNb6)Ma6)Mb4GNb4(Fa6)GN;Asn	Ab4GNb2(NNa3Ab4GNb4)Ma3(NNa3Ab4GNb2Ma6)Mb4GNb4(Fa6)GN;Asn	Ab4GNb2(NNa3Ab4GNb4)Ma3(NNa3Ab4GNb2Ma6)Mb4GNb4GN;Asn							NNa3Ab4GNb2(NNa3Ab4GNb4)Ma3(NNa3Ab4GNb2(Ab4GNb6)Ma6)Mb4GNb4(Fa6)GN;Asn			Ab4GNb2(Ab4GNb4)Ma3(Ab4GNb2(Ab4GNb3Ab4GNb6)Ma6)Mb4GNb4(Fa6)GN;Asn	Ab4GNb2(Ab4GNb4)Ma3(Ab4GNb2(Ab4GNb3Ab4GNb6)Ma6)Mb4GNb4(Fa6)GN;Asn	Ab4GNb2(Ab4GNb4)Ma3(NNa3Ab4GNb2(NNa3Ab4GNb6)Ma6)Mb4GNb4(Fa6)GN;Asn
146
147	Ab4GNb3Ab4GNb2(Ab4GNb4)Ma3(Ab4GNb2(Ab4GNb6)Ma6)Mb4GNb4(Fa6)GN;Asn							GNb2(NNa3Ab4GNb4)Ma3(GNb2(GNb6)Ma6)Mb4GNb4(Fa6)GN;Asn	Ab4GNb2(Ab4GNb4)Ma3(Ab4GNb2(GNb6)Ma6)Mb4GNb4(Fa6)GN;Asn						NNa3Ab4GNb2(GNb4)Ma3(NNa3Ab4GNb2Ma6)Mb4GNb4(Fa6)GN;Asn		NNa3Ab4GNb2(NNa3Ab4GNb4)Ma3(GNb2Ma6)Mb4GNb4(Fa6)GN;Asn				Ab4GNb2(Ab4GNb4)Ma3(Ab4GNb2(GNb6)Ma6)Mb4GNb4(Fa6)GN;Asn	NNa3Ab4GNb3Ab4GNb2(Ab4GNb4)Ma3(Ab4GNb2Ma6)Mb4GNb4(Fa6)GN;Asn	GNb2(NNa3Ab4GNb4)Ma3(Ab4GNb2(Ab4GNb6)Ma6)Mb4GNb4(Fa6)GN;Asn					Ab4GNb2(Ab4GNb4)Ma3(Ab4GNb2(GNb6)Ma6)Mb4GNb4(Fa6)GN;Asn						GNb2(NNa3Ab4GNb4)Ma3(Ab4GNb2Ma6)Mb4GNb4(Fa6)GN;Asn						NNa3Ab4GNb2(NNa3Ab4GNb4)Ma3(Ab4GNb2(NNa3Ab4GNb6)Ma6)Mb4GNb4(Fa6)GN;Asn			NNa3Ab4GNb2(NNa3Ab4GNb4)Ma3(Ab4GNb2(Ab4GNb6)Ma6)Mb4GNb4(Fa6)GN;Asn	NNa3Ab4GNb2(NNa3Ab4GNb4)Ma3(Ab4GNb2(Ab4GNb6)Ma6)Mb4GNb4(Fa6)GN;Asn	Ab4GNb3Ab4GNb2(Ab4GNb4)Ma3(Ab4GNb2(GNb3Ab4GNb6)Ma6)Mb4GNb4(Fa6)GN;Asn
148
149	Ab4GNb2(Ab4GNb4)Ma3(Ab4GNb2(Ab4GNb3Ab4GNb6)Ma6)Mb4GNb4(Fa6)GN;Asn	Ab4GNb2(Ab4GNb4)Ma3(NNa3Ab4GNb2(NNa3Ab4GNb6)Ma6)Mb4GNb4(Fa6)GN;Asn					Ab4GNb2(NNa3Ab4GNb4)Ma3(NNa3Ab4GNb2Ma6)Mb4GNb4(Fa6)GN;Asn		Ab4GNb2(Ab4GNb4)Ma3(GNb2(Ab4GNb6)Ma6)Mb4GNb4(Fa6)GN;Asn	Ab4GNb2(Ab4GNb4)Ma3(Ab4GNb2Ma6)Mb4GNb4(Fa6)GN;Asn		GNb2(GNb4)Ma3(GNb2(NNa3Ab4GNb6)Ma6)Mb4GNb4(Fa6)GN;Asn	GNb2(NNa3Ab4GNb4)Ma3(Ab4GNb2Ma6)Mb4GNb4(Fa6)GN;Asn		GNb2(NNa3Ab4GNb4)Ma3(NNa3Ab4GNb2Ma6)Mb4GNb4(Fa6)GN;Asn	GNb2(GNb4)Ma3(GNb2(NNa3Ab4GNb6)Ma6)Mb4GNb4(Fa6)GN;Asn	NNa3Ab4GNb2(GNb4)Ma3(NNa3Ab4GNb2Ma6)Mb4GNb4(Fa6)GN;Asn				Ab4GNb2(Ab4GNb4)Ma3(GNb2(Ab4GNb6)Ma6)Mb4GNb4(Fa6)GN;Asn	NNa3Ab4GNb2(NNa3Ab4GNb4)Ma3(NNa3Ab4GNb2Ma6)Mb4GNb4(Fa6)GN;Asn	GNb2(Ab4GNb4)Ma3(NNa3Ab4GNb2(Ab4GNb6)Ma6)Mb4GNb4(Fa6)GN;Asn		GNb2(GNb4)Ma3(GNb2(NNa3Ab4GNb6)Ma6)Mb4GNb4(Fa6)GN;Asn			Ab4GNb2(Ab4GNb4)Ma3(GNb2(Ab4GNb6)Ma6)Mb4GNb4(Fa6)GN;Asn	GNb2(Ab4GNb4)Ma3(Ab4GNb2(Ab4GNb6)Ma6)Mb4GNb4(Fa6)GN;Asn		GNb2(NNa3Ab4GNb4)Ma3(NNa3Ab4GNb2(Ab4GNb6)Ma6)Mb4GNb4(Fa6)GN;Asn			GNb2(Ab4GNb4)Ma3(NNa3Ab4GNb2Ma6)Mb4GNb4(Fa6)GN;Asn									NNa3Ab4GNb2(Ab4GNb4)Ma3(NNa3Ab4GNb2(Ab4GNb6)Ma6)Mb4GNb4(Fa6)GN;Asn	NNa3Ab4GNb2(Ab4GNb4)Ma3(NNa3Ab4GNb2(Ab4GNb6)Ma6)Mb4GNb4(Fa6)GN;Asn	Ab4GNb2(NNa3Ab4GNb4)Ma3(Ab4GNb2(Ab4GNb3Ab4GNb6)Ma6)Mb4GNb4(Fa6)GN;Asn
150
151	NNa3Ab4GNb2(NNa3Ab4GNb4)Ma3(Ab4GNb2(Ab4GNb6)Ma6)Mb4GNb4(Fa6)GN;Asn								NNa3Ab4GNb2(Ab4GNb4)Ma3(GNb2(GNb6)Ma6)Mb4GNb4(Fa6)GN;Asn	NNa3Ab4GNb2(Ab4GNb4)Ma3(GNb2Ma6)Mb4GNb4(Fa6)GN;Asn				NNa3Ab4GNb2(NNa3Ab4GNb4)Ma3(GNb2Ma6)Mb4GNb4(Fa6)GN;Asn	NNa3Ab4GNb2Ma3(NNa3Ab4GNb2(GNb6)Ma6)Mb4GNb4(Fa6)GN;Asn		GNb2(NNa3Ab4GNb4)Ma3(NNa3Ab4GNb2Ma6)Mb4GNb4(Fa6)GN;Asn				NNa3Ab4GNb2(Ab4GNb4)Ma3(GNb2(GNb6)Ma6)Mb4GNb4(Fa6)GN;Asn		Ab4GNb2Ma3(Ab4GNb2(Ab4GNb3Ab4GNb6)Ma6)Mb4GNb4(Fa6)GN;Asn				GNb2(GNb4)Ma3(GNb2(NNa3Ab4GNb6)Ma6)Mb4GNb4(Fa6)GN;Asn				GNb2(NNa3Ab4GNb4)Ma3(Ab4GNb2(NNa3Ab4GNb6)Ma6)Mb4GNb4(Fa6)GN;Asn	NNa3Ab4GNb2Ma3(NNa3Ab4GNb2(Ab4GNb6)Ma6)Mb4GNb4(Fa6)GN;Asn	NNa3Ab4GNb2(Ab4GNb4)Ma3(Ab4GNb2Ma6)Mb4GNb4(Fa6)GN;Asn							NNa3Ab4GNb2(Ab4GNb4)Ma3(NNa3Ab4GNb2(NNa3Ab4GNb6)Ma6)Mb4GNb4(Fa6)GN;Asn			NNa3Ab4GNb2(Ab4GNb4)Ma3(Ab4GNb2(NNa3Ab4GNb6)Ma6)Mb4GNb4(Fa6)GN;Asn	NNa3Ab4GNb2(Ab4GNb4)Ma3(Ab4GNb2(NNa3Ab4GNb6)Ma6)Mb4GNb4(Fa6)GN;Asn	NNa3Ab4GNb2(NNa3Ab4GNb4)Ma3(NNa3Ab4GNb2(Ab4GNb6)Ma6)Mb4GNb4(Fa6)GN;Asn
152
153	NNa3Ab4GNb2(Ab4GNb4)Ma3(NNa3Ab4GNb2(Ab4GNb6)Ma6)Mb4GNb4(Fa6)GN;Asn							GNb2(GNb4)Ma3(Ab4GNb2(Ab4GNb6)Ma6)Mb4GNb4(Fa6)GN;Asn	Ab4GNb2(NNa3Ab4GNb4)Ma3(GNb2(GNb6)Ma6)Mb4GNb4(Fa6)GN;Asn			Ab4GNb2(Ab4GNb4)Ma3(Ab4GNb2Ma6)Mb4GNb4(Fa6)GN;Asn			NNa3Ab4GNb2Ma3(GNb2(NNa3Ab4GNb6)Ma6)Mb4GNb4(Fa6)GN;Asn	Ab4GNb2(Ab4GNb4)Ma3(Ab4GNb2Ma6)Mb4GNb4(Fa6)GN;Asn	NNa3Ab4GNb2Ma3(NNa3Ab4GNb2(GNb6)Ma6)Mb4GNb4(Fa6)GN;Asn				Ab4GNb2(NNa3Ab4GNb4)Ma3(GNb2(GNb6)Ma6)Mb4GNb4(Fa6)GN;Asn		NNa3Ab4GNb2Ma3(NNa3Ab4GNb2(Ab4GNb6)Ma6)Mb4GNb4(Fa6)GN;Asn		Ab4GNb2(Ab4GNb4)Ma3(Ab4GNb2Ma6)Mb4GNb4(Fa6)GN;Asn	GNb2(Ab4GNb4)Ma3(Ab4GNb2(Ab4GNb6)Ma6)Mb4GNb4(Fa6)GN;Asn		Ab4GNb2(GNb4)Ma3(Ab4GNb2(Ab4GNb6)Ma6)Mb4GNb4(Fa6)GN;Asn				NNa3Ab4GNb2Ma3(Ab4GNb2(NNa3Ab4GNb6)Ma6)Mb4GNb4(Fa6)GN;Asn	Ab4GNb2(NNa3Ab4GNb4)Ma3(Ab4GNb2Ma6)Mb4GNb4(Fa6)GN;Asn
154
155		NNa3Ab4GNb2(NNa3Ab4GNb4)Ma3(NNa3Ab4GNb2(Ab4GNb6)Ma6)Mb4GNb4(Fa6)GN;Asn					NNa3Ab4GNb2Ma3(NNa3Ab4GNb2(Ab4GNb6)Ma6)Mb4GNb4(Fa6)GN;Asn	GNb2(GNb4)Ma3(NNa3Ab4GNb2(GNb6)Ma6)Mb4GNb4(Fa6)GN;Asn		NNa3Ab4GNb2(GNb4)Ma3(Ab4GNb2Ma6)Mb4GNb4(Fa6)GN;Asn		NNa3Ab4GNb2(Ab4GNb4)Ma3(GNb2Ma6)Mb4GNb4(Fa6)GN;Asn	Ab4GNb2Ma3(Ab4GNb2(Ab4GNb6)Ma6)Mb4GNb4(Fa6)GN;Asn	NNa3Ab4GNb2(GNb4)Ma3(NNa3Ab4GNb2Ma6)Mb4GNb4(Fa6)GN;Asn		NNa3Ab4GNb2(Ab4GNb4)Ma3(GNb2Ma6)Mb4GNb4(Fa6)GN;Asn	NNa3Ab4GNb2Ma3(GNb2(NNa3Ab4GNb6)Ma6)Mb4GNb4(Fa6)GN;Asn					NNa3Ab4GNb2Ma3(NNa3Ab4GNb2(NNa3Ab4GNb6)Ma6)Mb4GNb4(Fa6)GN;Asn	NNa3Ab4GNb2Ma3(Ab4GNb2(NNa3Ab4GNb6)Ma6)Mb4GNb4(Fa6)GN;Asn				Ab4GNb2(Ab4GNb4)Ma3(Ab4GNb2Ma6)Mb4GNb4(Fa6)GN;Asn						Ab4GNb2(Ab4GNb4)Ma3(NNa3Ab4GNb2Ma6)Mb4GNb4(Fa6)GN;Asn										Ab4GNb2(NNa3Ab4GNb4)Ma3(NNa3Ab4GNb2(Ab4GNb6)Ma6)Mb4GNb4(Fa6)GN;Asn	Ab4GNb2(NNa3Ab4GNb4)Ma3(NNa3Ab4GNb2(Ab4GNb6)Ma6)Mb4GNb4(Fa6)GN;Asn
156
157	Ab4GNb2(NNa3Ab4GNb4)Ma3(NNa3Ab4GNb2(Ab4GNb6)Ma6)Mb4GNb4(Fa6)GN;Asn	NNa3Ab4GNb2(NNa3Ab4GNb4)Ma3(Ab4GNb2(NNa3Ab4GNb6)Ma6)Mb4GNb4(Fa6)GN;Asn					NNa3Ab4GNb2Ma3(Ab4GNb2(NNa3Ab4GNb6)Ma6)Mb4GNb4(Fa6)GN;Asn		Ab4GNb2(GNb4)Ma3(Ab4GNb2(Ab4GNb6)Ma6)Mb4GNb4(Fa6)GN;Asn				NNa3Ab4GNb2Ma3(Ab4GNb2(GNb6)Ma6)Mb4GNb4(Fa6)GN;Asn		GNb2Ma3(NNa3Ab4GNb2(NNa3Ab4GNb6)Ma6)Mb4GNb4(Fa6)GN;Asn						Ab4GNb2(GNb4)Ma3(Ab4GNb2(Ab4GNb6)Ma6)Mb4GNb4(Fa6)GN;Asn	NNa3Ab4GNb2(NNa3Ab4GNb4)Ma3(Ab4GNb2(Ab4GNb6)Ma6)Mb4GNb4(Fa6)GN;Asn									GNb2(Ab4GNb4)Ma3(NNa3Ab4GNb2(NNa3Ab4GNb6)Ma6)Mb4GNb4(Fa6)GN;Asn	Ab4GNb2Ma3(NNa3Ab4GNb2(NNa3Ab4GNb6)Ma6)Mb4GNb4(Fa6)GN;Asn	NNa3Ab4GNb2Ma3(NNa3Ab4GNb2(Ab4GNb6)Ma6)Mb4GNb4GN;Asn										Ab4GNb2(NNa3Ab4GNb4)Ma3(Ab4GNb2(NNa3Ab4GNb6)Ma6)Mb4GNb4(Fa6)GN;Asn	Ab4GNb2(NNa3Ab4GNb4)Ma3(Ab4GNb2(NNa3Ab4GNb6)Ma6)Mb4GNb4(Fa6)GN;Asn	Ab4GNb3Ab4GNb2(Ab4GNb4)Ma3(Ab4GNb2(Ab4GNb3Ab4GNb6)Ma6)Mb4GNb4(Fa6)GN;Asn
158
159									NNa3Ab4GNb2(GNb4)Ma3(Ab4GNb2(GNb6)Ma6)Mb4GNb4(Fa6)GN;Asn			NNa3Ab4GNb2(GNb4)Ma3(Ab4GNb2Ma6)Mb4GNb4(Fa6)GN;Asn		GNb2(NNa3Ab4GNb4)Ma3(NNa3Ab4GNb2Ma6)Mb4GNb4(Fa6)GN;Asn	Ab4GNb2(Ab4GNb4)Ma3(GNb3Ab4GNb2(GNb6)Ma6)Mb4GNb4(Fa6)GN;Asn	NNa3Ab4GNb2(GNb4)Ma3(Ab4GNb2Ma6)Mb4GNb4(Fa6)GN;Asn	GNb2Ma3(NNa3Ab4GNb2(NNa3Ab4GNb6)Ma6)Mb4GNb4(Fa6)GN;Asn				NNa3Ab4GNb2(GNb4)Ma3(Ab4GNb2(GNb6)Ma6)Mb4GNb4(Fa6)GN;Asn	NNa3Ab4GNb2(Ab4GNb4)Ma3(Ab4GNb2(NNa3Ab4GNb6)Ma6)Mb4GNb4(Fa6)GN;Asn	Ab4GNb2Ma3(NNa3Ab4GNb2(NNa3Ab4GNb6)Ma6)Mb4GNb4(Fa6)GN;Asn						NNa3Ab4GNb2(Ab4GNb4)Ma3(Ab4GNb2Ma6)Mb4GNb4(Fa6)GN;Asn		NNa3Ab4GNb2Ma3(NNa3Ab4GNb2(NNa3Ab4GNb6)Ma6)Mb4GNb4(Fa6)GN;Asn		NNa3Ab4GNb2Ma3(Ab4GNb2(NNa3Ab4GNb6)Ma6)Mb4GNb4GN;Asn	Ab4GNb2Ma3(Ab4GNb2(Ab4GNb6)Ma6)Mb4GNb4(Fa6)GN;Asn						Ab4GNb2(NNa3Ab4GNb4)Ma3(NNa3Ab4GNb2(NNa3Ab4GNb6)Ma6)Mb4GNb4(Fa6)GN;Asn					Ab4GNb2(NNa3Ab4GNb4)Ma3(NNa3Ab4GNb2(Ab4GNb3Ab4GNb6)Ma6)Mb4GNb4(Fa6)GN;Asn
160
161		NNa3Ab4GNb2(Ab4GNb4)Ma3(NNa3Ab4GNb2(NNa3Ab4GNb6)Ma6)Mb4GNb4(Fa6)GN;Asn					Ab4GNb2Ma3(NNa3Ab4GNb2(NNa3Ab4GNb6)Ma6)Mb4GNb4(Fa6)GN;Asn		Ab4GNb2(GNb4)Ma3(NNa3Ab4GNb2(GNb6)Ma6)Mb4GNb4(Fa6)GN;Asn				NNa3Ab4GNb2Ma3(GNb2(Ab4GNb6)Ma6)Mb4GNb4(Fa6)GN;Asn	NNa3Ab4GNb2Ma3(Ab4GNb2(Ab4GNb6)Ma6)Mb4GNb4(Fa6)GN;Asn	Ab4GNb2(Ab4GNb4)Ma3(Ab4GNb2(Ab4GNb6)Ma6)Mb4GNb4(Fa6)GN;Asn		NNa3Ab4GNb2(NNa3Ab4GNb4)Ma3(GNb2(GNb6)Ma6)Mb4GNb4(Fa6)GN;Asn				Ab4GNb2(GNb4)Ma3(NNa3Ab4GNb2(GNb6)Ma6)Mb4GNb4(Fa6)GN;Asn							GNb2(Ab4GNb4)Ma3(Ab4GNb2(Ab4GNb6)Ma6)Mb4GNb4(Fa6)GN;Asn	Ab4GNb2(NNa3Ab4GNb4)Ma3(Ab4GNb2Ma6)Mb4GNb4(Fa6)GN;Asn																NNa3Ab4GNb2(NNa3Ab4GNb4)Ma3(NNa3Ab4GNb2(NNa3Ab4GNb6)Ma6)Mb4GNb4(Fa6)GN;Asn
162
163	Ab4GNb3Ab4GNb2(Ab4GNb4)Ma3(Ab4GNb2(GNb3Ab4GNb6)Ma6)Mb4GNb4(Fa6)GN;Asn							GNb2(GNb4)Ma3(GNb2(NNa3Ab4GNb6)Ma6)Mb4GNb4(Fa6)GN;Asn						Ab4GNb2Ma3(NNa3Ab4GNb2(Ab4GNb6)Ma6)Mb4GNb4(Fa6)GN;Asn	NNa3Ab4GNb2(NNa3Ab4GNb4)Ma3(GNb2(GNb6)Ma6)Mb4GNb4(Fa6)GN;Asn							Ab4GNb2(NNa3Ab4GNb4)Ma3(NNa3Ab4GNb2(Ab4GNb6)Ma6)Mb4GNb4(Fa6)GN;Asn			Ab4GNb2Ma3(Ab4GNb2(Ab4GNb6)Ma6)Mb4GNb4(Fa6)GN;Asn	NNa3Ab4GNb2(Ab4GNb4)Ma3(Ab4GNb2Ma6)Mb4GNb4(Fa6)GN;Asn			Ab4GNb2(Ab4GNb4)Ma3(NNa3Ab4GNb2Ma6)Mb4GNb4(Fa6)GN;Asn			Ab4GNb3Ab4GNb2(Ab4GNb4)Ma3(Ab4GNb2(GNb6)Ma6)Mb4GNb4(Fa6)GN;Asn	Ab4GNb2Ma3(NNa3Ab4GNb2(NNa3Ab4GNb6)Ma6)Mb4GNb4GN;Asn										Ab4GNb2(Ab4GNb4)Ma3(NNa3Ab4GNb2(NNa3Ab4GNb6)Ma6)Mb4GNb4(Fa6)GN;Asn	Ab4GNb2(Ab4GNb4)Ma3(NNa3Ab4GNb2(NNa3Ab4GNb6)Ma6)Mb4GNb4(Fa6)GN;Asn	NNa3Ab4GNb3Ab4GNb2(Ab4GNb4)Ma3(Ab4GNb2(Ab4GNb3Ab4GNb6)Ma6)Mb4GNb4(Fa6)GN;Asn
164
165	Ab4GNb2(NNa3Ab4GNb4)Ma3(Ab4GNb2(Ab4GNb3Ab4GNb6)Ma6)Mb4GNb4(Fa6)GN;Asn	Ab4GNb2(NNa3Ab4GNb4)Ma3(NNa3Ab4GNb2(NNa3Ab4GNb6)Ma6)Mb4GNb4(Fa6)GN;Asn								GNb2(NNa3Ab4GNb4)Ma3(Ab4GNb2Ma6)Mb4GNb4(Fa6)GN;Asn				Ab4GNb2Ma3(Ab4GNb2(NNa3Ab4GNb6)Ma6)Mb4GNb4(Fa6)GN;Asn			NNa3Ab4GNb2(GNb4)Ma3(NNa3Ab4GNb2(GNb6)Ma6)Mb4GNb4(Fa6)GN;Asn									Ab4GNb2(NNa3Ab4GNb4)Ma3(Ab4GNb2Ma6)Mb4GNb4(Fa6)GN;Asn	Ab4GNb2Ma3(Ab4GNb2(Ab4GNb6)Ma6)Mb4GNb4(Fa6)GN;Asn		NNa3Ab4GNb2Ma3(Ab4GNb2(Ab4GNb6)Ma6)Mb4GNb4(Fa6)GN;Asn		Ab4GNb2(Ab4GNb4)Ma3(Ab4GNb2(Ab4GNb3Ab4GNb6)Ma6)Mb4GNb4(Fa6)GN;Asn	Ab4GNb2(Ab4GNb4)Ma3(Ab4GNb2(GNb3Ab4GNb6)Ma6)Mb4GNb4(Fa6)GN;Asn		NNa3Ab4GNb2Ma3(NNa3Ab4GNb2Ma6)Mb4GNb4(Fa6)GN;Asn											Ab4GNb2(NNa3Ab4GNb4)Ma3(NNa3Ab4GNb2(NNa3Ab4GNb3Ab4GNb6)Ma6)Mb4GNb4(Fa6)GN;Asn
166
167	NNa3Ab4GNb2(NNa3Ab4GNb4)Ma3(NNa3Ab4GNb2(Ab4GNb6)Ma6)Mb4GNb4(Fa6)GN;Asn						Ab4GNb2(Ab4GNb4)Ma3(Ab4GNb2(GNb3Ab4GNb6)Ma6)Mb4GNb4(Fa6)GN;Asn	Ab4GNb2(Ab4GNb4)Ma3(Ab4GNb2Ma6)Mb4GNb4(Fa6)GN;Asn	NNa3Ab4GNb2(GNb4)Ma3(GNb2(Ab4GNb6)Ma6)Mb4GNb4(Fa6)GN;Asn						NNa3Ab4GNb2(GNb4)Ma3(NNa3Ab4GNb2(GNb6)Ma6)Mb4GNb4(Fa6)GN;Asn						NNa3Ab4GNb2(GNb4)Ma3(GNb2(Ab4GNb6)Ma6)Mb4GNb4(Fa6)GN;Asn	Ab4GNb2(Ab4GNb4)Ma3(NNa3Ab4GNb2(NNa3Ab4GNb6)Ma6)Mb4GNb4(Fa6)GN;Asn				Ab4GNb2(Ab4GNb4)Ma3(NNa3Ab4GNb2Ma6)Mb4GNb4(Fa6)GN;Asn			Ab4GNb2Ma3(NNa3Ab4GNb2(Ab4GNb6)Ma6)Mb4GNb4(Fa6)GN;Asn		NNa3Ab4GNb2(NNa3Ab4GNb4)Ma3(Ab4GNb2(Ab4GNb6)Ma6)Mb4GNb4(Fa6)GN;Asn	NNa3Ab4GNb2(Ab4GNb4)Ma3(Ab4GNb2(Ab4GNb6)Ma6)Mb4GNb4(Fa6)GN;Asn													NNa3Ab4GNb3Ab4GNb2(NNa3Ab4GNb4)Ma3(Ab4GNb2(Ab4GNb3Ab4GNb6)Ma6)Mb4GNb4(Fa6)GN;Asn
168
169	NNa3Ab4GNb2(NNa3Ab4GNb4)Ma3(Ab4GNb2(NNa3Ab4GNb6)Ma6)Mb4GNb4(Fa6)GN;Asn						NNa3Ab4GNb2(Ab4GNb4)Ma3(Ab4GNb2(Ab4GNb6)Ma6)Mb4GNb4(Fa6)GN;Asn	NNa3Ab4GNb2(Ab4GNb4)Ma3(GNb2Ma6)Mb4GNb4(Fa6)GN;Asn	Ab4GNb2(GNb4)Ma3(GNb2(NNa3Ab4GNb6)Ma6)Mb4GNb4(Fa6)GN;Asn			GNb2(NNa3Ab4GNb4)Ma3(Ab4GNb2Ma6)Mb4GNb4(Fa6)GN;Asn	GNb2Ma3(NNa3Ab4GNb2(Ab4GNb6)Ma6)Mb4GNb4(Fa6)GN;Asn	NNa3Ab4GNb2Ma3(NNa3Ab4GNb2(GNb6)Ma6)Mb4GNb4(Fa6)GN;Asn		GNb2(NNa3Ab4GNb4)Ma3(Ab4GNb2Ma6)Mb4GNb4(Fa6)GN;Asn	NNa3Ab4GNb2(GNb4)Ma3(GNb2(NNa3Ab4GNb6)Ma6)Mb4GNb4(Fa6)GN;Asn				Ab4GNb2(GNb4)Ma3(GNb2(NNa3Ab4GNb6)Ma6)Mb4GNb4(Fa6)GN;Asn	NNa3Ab4GNb3Ab4GNb2(NNa3Ab4GNb4)Ma3(Ab4GNb2Ma6)Mb4GNb4(Fa6)GN;Asn				NNa3Ab4GNb2Ma3(Ab4GNb2(Ab4GNb6)Ma6)Mb4GNb4(Fa6)GN;Asn			Ab4GNb2Ma3(Ab4GNb2(NNa3Ab4GNb6)Ma6)Mb4GNb4(Fa6)GN;Asn		NNa3Ab4GNb2(Ab4GNb4)Ma3(NNa3Ab4GNb2(Ab4GNb6)Ma6)Mb4GNb4(Fa6)GN;Asn	Ab4GNb2(NNa3Ab4GNb4)Ma3(Ab4GNb2(Ab4GNb6)Ma6)Mb4GNb4(Fa6)GN;Asn	NNa3Ab4GNb2Ma3(Ab4GNb2(Ab4GNb6)Ma6)Mb4GNb4(Fa6)GN;Asn	Ab4GNb2(Ab4GNb4)Ma3(Ab4GNb2(GNb6)Ma6)Mb4GNb4(Fa6)GN;Asn						Ab4GNb3Ab4GNb2(Ab4GNb4)Ma3(Ab4GNb2(Ab4GNb3Ab4GNb6)Ma6)Mb4GNb4(Fa6)GN;Asn					NNa3Ab4GNb3Ab4GNb2(NNa3Ab4GNb4)Ma3(NNa3Ab4GNb2(Ab4GNb3Ab4GNb6)Ma6)Mb4GNb4(Fa6)GN;Asn
170
171		NNa3Ab4GNb2(NNa3Ab4GNb4)Ma3(NNa3Ab4GNb2(NNa3Ab4GNb6)Ma6)Mb4GNb4(Fa6)GN;Asn					Ab4GNb2(NNa3Ab4GNb4)Ma3(Ab4GNb2(Ab4GNb6)Ma6)Mb4GNb4(Fa6)GN;Asn			Ab4GNb2Ma3(Ab4GNb2(Ab4GNb6)Ma6)Mb4GNb4(Fa6)GN;Asn					NNa3Ab4GNb2(GNb4)Ma3(GNb2(NNa3Ab4GNb6)Ma6)Mb4GNb4(Fa6)GN;Asn							NNa3Ab4GNb2(NNa3Ab4GNb4)Ma3(NNa3Ab4GNb2(Ab4GNb6)Ma6)Mb4GNb4(Fa6)GN;Asn	Ab4GNb2(Ab4GNb4)Ma3(Ab4GNb2(GNb3Ab4GNb6)Ma6)Mb4GNb4(Fa6)GN;Asn			Ab4GNb2Ma3(NNa3Ab4GNb2(Ab4GNb6)Ma6)Mb4GNb4(Fa6)GN;Asn		NNa3Ab4GNb2(Ab4GNb4)Ma3(Ab4GNb2Ma6)Mb4GNb4(Fa6)GN;Asn	Ab4GNb3Ab4GNb2(Ab4GNb4)Ma3(GNb2(GNb6)Ma6)Mb4GNb4(Fa6)GN;Asn		NNa3Ab4GNb2(Ab4GNb4)Ma3(Ab4GNb2(NNa3Ab4GNb6)Ma6)Mb4GNb4(Fa6)GN;Asn	Ab4GNb2(Ab4GNb4)Ma3(NNa3Ab4GNb2(Ab4GNb6)Ma6)Mb4GNb4(Fa6)GN;Asn	Ab4GNb2Ma3(NNa3Ab4GNb2(Ab4GNb6)Ma6)Mb4GNb4(Fa6)GN;Asn	Ab4GNb2(Ab4GNb4)Ma3(GNb2(Ab4GNb6)Ma6)Mb4GNb4(Fa6)GN;Asn						NNa3Ab4GNb2(NNa3Ab4GNb4)Ma3(Ab4GNb2(Ab4GNb3Ab4GNb6)Ma6)Mb4GNb4(Fa6)GN;Asn			Ab4GNb3Ab4GNb2(Ab4GNb4)Ma3(Ab4GNb2(GNb3Ab4GNb6)Ma6)Mb4GNb4(Fa6)GN;Asn	Ab4GNb3Ab4GNb2(Ab4GNb4)Ma3(Ab4GNb2(GNb3Ab4GNb6)Ma6)Mb4GNb4(Fa6)GN;Asn	NNa3Ab4GNb3Ab4GNb2(NNa3Ab4GNb4)Ma3(NNa3Ab4GNb2(NNa3Ab4GNb3Ab4GNb6)Ma6)Mb4GNb4(Fa6)GN;Asn
172
173	NNa3Ab4GNb2(Ab4GNb4)Ma3(NNa3Ab4GNb2(NNa3Ab4GNb6)Ma6)Mb4GNb4(Fa6)GN;Asn						Ab4GNb2(Ab4GNb4)Ma3(NNa3Ab4GNb2(Ab4GNb6)Ma6)Mb4GNb4(Fa6)GN;Asn	NNa3Ab4GNb2(GNb4)Ma3(Ab4GNb2Ma6)Mb4GNb4(Fa6)GN;Asn	GNb2(Ab4GNb4)Ma3(Ab4GNb2(Ab4GNb6)Ma6)Mb4GNb4(Fa6)GN;Asn	NNa3Ab4GNb2Ma3(Ab4GNb2(GNb6)Ma6)Mb4GNb4(Fa6)GN;Asn				NNa3Ab4GNb2Ma3(GNb2(NNa3Ab4GNb6)Ma6)Mb4GNb4(Fa6)GN;Asn			GNb2(NNa3Ab4GNb4)Ma3(NNa3Ab4GNb2(GNb6)Ma6)Mb4GNb4(Fa6)GN;Asn					NNa3Ab4GNb2(NNa3Ab4GNb4)Ma3(Ab4GNb2(NNa3Ab4GNb6)Ma6)Mb4GNb4(Fa6)GN;Asn	NNa3Ab4GNb2(Ab4GNb4)Ma3(Ab4GNb2(Ab4GNb6)Ma6)Mb4GNb4(Fa6)GN;Asn			Ab4GNb2Ma3(Ab4GNb2(NNa3Ab4GNb6)Ma6)Mb4GNb4(Fa6)GN;Asn		Ab4GNb2(NNa3Ab4GNb4)Ma3(Ab4GNb2Ma6)Mb4GNb4(Fa6)GN;Asn	Ab4GNb2(Ab4GNb4)Ma3(Ab4GNb2(Ab4GNb6)Ma6)Mb4GNb4(Fa6)GN;Asn			Ab4GNb2(Ab4GNb4)Ma3(Ab4GNb2(NNa3Ab4GNb6)Ma6)Mb4GNb4(Fa6)GN;Asn	Ab4GNb2Ma3(Ab4GNb2(NNa3Ab4GNb6)Ma6)Mb4GNb4(Fa6)GN;Asn							NNa3Ab4GNb2(NNa3Ab4GNb4)Ma3(NNa3Ab4GNb2(NNa3Ab4GNb6)Ma6)Mb4GNb4(Fa6)GN;Asn			NNa3Ab4GNb2(Ab4GNb4)Ma3(Ab4GNb2(Ab4GNb3Ab4GNb6)Ma6)Mb4GNb4(Fa6)GN;Asn	NNa3Ab4GNb2(Ab4GNb4)Ma3(Ab4GNb2(Ab4GNb3Ab4GNb6)Ma6)Mb4GNb4(Fa6)GN;Asn
174
175							Ab4GNb2(Ab4GNb4)Ma3(Ab4GNb2(NNa3Ab4GNb6)Ma6)Mb4GNb4(Fa6)GN;Asn		GNb2(NNa3Ab4GNb4)Ma3(Ab4GNb2(GNb6)Ma6)Mb4GNb4(Fa6)GN;Asn			Ab4GNb2Ma3(Ab4GNb2(Ab4GNb6)Ma6)Mb4GNb4(Fa6)GN;Asn			GNb2(NNa3Ab4GNb4)Ma3(NNa3Ab4GNb2(GNb6)Ma6)Mb4GNb4(Fa6)GN;Asn	Ab4GNb2Ma3(Ab4GNb2(Ab4GNb6)Ma6)Mb4GNb4(Fa6)GN;Asn							Ab4GNb2(NNa3Ab4GNb4)Ma3(Ab4GNb2(Ab4GNb6)Ma6)Mb4GNb4(Fa6)GN;Asn		NNa3Ab4GNb2Ma3(NNa3Ab4GNb2Ma6)Mb4GNb4(Fa6)GN;Asn	Ab4GNb3Ab4GNb2(Ab4GNb4)Ma3(GNb2(GNb6)Ma6)Mb4GNb4(Fa6)GN;Asn		Ab4GNb2(Ab4GNb4)Ma3(NNa3Ab4GNb2Ma6)Mb4GNb4(Fa6)GN;Asn			Ab4GNb2(NNa3Ab4GNb4)Ma3(NNa3Ab4GNb2(Ab4GNb6)Ma6)Mb4GNb4(Fa6)GN;Asn		Ab4GNb3Ab4GNb2(Ab4GNb4)Ma3(Ab4GNb2(GNb6)Ma6)Mb4GNb4GN;Asn	Ab4GNb2(GNb4)Ma3(Ab4GNb2(Ab4GNb6)Ma6)Mb4GNb4(Fa6)GN;Asn									Ab4GNb2(Ab4GNb4)Ma3(Ab4GNb2(NNa3Ab4GNb3Ab4GNb6)Ma6)Mb4GNb4(Fa6)GN;Asn	Ab4GNb2(Ab4GNb4)Ma3(Ab4GNb2(NNa3Ab4GNb3Ab4GNb6)Ma6)Mb4GNb4(Fa6)GN;Asn
176
177	Ab4GNb2(NNa3Ab4GNb4)Ma3(NNa3Ab4GNb2(NNa3Ab4GNb6)Ma6)Mb4GNb4(Fa6)GN;Asn						Ab4GNb2(Ab4GNb4)Ma3(Ab4GNb2(Ab4GNb3Ab4GNb6)Ma6)Mb4GNb4(Fa6)GN;Asn		GNb2(Ab4GNb4)Ma3(NNa3Ab4GNb2(GNb6)Ma6)Mb4GNb4(Fa6)GN;Asn	NNa3Ab4GNb2Ma3(GNb2(Ab4GNb6)Ma6)Mb4GNb4(Fa6)GN;Asn		NNa3Ab4GNb2Ma3(Ab4GNb2(GNb6)Ma6)Mb4GNb4(Fa6)GN;Asn	NNa3Ab4GNb2Ma3(NNa3Ab4GNb2Ma6)Mb4GNb4(Fa6)GN;Asn			NNa3Ab4GNb2Ma3(Ab4GNb2(GNb6)Ma6)Mb4GNb4(Fa6)GN;Asn	GNb2(NNa3Ab4GNb4)Ma3(GNb2(NNa3Ab4GNb6)Ma6)Mb4GNb4(Fa6)GN;Asn					NNa3Ab4GNb2(Ab4GNb4)Ma3(NNa3Ab4GNb2(NNa3Ab4GNb6)Ma6)Mb4GNb4(Fa6)GN;Asn	Ab4GNb2(Ab4GNb4)Ma3(NNa3Ab4GNb2(Ab4GNb6)Ma6)Mb4GNb4(Fa6)GN;Asn			Ab4GNb2(Ab4GNb4)Ma3(Ab4GNb2(Ab4GNb6)Ma6)Mb4GNb4(Fa6)GN;Asn	NNa3Ab4GNb2Ma3(NNa3Ab4GNb2Ma6)Mb4GNb4(Fa6)GN;Asn	NNa3Ab4GNb2Ma3(Ab4GNb2(Ab4GNb6)Ma6)Mb4GNb4(Fa6)GN;Asn			Ab4GNb2(NNa3Ab4GNb4)Ma3(Ab4GNb2(NNa3Ab4GNb6)Ma6)Mb4GNb4(Fa6)GN;Asn	NNa3Ab4GNb2(NNa3Ab4GNb4)Ma3(GNb2(Ab4GNb6)Ma6)Mb4GNb4(Fa6)GN;Asn	Ab4GNb2(Ab4GNb4)Ma3(Ab4GNb2(GNb3Ab4GNb6)Ma6)Mb4GNb4GN;Asn										NNa3Ab4GNb2(NNa3Ab4GNb4)Ma3(NNa3Ab4GNb2(Ab4GNb6)Ma6)Mb4GNb4(Fa6)GN;Asn	NNa3Ab4GNb2(NNa3Ab4GNb4)Ma3(NNa3Ab4GNb2(Ab4GNb6)Ma6)Mb4GNb4(Fa6)GN;Asn
178
179	Ab4GNb3Ab4GNb2(Ab4GNb4)Ma3(Ab4GNb2(Ab4GNb3Ab4GNb6)Ma6)Mb4GNb4(Fa6)GN;Asn						NNa3Ab4GNb2(NNa3Ab4GNb4)Ma3(Ab4GNb2(Ab4GNb6)Ma6)Mb4GNb4(Fa6)GN;Asn							GNb2Ma3(NNa3Ab4GNb2(NNa3Ab4GNb6)Ma6)Mb4GNb4(Fa6)GN;Asn	GNb2(NNa3Ab4GNb4)Ma3(GNb2(NNa3Ab4GNb6)Ma6)Mb4GNb4(Fa6)GN;Asn						GNb2(Ab4GNb4)Ma3(Ab4GNb2(Ab4GNb6)Ma6)Mb4GNb4(Fa6)GN;Asn		Ab4GNb2(Ab4GNb4)Ma3(Ab4GNb2(NNa3Ab4GNb6)Ma6)Mb4GNb4(Fa6)GN;Asn		Ab4GNb2(Ab4GNb4)Ma3(Ab4GNb2(GNb6)Ma6)Mb4GNb4(Fa6)GN;Asn			Ab4GNb2Ma3(NNa3Ab4GNb2(Ab4GNb6)Ma6)Mb4GNb4(Fa6)GN;Asn				NNa3Ab4GNb2(Ab4GNb4)Ma3(GNb2(NNa3Ab4GNb6)Ma6)Mb4GNb4(Fa6)GN;Asn	NNa3Ab4GNb2(Ab4GNb4)Ma3(Ab4GNb2(Ab4GNb6)Ma6)Mb4GNb4GN;Asn	GNb2(Ab4GNb4)Ma3(Ab4GNb2(Ab4GNb6)Ma6)Mb4GNb4(Fa6)GN;Asn									NNa3Ab4GNb2(NNa3Ab4GNb4)Ma3(Ab4GNb2(NNa3Ab4GNb6)Ma6)Mb4GNb4(Fa6)GN;Asn	NNa3Ab4GNb2(NNa3Ab4GNb4)Ma3(Ab4GNb2(NNa3Ab4GNb6)Ma6)Mb4GNb4(Fa6)GN;Asn
180
181	Ab4GNb2(NNa3Ab4GNb4)Ma3(NNa3Ab4GNb2(Ab4GNb3Ab4GNb6)Ma6)Mb4GNb4(Fa6)GN;Asn						NNa3Ab4GNb2(Ab4GNb4)Ma3(NNa3Ab4GNb2(Ab4GNb6)Ma6)Mb4GNb4(Fa6)GN;Asn					NNa3Ab4GNb2Ma3(GNb2(Ab4GNb6)Ma6)Mb4GNb4(Fa6)GN;Asn	Ab4GNb2(Ab4GNb4)Ma3(Ab4GNb2(GNb6)Ma6)Mb4GNb4(Fa6)GN;Asn	Ab4GNb2(Ab4GNb4)Ma3(Ab4GNb2(Ab4GNb6)Ma6)Mb4GNb4(Fa6)GN;Asn		NNa3Ab4GNb2Ma3(GNb2(Ab4GNb6)Ma6)Mb4GNb4(Fa6)GN;Asn	GNb2(GNb4)Ma3(NNa3Ab4GNb2(NNa3Ab4GNb6)Ma6)Mb4GNb4(Fa6)GN;Asn				GNb2(NNa3Ab4GNb4)Ma3(Ab4GNb2(GNb6)Ma6)Mb4GNb4(Fa6)GN;Asn	Ab4GNb2(NNa3Ab4GNb4)Ma3(NNa3Ab4GNb2(NNa3Ab4GNb6)Ma6)Mb4GNb4(Fa6)GN;Asn			NNa3Ab4GNb2(Ab4GNb4)Ma3(GNb2(GNb6)Ma6)Mb4GNb4(Fa6)GN;Asn		Ab4GNb3Ab4GNb2(GNb4)Ma3(GNb2(GNb6)Ma6)Mb4GNb4(Fa6)GN;Asn	Ab4GNb2Ma3(Ab4GNb2(NNa3Ab4GNb6)Ma6)Mb4GNb4(Fa6)GN;Asn	Ab4GNb3Ab4GNb2(Ab4GNb4)Ma3(Ab4GNb2(GNb6)Ma6)Mb4GNb4(Fa6)GN;Asn				Ab4GNb2(NNa3Ab4GNb4)Ma3(Ab4GNb2(Ab4GNb6)Ma6)Mb4GNb4GN;Asn	Ab4GNb3Ab4GNb2(Ab4GNb4)Ma3(GNb2Ma6)Mb4GNb4(Fa6)GN;Asn						NNa3Ab4GNb3Ab4GNb2(Ab4GNb4)Ma3(Ab4GNb2(Ab4GNb3Ab4GNb6)Ma6)Mb4GNb4(Fa6)GN;Asn
182
183	NNa3Ab4GNb2(NNa3Ab4GNb4)Ma3(NNa3Ab4GNb2(NNa3Ab4GNb6)Ma6)Mb4GNb4(Fa6)GN;Asn						NNa3Ab4GNb2(Ab4GNb4)Ma3(Ab4GNb2(NNa3Ab4GNb6)Ma6)Mb4GNb4(Fa6)GN;Asn	GNb2(NNa3Ab4GNb4)Ma3(Ab4GNb2Ma6)Mb4GNb4(Fa6)GN;Asn	GNb2(NNa3Ab4GNb4)Ma3(GNb2(Ab4GNb6)Ma6)Mb4GNb4(Fa6)GN;Asn				NNa3Ab4GNb2(Ab4GNb4)Ma3(GNb2(GNb6)Ma6)Mb4GNb4(Fa6)GN;Asn	NNa3Ab4GNb2(NNa3Ab4GNb4)Ma3(GNb2(GNb6)Ma6)Mb4GNb4(Fa6)GN;Asn	GNb2(GNb4)Ma3(NNa3Ab4GNb2(NNa3Ab4GNb6)Ma6)Mb4GNb4(Fa6)GN;Asn						GNb2(Ab4GNb4)Ma3(NNa3Ab4GNb2(GNb6)Ma6)Mb4GNb4(Fa6)GN;Asn		NNa3Ab4GNb2(NNa3Ab4GNb4)Ma3(Ab4GNb2(GNb6)Ma6)Mb4GNb4(Fa6)GN;Asn		Ab4GNb2(NNa3Ab4GNb4)Ma3(GNb2(GNb6)Ma6)Mb4GNb4(Fa6)GN;Asn		Ab4GNb2(Ab4GNb4)Ma3(Ab4GNb2(GNb6)Ma6)Mb4GNb4(Fa6)GN;Asn	Ab4GNb3Ab4GNb2(Ab4GNb4)Ma3(GNb2(GNb6)Ma6)Mb4GNb4(Fa6)GN;Asn	Ab4GNb2(Ab4GNb4)Ma3(Ab4GNb2(GNb3Ab4GNb6)Ma6)Mb4GNb4(Fa6)GN;Asn		Ab4GNb2(Ab4GNb4)Ma3(NNa3Ab4GNb2(NNa3Ab4GNb6)Ma6)Mb4GNb4(Fa6)GN;Asn	NNa3Ab4GNb2(GNb4)Ma3(NNa3Ab4GNb2(Ab4GNb6)Ma6)Mb4GNb4(Fa6)GN;Asn	Ab4GNb2(Ab4GNb4)Ma3(NNa3Ab4GNb2(Ab4GNb6)Ma6)Mb4GNb4GN;Asn	NNa3Ab4GNb2(Ab4GNb4)Ma3(Ab4GNb2Ma6)Mb4GNb4(Fa6)GN;Asn						NNa3Ab4GNb2(NNa3Ab4GNb4)Ma3(NNa3Ab4GNb2(Ab4GNb3Ab4GNb6)Ma6)Mb4GNb4(Fa6)GN;Asn			NNa3Ab4GNb2(Ab4GNb4)Ma3(NNa3Ab4GNb2(NNa3Ab4GNb6)Ma6)Mb4GNb4(Fa6)GN;Asn	NNa3Ab4GNb2(Ab4GNb4)Ma3(NNa3Ab4GNb2(NNa3Ab4GNb6)Ma6)Mb4GNb4(Fa6)GN;Asn
184
185									GNb2(Ab4GNb4)Ma3(GNb2(NNa3Ab4GNb6)Ma6)Mb4GNb4(Fa6)GN;Asn				Ab4GNb2(NNa3Ab4GNb4)Ma3(GNb2(GNb6)Ma6)Mb4GNb4(Fa6)GN;Asn										NNa3Ab4GNb2(Ab4GNb4)Ma3(NNa3Ab4GNb2(GNb6)Ma6)Mb4GNb4(Fa6)GN;Asn			Ab4GNb3Ab4GNb2(Ab4GNb4)Ma3(Ab4GNb2(GNb6)Ma6)Mb4GNb4(Fa6)GN;Asn	Ab4GNb2(Ab4GNb4)Ma3(GNb2(Ab4GNb6)Ma6)Mb4GNb4(Fa6)GN;Asn	Ab4GNb2(Ab4GNb4)Ma3(Ab4GNb2(Ab4GNb6)Ma6)Mb4GNb4(Fa6)GN;Asn	NNa3Ab4GNb2(Ab4GNb4)Ma3(Ab4GNb2(Ab4GNb6)Ma6)Mb4GNb4(Fa6)GN;Asn				Ab4GNb2(Ab4GNb4)Ma3(Ab4GNb2(NNa3Ab4GNb6)Ma6)Mb4GNb4GN;Asn	Ab4GNb2(NNa3Ab4GNb4)Ma3(Ab4GNb2Ma6)Mb4GNb4(Fa6)GN;Asn						NNa3Ab4GNb3Ab4GNb2(Ab4GNb4)Ma3(NNa3Ab4GNb2(Ab4GNb3Ab4GNb6)Ma6)Mb4GNb4(Fa6)GN;Asn
186
187							Ab4GNb2(NNa3Ab4GNb4)Ma3(Ab4GNb2(NNa3Ab4GNb6)Ma6)Mb4GNb4(Fa6)GN;Asn			GNb2Ma3(NNa3Ab4GNb2(Ab4GNb6)Ma6)Mb4GNb4(Fa6)GN;Asn				NNa3Ab4GNb2(GNb4)Ma3(NNa3Ab4GNb2(GNb6)Ma6)Mb4GNb4(Fa6)GN;Asn			NNa3Ab4GNb2(NNa3Ab4GNb4)Ma3(Ab4GNb2Ma6)Mb4GNb4(Fa6)GN;Asn					NNa3Ab4GNb3Ab4GNb2(NNa3Ab4GNb4)Ma3(NNa3Ab4GNb2Ma6)Mb4GNb4(Fa6)GN;Asn			NNa3Ab4GNb2(GNb4)Ma3(Ab4GNb2(GNb6)Ma6)Mb4GNb4(Fa6)GN;Asn	Ab4GNb2(Ab4GNb4)Ma3(Ab4GNb2(GNb3Ab4GNb6)Ma6)Mb4GNb4(Fa6)GN;Asn	NNa3Ab4GNb2(Ab4GNb4)Ma3(GNb2(GNb6)Ma6)Mb4GNb4(Fa6)GN;Asn		Ab4GNb2(NNa3Ab4GNb4)Ma3(Ab4GNb2(Ab4GNb6)Ma6)Mb4GNb4(Fa6)GN;Asn			GNb2(NNa3Ab4GNb4)Ma3(NNa3Ab4GNb2(Ab4GNb6)Ma6)Mb4GNb4(Fa6)GN;Asn	Ab4GNb2(Ab4GNb4)Ma3(Ab4GNb2(Ab4GNb6)Ma6)Mb4GNb4(Fa6)GN;Asn	Ab4GNb2(Ab4GNb4)Ma3(NNa3Ab4GNb2Ma6)Mb4GNb4(Fa6)GN;Asn						NNa3Ab4GNb2(NNa3Ab4GNb4)Ma3(NNa3Ab4GNb2(NNa3Ab4GNb3Ab4GNb6)Ma6)Mb4GNb4(Fa6)GN;Asn
188
189								Ab4GNb2Ma3(Ab4GNb2(Ab4GNb6)Ma6)Mb4GNb4(Fa6)GN;Asn					NNa3Ab4GNb2(GNb4)Ma3(Ab4GNb2(GNb6)Ma6)Mb4GNb4(Fa6)GN;Asn		NNa3Ab4GNb2(NNa3Ab4GNb4)Ma3(Ab4GNb2Ma6)Mb4GNb4(Fa6)GN;Asn		NNa3Ab4GNb2Ma3(NNa3Ab4GNb2(Ab4GNb6)Ma6)Mb4GNb4(Fa6)GN;Asn				GNb2(NNa3Ab4GNb4)Ma3(GNb2(Ab4GNb6)Ma6)Mb4GNb4(Fa6)GN;Asn				Ab4GNb2(GNb4)Ma3(NNa3Ab4GNb2(GNb6)Ma6)Mb4GNb4(Fa6)GN;Asn	NNa3Ab4GNb2(Ab4GNb4)Ma3(Ab4GNb2(Ab4GNb6)Ma6)Mb4GNb4(Fa6)GN;Asn	Ab4GNb2(NNa3Ab4GNb4)Ma3(GNb2(GNb6)Ma6)Mb4GNb4(Fa6)GN;Asn		Ab4GNb2(Ab4GNb4)Ma3(NNa3Ab4GNb2(Ab4GNb6)Ma6)Mb4GNb4(Fa6)GN;Asn			GNb2(NNa3Ab4GNb4)Ma3(Ab4GNb2(NNa3Ab4GNb6)Ma6)Mb4GNb4(Fa6)GN;Asn								NNa3Ab4GNb3Ab4GNb2(Ab4GNb4)Ma3(NNa3Ab4GNb2(NNa3Ab4GNb3Ab4GNb6)Ma6)Mb4GNb4(Fa6)GN;Asn
190
191	NNa3Ab4GNb3Ab4GNb2(Ab4GNb4)Ma3(Ab4GNb2(Ab4GNb3Ab4GNb6)Ma6)Mb4GNb4(Fa6)GN;Asn						Ab4GNb2(Ab4GNb4)Ma3(NNa3Ab4GNb2(NNa3Ab4GNb6)Ma6)Mb4GNb4(Fa6)GN;Asn	NNa3Ab4GNb2Ma3(Ab4GNb2(GNb6)Ma6)Mb4GNb4(Fa6)GN;Asn	GNb2(GNb4)Ma3(NNa3Ab4GNb2(Ab4GNb6)Ma6)Mb4GNb4(Fa6)GN;Asn			GNb2Ma3(NNa3Ab4GNb2(Ab4GNb6)Ma6)Mb4GNb4(Fa6)GN;Asn	NNa3Ab4GNb2(GNb4)Ma3(GNb2(Ab4GNb6)Ma6)Mb4GNb4(Fa6)GN;Asn	NNa3Ab4GNb2(GNb4)Ma3(GNb2(NNa3Ab4GNb6)Ma6)Mb4GNb4(Fa6)GN;Asn	NNa3Ab4GNb2(Ab4GNb4)Ma3(NNa3Ab4GNb2Ma6)Mb4GNb4(Fa6)GN;Asn	GNb2Ma3(NNa3Ab4GNb2(Ab4GNb6)Ma6)Mb4GNb4(Fa6)GN;Asn					GNb2(Ab4GNb4)Ma3(GNb2(NNa3Ab4GNb6)Ma6)Mb4GNb4(Fa6)GN;Asn		Ab4GNb2(NNa3Ab4GNb4)Ma3(NNa3Ab4GNb2(GNb6)Ma6)Mb4GNb4(Fa6)GN;Asn		NNa3Ab4GNb2(GNb4)Ma3(GNb2(Ab4GNb6)Ma6)Mb4GNb4(Fa6)GN;Asn	Ab4GNb2(NNa3Ab4GNb4)Ma3(Ab4GNb2(Ab4GNb6)Ma6)Mb4GNb4(Fa6)GN;Asn			Ab4GNb2(Ab4GNb4)Ma3(Ab4GNb2(NNa3Ab4GNb6)Ma6)Mb4GNb4(Fa6)GN;Asn											NNa3Ab4GNb3Ab4GNb2(NNa3Ab4GNb4)Ma3(NNa3Ab4GNb2(NNa3Ab4GNb3Ab4GNb6)Ma6)Mb4GNb4(Fa6)GN;Asn			Ab4GNb2(NNa3Ab4GNb4)Ma3(NNa3Ab4GNb2(NNa3Ab4GNb6)Ma6)Mb4GNb4(Fa6)GN;Asn	Ab4GNb2(NNa3Ab4GNb4)Ma3(NNa3Ab4GNb2(NNa3Ab4GNb6)Ma6)Mb4GNb4(Fa6)GN;Asn
192
193	Ab4GNb2(NNa3Ab4GNb4)Ma3(NNa3Ab4GNb2(NNa3Ab4GNb3Ab4GNb6)Ma6)Mb4GNb4(Fa6)GN;Asn								GNb2(GNb4)Ma3(Ab4GNb2(NNa3Ab4GNb6)Ma6)Mb4GNb4(Fa6)GN;Asn						Ab4GNb2(NNa3Ab4GNb4)Ma3(NNa3Ab4GNb2Ma6)Mb4GNb4(Fa6)GN;Asn		NNa3Ab4GNb2(NNa3Ab4GNb4)Ma3(Ab4GNb2(GNb6)Ma6)Mb4GNb4(Fa6)GN;Asn								Ab4GNb2(GNb4)Ma3(GNb2(NNa3Ab4GNb6)Ma6)Mb4GNb4(Fa6)GN;Asn	Ab4GNb2(Ab4GNb4)Ma3(NNa3Ab4GNb2(Ab4GNb6)Ma6)Mb4GNb4(Fa6)GN;Asn	Ab4GNb2(GNb4)Ma3(Ab4GNb2(Ab4GNb6)Ma6)Mb4GNb4(Fa6)GN;Asn	Ab4GNb3Ab4GNb2(Ab4GNb4)Ma3(Ab4GNb2(GNb6)Ma6)Mb4GNb4(Fa6)GN;Asn	Ab4GNb3Ab4GNb2(Ab4GNb4)Ma3(Ab4GNb2(Ab4GNb6)Ma6)Mb4GNb4(Fa6)GN;Asn		NNa3Ab4GNb2(NNa3Ab4GNb4)Ma3(GNb2(NNa3Ab4GNb6)Ma6)Mb4GNb4(Fa6)GN;Asn
194
195	NNa3Ab4GNb3Ab4GNb2(Ab4GNb4)Ma3(NNa3Ab4GNb2(Ab4GNb3Ab4GNb6)Ma6)Mb4GNb4(Fa6)GN;Asn							NNa3Ab4GNb2Ma3(GNb2(Ab4GNb6)Ma6)Mb4GNb4(Fa6)GN;Asn	NNa3Ab4GNb2(Ab4GNb4)Ma3(Ab4GNb2Ma6)Mb4GNb4(Fa6)GN;Asn	NNa3Ab4GNb2Ma3(NNa3Ab4GNb2Ma6)Mb4GNb4(Fa6)GN;Asn			GNb2(NNa3Ab4GNb4)Ma3(Ab4GNb2(GNb6)Ma6)Mb4GNb4(Fa6)GN;Asn	GNb2(NNa3Ab4GNb4)Ma3(NNa3Ab4GNb2(GNb6)Ma6)Mb4GNb4(Fa6)GN;Asn	NNa3Ab4GNb2Ma3(NNa3Ab4GNb2(Ab4GNb6)Ma6)Mb4GNb4(Fa6)GN;Asn		NNa3Ab4GNb2(NNa3Ab4GNb4)Ma3(GNb2(Ab4GNb6)Ma6)Mb4GNb4(Fa6)GN;Asn						NNa3Ab4GNb2(NNa3Ab4GNb4)Ma3(GNb2(Ab4GNb6)Ma6)Mb4GNb4(Fa6)GN;Asn			Ab4GNb2(Ab4GNb4)Ma3(Ab4GNb2(NNa3Ab4GNb6)Ma6)Mb4GNb4(Fa6)GN;Asn	NNa3Ab4GNb2(GNb4)Ma3(Ab4GNb2(GNb6)Ma6)Mb4GNb4(Fa6)GN;Asn	Ab4GNb2(Ab4GNb4)Ma3(Ab4GNb2(GNb3Ab4GNb6)Ma6)Mb4GNb4(Fa6)GN;Asn	Ab4GNb2(Ab4GNb4)Ma3(Ab4GNb2(Ab4GNb3Ab4GNb6)Ma6)Mb4GNb4(Fa6)GN;Asn		NNa3Ab4GNb2(NNa3Ab4GNb4)Ma3(GNb2(Fa3(Ab4)GNb6)Ma6)Mb4GNb4(Fa6)GN;Asn	GNb2(Ab4GNb4)Ma3(NNa3Ab4GNb2(NNa3Ab4GNb6)Ma6)Mb4GNb4(Fa6)GN;Asn	NNa3Ab4GNb2(NNa3Ab4GNb4)Ma3(NNa3Ab4GNb2Ma6)Mb4GNb4GN;Asn
196
197	NNa3Ab4GNb2(NNa3Ab4GNb4)Ma3(NNa3Ab4GNb2(NNa3Ab4GNb3Ab4GNb6)Ma6)Mb4GNb4(Fa6)GN;Asn								Ab4GNb2(NNa3Ab4GNb4)Ma3(Ab4GNb2Ma6)Mb4GNb4(Fa6)GN;Asn				GNb2(NNa3Ab4GNb4)Ma3(GNb2(Ab4GNb6)Ma6)Mb4GNb4(Fa6)GN;Asn		NNa3Ab4GNb2Ma3(Ab4GNb2(NNa3Ab4GNb6)Ma6)Mb4GNb4(Fa6)GN;Asn		NNa3Ab4GNb2(Ab4GNb4)Ma3(NNa3Ab4GNb2(GNb6)Ma6)Mb4GNb4(Fa6)GN;Asn						NNa3Ab4GNb2(Ab4GNb4)Ma3(GNb2(NNa3Ab4GNb6)Ma6)Mb4GNb4(Fa6)GN;Asn			Ab4GNb3Ab4GNb2(Ab4GNb4)Ma3(Ab4GNb2(Ab4GNb6)Ma6)Mb4GNb4(Fa6)GN;Asn	Ab4GNb2(GNb4)Ma3(NNa3Ab4GNb2(GNb6)Ma6)Mb4GNb4(Fa6)GN;Asn	NNa3Ab4GNb2(Ab4GNb4)Ma3(Ab4GNb2(Ab4GNb6)Ma6)Mb4GNb4(Fa6)GN;Asn	NNa3Ab4GNb2(NNa3Ab4GNb4)Ma3(Ab4GNb2(Ab4GNb6)Ma6)Mb4GNb4(Fa6)GN;Asn			NNa3Ab4GNb2Ma3(NNa3Ab4GNb2(NNa3Ab4GNb6)Ma6)Mb4GNb4(Fa6)GN;Asn
198
199	NNa3Ab4GNb3Ab4GNb2(Ab4GNb4)Ma3(NNa3Ab4GNb2(NNa3Ab4GNb3Ab4GNb6)Ma6)Mb4GNb4(Fa6)GN;Asn								Ab4GNb2(Ab4GNb4)Ma3(NNa3Ab4GNb2Ma6)Mb4GNb4(Fa6)GN;Asn	Ab4GNb2(Ab4GNb4)Ma3(Ab4GNb2(GNb6)Ma6)Mb4GNb4(Fa6)GN;Asn		NNa3Ab4GNb2Ma3(NNa3Ab4GNb2Ma6)Mb4GNb4(Fa6)GN;Asn	Ab4GNb2(GNb4)Ma3(NNa3Ab4GNb2(GNb6)Ma6)Mb4GNb4(Fa6)GN;Asn	GNb2(NNa3Ab4GNb4)Ma3(GNb2(NNa3Ab4GNb6)Ma6)Mb4GNb4(Fa6)GN;Asn		NNa3Ab4GNb2Ma3(NNa3Ab4GNb2Ma6)Mb4GNb4(Fa6)GN;Asn	NNa3Ab4GNb2(GNb4)Ma3(NNa3Ab4GNb2(Ab4GNb6)Ma6)Mb4GNb4(Fa6)GN;Asn									Ab4GNb2(Ab4GNb4)Ma3(Ab4GNb2(Ab4GNb3Ab4GNb6)Ma6)Mb4GNb4(Fa6)GN;Asn		Ab4GNb2(NNa3Ab4GNb4)Ma3(Ab4GNb2(Ab4GNb6)Ma6)Mb4GNb4(Fa6)GN;Asn	NNa3Ab4GNb2(Ab4GNb4)Ma3(Ab4GNb2(NNa3Ab4GNb6)Ma6)Mb4GNb4(Fa6)GN;Asn
200
201	NNa3Ab4GNb3Ab4GNb2(NNa3Ab4GNb4)Ma3(NNa3Ab4GNb2(NNa3Ab4GNb3Ab4GNb6)Ma6)Mb4GNb4(Fa6)GN;Asn								NNa3Ab4GNb2Ma3(Ab4GNb2(Ab4GNb6)Ma6)Mb4GNb4(Fa6)GN;Asn	Ab4GNb2(Ab4GNb4)Ma3(GNb2(Ab4GNb6)Ma6)Mb4GNb4(Fa6)GN;Asn			GNb2(Ab4GNb4)Ma3(NNa3Ab4GNb2(GNb6)Ma6)Mb4GNb4(Fa6)GN;Asn		Ab4GNb2Ma3(NNa3Ab4GNb2(NNa3Ab4GNb6)Ma6)Mb4GNb4(Fa6)GN;Asn		NNa3Ab4GNb2(Ab4GNb4)Ma3(GNb2(NNa3Ab4GNb6)Ma6)Mb4GNb4(Fa6)GN;Asn									NNa3Ab4GNb2(NNa3Ab4GNb4)Ma3(Ab4GNb2(Ab4GNb6)Ma6)Mb4GNb4(Fa6)GN;Asn		Ab4GNb2(Ab4GNb4)Ma3(NNa3Ab4GNb2(Ab4GNb6)Ma6)Mb4GNb4(Fa6)GN;Asn			NNa3Ab4GNb2(Ab4GNb4)Ma3(GNb2(Fa3(NNa3Ab4)GNb6)Ma6)Mb4GNb4(Fa6)GN;Asn		NNa3Ab4GNb2(NNa3Ab4GNb4)Ma3(Ab4GNb2Ma6)Mb4GNb4(Fa6)GN;Asn	Ab4GNb2Ma3(Ab4GNb2(GNb3Ab4GNb6)Ma6)Mb4GNb4(Fa6)GN;Asn									Ab4GNb3Ab4GNb2(Ab4GNb4)Ma3(Ab4GNb2(Ab4GNb3Ab4GNb6)Ma6)Mb4GNb4(Fa6)GN;Asn	Ab4GNb3Ab4GNb2(Ab4GNb4)Ma3(Ab4GNb2(Ab4GNb3Ab4GNb6)Ma6)Mb4GNb4(Fa6)GN;Asn
202
203									Ab4GNb2Ma3(NNa3Ab4GNb2(Ab4GNb6)Ma6)Mb4GNb4(Fa6)GN;Asn	NNa3Ab4GNb2(Ab4GNb4)Ma3(GNb2(GNb6)Ma6)Mb4GNb4(Fa6)GN;Asn		Ab4GNb2(Ab4GNb4)Ma3(Ab4GNb2(GNb6)Ma6)Mb4GNb4(Fa6)GN;Asn	GNb2(GNb4)Ma3(NNa3Ab4GNb2(Ab4GNb6)Ma6)Mb4GNb4(Fa6)GN;Asn	GNb2(GNb4)Ma3(NNa3Ab4GNb2(NNa3Ab4GNb6)Ma6)Mb4GNb4(Fa6)GN;Asn	Ab4GNb2(Ab4GNb4)Ma3(Ab4GNb3Ab4GNb2(GNb6)Ma6)Mb4GNb4(Fa6)GN;Asn	Ab4GNb2(Ab4GNb4)Ma3(Ab4GNb2(GNb6)Ma6)Mb4GNb4(Fa6)GN;Asn	NNa3Ab4GNb2(GNb4)Ma3(Ab4GNb2(NNa3Ab4GNb6)Ma6)Mb4GNb4(Fa6)GN;Asn				GNb2(GNb4)Ma3(NNa3Ab4GNb2(Ab4GNb6)Ma6)Mb4GNb4(Fa6)GN;Asn		Ab4GNb2(NNa3Ab4GNb4)Ma3(GNb2(NNa3Ab4GNb6)Ma6)Mb4GNb4(Fa6)GN;Asn		GNb2(NNa3Ab4GNb4)Ma3(Ab4GNb2(GNb6)Ma6)Mb4GNb4(Fa6)GN;Asn	NNa3Ab4GNb2(Ab4GNb4)Ma3(Ab4GNb2(NNa3Ab4GNb6)Ma6)Mb4GNb4(Fa6)GN;Asn	NNa3Ab4GNb2(GNb4)Ma3(GNb2(Ab4GNb6)Ma6)Mb4GNb4(Fa6)GN;Asn	Ab4GNb2(Ab4GNb4)Ma3(Ab4GNb2(NNa3Ab4GNb6)Ma6)Mb4GNb4(Fa6)GN;Asn	Ab4GNb2(NNa3Ab4GNb4)Ma3(NNa3Ab4GNb2(Ab4GNb6)Ma6)Mb4GNb4(Fa6)GN;Asn			Ab4GNb3Ab4GNb2(Ab4GNb4)Ma3(Ab4GNb2(Ab4GNb6)Ma6)Mb4GNb4(Fa6)GN;Asn	NNa3Ab4GNb2(Ab4GNb4)Ma3(NNa3Ab4GNb2Ma6)Mb4GNb4(Fa6)GN;Asn	NNa3Ab4GNb2Ma3(Ab4GNb2(Ab4GNb6)Ma6)Mb4GNb4(Fa6)GN;Asn									NNa3Ab4GNb2(NNa3Ab4GNb4)Ma3(Ab4GNb2(Ab4GNb3Ab4GNb6)Ma6)Mb4GNb4(Fa6)GN;Asn	NNa3Ab4GNb2(NNa3Ab4GNb4)Ma3(Ab4GNb2(Ab4GNb3Ab4GNb6)Ma6)Mb4GNb4(Fa6)GN;Asn
204
205								GNb2Ma3(NNa3Ab4GNb2(Ab4GNb6)Ma6)Mb4GNb4(Fa6)GN;Asn	Ab4GNb2Ma3(Ab4GNb2(NNa3Ab4GNb6)Ma6)Mb4GNb4(Fa6)GN;Asn	Ab4GNb2(NNa3Ab4GNb4)Ma3(GNb2(GNb6)Ma6)Mb4GNb4(Fa6)GN;Asn		Ab4GNb2(Ab4GNb4)Ma3(GNb2(Ab4GNb6)Ma6)Mb4GNb4(Fa6)GN;Asn	Ab4GNb2(GNb4)Ma3(GNb2(NNa3Ab4GNb6)Ma6)Mb4GNb4(Fa6)GN;Asn		Ab4GNb2(Ab4GNb4)Ma3(Ab4GNb2(GNb3Ab4GNb6)Ma6)Mb4GNb4(Fa6)GN;Asn	Ab4GNb2(Ab4GNb4)Ma3(GNb2(Ab4GNb6)Ma6)Mb4GNb4(Fa6)GN;Asn	Ab4GNb2(NNa3Ab4GNb4)Ma3(NNa3Ab4GNb2(GNb6)Ma6)Mb4GNb4(Fa6)GN;Asn				GNb2(GNb4)Ma3(Ab4GNb2(NNa3Ab4GNb6)Ma6)Mb4GNb4(Fa6)GN;Asn				GNb2(Ab4GNb4)Ma3(NNa3Ab4GNb2(GNb6)Ma6)Mb4GNb4(Fa6)GN;Asn		Ab4GNb2(GNb4)Ma3(GNb2(NNa3Ab4GNb6)Ma6)Mb4GNb4(Fa6)GN;Asn	Ab4GNb3Ab4GNb2(Ab4GNb4)Ma3(Ab4GNb2(Ab4GNb6)Ma6)Mb4GNb4(Fa6)GN;Asn			NNa3Ab4GNb2(GNb4)Ma3(NNa3Ab4GNb2(NNa3Ab4GNb6)Ma6)Mb4GNb4(Fa6)GN;Asn	Ab4GNb2(Ab4GNb4)Ma3(Ab4GNb2(Ab4GNb3Ab4GNb6)Ma6)Mb4GNb4(Fa6)GN;Asn		Ab4GNb2Ma3(NNa3Ab4GNb2(Ab4GNb6)Ma6)Mb4GNb4(Fa6)GN;Asn									NNa3Ab4GNb2(NNa3Ab4GNb4)Ma3(NNa3Ab4GNb2(NNa3Ab4GNb6)Ma6)Mb4GNb4(Fa6)GN;Asn	NNa3Ab4GNb2(NNa3Ab4GNb4)Ma3(NNa3Ab4GNb2(NNa3Ab4GNb6)Ma6)Mb4GNb4(Fa6)GN;Asn
206
207									Ab4GNb2(Ab4GNb4)Ma3(GNb3Ab4GNb2(GNb6)Ma6)Mb4GNb4(Fa6)GN;Asn			NNa3Ab4GNb2(Ab4GNb4)Ma3(GNb2(GNb6)Ma6)Mb4GNb4(Fa6)GN;Asn	GNb2(Ab4GNb4)Ma3(GNb2(NNa3Ab4GNb6)Ma6)Mb4GNb4(Fa6)GN;Asn	NNa3Ab4GNb2(NNa3Ab4GNb4)Ma3(Ab4GNb2Ma6)Mb4GNb4(Fa6)GN;Asn	NNa3Ab4GNb2(Ab4GNb4)Ma3(Ab4GNb2(Ab4GNb6)Ma6)Mb4GNb4(Fa6)GN;Asn	NNa3Ab4GNb2(Ab4GNb4)Ma3(GNb2(GNb6)Ma6)Mb4GNb4(Fa6)GN;Asn	GNb2(NNa3Ab4GNb4)Ma3(NNa3Ab4GNb2(Ab4GNb6)Ma6)Mb4GNb4(Fa6)GN;Asn						NNa3Ab4GNb2(GNb4)Ma3(NNa3Ab4GNb2(Ab4GNb6)Ma6)Mb4GNb4(Fa6)GN;Asn		GNb2(NNa3Ab4GNb4)Ma3(GNb2(Ab4GNb6)Ma6)Mb4GNb4(Fa6)GN;Asn	Ab4GNb2(NNa3Ab4GNb4)Ma3(NNa3Ab4GNb2(Ab4GNb6)Ma6)Mb4GNb4(Fa6)GN;Asn		Ab4GNb2(Ab4GNb4)Ma3(Ab4GNb2(Ab4GNb3Ab4GNb6)Ma6)Mb4GNb4(Fa6)GN;Asn	Ab4GNb2(Ab4GNb4)Ma3(NNa3Ab4GNb2(NNa3Ab4GNb6)Ma6)Mb4GNb4(Fa6)GN;Asn			NNa3Ab4GNb2(NNa3Ab4GNb4)Ma3(Ab4GNb2(Ab4GNb6)Ma6)Mb4GNb4(Fa6)GN;Asn	Ab4GNb2(NNa3Ab4GNb4)Ma3(NNa3Ab4GNb2Ma6)Mb4GNb4(Fa6)GN;Asn	Ab4GNb2Ma3(Ab4GNb2(NNa3Ab4GNb6)Ma6)Mb4GNb4(Fa6)GN;Asn
208
209									Ab4GNb2(Ab4GNb4)Ma3(Ab4GNb2(Ab4GNb6)Ma6)Mb4GNb4(Fa6)GN;Asn	Ab4GNb2(GNb4)Ma3(Ab4GNb2(Ab4GNb6)Ma6)Mb4GNb4(Fa6)GN;Asn		Ab4GNb2(NNa3Ab4GNb4)Ma3(GNb2(GNb6)Ma6)Mb4GNb4(Fa6)GN;Asn	GNb2(GNb4)Ma3(Ab4GNb2(NNa3Ab4GNb6)Ma6)Mb4GNb4(Fa6)GN;Asn	NNa3Ab4GNb2(Ab4GNb4)Ma3(NNa3Ab4GNb2Ma6)Mb4GNb4(Fa6)GN;Asn	Ab4GNb2(NNa3Ab4GNb4)Ma3(Ab4GNb2(Ab4GNb6)Ma6)Mb4GNb4(Fa6)GN;Asn	Ab4GNb2(NNa3Ab4GNb4)Ma3(GNb2(GNb6)Ma6)Mb4GNb4(Fa6)GN;Asn	Ab4GNb2(NNa3Ab4GNb4)Ma3(GNb2(NNa3Ab4GNb6)Ma6)Mb4GNb4(Fa6)GN;Asn						NNa3Ab4GNb2(GNb4)Ma3(Ab4GNb2(NNa3Ab4GNb6)Ma6)Mb4GNb4(Fa6)GN;Asn		GNb2(Ab4GNb4)Ma3(GNb2(NNa3Ab4GNb6)Ma6)Mb4GNb4(Fa6)GN;Asn			NNa3Ab4GNb2(NNa3Ab4GNb4)Ma3(Ab4GNb2(Ab4GNb6)Ma6)Mb4GNb4(Fa6)GN;Asn			GNb2(NNa3Ab4GNb4)Ma3(NNa3Ab4GNb2(NNa3Ab4GNb6)Ma6)Mb4GNb4(Fa6)GN;Asn	NNa3Ab4GNb2(Ab4GNb4)Ma3(NNa3Ab4GNb2(Ab4GNb6)Ma6)Mb4GNb4(Fa6)GN;Asn		Ab4GNb2(Ab4GNb4)Ma3(Ab4GNb2(Ab4GNb6)Ma6)Mb4GNb4(Fa6)GN;Asn
210
211									NNa3Ab4GNb2(Ab4GNb4)Ma3(Ab4GNb2(GNb6)Ma6)Mb4GNb4(Fa6)GN;Asn	NNa3Ab4GNb2(GNb4)Ma3(Ab4GNb2(GNb6)Ma6)Mb4GNb4(Fa6)GN;Asn			NNa3Ab4GNb2(Ab4GNb4)Ma3(Ab4GNb2Ma6)Mb4GNb4(Fa6)GN;Asn		Ab4GNb2(Ab4GNb4)Ma3(NNa3Ab4GNb2(Ab4GNb6)Ma6)Mb4GNb4(Fa6)GN;Asn		GNb2(NNa3Ab4GNb4)Ma3(Ab4GNb2(NNa3Ab4GNb6)Ma6)Mb4GNb4(Fa6)GN;Asn									Ab4GNb2(Ab4GNb4)Ma3(NNa3Ab4GNb2(NNa3Ab4GNb6)Ma6)Mb4GNb4(Fa6)GN;Asn		NNa3Ab4GNb2(Ab4GNb4)Ma3(Ab4GNb2(NNa3Ab4GNb6)Ma6)Mb4GNb4(Fa6)GN;Asn			GNb2(NNa3Ab4GNb4)Ma3(NNa3Ab4GNb2(Fa3(Ab4)GNb6)Ma6)Mb4GNb4(Fa6)GN;Asn	NNa3Ab4GNb2(Ab4GNb4)Ma3(Ab4GNb2(NNa3Ab4GNb6)Ma6)Mb4GNb4(Fa6)GN;Asn
212
213								NNa3Ab4GNb2Ma3(NNa3Ab4GNb2Ma6)Mb4GNb4(Fa6)GN;Asn	Ab4GNb2(NNa3Ab4GNb4)Ma3(Ab4GNb2(GNb6)Ma6)Mb4GNb4(Fa6)GN;Asn	Ab4GNb2(GNb4)Ma3(NNa3Ab4GNb2(GNb6)Ma6)Mb4GNb4(Fa6)GN;Asn		Ab4GNb2(GNb4)Ma3(Ab4GNb2(Ab4GNb6)Ma6)Mb4GNb4(Fa6)GN;Asn	Ab4GNb2(NNa3Ab4GNb4)Ma3(Ab4GNb2Ma6)Mb4GNb4(Fa6)GN;Asn	Ab4GNb2(NNa3Ab4GNb4)Ma3(NNa3Ab4GNb2Ma6)Mb4GNb4(Fa6)GN;Asn	Ab4GNb2(Ab4GNb4)Ma3(Ab4GNb2(NNa3Ab4GNb6)Ma6)Mb4GNb4(Fa6)GN;Asn	Ab4GNb2(GNb4)Ma3(Ab4GNb2(Ab4GNb6)Ma6)Mb4GNb4(Fa6)GN;Asn	Ab4GNb2(GNb4)Ma3(NNa3Ab4GNb2(NNa3Ab4GNb6)Ma6)Mb4GNb4(Fa6)GN;Asn												Ab4GNb3Ab4GNb2(Ab4GNb4)Ma3(Ab4GNb2(GNb3Ab4GNb6)Ma6)Mb4GNb4(Fa6)GN;Asn				NNa3Ab4GNb2Ma3(NNa3Ab4GNb2(Ab4GNb6)Ma6)Mb4GNb4(Fa6)GN;Asn										NNa3Ab4GNb3Ab4GNb2(Ab4GNb4)Ma3(Ab4GNb2(Ab4GNb3Ab4GNb6)Ma6)Mb4GNb4(Fa6)GN;Asn	NNa3Ab4GNb3Ab4GNb2(Ab4GNb4)Ma3(Ab4GNb2(Ab4GNb3Ab4GNb6)Ma6)Mb4GNb4(Fa6)GN;Asn
214
215												NNa3Ab4GNb2(GNb4)Ma3(Ab4GNb2(GNb6)Ma6)Mb4GNb4(Fa6)GN;Asn	Ab4GNb2(Ab4GNb4)Ma3(NNa3Ab4GNb2Ma6)Mb4GNb4(Fa6)GN;Asn		NNa3Ab4GNb2(NNa3Ab4GNb4)Ma3(Ab4GNb2(GNb6)Ma6)Mb4GNb4(Fa6)GN;Asn	NNa3Ab4GNb2(GNb4)Ma3(Ab4GNb2(GNb6)Ma6)Mb4GNb4(Fa6)GN;Asn	GNb2(Ab4GNb4)Ma3(NNa3Ab4GNb2(NNa3Ab4GNb6)Ma6)Mb4GNb4(Fa6)GN;Asn						Ab4GNb2(GNb4)Ma3(NNa3Ab4GNb2(NNa3Ab4GNb6)Ma6)Mb4GNb4(Fa6)GN;Asn				GNb2(Ab4GNb4)Ma3(Ab4GNb2(Ab4GNb6)Ma6)Mb4GNb4(Fa6)GN;Asn	Ab4GNb2(NNa3Ab4GNb4)Ma3(NNa3Ab4GNb2(Ab4GNb6)Ma6)Mb4GNb4(Fa6)GN;Asn	Ab4GNb2(Ab4GNb4)Ma3(Ab4GNb2(NNa3Ab4GNb3Ab4GNb6)Ma6)Mb4GNb4(Fa6)GN;Asn			Ab4GNb2(NNa3Ab4GNb4)Ma3(NNa3Ab4GNb2(Ab4GNb6)Ma6)Mb4GNb4(Fa6)GN;Asn	NNa3Ab4GNb2Ma3(Ab4GNb2(NNa3Ab4GNb6)Ma6)Mb4GNb4(Fa6)GN;Asn										NNa3Ab4GNb2(NNa3Ab4GNb4)Ma3(NNa3Ab4GNb2(Ab4GNb3Ab4GNb6)Ma6)Mb4GNb4(Fa6)GN;Asn	NNa3Ab4GNb2(NNa3Ab4GNb4)Ma3(NNa3Ab4GNb2(Ab4GNb3Ab4GNb6)Ma6)Mb4GNb4(Fa6)GN;Asn
216
217								Ab4GNb2(Ab4GNb4)Ma3(Ab4GNb2(GNb6)Ma6)Mb4GNb4(Fa6)GN;Asn	NNa3Ab4GNb2(Ab4GNb4)Ma3(GNb2(Ab4GNb6)Ma6)Mb4GNb4(Fa6)GN;Asn			Ab4GNb2(GNb4)Ma3(NNa3Ab4GNb2(GNb6)Ma6)Mb4GNb4(Fa6)GN;Asn			NNa3Ab4GNb2(NNa3Ab4GNb4)Ma3(GNb2(Ab4GNb6)Ma6)Mb4GNb4(Fa6)GN;Asn	Ab4GNb2(GNb4)Ma3(NNa3Ab4GNb2(GNb6)Ma6)Mb4GNb4(Fa6)GN;Asn	NNa3Ab4GNb2(NNa3Ab4GNb4)Ma3(NNa3Ab4GNb2Ma6)Mb4GNb4(Fa6)GN;Asn								GNb2(GNb4)Ma3(NNa3Ab4GNb2(Ab4GNb6)Ma6)Mb4GNb4(Fa6)GN;Asn	Ab4GNb3Ab4GNb2(Ab4GNb4)Ma3(Ab4GNb2(GNb3Ab4GNb6)Ma6)Mb4GNb4(Fa6)GN;Asn	GNb2(NNa3Ab4GNb4)Ma3(Ab4GNb2(GNb6)Ma6)Mb4GNb4(Fa6)GN;Asn		NNa3Ab4GNb2(NNa3Ab4GNb4)Ma3(NNa3Ab4GNb2(Ab4GNb6)Ma6)Mb4GNb4(Fa6)GN;Asn		GNb2(NNa3Ab4GNb4)Ma3(Ab4GNb2(Fa3(NNa3Ab4)GNb6)Ma6)Mb4GNb4(Fa6)GN;Asn	Ab4GNb2(NNa3Ab4GNb4)Ma3(Ab4GNb2(NNa3Ab4GNb6)Ma6)Mb4GNb4(Fa6)GN;Asn		Ab4GNb3Ab4GNb2(Ab4GNb4)Ma3(Ab4GNb2Ma6)Mb4GNb4(Fa6)GN;Asn									NNa3Ab4GNb3Ab4GNb2(Ab4GNb4)Ma3(NNa3Ab4GNb2(Ab4GNb3Ab4GNb6)Ma6)Mb4GNb4(Fa6)GN;Asn	NNa3Ab4GNb3Ab4GNb2(Ab4GNb4)Ma3(NNa3Ab4GNb2(Ab4GNb3Ab4GNb6)Ma6)Mb4GNb4(Fa6)GN;Asn
218
219								Ab4GNb2(Ab4GNb4)Ma3(GNb2(Ab4GNb6)Ma6)Mb4GNb4(Fa6)GN;Asn	Ab4GNb2(NNa3Ab4GNb4)Ma3(GNb2(Ab4GNb6)Ma6)Mb4GNb4(Fa6)GN;Asn	NNa3Ab4GNb2(GNb4)Ma3(GNb2(Ab4GNb6)Ma6)Mb4GNb4(Fa6)GN;Asn					NNa3Ab4GNb2(Ab4GNb4)Ma3(NNa3Ab4GNb2(GNb6)Ma6)Mb4GNb4(Fa6)GN;Asn		NNa3Ab4GNb2Ma3(NNa3Ab4GNb2(NNa3Ab4GNb6)Ma6)Mb4GNb4(Fa6)GN;Asn				NNa3Ab4GNb2(Ab4GNb4)Ma3(Ab4GNb2Ma6)Mb4GNb4(Fa6)GN;Asn		GNb2(NNa3Ab4GNb4)Ma3(NNa3Ab4GNb2(Ab4GNb6)Ma6)Mb4GNb4(Fa6)GN;Asn		GNb2(GNb4)Ma3(Ab4GNb2(NNa3Ab4GNb6)Ma6)Mb4GNb4(Fa6)GN;Asn	Ab4GNb2(Ab4GNb4)Ma3(Ab4GNb2(NNa3Ab4GNb3Ab4GNb6)Ma6)Mb4GNb4(Fa6)GN;Asn	GNb2(Ab4GNb4)Ma3(NNa3Ab4GNb2(GNb6)Ma6)Mb4GNb4(Fa6)GN;Asn	Ab4GNb2(Ab4GNb4)Ma3(NNa3Ab4GNb2(NNa3Ab4GNb6)Ma6)Mb4GNb4(Fa6)GN;Asn	NNa3Ab4GNb2(NNa3Ab4GNb4)Ma3(Ab4GNb2(NNa3Ab4GNb6)Ma6)Mb4GNb4(Fa6)GN;Asn				Ab4GNb2Ma3(NNa3Ab4GNb2(NNa3Ab4GNb6)Ma6)Mb4GNb4(Fa6)GN;Asn	NNa3Ab4GNb2(NNa3Ab4GNb4)Ma3(Ab4GNb2Ma6)Mb4GNb4(Fa6)GN;Asn									NNa3Ab4GNb2(NNa3Ab4GNb4)Ma3(NNa3Ab4GNb2(NNa3Ab4GNb3Ab4GNb6)Ma6)Mb4GNb4(Fa6)GN;Asn	NNa3Ab4GNb2(NNa3Ab4GNb4)Ma3(NNa3Ab4GNb2(NNa3Ab4GNb3Ab4GNb6)Ma6)Mb4GNb4(Fa6)GN;Asn
220
221								NNa3Ab4GNb2(Ab4GNb4)Ma3(GNb2(GNb6)Ma6)Mb4GNb4(Fa6)GN;Asn		Ab4GNb2(GNb4)Ma3(GNb2(NNa3Ab4GNb6)Ma6)Mb4GNb4(Fa6)GN;Asn			NNa3Ab4GNb2(NNa3Ab4GNb4)Ma3(GNb2Ma6)Mb4GNb4(Fa6)GN;Asn		NNa3Ab4GNb2(GNb4)Ma3(NNa3Ab4GNb2(Ab4GNb6)Ma6)Mb4GNb4(Fa6)GN;Asn		NNa3Ab4GNb2(NNa3Ab4GNb4)Ma3(NNa3Ab4GNb2(GNb6)Ma6)Mb4GNb4(Fa6)GN;Asn				Ab4GNb2(NNa3Ab4GNb4)Ma3(Ab4GNb2Ma6)Mb4GNb4(Fa6)GN;Asn		GNb2(NNa3Ab4GNb4)Ma3(Ab4GNb2(NNa3Ab4GNb6)Ma6)Mb4GNb4(Fa6)GN;Asn			Ab4GNb3Ab4GNb2(Ab4GNb4)Ma3(Ab4GNb2(Ab4GNb3Ab4GNb6)Ma6)Mb4GNb4(Fa6)GN;Asn								NNa3Ab4GNb2(Ab4GNb4)Ma3(NNa3Ab4GNb2Ma6)Mb4GNb4(Fa6)GN;Asn									NNa3Ab4GNb3Ab4GNb2(Ab4GNb4)Ma3(NNa3Ab4GNb2(NNa3Ab4GNb3Ab4GNb6)Ma6)Mb4GNb4(Fa6)GN;Asn	NNa3Ab4GNb3Ab4GNb2(Ab4GNb4)Ma3(NNa3Ab4GNb2(NNa3Ab4GNb3Ab4GNb6)Ma6)Mb4GNb4(Fa6)GN;Asn
222
223								Ab4GNb2(NNa3Ab4GNb4)Ma3(GNb2(GNb6)Ma6)Mb4GNb4(Fa6)GN;Asn				NNa3Ab4GNb2(GNb4)Ma3(GNb2(Ab4GNb6)Ma6)Mb4GNb4(Fa6)GN;Asn			NNa3Ab4GNb2(Ab4GNb4)Ma3(GNb2(NNa3Ab4GNb6)Ma6)Mb4GNb4(Fa6)GN;Asn	NNa3Ab4GNb2(GNb4)Ma3(GNb2(Ab4GNb6)Ma6)Mb4GNb4(Fa6)GN;Asn					Ab4GNb2(Ab4GNb4)Ma3(NNa3Ab4GNb2Ma6)Mb4GNb4(Fa6)GN;Asn					Ab4GNb2(Ab4GNb4)Ma3(NNa3Ab4GNb2(NNa3Ab4GNb3Ab4GNb6)Ma6)Mb4GNb4(Fa6)GN;Asn			NNa3Ab4GNb2(Ab4GNb4)Ma3(NNa3Ab4GNb2(NNa3Ab4GNb6)Ma6)Mb4GNb4(Fa6)GN;Asn		GNb2(Ab4GNb4)Ma3(NNa3Ab4GNb2(Fa3(NNa3Ab4)GNb6)Ma6)Mb4GNb4(Fa6)GN;Asn	Ab4GNb2(Ab4GNb4)Ma3(NNa3Ab4GNb2(NNa3Ab4GNb6)Ma6)Mb4GNb4(Fa6)GN;Asn											NNa3Ab4GNb3Ab4GNb2(NNa3Ab4GNb4)Ma3(NNa3Ab4GNb2(NNa3Ab4GNb3Ab4GNb6)Ma6)Mb4GNb4(Fa6)GN;Asn	NNa3Ab4GNb3Ab4GNb2(NNa3Ab4GNb4)Ma3(NNa3Ab4GNb2(NNa3Ab4GNb3Ab4GNb6)Ma6)Mb4GNb4(Fa6)GN;Asn
224
225												Ab4GNb2(GNb4)Ma3(GNb2(NNa3Ab4GNb6)Ma6)Mb4GNb4(Fa6)GN;Asn	NNa3Ab4GNb2(GNb4)Ma3(NNa3Ab4GNb2Ma6)Mb4GNb4(Fa6)GN;Asn		NNa3Ab4GNb2(GNb4)Ma3(Ab4GNb2(NNa3Ab4GNb6)Ma6)Mb4GNb4(Fa6)GN;Asn	Ab4GNb2(GNb4)Ma3(GNb2(NNa3Ab4GNb6)Ma6)Mb4GNb4(Fa6)GN;Asn					NNa3Ab4GNb2Ma3(Ab4GNb2(Ab4GNb6)Ma6)Mb4GNb4(Fa6)GN;Asn					Ab4GNb3Ab4GNb2(Ab4GNb4)Ma3(Ab4GNb2(NNa3Ab4GNb3Ab4GNb6)Ma6)Mb4GNb4(Fa6)GN;Asn	GNb2(NNa3Ab4GNb4)Ma3(GNb2(Ab4GNb6)Ma6)Mb4GNb4(Fa6)GN;Asn	Ab4GNb3Ab4GNb2(Ab4GNb4)Ma3(Ab4GNb2(GNb3Ab4GNb6)Ma6)Mb4GNb4(Fa6)GN;Asn			Ab4GNb2(NNa3Ab4GNb4)Ma3(Ab4GNb2(Ab4GNb3Ab4GNb6)Ma6)Mb4GNb4(Fa6)GN;Asn		Ab4GNb3Ab4GNb2(Ab4GNb4)Ma3(Ab4GNb2(Ab4GNb6)Ma6)Mb4GNb4GN;Asn	Ab4GNb2(NNa3Ab4GNb4)Ma3(NNa3Ab4GNb2Ma6)Mb4GNb4(Fa6)GN;Asn
226
227								Ab4GNb2(GNb4)Ma3(Ab4GNb2(Ab4GNb6)Ma6)Mb4GNb4(Fa6)GN;Asn						NNa3Ab4GNb2Ma3(NNa3Ab4GNb2(Ab4GNb6)Ma6)Mb4GNb4(Fa6)GN;Asn	Ab4GNb2(NNa3Ab4GNb4)Ma3(NNa3Ab4GNb2(GNb6)Ma6)Mb4GNb4(Fa6)GN;Asn		NNa3Ab4GNb2(NNa3Ab4GNb4)Ma3(GNb2(NNa3Ab4GNb6)Ma6)Mb4GNb4(Fa6)GN;Asn				Ab4GNb2Ma3(NNa3Ab4GNb2(Ab4GNb6)Ma6)Mb4GNb4(Fa6)GN;Asn		GNb2(Ab4GNb4)Ma3(NNa3Ab4GNb2(NNa3Ab4GNb6)Ma6)Mb4GNb4(Fa6)GN;Asn				GNb2(Ab4GNb4)Ma3(GNb2(NNa3Ab4GNb6)Ma6)Mb4GNb4(Fa6)GN;Asn	Ab4GNb2(Ab4GNb4)Ma3(Ab4GNb2(NNa3Ab4GNb3Ab4GNb6)Ma6)Mb4GNb4(Fa6)GN;Asn	Ab4GNb2(NNa3Ab4GNb4)Ma3(NNa3Ab4GNb2(NNa3Ab4GNb6)Ma6)Mb4GNb4(Fa6)GN;Asn		NNa3Ab4GNb2(NNa3Ab4GNb4)Ma3(NNa3Ab4GNb2(Ab4GNb6)Ma6)Mb4GNb4(Fa6)GN;Asn		Ab4GNb2(Ab4GNb4)Ma3(Ab4GNb2(Ab4GNb3Ab4GNb6)Ma6)Mb4GNb4GN;Asn
228
229								NNa3Ab4GNb2(GNb4)Ma3(Ab4GNb2(GNb6)Ma6)Mb4GNb4(Fa6)GN;Asn					GNb2(NNa3Ab4GNb4)Ma3(NNa3Ab4GNb2Ma6)Mb4GNb4(Fa6)GN;Asn	NNa3Ab4GNb2Ma3(Ab4GNb2(NNa3Ab4GNb6)Ma6)Mb4GNb4(Fa6)GN;Asn	GNb2(NNa3Ab4GNb4)Ma3(NNa3Ab4GNb2(Ab4GNb6)Ma6)Mb4GNb4(Fa6)GN;Asn						Ab4GNb2Ma3(Ab4GNb2(NNa3Ab4GNb6)Ma6)Mb4GNb4(Fa6)GN;Asn		NNa3Ab4GNb2Ma3(Ab4GNb2(Ab4GNb3Ab4GNb6)Ma6)Mb4GNb4(Fa6)GN;Asn					Ab4GNb3Ab4GNb2(Ab4GNb4)Ma3(Ab4GNb2(Ab4GNb3Ab4GNb6)Ma6)Mb4GNb4(Fa6)GN;Asn			NNa3Ab4GNb2(NNa3Ab4GNb4)Ma3(Ab4GNb2(NNa3Ab4GNb6)Ma6)Mb4GNb4(Fa6)GN;Asn		NNa3Ab4GNb2(NNa3Ab4GNb4)Ma3(Ab4GNb2(Ab4GNb6)Ma6)Mb4GNb4GN;Asn
230
231								Ab4GNb2(GNb4)Ma3(NNa3Ab4GNb2(GNb6)Ma6)Mb4GNb4(Fa6)GN;Asn	NNa3Ab4GNb2(GNb4)Ma3(Ab4GNb2(Ab4GNb6)Ma6)Mb4GNb4(Fa6)GN;Asn	GNb2(Ab4GNb4)Ma3(Ab4GNb2(Ab4GNb6)Ma6)Mb4GNb4(Fa6)GN;Asn			NNa3Ab4GNb2Ma3(Ab4GNb2(Ab4GNb6)Ma6)Mb4GNb4(Fa6)GN;Asn		Ab4GNb2(NNa3Ab4GNb4)Ma3(GNb2(NNa3Ab4GNb6)Ma6)Mb4GNb4(Fa6)GN;Asn						Ab4GNb2(Ab4GNb4)Ma3(GNb3Ab4GNb2(GNb6)Ma6)Mb4GNb4(Fa6)GN;Asn		NNa3Ab4GNb2Ma3(NNa3Ab4GNb2(NNa3Ab4GNb6)Ma6)Mb4GNb4(Fa6)GN;Asn					Ab4GNb2(Ab4GNb4)Ma3(NNa3Ab4GNb2(NNa3Ab4GNb3Ab4GNb6)Ma6)Mb4GNb4(Fa6)GN;Asn					NNa3Ab4GNb2(Ab4GNb4)Ma3(NNa3Ab4GNb2(Ab4GNb6)Ma6)Mb4GNb4GN;Asn	Ab4GNb2Ma3(Ab4GNb2(Ab4GNb3Ab4GNb6)Ma6)Mb4GNb4(Fa6)GN;Asn
232
233									Ab4GNb2(GNb4)Ma3(NNa3Ab4GNb2(Ab4GNb6)Ma6)Mb4GNb4(Fa6)GN;Asn	GNb2(NNa3Ab4GNb4)Ma3(Ab4GNb2(GNb6)Ma6)Mb4GNb4(Fa6)GN;Asn			Ab4GNb2Ma3(NNa3Ab4GNb2(Ab4GNb6)Ma6)Mb4GNb4(Fa6)GN;Asn	Ab4GNb2Ma3(NNa3Ab4GNb2(NNa3Ab4GNb6)Ma6)Mb4GNb4(Fa6)GN;Asn	GNb2(NNa3Ab4GNb4)Ma3(Ab4GNb2(NNa3Ab4GNb6)Ma6)Mb4GNb4(Fa6)GN;Asn		NNa3Ab4GNb2(GNb4)Ma3(NNa3Ab4GNb2(NNa3Ab4GNb6)Ma6)Mb4GNb4(Fa6)GN;Asn				Ab4GNb2(Ab4GNb4)Ma3(Ab4GNb2(Ab4GNb6)Ma6)Mb4GNb4(Fa6)GN;Asn				NNa3Ab4GNb2(Ab4GNb4)Ma3(Ab4GNb2Ma6)Mb4GNb4(Fa6)GN;Asn				Ab4GNb3Ab4GNb2(Ab4GNb4)Ma3(Ab4GNb2(Ab4GNb3Ab4GNb6)Ma6)Mb4GNb4(Fa6)GN;Asn		NNa3Ab4GNb2(Ab4GNb4)Ma3(NNa3Ab4GNb2(NNa3Ab4GNb6)Ma6)Mb4GNb4(Fa6)GN;Asn	NNa3Ab4GNb2(NNa3Ab4GNb4)Ma3(GNb2(NNa3Ab4GNb6)Ma6)Mb4GNb4(Fa6)GN;Asn	NNa3Ab4GNb2(Ab4GNb4)Ma3(Ab4GNb2(NNa3Ab4GNb6)Ma6)Mb4GNb4GN;Asn	NNa3Ab4GNb2Ma3(NNa3Ab4GNb2(Ab4GNb6)Ma6)Mb4GNb4(Fa6)GN;Asn
234
235										GNb2(Ab4GNb4)Ma3(NNa3Ab4GNb2(GNb6)Ma6)Mb4GNb4(Fa6)GN;Asn		GNb2(Ab4GNb4)Ma3(Ab4GNb2(Ab4GNb6)Ma6)Mb4GNb4(Fa6)GN;Asn	Ab4GNb2Ma3(Ab4GNb2(NNa3Ab4GNb6)Ma6)Mb4GNb4(Fa6)GN;Asn		Ab4GNb2(GNb4)Ma3(NNa3Ab4GNb2(NNa3Ab4GNb6)Ma6)Mb4GNb4(Fa6)GN;Asn	GNb2(Ab4GNb4)Ma3(Ab4GNb2(Ab4GNb6)Ma6)Mb4GNb4(Fa6)GN;Asn					NNa3Ab4GNb2(Ab4GNb4)Ma3(Ab4GNb2(GNb6)Ma6)Mb4GNb4(Fa6)GN;Asn				Ab4GNb2(NNa3Ab4GNb4)Ma3(Ab4GNb2Ma6)Mb4GNb4(Fa6)GN;Asn				Ab4GNb2(Ab4GNb4)Ma3(NNa3Ab4GNb2(NNa3Ab4GNb3Ab4GNb6)Ma6)Mb4GNb4(Fa6)GN;Asn			NNa3Ab4GNb2(NNa3Ab4GNb4)Ma3(GNb2(Fa3(Ab4)GNb6)Ma6)Mb4GNb4(Fa6)GN;Asn		NNa3Ab4GNb2Ma3(Ab4GNb2(NNa3Ab4GNb6)Ma6)Mb4GNb4(Fa6)GN;Asn
236
237								NNa3Ab4GNb2(GNb4)Ma3(GNb2(Ab4GNb6)Ma6)Mb4GNb4(Fa6)GN;Asn				GNb2(NNa3Ab4GNb4)Ma3(Ab4GNb2(GNb6)Ma6)Mb4GNb4(Fa6)GN;Asn			GNb2(Ab4GNb4)Ma3(NNa3Ab4GNb2(NNa3Ab4GNb6)Ma6)Mb4GNb4(Fa6)GN;Asn	GNb2(NNa3Ab4GNb4)Ma3(Ab4GNb2(GNb6)Ma6)Mb4GNb4(Fa6)GN;Asn					Ab4GNb2(NNa3Ab4GNb4)Ma3(Ab4GNb2(GNb6)Ma6)Mb4GNb4(Fa6)GN;Asn		Ab4GNb2(Ab4GNb4)Ma3(Ab4GNb2(Ab4GNb3Ab4GNb6)Ma6)Mb4GNb4(Fa6)GN;Asn		Ab4GNb2(Ab4GNb4)Ma3(NNa3Ab4GNb2Ma6)Mb4GNb4(Fa6)GN;Asn				NNa3Ab4GNb2(NNa3Ab4GNb4)Ma3(NNa3Ab4GNb2(NNa3Ab4GNb6)Ma6)Mb4GNb4(Fa6)GN;Asn				Ab4GNb2(NNa3Ab4GNb4)Ma3(NNa3Ab4GNb2(Ab4GNb6)Ma6)Mb4GNb4GN;Asn
238
239								Ab4GNb2(GNb4)Ma3(GNb2(NNa3Ab4GNb6)Ma6)Mb4GNb4(Fa6)GN;Asn				GNb2(Ab4GNb4)Ma3(NNa3Ab4GNb2(GNb6)Ma6)Mb4GNb4(Fa6)GN;Asn	NNa3Ab4GNb2Ma3(NNa3Ab4GNb2(GNb6)Ma6)Mb4GNb4(Fa6)GN;Asn		NNa3Ab4GNb2(NNa3Ab4GNb4)Ma3(NNa3Ab4GNb2Ma6)Mb4GNb4(Fa6)GN;Asn	GNb2(Ab4GNb4)Ma3(NNa3Ab4GNb2(GNb6)Ma6)Mb4GNb4(Fa6)GN;Asn	GNb2(NNa3Ab4GNb4)Ma3(NNa3Ab4GNb2(NNa3Ab4GNb6)Ma6)Mb4GNb4(Fa6)GN;Asn						NNa3Ab4GNb2(NNa3Ab4GNb4)Ma3(Ab4GNb2(Ab4GNb6)Ma6)Mb4GNb4(Fa6)GN;Asn		NNa3Ab4GNb2Ma3(Ab4GNb2(Ab4GNb6)Ma6)Mb4GNb4(Fa6)GN;Asn		GNb2(GNb4)Ma3(NNa3Ab4GNb2(Ab4GNb6)Ma6)Mb4GNb4(Fa6)GN;Asn						Ab4GNb2(NNa3Ab4GNb4)Ma3(Ab4GNb2(NNa3Ab4GNb6)Ma6)Mb4GNb4GN;Asn	Ab4GNb2Ma3(NNa3Ab4GNb2(NNa3Ab4GNb6)Ma6)Mb4GNb4(Fa6)GN;Asn
240
241										GNb2(NNa3Ab4GNb4)Ma3(GNb2(Ab4GNb6)Ma6)Mb4GNb4(Fa6)GN;Asn											NNa3Ab4GNb2(Ab4GNb4)Ma3(GNb2(Ab4GNb6)Ma6)Mb4GNb4(Fa6)GN;Asn		NNa3Ab4GNb2(Ab4GNb4)Ma3(Ab4GNb2(NNa3Ab4GNb6)Ma6)Mb4GNb4(Fa6)GN;Asn		Ab4GNb2Ma3(NNa3Ab4GNb2(Ab4GNb6)Ma6)Mb4GNb4(Fa6)GN;Asn		GNb2(GNb4)Ma3(Ab4GNb2(NNa3Ab4GNb6)Ma6)Mb4GNb4(Fa6)GN;Asn				Ab4GNb2(NNa3Ab4GNb4)Ma3(NNa3Ab4GNb2(NNa3Ab4GNb6)Ma6)Mb4GNb4(Fa6)GN;Asn	NNa3Ab4GNb2(Ab4GNb4)Ma3(GNb2(Fa3(NNa3Ab4)GNb6)Ma6)Mb4GNb4(Fa6)GN;Asn
242
243										GNb2(Ab4GNb4)Ma3(GNb2(NNa3Ab4GNb6)Ma6)Mb4GNb4(Fa6)GN;Asn			NNa3Ab4GNb2Ma3(GNb2(NNa3Ab4GNb6)Ma6)Mb4GNb4(Fa6)GN;Asn								Ab4GNb2(NNa3Ab4GNb4)Ma3(GNb2(Ab4GNb6)Ma6)Mb4GNb4(Fa6)GN;Asn				Ab4GNb2Ma3(Ab4GNb2(NNa3Ab4GNb6)Ma6)Mb4GNb4(Fa6)GN;Asn
244
245												GNb2(NNa3Ab4GNb4)Ma3(GNb2(Ab4GNb6)Ma6)Mb4GNb4(Fa6)GN;Asn			NNa3Ab4GNb2Ma3(NNa3Ab4GNb2(NNa3Ab4GNb6)Ma6)Mb4GNb4(Fa6)GN;Asn	GNb2(NNa3Ab4GNb4)Ma3(GNb2(Ab4GNb6)Ma6)Mb4GNb4(Fa6)GN;Asn	NNa3Ab4GNb2(NNa3Ab4GNb4)Ma3(NNa3Ab4GNb2(Ab4GNb6)Ma6)Mb4GNb4(Fa6)GN;Asn						Ab4GNb2(NNa3Ab4GNb4)Ma3(NNa3Ab4GNb2(Ab4GNb6)Ma6)Mb4GNb4(Fa6)GN;Asn		Ab4GNb2(Ab4GNb4)Ma3(Ab4GNb2(Ab4GNb6)Ma6)Mb4GNb4(Fa6)GN;Asn				Ab4GNb2(NNa3Ab4GNb4)Ma3(NNa3Ab4GNb2(NNa3Ab4GNb3Ab4GNb6)Ma6)Mb4GNb4(Fa6)GN;Asn			NNa3Ab4GNb2(GNb4)Ma3(NNa3Ab4GNb2(NNa3Ab4GNb6)Ma6)Mb4GNb4(Fa6)GN;Asn	Ab4GNb2(Ab4GNb4)Ma3(NNa3Ab4GNb2(NNa3Ab4GNb6)Ma6)Mb4GNb4GN;Asn	NNa3Ab4GNb2(Ab4GNb4)Ma3(Ab4GNb2(Ab4GNb6)Ma6)Mb4GNb4(Fa6)GN;Asn
246
247									GNb2(NNa3Ab4GNb4)Ma3(Ab4GNb2(Ab4GNb6)Ma6)Mb4GNb4(Fa6)GN;Asn			GNb2(Ab4GNb4)Ma3(GNb2(NNa3Ab4GNb6)Ma6)Mb4GNb4(Fa6)GN;Asn		Ab4GNb2(Ab4GNb4)Ma3(Ab4GNb2(GNb3Ab4GNb6)Ma6)Mb4GNb4(Fa6)GN;Asn		GNb2(Ab4GNb4)Ma3(GNb2(NNa3Ab4GNb6)Ma6)Mb4GNb4(Fa6)GN;Asn	NNa3Ab4GNb2(NNa3Ab4GNb4)Ma3(NNa3Ab4GNb2(NNa3Ab4GNb6)Ma6)Mb4GNb4(Fa6)GN;Asn								NNa3Ab4GNb2(NNa3Ab4GNb4)Ma3(GNb2(GNb6)Ma6)Mb4GNb4(Fa6)GN;Asn				NNa3Ab4GNb2(NNa3Ab4GNb4)Ma3(NNa3Ab4GNb2(NNa3Ab4GNb3Ab4GNb6)Ma6)Mb4GNb4(Fa6)GN;Asn					Ab4GNb2(NNa3Ab4GNb4)Ma3(Ab4GNb2(Ab4GNb6)Ma6)Mb4GNb4(Fa6)GN;Asn
248
249								GNb2(Ab4GNb4)Ma3(Ab4GNb2(Ab4GNb6)Ma6)Mb4GNb4(Fa6)GN;Asn	GNb2(Ab4GNb4)Ma3(NNa3Ab4GNb2(Ab4GNb6)Ma6)Mb4GNb4(Fa6)GN;Asn				GNb2Ma3(NNa3Ab4GNb2(NNa3Ab4GNb6)Ma6)Mb4GNb4(Fa6)GN;Asn	NNa3Ab4GNb2(Ab4GNb4)Ma3(Ab4GNb2(Ab4GNb6)Ma6)Mb4GNb4(Fa6)GN;Asn									Ab4GNb2(Ab4GNb4)Ma3(NNa3Ab4GNb2(NNa3Ab4GNb6)Ma6)Mb4GNb4(Fa6)GN;Asn									GNb2(NNa3Ab4GNb4)Ma3(NNa3Ab4GNb2(NNa3Ab4GNb6)Ma6)Mb4GNb4(Fa6)GN;Asn		Ab4GNb2(Ab4GNb4)Ma3(NNa3Ab4GNb2(Ab4GNb6)Ma6)Mb4GNb4(Fa6)GN;Asn
250
251								GNb2(NNa3Ab4GNb4)Ma3(Ab4GNb2(GNb6)Ma6)Mb4GNb4(Fa6)GN;Asn					Ab4GNb2(Ab4GNb4)Ma3(Ab4GNb2(Ab4GNb6)Ma6)Mb4GNb4(Fa6)GN;Asn	Ab4GNb2(NNa3Ab4GNb4)Ma3(Ab4GNb2(Ab4GNb6)Ma6)Mb4GNb4(Fa6)GN;Asn	Ab4GNb2(Ab4GNb4)Ma3(Ab4GNb3Ab4GNb2(Ab4GNb6)Ma6)Mb4GNb4(Fa6)GN;Asn										NNa3Ab4GNb2(GNb4)Ma3(NNa3Ab4GNb2(GNb6)Ma6)Mb4GNb4(Fa6)GN;Asn							GNb2(NNa3Ab4GNb4)Ma3(NNa3Ab4GNb2(Fa3(Ab4)GNb6)Ma6)Mb4GNb4(Fa6)GN;Asn		Ab4GNb2(Ab4GNb4)Ma3(Ab4GNb2(NNa3Ab4GNb6)Ma6)Mb4GNb4(Fa6)GN;Asn
252
253								GNb2(Ab4GNb4)Ma3(NNa3Ab4GNb2(GNb6)Ma6)Mb4GNb4(Fa6)GN;Asn					NNa3Ab4GNb2(NNa3Ab4GNb4)Ma3(GNb2(GNb6)Ma6)Mb4GNb4(Fa6)GN;Asn	Ab4GNb2(Ab4GNb4)Ma3(NNa3Ab4GNb2(Ab4GNb6)Ma6)Mb4GNb4(Fa6)GN;Asn	Ab4GNb2(Ab4GNb4)Ma3(Ab4GNb2(Ab4GNb3Ab4GNb6)Ma6)Mb4GNb4(Fa6)GN;Asn																NNa3Ab4GNb2(NNa3Ab4GNb4)Ma3(GNb2(Fa3(NNa3Ab4)GNb6)Ma6)Mb4GNb4(Fa6)GN;Asn		Ab4GNb2(Ab4GNb4)Ma3(Ab4GNb2(GNb3Ab4GNb6)Ma6)Mb4GNb4(Fa6)GN;Asn	NNa3Ab4GNb3Ab4GNb2(Ab4GNb4)Ma3(Ab4GNb2Ma6)Mb4GNb4(Fa6)GN;Asn
254
255										GNb2(GNb4)Ma3(NNa3Ab4GNb2(Ab4GNb6)Ma6)Mb4GNb4(Fa6)GN;Asn				Ab4GNb2(Ab4GNb4)Ma3(Ab4GNb2(NNa3Ab4GNb6)Ma6)Mb4GNb4(Fa6)GN;Asn	NNa3Ab4GNb2(NNa3Ab4GNb4)Ma3(Ab4GNb2(Ab4GNb6)Ma6)Mb4GNb4(Fa6)GN;Asn						NNa3Ab4GNb2(GNb4)Ma3(Ab4GNb2(Ab4GNb6)Ma6)Mb4GNb4(Fa6)GN;Asn				NNa3Ab4GNb2(GNb4)Ma3(GNb2(NNa3Ab4GNb6)Ma6)Mb4GNb4(Fa6)GN;Asn		NNa3Ab4GNb2(Ab4GNb4)Ma3(Ab4GNb2Ma6)Mb4GNb4(Fa6)GN;Asn						NNa3Ab4GNb2(Ab4GNb4)Ma3(Ab4GNb2(Ab4GNb6)Ma6)Mb4GNb4(Fa6)GN;Asn	NNa3Ab4GNb2(NNa3Ab4GNb4)Ma3(NNa3Ab4GNb2Ma6)Mb4GNb4(Fa6)GN;Asn
256
257										GNb2(GNb4)Ma3(Ab4GNb2(NNa3Ab4GNb6)Ma6)Mb4GNb4(Fa6)GN;Asn			NNa3Ab4GNb2(GNb4)Ma3(NNa3Ab4GNb2(GNb6)Ma6)Mb4GNb4(Fa6)GN;Asn	NNa3Ab4GNb2(NNa3Ab4GNb4)Ma3(Ab4GNb2(GNb6)Ma6)Mb4GNb4(Fa6)GN;Asn	NNa3Ab4GNb2(Ab4GNb4)Ma3(Ab4GNb2(NNa3Ab4GNb6)Ma6)Mb4GNb4(Fa6)GN;Asn						Ab4GNb2(GNb4)Ma3(NNa3Ab4GNb2(Ab4GNb6)Ma6)Mb4GNb4(Fa6)GN;Asn						Ab4GNb2(NNa3Ab4GNb4)Ma3(Ab4GNb2Ma6)Mb4GNb4(Fa6)GN;Asn					GNb2(NNa3Ab4GNb4)Ma3(Ab4GNb2(Fa3(NNa3Ab4)GNb6)Ma6)Mb4GNb4(Fa6)GN;Asn	Ab4GNb2(NNa3Ab4GNb4)Ma3(Ab4GNb2(Ab4GNb6)Ma6)Mb4GNb4(Fa6)GN;Asn
258
259								GNb2(NNa3Ab4GNb4)Ma3(GNb2(Ab4GNb6)Ma6)Mb4GNb4(Fa6)GN;Asn				GNb2(GNb4)Ma3(NNa3Ab4GNb2(Ab4GNb6)Ma6)Mb4GNb4(Fa6)GN;Asn		NNa3Ab4GNb2(NNa3Ab4GNb4)Ma3(GNb2(Ab4GNb6)Ma6)Mb4GNb4(Fa6)GN;Asn		GNb2(GNb4)Ma3(NNa3Ab4GNb2(Ab4GNb6)Ma6)Mb4GNb4(Fa6)GN;Asn									GNb2(NNa3Ab4GNb4)Ma3(NNa3Ab4GNb2(GNb6)Ma6)Mb4GNb4(Fa6)GN;Asn		Ab4GNb2(Ab4GNb4)Ma3(NNa3Ab4GNb2Ma6)Mb4GNb4(Fa6)GN;Asn				NNa3Ab4GNb2(GNb4)Ma3(NNa3Ab4GNb2(Fa3(NNa3Ab4)GNb6)Ma6)Mb4GNb4(Fa6)GN;Asn		Ab4GNb2(Ab4GNb4)Ma3(NNa3Ab4GNb2(Ab4GNb6)Ma6)Mb4GNb4(Fa6)GN;Asn
260
261								GNb2(Ab4GNb4)Ma3(GNb2(NNa3Ab4GNb6)Ma6)Mb4GNb4(Fa6)GN;Asn				GNb2(GNb4)Ma3(Ab4GNb2(NNa3Ab4GNb6)Ma6)Mb4GNb4(Fa6)GN;Asn	NNa3Ab4GNb2(GNb4)Ma3(GNb2(NNa3Ab4GNb6)Ma6)Mb4GNb4(Fa6)GN;Asn	NNa3Ab4GNb2(Ab4GNb4)Ma3(NNa3Ab4GNb2(GNb6)Ma6)Mb4GNb4(Fa6)GN;Asn	Ab4GNb2(NNa3Ab4GNb4)Ma3(NNa3Ab4GNb2(Ab4GNb6)Ma6)Mb4GNb4(Fa6)GN;Asn	GNb2(GNb4)Ma3(Ab4GNb2(NNa3Ab4GNb6)Ma6)Mb4GNb4(Fa6)GN;Asn											NNa3Ab4GNb2Ma3(Ab4GNb2(Ab4GNb6)Ma6)Mb4GNb4(Fa6)GN;Asn						Ab4GNb2(Ab4GNb4)Ma3(Ab4GNb2(NNa3Ab4GNb6)Ma6)Mb4GNb4(Fa6)GN;Asn	NNa3Ab4GNb2Ma3(Ab4GNb2(Ab4GNb3Ab4GNb6)Ma6)Mb4GNb4(Fa6)GN;Asn
262
263														NNa3Ab4GNb2(GNb4)Ma3(NNa3Ab4GNb2(Ab4GNb6)Ma6)Mb4GNb4(Fa6)GN;Asn											GNb2(NNa3Ab4GNb4)Ma3(GNb2(NNa3Ab4GNb6)Ma6)Mb4GNb4(Fa6)GN;Asn		Ab4GNb2Ma3(NNa3Ab4GNb2(Ab4GNb6)Ma6)Mb4GNb4(Fa6)GN;Asn				GNb2(NNa3Ab4GNb4)Ma3(NNa3Ab4GNb2(Fa3(NNa3Ab4)GNb6)Ma6)Mb4GNb4(Fa6)GN;Asn	GNb2(Ab4GNb4)Ma3(NNa3Ab4GNb2(Fa3(NNa3Ab4)GNb6)Ma6)Mb4GNb4(Fa6)GN;Asn	Ab4GNb3Ab4GNb2(Ab4GNb4)Ma3(Ab4GNb2(GNb3Ab4GNb6)Ma6)Mb4GNb4GN;Asn	NNa3Ab4GNb2Ma3(NNa3Ab4GNb2(NNa3Ab4GNb6)Ma6)Mb4GNb4(Fa6)GN;Asn
264
265									NNa3Ab4GNb2(NNa3Ab4GNb4)Ma3(Ab4GNb2Ma6)Mb4GNb4(Fa6)GN;Asn				GNb2(NNa3Ab4GNb4)Ma3(NNa3Ab4GNb2(GNb6)Ma6)Mb4GNb4(Fa6)GN;Asn	NNa3Ab4GNb2(Ab4GNb4)Ma3(GNb2(NNa3Ab4GNb6)Ma6)Mb4GNb4(Fa6)GN;Asn	Ab4GNb2(Ab4GNb4)Ma3(NNa3Ab4GNb2(NNa3Ab4GNb6)Ma6)Mb4GNb4(Fa6)GN;Asn												Ab4GNb2Ma3(Ab4GNb2(NNa3Ab4GNb6)Ma6)Mb4GNb4(Fa6)GN;Asn					Ab4GNb3Ab4GNb2(Ab4GNb4)Ma3(Ab4GNb2(GNb3Ab4GNb6)Ma6)Mb4GNb4(Fa6)GN;Asn	Ab4GNb2(Ab4GNb4)Ma3(NNa3Ab4GNb2(Ab4GNb3Ab4GNb6)Ma6)Mb4GNb4GN;Asn
266
267									NNa3Ab4GNb2(Ab4GNb4)Ma3(NNa3Ab4GNb2Ma6)Mb4GNb4(Fa6)GN;Asn					NNa3Ab4GNb2(GNb4)Ma3(Ab4GNb2(NNa3Ab4GNb6)Ma6)Mb4GNb4(Fa6)GN;Asn											GNb2(GNb4)Ma3(NNa3Ab4GNb2(NNa3Ab4GNb6)Ma6)Mb4GNb4(Fa6)GN;Asn		Ab4GNb3Ab4GNb2(Ab4GNb4)Ma3(GNb2(GNb6)Ma6)Mb4GNb4(Fa6)GN;Asn					Ab4GNb2(NNa3Ab4GNb4)Ma3(Ab4GNb2(Ab4GNb3Ab4GNb6)Ma6)Mb4GNb4(Fa6)GN;Asn	Ab4GNb2(Ab4GNb4)Ma3(Ab4GNb2(Ab4GNb3Ab4GNb6)Ma6)Mb4GNb4(Fa6)GN;Asn
268
269													GNb2(NNa3Ab4GNb4)Ma3(GNb2(NNa3Ab4GNb6)Ma6)Mb4GNb4(Fa6)GN;Asn	Ab4GNb2(NNa3Ab4GNb4)Ma3(NNa3Ab4GNb2(GNb6)Ma6)Mb4GNb4(Fa6)GN;Asn													Ab4GNb2(Ab4GNb4)Ma3(Ab4GNb2(Ab4GNb6)Ma6)Mb4GNb4(Fa6)GN;Asn				Ab4GNb2(NNa3Ab4GNb4)Ma3(NNa3Ab4GNb2(Ab4GNb3Ab4GNb6)Ma6)Mb4GNb4(Fa6)GN;Asn	NNa3Ab4GNb2(NNa3Ab4GNb4)Ma3(NNa3Ab4GNb2(Ab4GNb6)Ma6)Mb4GNb4(Fa6)GN;Asn	NNa3Ab4GNb2(NNa3Ab4GNb4)Ma3(Ab4GNb2(Ab4GNb6)Ma6)Mb4GNb4(Fa6)GN;Asn	NNa3Ab4GNb2(NNa3Ab4GNb4)Ma3(Ab4GNb2(Ab4GNb6)Ma6)Mb4GNb4(Fa6)GN;Asn
270
271									Ab4GNb2(NNa3Ab4GNb4)Ma3(NNa3Ab4GNb2Ma6)Mb4GNb4(Fa6)GN;Asn	NNa3Ab4GNb2(Ab4GNb4)Ma3(Ab4GNb2Ma6)Mb4GNb4(Fa6)GN;Asn				GNb2(NNa3Ab4GNb4)Ma3(NNa3Ab4GNb2(Ab4GNb6)Ma6)Mb4GNb4(Fa6)GN;Asn							GNb2(NNa3Ab4GNb4)Ma3(Ab4GNb2(Ab4GNb6)Ma6)Mb4GNb4(Fa6)GN;Asn		NNa3Ab4GNb2Ma3(NNa3Ab4GNb2(Ab4GNb3Ab4GNb6)Ma6)Mb4GNb4(Fa6)GN;Asn		NNa3Ab4GNb2(NNa3Ab4GNb4)Ma3(Ab4GNb2Ma6)Mb4GNb4(Fa6)GN;Asn		NNa3Ab4GNb2(Ab4GNb4)Ma3(Ab4GNb2(GNb6)Ma6)Mb4GNb4(Fa6)GN;Asn				NNa3Ab4GNb2(NNa3Ab4GNb4)Ma3(NNa3Ab4GNb2(NNa3Ab4GNb6)Ma6)Mb4GNb4(Fa6)GN;Asn	NNa3Ab4GNb2(NNa3Ab4GNb4)Ma3(Ab4GNb2(NNa3Ab4GNb6)Ma6)Mb4GNb4(Fa6)GN;Asn	NNa3Ab4GNb2(Ab4GNb4)Ma3(NNa3Ab4GNb2(Ab4GNb6)Ma6)Mb4GNb4(Fa6)GN;Asn	NNa3Ab4GNb2(Ab4GNb4)Ma3(Ab4GNb2(NNa3Ab4GNb6)Ma6)Mb4GNb4(Fa6)GN;Asn
272
273								GNb2(GNb4)Ma3(NNa3Ab4GNb2(Ab4GNb6)Ma6)Mb4GNb4(Fa6)GN;Asn		Ab4GNb2(NNa3Ab4GNb4)Ma3(Ab4GNb2Ma6)Mb4GNb4(Fa6)GN;Asn			GNb2(GNb4)Ma3(NNa3Ab4GNb2(NNa3Ab4GNb6)Ma6)Mb4GNb4(Fa6)GN;Asn	Ab4GNb2(NNa3Ab4GNb4)Ma3(GNb2(NNa3Ab4GNb6)Ma6)Mb4GNb4(Fa6)GN;Asn	NNa3Ab4GNb2(NNa3Ab4GNb4)Ma3(NNa3Ab4GNb2(GNb6)Ma6)Mb4GNb4(Fa6)GN;Asn						GNb2(Ab4GNb4)Ma3(NNa3Ab4GNb2(Ab4GNb6)Ma6)Mb4GNb4(Fa6)GN;Asn		Ab4GNb2(Ab4GNb4)Ma3(Ab4GNb2(NNa3Ab4GNb3Ab4GNb6)Ma6)Mb4GNb4(Fa6)GN;Asn		NNa3Ab4GNb2(Ab4GNb4)Ma3(NNa3Ab4GNb2Ma6)Mb4GNb4(Fa6)GN;Asn		Ab4GNb2(NNa3Ab4GNb4)Ma3(Ab4GNb2(GNb6)Ma6)Mb4GNb4(Fa6)GN;Asn
274
275								GNb2(GNb4)Ma3(Ab4GNb2(NNa3Ab4GNb6)Ma6)Mb4GNb4(Fa6)GN;Asn		Ab4GNb2(Ab4GNb4)Ma3(NNa3Ab4GNb2Ma6)Mb4GNb4(Fa6)GN;Asn		NNa3Ab4GNb2(Ab4GNb4)Ma3(Ab4GNb2Ma6)Mb4GNb4(Fa6)GN;Asn		GNb2(NNa3Ab4GNb4)Ma3(Ab4GNb2(NNa3Ab4GNb6)Ma6)Mb4GNb4(Fa6)GN;Asn		NNa3Ab4GNb2(Ab4GNb4)Ma3(Ab4GNb2Ma6)Mb4GNb4(Fa6)GN;Asn							NNa3Ab4GNb2(NNa3Ab4GNb4)Ma3(NNa3Ab4GNb2(Ab4GNb6)Ma6)Mb4GNb4(Fa6)GN;Asn									NNa3Ab4GNb2(Ab4GNb4)Ma3(NNa3Ab4GNb2(NNa3Ab4GNb6)Ma6)Mb4GNb4(Fa6)GN;Asn	Ab4GNb2(NNa3Ab4GNb4)Ma3(NNa3Ab4GNb2(Ab4GNb6)Ma6)Mb4GNb4(Fa6)GN;Asn	Ab4GNb2(NNa3Ab4GNb4)Ma3(NNa3Ab4GNb2(Ab4GNb6)Ma6)Mb4GNb4(Fa6)GN;Asn
276
277									NNa3Ab4GNb2Ma3(NNa3Ab4GNb2(Ab4GNb6)Ma6)Mb4GNb4(Fa6)GN;Asn			Ab4GNb2(NNa3Ab4GNb4)Ma3(Ab4GNb2Ma6)Mb4GNb4(Fa6)GN;Asn	NNa3Ab4GNb2(NNa3Ab4GNb4)Ma3(Ab4GNb2Ma6)Mb4GNb4(Fa6)GN;Asn	Ab4GNb2(GNb4)Ma3(NNa3Ab4GNb2(NNa3Ab4GNb6)Ma6)Mb4GNb4(Fa6)GN;Asn		Ab4GNb2(NNa3Ab4GNb4)Ma3(Ab4GNb2Ma6)Mb4GNb4(Fa6)GN;Asn							NNa3Ab4GNb2(NNa3Ab4GNb4)Ma3(Ab4GNb2(NNa3Ab4GNb6)Ma6)Mb4GNb4(Fa6)GN;Asn		Ab4GNb2(NNa3Ab4GNb4)Ma3(NNa3Ab4GNb2Ma6)Mb4GNb4(Fa6)GN;Asn		NNa3Ab4GNb2(Ab4GNb4)Ma3(GNb2(Ab4GNb6)Ma6)Mb4GNb4(Fa6)GN;Asn
278
279									NNa3Ab4GNb2Ma3(Ab4GNb2(NNa3Ab4GNb6)Ma6)Mb4GNb4(Fa6)GN;Asn			Ab4GNb2(Ab4GNb4)Ma3(NNa3Ab4GNb2Ma6)Mb4GNb4(Fa6)GN;Asn	NNa3Ab4GNb2(Ab4GNb4)Ma3(NNa3Ab4GNb2Ma6)Mb4GNb4(Fa6)GN;Asn	GNb2(Ab4GNb4)Ma3(NNa3Ab4GNb2(NNa3Ab4GNb6)Ma6)Mb4GNb4(Fa6)GN;Asn		Ab4GNb2(Ab4GNb4)Ma3(NNa3Ab4GNb2Ma6)Mb4GNb4(Fa6)GN;Asn											Ab4GNb2(NNa3Ab4GNb4)Ma3(GNb2(Ab4GNb6)Ma6)Mb4GNb4(Fa6)GN;Asn				Ab4GNb2(NNa3Ab4GNb4)Ma3(NNa3Ab4GNb2(NNa3Ab4GNb3Ab4GNb6)Ma6)Mb4GNb4(Fa6)GN;Asn			Ab4GNb2(Ab4GNb4)Ma3(NNa3Ab4GNb2(NNa3Ab4GNb6)Ma6)Mb4GNb4(Fa6)GN;Asn
280
281										NNa3Ab4GNb2(NNa3Ab4GNb4)Ma3(GNb2Ma6)Mb4GNb4(Fa6)GN;Asn				NNa3Ab4GNb2(NNa3Ab4GNb4)Ma3(NNa3Ab4GNb2Ma6)Mb4GNb4(Fa6)GN;Asn									NNa3Ab4GNb2(Ab4GNb4)Ma3(NNa3Ab4GNb2(NNa3Ab4GNb6)Ma6)Mb4GNb4(Fa6)GN;Asn										Ab4GNb3Ab4GNb2(Ab4GNb4)Ma3(Ab4GNb2(Ab4GNb3Ab4GNb6)Ma6)Mb4GNb4GN;Asn
282
283									Ab4GNb2Ma3(NNa3Ab4GNb2(NNa3Ab4GNb6)Ma6)Mb4GNb4(Fa6)GN;Asn				Ab4GNb2(NNa3Ab4GNb4)Ma3(NNa3Ab4GNb2Ma6)Mb4GNb4(Fa6)GN;Asn		NNa3Ab4GNb2(NNa3Ab4GNb4)Ma3(GNb2(NNa3Ab4GNb6)Ma6)Mb4GNb4(Fa6)GN;Asn										NNa3Ab4GNb2Ma3(NNa3Ab4GNb2(Ab4GNb6)Ma6)Mb4GNb4(Fa6)GN;Asn							Ab4GNb2(NNa3Ab4GNb4)Ma3(NNa3Ab4GNb2(NNa3Ab4GNb6)Ma6)Mb4GNb4(Fa6)GN;Asn	Ab4GNb2(Ab4GNb4)Ma3(NNa3Ab4GNb2(NNa3Ab4GNb3Ab4GNb6)Ma6)Mb4GNb4GN;Asn
284
285										NNa3Ab4GNb2(GNb4)Ma3(NNa3Ab4GNb2Ma6)Mb4GNb4(Fa6)GN;Asn		NNa3Ab4GNb2(NNa3Ab4GNb4)Ma3(GNb2Ma6)Mb4GNb4(Fa6)GN;Asn				NNa3Ab4GNb2(NNa3Ab4GNb4)Ma3(GNb2Ma6)Mb4GNb4(Fa6)GN;Asn							Ab4GNb2(NNa3Ab4GNb4)Ma3(NNa3Ab4GNb2(NNa3Ab4GNb6)Ma6)Mb4GNb4(Fa6)GN;Asn		NNa3Ab4GNb2Ma3(Ab4GNb2(NNa3Ab4GNb6)Ma6)Mb4GNb4(Fa6)GN;Asn								GNb3Ab4GNb2(Ab4GNb4)Ma3(Ab4GNb2(Ab4GNb3Ab4GNb6)Ma6)Mb4GNb4(Fa6)GN;Asn	NNa3Ab4GNb3Ab4GNb2(NNa3Ab4GNb4)Ma3(Ab4GNb2Ma6)Mb4GNb4(Fa6)GN;Asn
286
287														NNa3Ab4GNb2Ma3(NNa3Ab4GNb2(NNa3Ab4GNb6)Ma6)Mb4GNb4(Fa6)GN;Asn																			Ab4GNb2(Ab4GNb4)Ma3(Ab4GNb2(NNa3Ab4GNb3Ab4GNb6)Ma6)Mb4GNb4(Fa6)GN;Asn	NNa3Ab4GNb2Ma3(NNa3Ab4GNb2(Ab4GNb3Ab4GNb6)Ma6)Mb4GNb4(Fa6)GN;Asn
288
289								NNa3Ab4GNb2(Ab4GNb4)Ma3(Ab4GNb2Ma6)Mb4GNb4(Fa6)GN;Asn	Ab4GNb2(Ab4GNb4)Ma3(Ab4GNb3Ab4GNb2(GNb6)Ma6)Mb4GNb4(Fa6)GN;Asn	GNb2(NNa3Ab4GNb4)Ma3(NNa3Ab4GNb2Ma6)Mb4GNb4(Fa6)GN;Asn		NNa3Ab4GNb2(GNb4)Ma3(NNa3Ab4GNb2Ma6)Mb4GNb4(Fa6)GN;Asn				NNa3Ab4GNb2(GNb4)Ma3(NNa3Ab4GNb2Ma6)Mb4GNb4(Fa6)GN;Asn					NNa3Ab4GNb2(NNa3Ab4GNb4)Ma3(Ab4GNb2Ma6)Mb4GNb4(Fa6)GN;Asn				Ab4GNb2Ma3(NNa3Ab4GNb2(NNa3Ab4GNb6)Ma6)Mb4GNb4(Fa6)GN;Asn								NNa3Ab4GNb2(NNa3Ab4GNb4)Ma3(NNa3Ab4GNb2(Ab4GNb6)Ma6)Mb4GNb4(Fa6)GN;Asn	NNa3Ab4GNb3Ab4GNb2(NNa3Ab4GNb4)Ma3(NNa3Ab4GNb2Ma6)Mb4GNb4(Fa6)GN;Asn
290
291								Ab4GNb2(NNa3Ab4GNb4)Ma3(Ab4GNb2Ma6)Mb4GNb4(Fa6)GN;Asn	Ab4GNb2(Ab4GNb4)Ma3(Ab4GNb2(GNb3Ab4GNb6)Ma6)Mb4GNb4(Fa6)GN;Asn	NNa3Ab4GNb2Ma3(Ab4GNb2(Ab4GNb6)Ma6)Mb4GNb4(Fa6)GN;Asn					NNa3Ab4GNb2(GNb4)Ma3(NNa3Ab4GNb2(NNa3Ab4GNb6)Ma6)Mb4GNb4(Fa6)GN;Asn						NNa3Ab4GNb2(Ab4GNb4)Ma3(NNa3Ab4GNb2Ma6)Mb4GNb4(Fa6)GN;Asn		NNa3Ab4GNb2Ma3(NNa3Ab4GNb2(NNa3Ab4GNb3Ab4GNb6)Ma6)Mb4GNb4(Fa6)GN;Asn				NNa3Ab4GNb2(GNb4)Ma3(Ab4GNb2(Ab4GNb6)Ma6)Mb4GNb4(Fa6)GN;Asn						NNa3Ab4GNb2(NNa3Ab4GNb4)Ma3(Ab4GNb2(NNa3Ab4GNb6)Ma6)Mb4GNb4(Fa6)GN;Asn	NNa3Ab4GNb2Ma3(NNa3Ab4GNb2(NNa3Ab4GNb3Ab4GNb6)Ma6)Mb4GNb4(Fa6)GN;Asn
292
293								Ab4GNb2(Ab4GNb4)Ma3(NNa3Ab4GNb2Ma6)Mb4GNb4(Fa6)GN;Asn	NNa3Ab4GNb2(Ab4GNb4)Ma3(Ab4GNb2(Ab4GNb6)Ma6)Mb4GNb4(Fa6)GN;Asn	Ab4GNb2Ma3(NNa3Ab4GNb2(Ab4GNb6)Ma6)Mb4GNb4(Fa6)GN;Asn		GNb2(NNa3Ab4GNb4)Ma3(NNa3Ab4GNb2Ma6)Mb4GNb4(Fa6)GN;Asn		Ab4GNb2(Ab4GNb4)Ma3(Ab4GNb2(Ab4GNb3Ab4GNb6)Ma6)Mb4GNb4(Fa6)GN;Asn		GNb2(NNa3Ab4GNb4)Ma3(NNa3Ab4GNb2Ma6)Mb4GNb4(Fa6)GN;Asn							Ab4GNb2(Ab4GNb4)Ma3(NNa3Ab4GNb2(NNa3Ab4GNb3Ab4GNb6)Ma6)Mb4GNb4(Fa6)GN;Asn				Ab4GNb2(GNb4)Ma3(NNa3Ab4GNb2(Ab4GNb6)Ma6)Mb4GNb4(Fa6)GN;Asn
294
295									Ab4GNb2(NNa3Ab4GNb4)Ma3(Ab4GNb2(Ab4GNb6)Ma6)Mb4GNb4(Fa6)GN;Asn	Ab4GNb2Ma3(Ab4GNb2(NNa3Ab4GNb6)Ma6)Mb4GNb4(Fa6)GN;Asn		NNa3Ab4GNb2Ma3(Ab4GNb2(Ab4GNb6)Ma6)Mb4GNb4(Fa6)GN;Asn		NNa3Ab4GNb2(NNa3Ab4GNb4)Ma3(Ab4GNb2(Ab4GNb6)Ma6)Mb4GNb4(Fa6)GN;Asn		NNa3Ab4GNb2Ma3(Ab4GNb2(Ab4GNb6)Ma6)Mb4GNb4(Fa6)GN;Asn					Ab4GNb2(NNa3Ab4GNb4)Ma3(NNa3Ab4GNb2Ma6)Mb4GNb4(Fa6)GN;Asn		Ab4GNb2(NNa3Ab4GNb4)Ma3(NNa3Ab4GNb2(NNa3Ab4GNb3Ab4GNb6)Ma6)Mb4GNb4(Fa6)GN;Asn		Ab4GNb2(Ab4GNb4)Ma3(Ab4GNb2(GNb3Ab4GNb6)Ma6)Mb4GNb4(Fa6)GN;Asn							NNa3Ab4GNb2(NNa3Ab4GNb4)Ma3(GNb2(Fa3(NNa3Ab4)GNb6)Ma6)Mb4GNb4(Fa6)GN;Asn	NNa3Ab4GNb2(Ab4GNb4)Ma3(NNa3Ab4GNb2(NNa3Ab4GNb6)Ma6)Mb4GNb4(Fa6)GN;Asn
296
297									Ab4GNb2(Ab4GNb4)Ma3(NNa3Ab4GNb2(Ab4GNb6)Ma6)Mb4GNb4(Fa6)GN;Asn			Ab4GNb2Ma3(NNa3Ab4GNb2(Ab4GNb6)Ma6)Mb4GNb4(Fa6)GN;Asn	NNa3Ab4GNb2Ma3(NNa3Ab4GNb2(Ab4GNb6)Ma6)Mb4GNb4(Fa6)GN;Asn	NNa3Ab4GNb2(Ab4GNb4)Ma3(Ab4GNb2(NNa3Ab4GNb6)Ma6)Mb4GNb4(Fa6)GN;Asn		Ab4GNb2Ma3(NNa3Ab4GNb2(Ab4GNb6)Ma6)Mb4GNb4(Fa6)GN;Asn									NNa3Ab4GNb2(Ab4GNb4)Ma3(Ab4GNb2(Ab4GNb6)Ma6)Mb4GNb4(Fa6)GN;Asn
298
299								NNa3Ab4GNb2(NNa3Ab4GNb4)Ma3(GNb2Ma6)Mb4GNb4(Fa6)GN;Asn	Ab4GNb2(Ab4GNb4)Ma3(Ab4GNb2(NNa3Ab4GNb6)Ma6)Mb4GNb4(Fa6)GN;Asn	NNa3Ab4GNb2Ma3(NNa3Ab4GNb2(GNb6)Ma6)Mb4GNb4(Fa6)GN;Asn		Ab4GNb2Ma3(Ab4GNb2(NNa3Ab4GNb6)Ma6)Mb4GNb4(Fa6)GN;Asn	NNa3Ab4GNb2Ma3(Ab4GNb2(NNa3Ab4GNb6)Ma6)Mb4GNb4(Fa6)GN;Asn			Ab4GNb2Ma3(Ab4GNb2(NNa3Ab4GNb6)Ma6)Mb4GNb4(Fa6)GN;Asn									Ab4GNb2(NNa3Ab4GNb4)Ma3(Ab4GNb2(Ab4GNb6)Ma6)Mb4GNb4(Fa6)GN;Asn								Ab4GNb2(NNa3Ab4GNb4)Ma3(NNa3Ab4GNb2(NNa3Ab4GNb6)Ma6)Mb4GNb4(Fa6)GN;Asn
300
301														Ab4GNb2(NNa3Ab4GNb4)Ma3(NNa3Ab4GNb2(Ab4GNb6)Ma6)Mb4GNb4(Fa6)GN;Asn							NNa3Ab4GNb2Ma3(NNa3Ab4GNb2(Ab4GNb6)Ma6)Mb4GNb4(Fa6)GN;Asn				Ab4GNb2(Ab4GNb4)Ma3(NNa3Ab4GNb2(Ab4GNb6)Ma6)Mb4GNb4(Fa6)GN;Asn							NNa3Ab4GNb2(GNb4)Ma3(NNa3Ab4GNb2(Fa3(NNa3Ab4)GNb6)Ma6)Mb4GNb4(Fa6)GN;Asn	Ab4GNb3Ab4GNb2(Ab4GNb4)Ma3(Ab4GNb2(NNa3Ab4GNb3Ab4GNb6)Ma6)Mb4GNb4GN;Asn
302
303								NNa3Ab4GNb2(GNb4)Ma3(NNa3Ab4GNb2Ma6)Mb4GNb4(Fa6)GN;Asn	NNa3Ab4GNb2(NNa3Ab4GNb4)Ma3(Ab4GNb2(GNb6)Ma6)Mb4GNb4(Fa6)GN;Asn	NNa3Ab4GNb2Ma3(GNb2(NNa3Ab4GNb6)Ma6)Mb4GNb4(Fa6)GN;Asn		NNa3Ab4GNb2Ma3(NNa3Ab4GNb2(GNb6)Ma6)Mb4GNb4(Fa6)GN;Asn	Ab4GNb2Ma3(NNa3Ab4GNb2(NNa3Ab4GNb6)Ma6)Mb4GNb4(Fa6)GN;Asn		GNb2(NNa3Ab4GNb4)Ma3(NNa3Ab4GNb2(NNa3Ab4GNb6)Ma6)Mb4GNb4(Fa6)GN;Asn	NNa3Ab4GNb2Ma3(NNa3Ab4GNb2(GNb6)Ma6)Mb4GNb4(Fa6)GN;Asn					NNa3Ab4GNb2Ma3(Ab4GNb2(NNa3Ab4GNb6)Ma6)Mb4GNb4(Fa6)GN;Asn				Ab4GNb2(Ab4GNb4)Ma3(Ab4GNb2(NNa3Ab4GNb6)Ma6)Mb4GNb4(Fa6)GN;Asn								Ab4GNb3Ab4GNb2(Ab4GNb4)Ma3(Ab4GNb2(Ab4GNb3Ab4GNb6)Ma6)Mb4GNb4(Fa6)GN;Asn
304
305									NNa3Ab4GNb2(Ab4GNb4)Ma3(NNa3Ab4GNb2(GNb6)Ma6)Mb4GNb4(Fa6)GN;Asn					Ab4GNb2(Ab4GNb4)Ma3(NNa3Ab4GNb2(NNa3Ab4GNb6)Ma6)Mb4GNb4(Fa6)GN;Asn											NNa3Ab4GNb2(NNa3Ab4GNb4)Ma3(Ab4GNb2(GNb6)Ma6)Mb4GNb4(Fa6)GN;Asn							GNb2(NNa3Ab4GNb4)Ma3(NNa3Ab4GNb2(Fa3(NNa3Ab4)GNb6)Ma6)Mb4GNb4(Fa6)GN;Asn	Ab4GNb2(Ab4GNb4)Ma3(NNa3Ab4GNb2(NNa3Ab4GNb3Ab4GNb6)Ma6)Mb4GNb4(Fa6)GN;Asn
306
307								GNb2(NNa3Ab4GNb4)Ma3(NNa3Ab4GNb2Ma6)Mb4GNb4(Fa6)GN;Asn				NNa3Ab4GNb2Ma3(GNb2(NNa3Ab4GNb6)Ma6)Mb4GNb4(Fa6)GN;Asn				NNa3Ab4GNb2Ma3(GNb2(NNa3Ab4GNb6)Ma6)Mb4GNb4(Fa6)GN;Asn					Ab4GNb2Ma3(NNa3Ab4GNb2(NNa3Ab4GNb6)Ma6)Mb4GNb4(Fa6)GN;Asn				NNa3Ab4GNb2(NNa3Ab4GNb4)Ma3(GNb2(Ab4GNb6)Ma6)Mb4GNb4(Fa6)GN;Asn		GNb2(NNa3Ab4GNb4)Ma3(Ab4GNb2(Ab4GNb6)Ma6)Mb4GNb4(Fa6)GN;Asn						NNa3Ab4GNb2(NNa3Ab4GNb4)Ma3(NNa3Ab4GNb2(NNa3Ab4GNb6)Ma6)Mb4GNb4(Fa6)GN;Asn
308
309								NNa3Ab4GNb2Ma3(Ab4GNb2(Ab4GNb6)Ma6)Mb4GNb4(Fa6)GN;Asn		GNb2Ma3(NNa3Ab4GNb2(NNa3Ab4GNb6)Ma6)Mb4GNb4(Fa6)GN;Asn															NNa3Ab4GNb2(Ab4GNb4)Ma3(NNa3Ab4GNb2(GNb6)Ma6)Mb4GNb4(Fa6)GN;Asn		GNb2(Ab4GNb4)Ma3(NNa3Ab4GNb2(Ab4GNb6)Ma6)Mb4GNb4(Fa6)GN;Asn
310
311								Ab4GNb2Ma3(NNa3Ab4GNb2(Ab4GNb6)Ma6)Mb4GNb4(Fa6)GN;Asn	Ab4GNb2(NNa3Ab4GNb4)Ma3(NNa3Ab4GNb2(GNb6)Ma6)Mb4GNb4(Fa6)GN;Asn	Ab4GNb2(Ab4GNb4)Ma3(Ab4GNb2(Ab4GNb6)Ma6)Mb4GNb4(Fa6)GN;Asn					NNa3Ab4GNb2(Ab4GNb4)Ma3(Ab4GNb3Ab4GNb2(Ab4GNb6)Ma6)Mb4GNb4(Fa6)GN;Asn										NNa3Ab4GNb2(GNb4)Ma3(NNa3Ab4GNb2(Ab4GNb6)Ma6)Mb4GNb4(Fa6)GN;Asn							Ab4GNb3Ab4GNb2(Ab4GNb4)Ma3(Ab4GNb2(Ab4GNb3Ab4GNb6)Ma6)Mb4GNb4(Fa6)GN;Asn
312
313								Ab4GNb2Ma3(Ab4GNb2(NNa3Ab4GNb6)Ma6)Mb4GNb4(Fa6)GN;Asn				GNb2Ma3(NNa3Ab4GNb2(NNa3Ab4GNb6)Ma6)Mb4GNb4(Fa6)GN;Asn			Ab4GNb2(NNa3Ab4GNb4)Ma3(Ab4GNb3Ab4GNb2(Ab4GNb6)Ma6)Mb4GNb4(Fa6)GN;Asn	GNb2Ma3(NNa3Ab4GNb2(NNa3Ab4GNb6)Ma6)Mb4GNb4(Fa6)GN;Asn					Ab4GNb2(Ab4GNb4)Ma3(Ab4GNb3Ab4GNb2(GNb6)Ma6)Mb4GNb4(Fa6)GN;Asn				NNa3Ab4GNb2(Ab4GNb4)Ma3(GNb2(NNa3Ab4GNb6)Ma6)Mb4GNb4(Fa6)GN;Asn							Ab4GNb2(NNa3Ab4GNb4)Ma3(NNa3Ab4GNb2(Ab4GNb3Ab4GNb6)Ma6)Mb4GNb4(Fa6)GN;Asn
314
315									NNa3Ab4GNb2(NNa3Ab4GNb4)Ma3(GNb2(Ab4GNb6)Ma6)Mb4GNb4(Fa6)GN;Asn	NNa3Ab4GNb2(NNa3Ab4GNb4)Ma3(GNb2(GNb6)Ma6)Mb4GNb4(Fa6)GN;Asn		Ab4GNb2(Ab4GNb4)Ma3(Ab4GNb2(Ab4GNb6)Ma6)Mb4GNb4(Fa6)GN;Asn			NNa3Ab4GNb2(Ab4GNb4)Ma3(Ab4GNb2(Ab4GNb3Ab4GNb6)Ma6)Mb4GNb4(Fa6)GN;Asn	Ab4GNb2(Ab4GNb4)Ma3(Ab4GNb2(Ab4GNb6)Ma6)Mb4GNb4(Fa6)GN;Asn					Ab4GNb2(Ab4GNb4)Ma3(Ab4GNb2(GNb3Ab4GNb6)Ma6)Mb4GNb4(Fa6)GN;Asn				NNa3Ab4GNb2(GNb4)Ma3(Ab4GNb2(NNa3Ab4GNb6)Ma6)Mb4GNb4(Fa6)GN;Asn							NNa3Ab4GNb2(NNa3Ab4GNb4)Ma3(NNa3Ab4GNb2(NNa3Ab4GNb6)Ma6)Mb4GNb4(Fa6)GN;Asn	Ab4GNb3Ab4GNb2(Ab4GNb4)Ma3(Ab4GNb2(NNa3Ab4GNb3Ab4GNb6)Ma6)Mb4GNb4(Fa6)GN;Asn
316
317								NNa3Ab4GNb2Ma3(NNa3Ab4GNb2(GNb6)Ma6)Mb4GNb4(Fa6)GN;Asn	NNa3Ab4GNb2(Ab4GNb4)Ma3(GNb2(NNa3Ab4GNb6)Ma6)Mb4GNb4(Fa6)GN;Asn				Ab4GNb2(Ab4GNb4)Ma3(Ab4GNb2(GNb3Ab4GNb6)Ma6)Mb4GNb4(Fa6)GN;Asn		Ab4GNb2(NNa3Ab4GNb4)Ma3(Ab4GNb2(Ab4GNb3Ab4GNb6)Ma6)Mb4GNb4(Fa6)GN;Asn						NNa3Ab4GNb2(Ab4GNb4)Ma3(Ab4GNb2(Ab4GNb6)Ma6)Mb4GNb4(Fa6)GN;Asn				Ab4GNb2(NNa3Ab4GNb4)Ma3(NNa3Ab4GNb2(GNb6)Ma6)Mb4GNb4(Fa6)GN;Asn								Ab4GNb2(NNa3Ab4GNb4)Ma3(NNa3Ab4GNb2(NNa3Ab4GNb3Ab4GNb6)Ma6)Mb4GNb4(Fa6)GN;Asn
318
319												NNa3Ab4GNb2(NNa3Ab4GNb4)Ma3(GNb2(GNb6)Ma6)Mb4GNb4(Fa6)GN;Asn	NNa3Ab4GNb2(Ab4GNb4)Ma3(Ab4GNb2(Ab4GNb6)Ma6)Mb4GNb4(Fa6)GN;Asn		Ab4GNb2(Ab4GNb4)Ma3(NNa3Ab4GNb2(Ab4GNb3Ab4GNb6)Ma6)Mb4GNb4(Fa6)GN;Asn	NNa3Ab4GNb2(NNa3Ab4GNb4)Ma3(GNb2(GNb6)Ma6)Mb4GNb4(Fa6)GN;Asn					Ab4GNb2(NNa3Ab4GNb4)Ma3(Ab4GNb2(Ab4GNb6)Ma6)Mb4GNb4(Fa6)GN;Asn				GNb2(NNa3Ab4GNb4)Ma3(NNa3Ab4GNb2(Ab4GNb6)Ma6)Mb4GNb4(Fa6)GN;Asn								NNa3Ab4GNb3Ab4GNb2(Ab4GNb4)Ma3(Ab4GNb2(NNa3Ab4GNb3Ab4GNb6)Ma6)Mb4GNb4(Fa6)GN;Asn
320
321								NNa3Ab4GNb2Ma3(GNb2(NNa3Ab4GNb6)Ma6)Mb4GNb4(Fa6)GN;Asn		NNa3Ab4GNb2(GNb4)Ma3(NNa3Ab4GNb2(GNb6)Ma6)Mb4GNb4(Fa6)GN;Asn			Ab4GNb2(NNa3Ab4GNb4)Ma3(Ab4GNb2(Ab4GNb6)Ma6)Mb4GNb4(Fa6)GN;Asn		NNa3Ab4GNb2(NNa3Ab4GNb4)Ma3(NNa3Ab4GNb2(Ab4GNb6)Ma6)Mb4GNb4(Fa6)GN;Asn						Ab4GNb2(Ab4GNb4)Ma3(NNa3Ab4GNb2(Ab4GNb6)Ma6)Mb4GNb4(Fa6)GN;Asn				Ab4GNb2(NNa3Ab4GNb4)Ma3(GNb2(NNa3Ab4GNb6)Ma6)Mb4GNb4(Fa6)GN;Asn
322
323									Ab4GNb2(NNa3Ab4GNb4)Ma3(GNb2(NNa3Ab4GNb6)Ma6)Mb4GNb4(Fa6)GN;Asn				Ab4GNb2(Ab4GNb4)Ma3(NNa3Ab4GNb2(Ab4GNb6)Ma6)Mb4GNb4(Fa6)GN;Asn		NNa3Ab4GNb2(NNa3Ab4GNb4)Ma3(Ab4GNb2(NNa3Ab4GNb6)Ma6)Mb4GNb4(Fa6)GN;Asn						Ab4GNb2(Ab4GNb4)Ma3(Ab4GNb2(NNa3Ab4GNb6)Ma6)Mb4GNb4(Fa6)GN;Asn				GNb2(NNa3Ab4GNb4)Ma3(Ab4GNb2(NNa3Ab4GNb6)Ma6)Mb4GNb4(Fa6)GN;Asn							NNa3Ab4GNb3Ab4GNb2(Ab4GNb4)Ma3(Ab4GNb2(Ab4GNb3Ab4GNb6)Ma6)Mb4GNb4(Fa6)GN;Asn
324
325										NNa3Ab4GNb2(GNb4)Ma3(GNb2(NNa3Ab4GNb6)Ma6)Mb4GNb4(Fa6)GN;Asn		NNa3Ab4GNb2(GNb4)Ma3(NNa3Ab4GNb2(GNb6)Ma6)Mb4GNb4(Fa6)GN;Asn	Ab4GNb2(Ab4GNb4)Ma3(Ab4GNb2(NNa3Ab4GNb6)Ma6)Mb4GNb4(Fa6)GN;Asn			NNa3Ab4GNb2(GNb4)Ma3(NNa3Ab4GNb2(GNb6)Ma6)Mb4GNb4(Fa6)GN;Asn									Ab4GNb2(GNb4)Ma3(NNa3Ab4GNb2(NNa3Ab4GNb6)Ma6)Mb4GNb4(Fa6)GN;Asn		NNa3Ab4GNb2(NNa3Ab4GNb4)Ma3(Ab4GNb2Ma6)Mb4GNb4(Fa6)GN;Asn					Ab4GNb2(NNa3Ab4GNb4)Ma3(NNa3Ab4GNb2(NNa3Ab4GNb3Ab4GNb6)Ma6)Mb4GNb4(Fa6)GN;Asn
326
327								GNb2Ma3(NNa3Ab4GNb2(NNa3Ab4GNb6)Ma6)Mb4GNb4(Fa6)GN;Asn	NNa3Ab4GNb2(GNb4)Ma3(NNa3Ab4GNb2(Ab4GNb6)Ma6)Mb4GNb4(Fa6)GN;Asn				NNa3Ab4GNb2(NNa3Ab4GNb4)Ma3(Ab4GNb2(GNb6)Ma6)Mb4GNb4(Fa6)GN;Asn	Ab4GNb2(Ab4GNb4)Ma3(Ab4GNb2(NNa3Ab4GNb3Ab4GNb6)Ma6)Mb4GNb4(Fa6)GN;Asn	NNa3Ab4GNb2(Ab4GNb4)Ma3(NNa3Ab4GNb2(NNa3Ab4GNb6)Ma6)Mb4GNb4(Fa6)GN;Asn						NNa3Ab4GNb2(NNa3Ab4GNb4)Ma3(Ab4GNb2(GNb6)Ma6)Mb4GNb4(Fa6)GN;Asn				GNb2(Ab4GNb4)Ma3(NNa3Ab4GNb2(NNa3Ab4GNb6)Ma6)Mb4GNb4(Fa6)GN;Asn		NNa3Ab4GNb2(Ab4GNb4)Ma3(NNa3Ab4GNb2Ma6)Mb4GNb4(Fa6)GN;Asn					NNa3Ab4GNb3Ab4GNb2(Ab4GNb4)Ma3(NNa3Ab4GNb2(Ab4GNb3Ab4GNb6)Ma6)Mb4GNb4(Fa6)GN;Asn
328
329								Ab4GNb2(Ab4GNb4)Ma3(Ab4GNb2(Ab4GNb6)Ma6)Mb4GNb4(Fa6)GN;Asn	NNa3Ab4GNb2(GNb4)Ma3(Ab4GNb2(NNa3Ab4GNb6)Ma6)Mb4GNb4(Fa6)GN;Asn			NNa3Ab4GNb2(GNb4)Ma3(GNb2(NNa3Ab4GNb6)Ma6)Mb4GNb4(Fa6)GN;Asn	NNa3Ab4GNb2(NNa3Ab4GNb4)Ma3(GNb2(Ab4GNb6)Ma6)Mb4GNb4(Fa6)GN;Asn	NNa3Ab4GNb2(NNa3Ab4GNb4)Ma3(NNa3Ab4GNb2(Ab4GNb6)Ma6)Mb4GNb4(Fa6)GN;Asn		NNa3Ab4GNb2(GNb4)Ma3(GNb2(NNa3Ab4GNb6)Ma6)Mb4GNb4(Fa6)GN;Asn					NNa3Ab4GNb2(Ab4GNb4)Ma3(NNa3Ab4GNb2(GNb6)Ma6)Mb4GNb4(Fa6)GN;Asn				NNa3Ab4GNb2(NNa3Ab4GNb4)Ma3(NNa3Ab4GNb2Ma6)Mb4GNb4(Fa6)GN;Asn							NNa3Ab4GNb2(NNa3Ab4GNb4)Ma3(NNa3Ab4GNb2(NNa3Ab4GNb3Ab4GNb6)Ma6)Mb4GNb4(Fa6)GN;Asn
330
331										GNb2(NNa3Ab4GNb4)Ma3(NNa3Ab4GNb2(GNb6)Ma6)Mb4GNb4(Fa6)GN;Asn			NNa3Ab4GNb2(Ab4GNb4)Ma3(NNa3Ab4GNb2(GNb6)Ma6)Mb4GNb4(Fa6)GN;Asn	NNa3Ab4GNb2(NNa3Ab4GNb4)Ma3(Ab4GNb2(NNa3Ab4GNb6)Ma6)Mb4GNb4(Fa6)GN;Asn	Ab4GNb2(NNa3Ab4GNb4)Ma3(NNa3Ab4GNb2(NNa3Ab4GNb6)Ma6)Mb4GNb4(Fa6)GN;Asn												Ab4GNb2(NNa3Ab4GNb4)Ma3(NNa3Ab4GNb2Ma6)Mb4GNb4(Fa6)GN;Asn					NNa3Ab4GNb3Ab4GNb2(Ab4GNb4)Ma3(NNa3Ab4GNb2(NNa3Ab4GNb3Ab4GNb6)Ma6)Mb4GNb4(Fa6)GN;Asn
332
333								NNa3Ab4GNb2(NNa3Ab4GNb4)Ma3(GNb2(GNb6)Ma6)Mb4GNb4(Fa6)GN;Asn					NNa3Ab4GNb2(GNb4)Ma3(NNa3Ab4GNb2(Ab4GNb6)Ma6)Mb4GNb4(Fa6)GN;Asn																			NNa3Ab4GNb3Ab4GNb2(NNa3Ab4GNb4)Ma3(NNa3Ab4GNb2(NNa3Ab4GNb3Ab4GNb6)Ma6)Mb4GNb4(Fa6)GN;Asn
334
335									Ab4GNb2(GNb4)Ma3(NNa3Ab4GNb2(NNa3Ab4GNb6)Ma6)Mb4GNb4(Fa6)GN;Asn	GNb2(NNa3Ab4GNb4)Ma3(GNb2(NNa3Ab4GNb6)Ma6)Mb4GNb4(Fa6)GN;Asn		GNb2(NNa3Ab4GNb4)Ma3(NNa3Ab4GNb2(GNb6)Ma6)Mb4GNb4(Fa6)GN;Asn	NNa3Ab4GNb2(Ab4GNb4)Ma3(GNb2(NNa3Ab4GNb6)Ma6)Mb4GNb4(Fa6)GN;Asn	NNa3Ab4GNb2(Ab4GNb4)Ma3(NNa3Ab4GNb2(NNa3Ab4GNb6)Ma6)Mb4GNb4(Fa6)GN;Asn		GNb2(NNa3Ab4GNb4)Ma3(NNa3Ab4GNb2(GNb6)Ma6)Mb4GNb4(Fa6)GN;Asn					Ab4GNb2(NNa3Ab4GNb4)Ma3(NNa3Ab4GNb2(GNb6)Ma6)Mb4GNb4(Fa6)GN;Asn				NNa3Ab4GNb2Ma3(NNa3Ab4GNb2(NNa3Ab4GNb6)Ma6)Mb4GNb4(Fa6)GN;Asn
336
337													NNa3Ab4GNb2(GNb4)Ma3(Ab4GNb2(NNa3Ab4GNb6)Ma6)Mb4GNb4(Fa6)GN;Asn														NNa3Ab4GNb2Ma3(NNa3Ab4GNb2(Ab4GNb6)Ma6)Mb4GNb4(Fa6)GN;Asn
338
339								NNa3Ab4GNb2(GNb4)Ma3(NNa3Ab4GNb2(GNb6)Ma6)Mb4GNb4(Fa6)GN;Asn	GNb2(NNa3Ab4GNb4)Ma3(NNa3Ab4GNb2(Ab4GNb6)Ma6)Mb4GNb4(Fa6)GN;Asn	GNb2(GNb4)Ma3(NNa3Ab4GNb2(NNa3Ab4GNb6)Ma6)Mb4GNb4(Fa6)GN;Asn		GNb2(NNa3Ab4GNb4)Ma3(GNb2(NNa3Ab4GNb6)Ma6)Mb4GNb4(Fa6)GN;Asn	Ab4GNb2(NNa3Ab4GNb4)Ma3(NNa3Ab4GNb2(GNb6)Ma6)Mb4GNb4(Fa6)GN;Asn	Ab4GNb2(NNa3Ab4GNb4)Ma3(NNa3Ab4GNb2(NNa3Ab4GNb6)Ma6)Mb4GNb4(Fa6)GN;Asn		GNb2(NNa3Ab4GNb4)Ma3(GNb2(NNa3Ab4GNb6)Ma6)Mb4GNb4(Fa6)GN;Asn					NNa3Ab4GNb2(NNa3Ab4GNb4)Ma3(GNb2(Ab4GNb6)Ma6)Mb4GNb4(Fa6)GN;Asn						NNa3Ab4GNb2Ma3(Ab4GNb2(NNa3Ab4GNb6)Ma6)Mb4GNb4(Fa6)GN;Asn
340
341									GNb2(NNa3Ab4GNb4)Ma3(Ab4GNb2(NNa3Ab4GNb6)Ma6)Mb4GNb4(Fa6)GN;Asn				GNb2(NNa3Ab4GNb4)Ma3(NNa3Ab4GNb2(Ab4GNb6)Ma6)Mb4GNb4(Fa6)GN;Asn								NNa3Ab4GNb2(Ab4GNb4)Ma3(GNb2(NNa3Ab4GNb6)Ma6)Mb4GNb4(Fa6)GN;Asn				Ab4GNb2(Ab4GNb4)Ma3(Ab4GNb2(Ab4GNb3Ab4GNb6)Ma6)Mb4GNb4(Fa6)GN;Asn
342
343								NNa3Ab4GNb2(GNb4)Ma3(GNb2(NNa3Ab4GNb6)Ma6)Mb4GNb4(Fa6)GN;Asn		NNa3Ab4GNb2(NNa3Ab4GNb4)Ma3(Ab4GNb2Ma6)Mb4GNb4(Fa6)GN;Asn		GNb2(GNb4)Ma3(NNa3Ab4GNb2(NNa3Ab4GNb6)Ma6)Mb4GNb4(Fa6)GN;Asn	Ab4GNb2(NNa3Ab4GNb4)Ma3(GNb2(NNa3Ab4GNb6)Ma6)Mb4GNb4(Fa6)GN;Asn			GNb2(GNb4)Ma3(NNa3Ab4GNb2(NNa3Ab4GNb6)Ma6)Mb4GNb4(Fa6)GN;Asn									NNa3Ab4GNb2(NNa3Ab4GNb4)Ma3(Ab4GNb2(Ab4GNb6)Ma6)Mb4GNb4(Fa6)GN;Asn		Ab4GNb2Ma3(NNa3Ab4GNb2(NNa3Ab4GNb6)Ma6)Mb4GNb4(Fa6)GN;Asn
344
345										NNa3Ab4GNb2(Ab4GNb4)Ma3(NNa3Ab4GNb2Ma6)Mb4GNb4(Fa6)GN;Asn			GNb2(NNa3Ab4GNb4)Ma3(Ab4GNb2(NNa3Ab4GNb6)Ma6)Mb4GNb4(Fa6)GN;Asn	Ab4GNb2(Ab4GNb4)Ma3(NNa3Ab4GNb2(NNa3Ab4GNb3Ab4GNb6)Ma6)Mb4GNb4(Fa6)GN;Asn	NNa3Ab4GNb2(NNa3Ab4GNb4)Ma3(Ab4GNb3Ab4GNb2(Ab4GNb6)Ma6)Mb4GNb4(Fa6)GN;Asn										NNa3Ab4GNb2(Ab4GNb4)Ma3(Ab4GNb2(NNa3Ab4GNb6)Ma6)Mb4GNb4(Fa6)GN;Asn
346
347									GNb2(Ab4GNb4)Ma3(NNa3Ab4GNb2(NNa3Ab4GNb6)Ma6)Mb4GNb4(Fa6)GN;Asn			NNa3Ab4GNb2(NNa3Ab4GNb4)Ma3(Ab4GNb2Ma6)Mb4GNb4(Fa6)GN;Asn	Ab4GNb2(GNb4)Ma3(NNa3Ab4GNb2(NNa3Ab4GNb6)Ma6)Mb4GNb4(Fa6)GN;Asn	NNa3Ab4GNb2(NNa3Ab4GNb4)Ma3(NNa3Ab4GNb2(NNa3Ab4GNb6)Ma6)Mb4GNb4(Fa6)GN;Asn	NNa3Ab4GNb2(Ab4GNb4)Ma3(NNa3Ab4GNb3Ab4GNb2(Ab4GNb6)Ma6)Mb4GNb4(Fa6)GN;Asn	NNa3Ab4GNb2(NNa3Ab4GNb4)Ma3(Ab4GNb2Ma6)Mb4GNb4(Fa6)GN;Asn					Ab4GNb2(NNa3Ab4GNb4)Ma3(GNb2(NNa3Ab4GNb6)Ma6)Mb4GNb4(Fa6)GN;Asn
348
349								GNb2(NNa3Ab4GNb4)Ma3(NNa3Ab4GNb2(GNb6)Ma6)Mb4GNb4(Fa6)GN;Asn	NNa3Ab4GNb2(NNa3Ab4GNb4)Ma3(NNa3Ab4GNb2Ma6)Mb4GNb4(Fa6)GN;Asn	Ab4GNb2(NNa3Ab4GNb4)Ma3(NNa3Ab4GNb2Ma6)Mb4GNb4(Fa6)GN;Asn		NNa3Ab4GNb2(Ab4GNb4)Ma3(NNa3Ab4GNb2Ma6)Mb4GNb4(Fa6)GN;Asn	GNb2(Ab4GNb4)Ma3(NNa3Ab4GNb2(NNa3Ab4GNb6)Ma6)Mb4GNb4(Fa6)GN;Asn			NNa3Ab4GNb2(Ab4GNb4)Ma3(NNa3Ab4GNb2Ma6)Mb4GNb4(Fa6)GN;Asn									Ab4GNb2(NNa3Ab4GNb4)Ma3(NNa3Ab4GNb2(Ab4GNb6)Ma6)Mb4GNb4(Fa6)GN;Asn		Ab4GNb3Ab4GNb2(Ab4GNb4)Ma3(Ab4GNb2(GNb6)Ma6)Mb4GNb4(Fa6)GN;Asn
350
351													NNa3Ab4GNb2(NNa3Ab4GNb4)Ma3(NNa3Ab4GNb2Ma6)Mb4GNb4(Fa6)GN;Asn		Ab4GNb2(NNa3Ab4GNb4)Ma3(NNa3Ab4GNb3Ab4GNb2(Ab4GNb6)Ma6)Mb4GNb4(Fa6)GN;Asn						NNa3Ab4GNb2(GNb4)Ma3(NNa3Ab4GNb2(Ab4GNb6)Ma6)Mb4GNb4(Fa6)GN;Asn						Ab4GNb2(Ab4GNb4)Ma3(Ab4GNb2(GNb3Ab4GNb6)Ma6)Mb4GNb4(Fa6)GN;Asn
352
353								GNb2(NNa3Ab4GNb4)Ma3(GNb2(NNa3Ab4GNb6)Ma6)Mb4GNb4(Fa6)GN;Asn				Ab4GNb2(NNa3Ab4GNb4)Ma3(NNa3Ab4GNb2Ma6)Mb4GNb4(Fa6)GN;Asn			NNa3Ab4GNb2(Ab4GNb4)Ma3(NNa3Ab4GNb2(Ab4GNb3Ab4GNb6)Ma6)Mb4GNb4(Fa6)GN;Asn	Ab4GNb2(NNa3Ab4GNb4)Ma3(NNa3Ab4GNb2Ma6)Mb4GNb4(Fa6)GN;Asn					NNa3Ab4GNb2(GNb4)Ma3(Ab4GNb2(NNa3Ab4GNb6)Ma6)Mb4GNb4(Fa6)GN;Asn				Ab4GNb2(Ab4GNb4)Ma3(NNa3Ab4GNb2(NNa3Ab4GNb6)Ma6)Mb4GNb4(Fa6)GN;Asn		NNa3Ab4GNb2(Ab4GNb4)Ma3(Ab4GNb2(Ab4GNb6)Ma6)Mb4GNb4(Fa6)GN;Asn
354
355									NNa3Ab4GNb2Ma3(NNa3Ab4GNb2(NNa3Ab4GNb6)Ma6)Mb4GNb4(Fa6)GN;Asn					Ab4GNb2(NNa3Ab4GNb4)Ma3(NNa3Ab4GNb2(NNa3Ab4GNb3Ab4GNb6)Ma6)Mb4GNb4(Fa6)GN;Asn	NNa3Ab4GNb2(Ab4GNb4)Ma3(Ab4GNb2(NNa3Ab4GNb3Ab4GNb6)Ma6)Mb4GNb4(Fa6)GN;Asn												Ab4GNb2(NNa3Ab4GNb4)Ma3(Ab4GNb2(Ab4GNb6)Ma6)Mb4GNb4(Fa6)GN;Asn
356
357								GNb2(GNb4)Ma3(NNa3Ab4GNb2(NNa3Ab4GNb6)Ma6)Mb4GNb4(Fa6)GN;Asn					NNa3Ab4GNb2Ma3(NNa3Ab4GNb2(NNa3Ab4GNb6)Ma6)Mb4GNb4(Fa6)GN;Asn	NNa3Ab4GNb2(NNa3Ab4GNb4)Ma3(NNa3Ab4GNb2(NNa3Ab4GNb3Ab4GNb6)Ma6)Mb4GNb4(Fa6)GN;Asn	Ab4GNb2(NNa3Ab4GNb4)Ma3(NNa3Ab4GNb2(Ab4GNb3Ab4GNb6)Ma6)Mb4GNb4(Fa6)GN;Asn												Ab4GNb2(Ab4GNb4)Ma3(NNa3Ab4GNb2(Ab4GNb6)Ma6)Mb4GNb4(Fa6)GN;Asn
358
359																					Ab4GNb2(GNb4)Ma3(NNa3Ab4GNb2(NNa3Ab4GNb6)Ma6)Mb4GNb4(Fa6)GN;Asn						Ab4GNb2(Ab4GNb4)Ma3(Ab4GNb2(NNa3Ab4GNb6)Ma6)Mb4GNb4(Fa6)GN;Asn
360
361								NNa3Ab4GNb2(NNa3Ab4GNb4)Ma3(Ab4GNb2Ma6)Mb4GNb4(Fa6)GN;Asn	Ab4GNb2(Ab4GNb4)Ma3(Ab4GNb3Ab4GNb2(Ab4GNb6)Ma6)Mb4GNb4(Fa6)GN;Asn																NNa3Ab4GNb2(NNa3Ab4GNb4)Ma3(NNa3Ab4GNb2(GNb6)Ma6)Mb4GNb4(Fa6)GN;Asn
362
363								NNa3Ab4GNb2(Ab4GNb4)Ma3(NNa3Ab4GNb2Ma6)Mb4GNb4(Fa6)GN;Asn	Ab4GNb2(Ab4GNb4)Ma3(Ab4GNb2(Ab4GNb3Ab4GNb6)Ma6)Mb4GNb4(Fa6)GN;Asn	NNa3Ab4GNb2Ma3(NNa3Ab4GNb2(Ab4GNb6)Ma6)Mb4GNb4(Fa6)GN;Asn			Ab4GNb2(Ab4GNb4)Ma3(Ab4GNb2(Ab4GNb3Ab4GNb6)Ma6)Mb4GNb4(Fa6)GN;Asn		Ab4GNb2(Ab4GNb4)Ma3(NNa3Ab4GNb2(NNa3Ab4GNb3Ab4GNb6)Ma6)Mb4GNb4(Fa6)GN;Asn						GNb2(NNa3Ab4GNb4)Ma3(NNa3Ab4GNb2(Ab4GNb6)Ma6)Mb4GNb4(Fa6)GN;Asn						NNa3Ab4GNb2(NNa3Ab4GNb4)Ma3(Ab4GNb2(GNb6)Ma6)Mb4GNb4(Fa6)GN;Asn
364
365									NNa3Ab4GNb2(NNa3Ab4GNb4)Ma3(Ab4GNb2(Ab4GNb6)Ma6)Mb4GNb4(Fa6)GN;Asn	NNa3Ab4GNb2Ma3(Ab4GNb2(NNa3Ab4GNb6)Ma6)Mb4GNb4(Fa6)GN;Asn			NNa3Ab4GNb2(NNa3Ab4GNb4)Ma3(Ab4GNb2(Ab4GNb6)Ma6)Mb4GNb4(Fa6)GN;Asn		NNa3Ab4GNb2(NNa3Ab4GNb4)Ma3(NNa3Ab4GNb2(NNa3Ab4GNb6)Ma6)Mb4GNb4(Fa6)GN;Asn						GNb2(NNa3Ab4GNb4)Ma3(Ab4GNb2(NNa3Ab4GNb6)Ma6)Mb4GNb4(Fa6)GN;Asn						NNa3Ab4GNb2(Ab4GNb4)Ma3(NNa3Ab4GNb2(GNb6)Ma6)Mb4GNb4(Fa6)GN;Asn
366
367								Ab4GNb2(NNa3Ab4GNb4)Ma3(NNa3Ab4GNb2Ma6)Mb4GNb4(Fa6)GN;Asn	NNa3Ab4GNb2(Ab4GNb4)Ma3(Ab4GNb2(NNa3Ab4GNb6)Ma6)Mb4GNb4(Fa6)GN;Asn			NNa3Ab4GNb2Ma3(NNa3Ab4GNb2(Ab4GNb6)Ma6)Mb4GNb4(Fa6)GN;Asn	NNa3Ab4GNb2(Ab4GNb4)Ma3(Ab4GNb2(NNa3Ab4GNb6)Ma6)Mb4GNb4(Fa6)GN;Asn			NNa3Ab4GNb2Ma3(NNa3Ab4GNb2(Ab4GNb6)Ma6)Mb4GNb4(Fa6)GN;Asn
368
369										Ab4GNb2Ma3(NNa3Ab4GNb2(NNa3Ab4GNb6)Ma6)Mb4GNb4(Fa6)GN;Asn		NNa3Ab4GNb2Ma3(Ab4GNb2(NNa3Ab4GNb6)Ma6)Mb4GNb4(Fa6)GN;Asn				NNa3Ab4GNb2Ma3(Ab4GNb2(NNa3Ab4GNb6)Ma6)Mb4GNb4(Fa6)GN;Asn
370
371									Ab4GNb2(NNa3Ab4GNb4)Ma3(NNa3Ab4GNb2(Ab4GNb6)Ma6)Mb4GNb4(Fa6)GN;Asn				Ab4GNb2(NNa3Ab4GNb4)Ma3(NNa3Ab4GNb2(Ab4GNb6)Ma6)Mb4GNb4(Fa6)GN;Asn								GNb2(Ab4GNb4)Ma3(NNa3Ab4GNb2(NNa3Ab4GNb6)Ma6)Mb4GNb4(Fa6)GN;Asn				NNa3Ab4GNb2(NNa3Ab4GNb4)Ma3(GNb2(NNa3Ab4GNb6)Ma6)Mb4GNb4(Fa6)GN;Asn		Ab4GNb2(NNa3Ab4GNb4)Ma3(NNa3Ab4GNb2(GNb6)Ma6)Mb4GNb4(Fa6)GN;Asn
372
373												Ab4GNb2Ma3(NNa3Ab4GNb2(NNa3Ab4GNb6)Ma6)Mb4GNb4(Fa6)GN;Asn			NNa3Ab4GNb2(NNa3Ab4GNb4)Ma3(NNa3Ab4GNb3Ab4GNb2(Ab4GNb6)Ma6)Mb4GNb4(Fa6)GN;Asn	Ab4GNb2Ma3(NNa3Ab4GNb2(NNa3Ab4GNb6)Ma6)Mb4GNb4(Fa6)GN;Asn					NNa3Ab4GNb2(NNa3Ab4GNb4)Ma3(NNa3Ab4GNb2Ma6)Mb4GNb4(Fa6)GN;Asn
374
375									Ab4GNb2(Ab4GNb4)Ma3(NNa3Ab4GNb2(NNa3Ab4GNb6)Ma6)Mb4GNb4(Fa6)GN;Asn				Ab4GNb2(Ab4GNb4)Ma3(NNa3Ab4GNb2(NNa3Ab4GNb6)Ma6)Mb4GNb4(Fa6)GN;Asn		NNa3Ab4GNb2(NNa3Ab4GNb4)Ma3(Ab4GNb3Ab4GNb2(NNa3Ab4GNb6)Ma6)Mb4GNb4(Fa6)GN;Asn												NNa3Ab4GNb2(NNa3Ab4GNb4)Ma3(GNb2(Ab4GNb6)Ma6)Mb4GNb4(Fa6)GN;Asn
376
377																											NNa3Ab4GNb2(Ab4GNb4)Ma3(GNb2(NNa3Ab4GNb6)Ma6)Mb4GNb4(Fa6)GN;Asn
378
379															NNa3Ab4GNb2(Ab4GNb4)Ma3(NNa3Ab4GNb3Ab4GNb2(NNa3Ab4GNb6)Ma6)Mb4GNb4(Fa6)GN;Asn						NNa3Ab4GNb2Ma3(NNa3Ab4GNb2(NNa3Ab4GNb6)Ma6)Mb4GNb4(Fa6)GN;Asn				NNa3Ab4GNb2(GNb4)Ma3(NNa3Ab4GNb2(NNa3Ab4GNb6)Ma6)Mb4GNb4(Fa6)GN;Asn
380
381								NNa3Ab4GNb2Ma3(NNa3Ab4GNb2(Ab4GNb6)Ma6)Mb4GNb4(Fa6)GN;Asn
382
383								NNa3Ab4GNb2Ma3(Ab4GNb2(NNa3Ab4GNb6)Ma6)Mb4GNb4(Fa6)GN;Asn		NNa3Ab4GNb2(Ab4GNb4)Ma3(Ab4GNb2(Ab4GNb6)Ma6)Mb4GNb4(Fa6)GN;Asn			NNa3Ab4GNb2(NNa3Ab4GNb4)Ma3(NNa3Ab4GNb2(GNb6)Ma6)Mb4GNb4(Fa6)GN;Asn		Ab4GNb2(NNa3Ab4GNb4)Ma3(NNa3Ab4GNb3Ab4GNb2(NNa3Ab4GNb6)Ma6)Mb4GNb4(Fa6)GN;Asn												Ab4GNb2(NNa3Ab4GNb4)Ma3(GNb2(NNa3Ab4GNb6)Ma6)Mb4GNb4(Fa6)GN;Asn
384
385										Ab4GNb2(NNa3Ab4GNb4)Ma3(Ab4GNb2(Ab4GNb6)Ma6)Mb4GNb4(Fa6)GN;Asn					NNa3Ab4GNb2(NNa3Ab4GNb4)Ma3(NNa3Ab4GNb2(Ab4GNb3Ab4GNb6)Ma6)Mb4GNb4(Fa6)GN;Asn						Ab4GNb2(Ab4GNb4)Ma3(Ab4GNb3Ab4GNb2(Ab4GNb6)Ma6)Mb4GNb4(Fa6)GN;Asn
386
387								Ab4GNb2Ma3(NNa3Ab4GNb2(NNa3Ab4GNb6)Ma6)Mb4GNb4(Fa6)GN;Asn		Ab4GNb2(Ab4GNb4)Ma3(NNa3Ab4GNb2(Ab4GNb6)Ma6)Mb4GNb4(Fa6)GN;Asn		Ab4GNb2(Ab4GNb4)Ma3(Ab4GNb2(GNb3Ab4GNb6)Ma6)Mb4GNb4(Fa6)GN;Asn			NNa3Ab4GNb2(Ab4GNb4)Ma3(NNa3Ab4GNb2(NNa3Ab4GNb3Ab4GNb6)Ma6)Mb4GNb4(Fa6)GN;Asn	Ab4GNb2(Ab4GNb4)Ma3(Ab4GNb2(GNb3Ab4GNb6)Ma6)Mb4GNb4(Fa6)GN;Asn					Ab4GNb2(Ab4GNb4)Ma3(Ab4GNb2(Ab4GNb3Ab4GNb6)Ma6)Mb4GNb4(Fa6)GN;Asn						NNa3Ab4GNb2(GNb4)Ma3(NNa3Ab4GNb2(Ab4GNb6)Ma6)Mb4GNb4(Fa6)GN;Asn
388
389										Ab4GNb2(Ab4GNb4)Ma3(Ab4GNb2(NNa3Ab4GNb6)Ma6)Mb4GNb4(Fa6)GN;Asn		NNa3Ab4GNb2(Ab4GNb4)Ma3(Ab4GNb2(Ab4GNb6)Ma6)Mb4GNb4(Fa6)GN;Asn			NNa3Ab4GNb2(NNa3Ab4GNb4)Ma3(Ab4GNb2(NNa3Ab4GNb3Ab4GNb6)Ma6)Mb4GNb4(Fa6)GN;Asn	NNa3Ab4GNb2(NNa3Ab4GNb4)Ma3(Ab4GNb2(GNb6)Ma6)Mb4GNb4(Fa6)GN;Asn					NNa3Ab4GNb2(NNa3Ab4GNb4)Ma3(Ab4GNb2(Ab4GNb6)Ma6)Mb4GNb4(Fa6)GN;Asn						NNa3Ab4GNb2(GNb4)Ma3(Ab4GNb2(NNa3Ab4GNb6)Ma6)Mb4GNb4(Fa6)GN;Asn
390
391										NNa3Ab4GNb2(NNa3Ab4GNb4)Ma3(Ab4GNb2(GNb6)Ma6)Mb4GNb4(Fa6)GN;Asn		Ab4GNb2(NNa3Ab4GNb4)Ma3(Ab4GNb2(Ab4GNb6)Ma6)Mb4GNb4(Fa6)GN;Asn				NNa3Ab4GNb2(NNa3Ab4GNb4)Ma3(GNb2(Ab4GNb6)Ma6)Mb4GNb4(Fa6)GN;Asn					NNa3Ab4GNb2(Ab4GNb4)Ma3(Ab4GNb2(NNa3Ab4GNb6)Ma6)Mb4GNb4(Fa6)GN;Asn				GNb2(NNa3Ab4GNb4)Ma3(NNa3Ab4GNb2(NNa3Ab4GNb6)Ma6)Mb4GNb4(Fa6)GN;Asn
392
393										NNa3Ab4GNb2(NNa3Ab4GNb4)Ma3(GNb2(Ab4GNb6)Ma6)Mb4GNb4(Fa6)GN;Asn		Ab4GNb2(Ab4GNb4)Ma3(NNa3Ab4GNb2(Ab4GNb6)Ma6)Mb4GNb4(Fa6)GN;Asn	NNa3Ab4GNb2(NNa3Ab4GNb4)Ma3(GNb2(NNa3Ab4GNb6)Ma6)Mb4GNb4(Fa6)GN;Asn			NNa3Ab4GNb2(Ab4GNb4)Ma3(NNa3Ab4GNb2(GNb6)Ma6)Mb4GNb4(Fa6)GN;Asn
394
395										NNa3Ab4GNb2(Ab4GNb4)Ma3(NNa3Ab4GNb2(GNb6)Ma6)Mb4GNb4(Fa6)GN;Asn		Ab4GNb2(Ab4GNb4)Ma3(Ab4GNb2(NNa3Ab4GNb6)Ma6)Mb4GNb4(Fa6)GN;Asn			Ab4GNb2(NNa3Ab4GNb4)Ma3(NNa3Ab4GNb2(NNa3Ab4GNb3Ab4GNb6)Ma6)Mb4GNb4(Fa6)GN;Asn	NNa3Ab4GNb2(GNb4)Ma3(NNa3Ab4GNb2(Ab4GNb6)Ma6)Mb4GNb4(Fa6)GN;Asn					Ab4GNb2(NNa3Ab4GNb4)Ma3(NNa3Ab4GNb2(Ab4GNb6)Ma6)Mb4GNb4(Fa6)GN;Asn						Ab4GNb2(GNb4)Ma3(NNa3Ab4GNb2(NNa3Ab4GNb6)Ma6)Mb4GNb4(Fa6)GN;Asn
396
397									NNa3Ab4GNb2(Ab4GNb4)Ma3(Ab4GNb3Ab4GNb2(Ab4GNb6)Ma6)Mb4GNb4(Fa6)GN;Asn	NNa3Ab4GNb2(GNb4)Ma3(NNa3Ab4GNb2(Ab4GNb6)Ma6)Mb4GNb4(Fa6)GN;Asn		NNa3Ab4GNb2(NNa3Ab4GNb4)Ma3(Ab4GNb2(GNb6)Ma6)Mb4GNb4(Fa6)GN;Asn				NNa3Ab4GNb2(Ab4GNb4)Ma3(GNb2(NNa3Ab4GNb6)Ma6)Mb4GNb4(Fa6)GN;Asn
398
399									Ab4GNb2(Ab4GNb4)Ma3(Ab4GNb2(NNa3Ab4GNb3Ab4GNb6)Ma6)Mb4GNb4(Fa6)GN;Asn	NNa3Ab4GNb2(Ab4GNb4)Ma3(GNb2(NNa3Ab4GNb6)Ma6)Mb4GNb4(Fa6)GN;Asn		NNa3Ab4GNb2(NNa3Ab4GNb4)Ma3(GNb2(Ab4GNb6)Ma6)Mb4GNb4(Fa6)GN;Asn				NNa3Ab4GNb2(GNb4)Ma3(Ab4GNb2(NNa3Ab4GNb6)Ma6)Mb4GNb4(Fa6)GN;Asn					Ab4GNb2(Ab4GNb4)Ma3(NNa3Ab4GNb2(NNa3Ab4GNb6)Ma6)Mb4GNb4(Fa6)GN;Asn				Ab4GNb2(Ab4GNb4)Ma3(Ab4GNb2(NNa3Ab4GNb3Ab4GNb6)Ma6)Mb4GNb4(Fa6)GN;Asn		GNb2(NNa3Ab4GNb4)Ma3(NNa3Ab4GNb2(Ab4GNb6)Ma6)Mb4GNb4(Fa6)GN;Asn
400
401								Ab4GNb2(Ab4GNb4)Ma3(Ab4GNb2(GNb3Ab4GNb6)Ma6)Mb4GNb4(Fa6)GN;Asn	NNa3Ab4GNb2(NNa3Ab4GNb4)Ma3(NNa3Ab4GNb2(Ab4GNb6)Ma6)Mb4GNb4(Fa6)GN;Asn	NNa3Ab4GNb2(GNb4)Ma3(Ab4GNb2(NNa3Ab4GNb6)Ma6)Mb4GNb4(Fa6)GN;Asn		NNa3Ab4GNb2(Ab4GNb4)Ma3(NNa3Ab4GNb2(GNb6)Ma6)Mb4GNb4(Fa6)GN;Asn	NNa3Ab4GNb2(GNb4)Ma3(NNa3Ab4GNb2(NNa3Ab4GNb6)Ma6)Mb4GNb4(Fa6)GN;Asn		NNa3Ab4GNb2(NNa3Ab4GNb4)Ma3(NNa3Ab4GNb3Ab4GNb2(NNa3Ab4GNb6)Ma6)Mb4GNb4(Fa6)GN;Asn	Ab4GNb2(NNa3Ab4GNb4)Ma3(NNa3Ab4GNb2(GNb6)Ma6)Mb4GNb4(Fa6)GN;Asn									NNa3Ab4GNb2(NNa3Ab4GNb4)Ma3(NNa3Ab4GNb2(Ab4GNb6)Ma6)Mb4GNb4(Fa6)GN;Asn		GNb2(NNa3Ab4GNb4)Ma3(Ab4GNb2(NNa3Ab4GNb6)Ma6)Mb4GNb4(Fa6)GN;Asn
402
403								NNa3Ab4GNb2(Ab4GNb4)Ma3(Ab4GNb2(Ab4GNb6)Ma6)Mb4GNb4(Fa6)GN;Asn	NNa3Ab4GNb2(NNa3Ab4GNb4)Ma3(Ab4GNb2(NNa3Ab4GNb6)Ma6)Mb4GNb4(Fa6)GN;Asn	Ab4GNb2(NNa3Ab4GNb4)Ma3(NNa3Ab4GNb2(GNb6)Ma6)Mb4GNb4(Fa6)GN;Asn		NNa3Ab4GNb2(GNb4)Ma3(NNa3Ab4GNb2(Ab4GNb6)Ma6)Mb4GNb4(Fa6)GN;Asn				GNb2(NNa3Ab4GNb4)Ma3(NNa3Ab4GNb2(Ab4GNb6)Ma6)Mb4GNb4(Fa6)GN;Asn									NNa3Ab4GNb2(NNa3Ab4GNb4)Ma3(Ab4GNb2(NNa3Ab4GNb6)Ma6)Mb4GNb4(Fa6)GN;Asn
404
405								Ab4GNb2(NNa3Ab4GNb4)Ma3(Ab4GNb2(Ab4GNb6)Ma6)Mb4GNb4(Fa6)GN;Asn		GNb2(NNa3Ab4GNb4)Ma3(NNa3Ab4GNb2(Ab4GNb6)Ma6)Mb4GNb4(Fa6)GN;Asn		NNa3Ab4GNb2(Ab4GNb4)Ma3(GNb2(NNa3Ab4GNb6)Ma6)Mb4GNb4(Fa6)GN;Asn				Ab4GNb2(NNa3Ab4GNb4)Ma3(GNb2(NNa3Ab4GNb6)Ma6)Mb4GNb4(Fa6)GN;Asn
406
407								Ab4GNb2(Ab4GNb4)Ma3(NNa3Ab4GNb2(Ab4GNb6)Ma6)Mb4GNb4(Fa6)GN;Asn	NNa3Ab4GNb2(Ab4GNb4)Ma3(NNa3Ab4GNb2(NNa3Ab4GNb6)Ma6)Mb4GNb4(Fa6)GN;Asn	Ab4GNb2(NNa3Ab4GNb4)Ma3(GNb2(NNa3Ab4GNb6)Ma6)Mb4GNb4(Fa6)GN;Asn		NNa3Ab4GNb2(GNb4)Ma3(Ab4GNb2(NNa3Ab4GNb6)Ma6)Mb4GNb4(Fa6)GN;Asn				GNb2(NNa3Ab4GNb4)Ma3(Ab4GNb2(NNa3Ab4GNb6)Ma6)Mb4GNb4(Fa6)GN;Asn									NNa3Ab4GNb2(Ab4GNb4)Ma3(NNa3Ab4GNb2(NNa3Ab4GNb6)Ma6)Mb4GNb4(Fa6)GN;Asn		GNb2(Ab4GNb4)Ma3(NNa3Ab4GNb2(NNa3Ab4GNb6)Ma6)Mb4GNb4(Fa6)GN;Asn
408
409								Ab4GNb2(Ab4GNb4)Ma3(Ab4GNb2(NNa3Ab4GNb6)Ma6)Mb4GNb4(Fa6)GN;Asn		GNb2(NNa3Ab4GNb4)Ma3(Ab4GNb2(NNa3Ab4GNb6)Ma6)Mb4GNb4(Fa6)GN;Asn		Ab4GNb2(NNa3Ab4GNb4)Ma3(NNa3Ab4GNb2(GNb6)Ma6)Mb4GNb4(Fa6)GN;Asn			NNa3Ab4GNb2(NNa3Ab4GNb4)Ma3(NNa3Ab4GNb2(NNa3Ab4GNb3Ab4GNb6)Ma6)Mb4GNb4(Fa6)GN;Asn	Ab4GNb2(GNb4)Ma3(NNa3Ab4GNb2(NNa3Ab4GNb6)Ma6)Mb4GNb4(Fa6)GN;Asn											NNa3Ab4GNb2(NNa3Ab4GNb4)Ma3(NNa3Ab4GNb2Ma6)Mb4GNb4(Fa6)GN;Asn
410
411								NNa3Ab4GNb2(NNa3Ab4GNb4)Ma3(NNa3Ab4GNb2Ma6)Mb4GNb4(Fa6)GN;Asn	Ab4GNb2(NNa3Ab4GNb4)Ma3(NNa3Ab4GNb2(NNa3Ab4GNb6)Ma6)Mb4GNb4(Fa6)GN;Asn	Ab4GNb2(GNb4)Ma3(NNa3Ab4GNb2(NNa3Ab4GNb6)Ma6)Mb4GNb4(Fa6)GN;Asn		GNb2(NNa3Ab4GNb4)Ma3(NNa3Ab4GNb2(Ab4GNb6)Ma6)Mb4GNb4(Fa6)GN;Asn				GNb2(Ab4GNb4)Ma3(NNa3Ab4GNb2(NNa3Ab4GNb6)Ma6)Mb4GNb4(Fa6)GN;Asn									Ab4GNb2(NNa3Ab4GNb4)Ma3(NNa3Ab4GNb2(NNa3Ab4GNb6)Ma6)Mb4GNb4(Fa6)GN;Asn
412
413										GNb2(Ab4GNb4)Ma3(NNa3Ab4GNb2(NNa3Ab4GNb6)Ma6)Mb4GNb4(Fa6)GN;Asn		Ab4GNb2(NNa3Ab4GNb4)Ma3(GNb2(NNa3Ab4GNb6)Ma6)Mb4GNb4(Fa6)GN;Asn	GNb2(NNa3Ab4GNb4)Ma3(NNa3Ab4GNb2(NNa3Ab4GNb6)Ma6)Mb4GNb4(Fa6)GN;Asn			NNa3Ab4GNb2(NNa3Ab4GNb4)Ma3(NNa3Ab4GNb2Ma6)Mb4GNb4(Fa6)GN;Asn
414
415										NNa3Ab4GNb2(NNa3Ab4GNb4)Ma3(NNa3Ab4GNb2Ma6)Mb4GNb4(Fa6)GN;Asn		GNb2(NNa3Ab4GNb4)Ma3(Ab4GNb2(NNa3Ab4GNb6)Ma6)Mb4GNb4(Fa6)GN;Asn															NNa3Ab4GNb2Ma3(NNa3Ab4GNb2(NNa3Ab4GNb6)Ma6)Mb4GNb4(Fa6)GN;Asn
416
417								NNa3Ab4GNb2Ma3(NNa3Ab4GNb2(NNa3Ab4GNb6)Ma6)Mb4GNb4(Fa6)GN;Asn	NNa3Ab4GNb2(NNa3Ab4GNb4)Ma3(Ab4GNb3Ab4GNb2(Ab4GNb6)Ma6)Mb4GNb4(Fa6)GN;Asn			Ab4GNb2(GNb4)Ma3(NNa3Ab4GNb2(NNa3Ab4GNb6)Ma6)Mb4GNb4(Fa6)GN;Asn
418
419									Ab4GNb2(Ab4GNb4)Ma3(NNa3Ab4GNb2(NNa3Ab4GNb3Ab4GNb6)Ma6)Mb4GNb4(Fa6)GN;Asn			GNb2(Ab4GNb4)Ma3(NNa3Ab4GNb2(NNa3Ab4GNb6)Ma6)Mb4GNb4(Fa6)GN;Asn				NNa3Ab4GNb2Ma3(NNa3Ab4GNb2(NNa3Ab4GNb6)Ma6)Mb4GNb4(Fa6)GN;Asn
420
421									NNa3Ab4GNb2(NNa3Ab4GNb4)Ma3(NNa3Ab4GNb2(NNa3Ab4GNb6)Ma6)Mb4GNb4(Fa6)GN;Asn	NNa3Ab4GNb2Ma3(NNa3Ab4GNb2(NNa3Ab4GNb6)Ma6)Mb4GNb4(Fa6)GN;Asn		NNa3Ab4GNb2(NNa3Ab4GNb4)Ma3(NNa3Ab4GNb2Ma6)Mb4GNb4(Fa6)GN;Asn	Ab4GNb2(Ab4GNb4)Ma3(Ab4GNb2(NNa3Ab4GNb3Ab4GNb6)Ma6)Mb4GNb4(Fa6)GN;Asn								NNa3Ab4GNb2(Ab4GNb4)Ma3(Ab4GNb3Ab4GNb2(Ab4GNb6)Ma6)Mb4GNb4(Fa6)GN;Asn						Ab4GNb3Ab4GNb2(Ab4GNb4)Ma3(Ab4GNb2(Ab4GNb6)Ma6)Mb4GNb4(Fa6)GN;Asn
422
423								Ab4GNb2(Ab4GNb4)Ma3(Ab4GNb2(Ab4GNb3Ab4GNb6)Ma6)Mb4GNb4(Fa6)GN;Asn					NNa3Ab4GNb2(NNa3Ab4GNb4)Ma3(NNa3Ab4GNb2(Ab4GNb6)Ma6)Mb4GNb4(Fa6)GN;Asn								NNa3Ab4GNb2(Ab4GNb4)Ma3(Ab4GNb2(Ab4GNb3Ab4GNb6)Ma6)Mb4GNb4(Fa6)GN;Asn						Ab4GNb2(Ab4GNb4)Ma3(Ab4GNb2(Ab4GNb3Ab4GNb6)Ma6)Mb4GNb4(Fa6)GN;Asn
424
425								NNa3Ab4GNb2(NNa3Ab4GNb4)Ma3(Ab4GNb2(Ab4GNb6)Ma6)Mb4GNb4(Fa6)GN;Asn					NNa3Ab4GNb2(NNa3Ab4GNb4)Ma3(Ab4GNb2(NNa3Ab4GNb6)Ma6)Mb4GNb4(Fa6)GN;Asn			Ab4GNb2(Ab4GNb4)Ma3(Ab4GNb2(Ab4GNb3Ab4GNb6)Ma6)Mb4GNb4(Fa6)GN;Asn					NNa3Ab4GNb2(NNa3Ab4GNb4)Ma3(NNa3Ab4GNb2(Ab4GNb6)Ma6)Mb4GNb4(Fa6)GN;Asn				Ab4GNb2(Ab4GNb4)Ma3(NNa3Ab4GNb2(NNa3Ab4GNb3Ab4GNb6)Ma6)Mb4GNb4(Fa6)GN;Asn		NNa3Ab4GNb2(NNa3Ab4GNb4)Ma3(Ab4GNb2(Ab4GNb6)Ma6)Mb4GNb4(Fa6)GN;Asn
426
427								NNa3Ab4GNb2(Ab4GNb4)Ma3(Ab4GNb2(NNa3Ab4GNb6)Ma6)Mb4GNb4(Fa6)GN;Asn		NNa3Ab4GNb2(NNa3Ab4GNb4)Ma3(Ab4GNb2(Ab4GNb6)Ma6)Mb4GNb4(Fa6)GN;Asn		NNa3Ab4GNb2Ma3(NNa3Ab4GNb2(NNa3Ab4GNb6)Ma6)Mb4GNb4(Fa6)GN;Asn				NNa3Ab4GNb2(NNa3Ab4GNb4)Ma3(Ab4GNb2(Ab4GNb6)Ma6)Mb4GNb4(Fa6)GN;Asn					NNa3Ab4GNb2(NNa3Ab4GNb4)Ma3(Ab4GNb2(NNa3Ab4GNb6)Ma6)Mb4GNb4(Fa6)GN;Asn				NNa3Ab4GNb2(NNa3Ab4GNb4)Ma3(NNa3Ab4GNb2(NNa3Ab4GNb6)Ma6)Mb4GNb4(Fa6)GN;Asn		NNa3Ab4GNb2(Ab4GNb4)Ma3(Ab4GNb2(NNa3Ab4GNb6)Ma6)Mb4GNb4(Fa6)GN;Asn
428
429									NNa3Ab4GNb2(NNa3Ab4GNb4)Ma3(NNa3Ab4GNb3Ab4GNb2(Ab4GNb6)Ma6)Mb4GNb4(Fa6)GN;Asn	NNa3Ab4GNb2(Ab4GNb4)Ma3(Ab4GNb2(NNa3Ab4GNb6)Ma6)Mb4GNb4(Fa6)GN;Asn			NNa3Ab4GNb2(Ab4GNb4)Ma3(NNa3Ab4GNb2(NNa3Ab4GNb6)Ma6)Mb4GNb4(Fa6)GN;Asn			NNa3Ab4GNb2(NNa3Ab4GNb4)Ma3(NNa3Ab4GNb2(GNb6)Ma6)Mb4GNb4(Fa6)GN;Asn
430
431								Ab4GNb2(NNa3Ab4GNb4)Ma3(NNa3Ab4GNb2(Ab4GNb6)Ma6)Mb4GNb4(Fa6)GN;Asn	Ab4GNb2(NNa3Ab4GNb4)Ma3(NNa3Ab4GNb2(NNa3Ab4GNb3Ab4GNb6)Ma6)Mb4GNb4(Fa6)GN;Asn												NNa3Ab4GNb2(Ab4GNb4)Ma3(NNa3Ab4GNb2(NNa3Ab4GNb6)Ma6)Mb4GNb4(Fa6)GN;Asn						Ab4GNb2(NNa3Ab4GNb4)Ma3(NNa3Ab4GNb2(Ab4GNb6)Ma6)Mb4GNb4(Fa6)GN;Asn
432
433									NNa3Ab4GNb2(NNa3Ab4GNb4)Ma3(NNa3Ab4GNb3Ab4GNb2(NNa3Ab4GNb6)Ma6)Mb4GNb4(Fa6)GN;Asn	Ab4GNb2(NNa3Ab4GNb4)Ma3(NNa3Ab4GNb2(Ab4GNb6)Ma6)Mb4GNb4(Fa6)GN;Asn		Ab4GNb2(Ab4GNb4)Ma3(Ab4GNb2(Ab4GNb3Ab4GNb6)Ma6)Mb4GNb4(Fa6)GN;Asn	Ab4GNb2(NNa3Ab4GNb4)Ma3(NNa3Ab4GNb2(NNa3Ab4GNb6)Ma6)Mb4GNb4(Fa6)GN;Asn			Ab4GNb2(NNa3Ab4GNb4)Ma3(NNa3Ab4GNb2(Ab4GNb6)Ma6)Mb4GNb4(Fa6)GN;Asn
434
435								Ab4GNb2(Ab4GNb4)Ma3(NNa3Ab4GNb2(NNa3Ab4GNb6)Ma6)Mb4GNb4(Fa6)GN;Asn	NNa3Ab4GNb2(NNa3Ab4GNb4)Ma3(NNa3Ab4GNb2(NNa3Ab4GNb3Ab4GNb6)Ma6)Mb4GNb4(Fa6)GN;Asn			NNa3Ab4GNb2(NNa3Ab4GNb4)Ma3(Ab4GNb2(Ab4GNb6)Ma6)Mb4GNb4(Fa6)GN;Asn									Ab4GNb2(NNa3Ab4GNb4)Ma3(NNa3Ab4GNb2(NNa3Ab4GNb6)Ma6)Mb4GNb4(Fa6)GN;Asn				Ab4GNb2(NNa3Ab4GNb4)Ma3(NNa3Ab4GNb2(NNa3Ab4GNb3Ab4GNb6)Ma6)Mb4GNb4(Fa6)GN;Asn		Ab4GNb2(Ab4GNb4)Ma3(NNa3Ab4GNb2(NNa3Ab4GNb6)Ma6)Mb4GNb4(Fa6)GN;Asn
436
437										Ab4GNb2(Ab4GNb4)Ma3(NNa3Ab4GNb2(NNa3Ab4GNb6)Ma6)Mb4GNb4(Fa6)GN;Asn		NNa3Ab4GNb2(Ab4GNb4)Ma3(Ab4GNb2(NNa3Ab4GNb6)Ma6)Mb4GNb4(Fa6)GN;Asn													NNa3Ab4GNb2(NNa3Ab4GNb4)Ma3(NNa3Ab4GNb2(NNa3Ab4GNb3Ab4GNb6)Ma6)Mb4GNb4(Fa6)GN;Asn
438
439																NNa3Ab4GNb2(NNa3Ab4GNb4)Ma3(GNb2(NNa3Ab4GNb6)Ma6)Mb4GNb4(Fa6)GN;Asn
440
441								NNa3Ab4GNb2(Ab4GNb4)Ma3(Ab4GNb2(Ab4GNb3Ab4GNb6)Ma6)Mb4GNb4(Fa6)GN;Asn				Ab4GNb2(NNa3Ab4GNb4)Ma3(NNa3Ab4GNb2(Ab4GNb6)Ma6)Mb4GNb4(Fa6)GN;Asn				NNa3Ab4GNb2(Ab4GNb4)Ma3(Ab4GNb2(NNa3Ab4GNb6)Ma6)Mb4GNb4(Fa6)GN;Asn					NNa3Ab4GNb2(NNa3Ab4GNb4)Ma3(Ab4GNb3Ab4GNb2(Ab4GNb6)Ma6)Mb4GNb4(Fa6)GN;Asn
442
443								NNa3Ab4GNb2(NNa3Ab4GNb4)Ma3(NNa3Ab4GNb2(Ab4GNb6)Ma6)Mb4GNb4(Fa6)GN;Asn													NNa3Ab4GNb2(NNa3Ab4GNb4)Ma3(Ab4GNb2(Ab4GNb3Ab4GNb6)Ma6)Mb4GNb4(Fa6)GN;Asn
444
445								NNa3Ab4GNb2(NNa3Ab4GNb4)Ma3(Ab4GNb2(NNa3Ab4GNb6)Ma6)Mb4GNb4(Fa6)GN;Asn		NNa3Ab4GNb2(NNa3Ab4GNb4)Ma3(NNa3Ab4GNb2(GNb6)Ma6)Mb4GNb4(Fa6)GN;Asn		Ab4GNb2(Ab4GNb4)Ma3(NNa3Ab4GNb2(NNa3Ab4GNb6)Ma6)Mb4GNb4(Fa6)GN;Asn									NNa3Ab4GNb2(NNa3Ab4GNb4)Ma3(NNa3Ab4GNb2(NNa3Ab4GNb6)Ma6)Mb4GNb4(Fa6)GN;Asn
446
447													Ab4GNb2(Ab4GNb4)Ma3(NNa3Ab4GNb2(NNa3Ab4GNb3Ab4GNb6)Ma6)Mb4GNb4(Fa6)GN;Asn			NNa3Ab4GNb2(GNb4)Ma3(NNa3Ab4GNb2(NNa3Ab4GNb6)Ma6)Mb4GNb4(Fa6)GN;Asn
448
449								NNa3Ab4GNb2(Ab4GNb4)Ma3(NNa3Ab4GNb2(NNa3Ab4GNb6)Ma6)Mb4GNb4(Fa6)GN;Asn					NNa3Ab4GNb2(NNa3Ab4GNb4)Ma3(NNa3Ab4GNb2(NNa3Ab4GNb6)Ma6)Mb4GNb4(Fa6)GN;Asn
450
451
452
453								Ab4GNb2(NNa3Ab4GNb4)Ma3(NNa3Ab4GNb2(NNa3Ab4GNb6)Ma6)Mb4GNb4(Fa6)GN;Asn				NNa3Ab4GNb2(NNa3Ab4GNb4)Ma3(NNa3Ab4GNb2(GNb6)Ma6)Mb4GNb4(Fa6)GN;Asn				Ab4GNb2(Ab4GNb4)Ma3(NNa3Ab4GNb2(NNa3Ab4GNb6)Ma6)Mb4GNb4(Fa6)GN;Asn					NNa3Ab4GNb2(NNa3Ab4GNb4)Ma3(NNa3Ab4GNb3Ab4GNb2(Ab4GNb6)Ma6)Mb4GNb4(Fa6)GN;Asn
454
455										NNa3Ab4GNb2(NNa3Ab4GNb4)Ma3(GNb2(NNa3Ab4GNb6)Ma6)Mb4GNb4(Fa6)GN;Asn											NNa3Ab4GNb2(NNa3Ab4GNb4)Ma3(NNa3Ab4GNb2(Ab4GNb3Ab4GNb6)Ma6)Mb4GNb4(Fa6)GN;Asn
456
457													Ab4GNb2(NNa3Ab4GNb4)Ma3(NNa3Ab4GNb2(NNa3Ab4GNb3Ab4GNb6)Ma6)Mb4GNb4(Fa6)GN;Asn								NNa3Ab4GNb2(NNa3Ab4GNb4)Ma3(NNa3Ab4GNb3Ab4GNb2(NNa3Ab4GNb6)Ma6)Mb4GNb4(Fa6)GN;Asn						Ab4GNb3Ab4GNb2(Ab4GNb4)Ma3(Ab4GNb2(GNb3Ab4GNb6)Ma6)Mb4GNb4(Fa6)GN;Asn
458
459								NNa3Ab4GNb2(NNa3Ab4GNb4)Ma3(Ab4GNb2(Ab4GNb3Ab4GNb6)Ma6)Mb4GNb4(Fa6)GN;Asn					NNa3Ab4GNb2(NNa3Ab4GNb4)Ma3(NNa3Ab4GNb2(NNa3Ab4GNb3Ab4GNb6)Ma6)Mb4GNb4(Fa6)GN;Asn			GNb2(NNa3Ab4GNb4)Ma3(NNa3Ab4GNb2(NNa3Ab4GNb6)Ma6)Mb4GNb4(Fa6)GN;Asn					NNa3Ab4GNb2(NNa3Ab4GNb4)Ma3(NNa3Ab4GNb2(NNa3Ab4GNb3Ab4GNb6)Ma6)Mb4GNb4(Fa6)GN;Asn						Ab4GNb2(Ab4GNb4)Ma3(Ab4GNb2(NNa3Ab4GNb3Ab4GNb6)Ma6)Mb4GNb4(Fa6)GN;Asn
460
461								NNa3Ab4GNb2(NNa3Ab4GNb4)Ma3(NNa3Ab4GNb2(NNa3Ab4GNb6)Ma6)Mb4GNb4(Fa6)GN;Asn																			NNa3Ab4GNb2(NNa3Ab4GNb4)Ma3(NNa3Ab4GNb2(Ab4GNb6)Ma6)Mb4GNb4(Fa6)GN;Asn
462
463										NNa3Ab4GNb2(GNb4)Ma3(NNa3Ab4GNb2(NNa3Ab4GNb6)Ma6)Mb4GNb4(Fa6)GN;Asn		NNa3Ab4GNb2(NNa3Ab4GNb4)Ma3(GNb2(NNa3Ab4GNb6)Ma6)Mb4GNb4(Fa6)GN;Asn															NNa3Ab4GNb2(NNa3Ab4GNb4)Ma3(Ab4GNb2(NNa3Ab4GNb6)Ma6)Mb4GNb4(Fa6)GN;Asn
464
465
466
467																Ab4GNb2(Ab4GNb4)Ma3(Ab4GNb2(NNa3Ab4GNb3Ab4GNb6)Ma6)Mb4GNb4(Fa6)GN;Asn											NNa3Ab4GNb2(Ab4GNb4)Ma3(NNa3Ab4GNb2(NNa3Ab4GNb6)Ma6)Mb4GNb4(Fa6)GN;Asn
468
469								NNa3Ab4GNb2(NNa3Ab4GNb4)Ma3(NNa3Ab4GNb2(Ab4GNb3Ab4GNb6)Ma6)Mb4GNb4(Fa6)GN;Asn								NNa3Ab4GNb2(NNa3Ab4GNb4)Ma3(NNa3Ab4GNb2(Ab4GNb6)Ma6)Mb4GNb4(Fa6)GN;Asn
470
471								NNa3Ab4GNb2(NNa3Ab4GNb4)Ma3(NNa3Ab4GNb2(NNa3Ab4GNb3Ab4GNb6)Ma6)Mb4GNb4(Fa6)GN;Asn				NNa3Ab4GNb2(GNb4)Ma3(NNa3Ab4GNb2(NNa3Ab4GNb6)Ma6)Mb4GNb4(Fa6)GN;Asn				NNa3Ab4GNb2(NNa3Ab4GNb4)Ma3(Ab4GNb2(NNa3Ab4GNb6)Ma6)Mb4GNb4(Fa6)GN;Asn											Ab4GNb2(NNa3Ab4GNb4)Ma3(NNa3Ab4GNb2(NNa3Ab4GNb6)Ma6)Mb4GNb4(Fa6)GN;Asn
472
473
474
475										GNb2(NNa3Ab4GNb4)Ma3(NNa3Ab4GNb2(NNa3Ab4GNb6)Ma6)Mb4GNb4(Fa6)GN;Asn						NNa3Ab4GNb2(Ab4GNb4)Ma3(NNa3Ab4GNb2(NNa3Ab4GNb6)Ma6)Mb4GNb4(Fa6)GN;Asn
476
477																											Ab4GNb3Ab4GNb2(Ab4GNb4)Ma3(Ab4GNb2(Ab4GNb3Ab4GNb6)Ma6)Mb4GNb4(Fa6)GN;Asn
478
479																Ab4GNb2(NNa3Ab4GNb4)Ma3(NNa3Ab4GNb2(NNa3Ab4GNb6)Ma6)Mb4GNb4(Fa6)GN;Asn											Ab4GNb2(Ab4GNb4)Ma3(NNa3Ab4GNb2(NNa3Ab4GNb3Ab4GNb6)Ma6)Mb4GNb4(Fa6)GN;Asn
480
481																											NNa3Ab4GNb2(NNa3Ab4GNb4)Ma3(NNa3Ab4GNb2(NNa3Ab4GNb6)Ma6)Mb4GNb4(Fa6)GN;Asn
482
483										NNa3Ab4GNb2(NNa3Ab4GNb4)Ma3(NNa3Ab4GNb2(Ab4GNb6)Ma6)Mb4GNb4(Fa6)GN;Asn		GNb2(NNa3Ab4GNb4)Ma3(NNa3Ab4GNb2(NNa3Ab4GNb6)Ma6)Mb4GNb4(Fa6)GN;Asn
484
485										NNa3Ab4GNb2(NNa3Ab4GNb4)Ma3(Ab4GNb2(NNa3Ab4GNb6)Ma6)Mb4GNb4(Fa6)GN;Asn
486
487
488
489										NNa3Ab4GNb2(Ab4GNb4)Ma3(NNa3Ab4GNb2(NNa3Ab4GNb6)Ma6)Mb4GNb4(Fa6)GN;Asn																	Ab4GNb2(NNa3Ab4GNb4)Ma3(NNa3Ab4GNb2(NNa3Ab4GNb3Ab4GNb6)Ma6)Mb4GNb4(Fa6)GN;Asn
490
491												Ab4GNb2(NNa3Ab4GNb4)Ma3(Ab4GNb2(Ab4GNb3Ab4GNb6)Ma6)Mb4GNb4(Fa6)GN;Asn															NNa3Ab4GNb2(NNa3Ab4GNb4)Ma3(NNa3Ab4GNb2(NNa3Ab4GNb3Ab4GNb6)Ma6)Mb4GNb4(Fa6)GN;Asn
492
493										Ab4GNb2(NNa3Ab4GNb4)Ma3(NNa3Ab4GNb2(NNa3Ab4GNb6)Ma6)Mb4GNb4(Fa6)GN;Asn		NNa3Ab4GNb2(NNa3Ab4GNb4)Ma3(NNa3Ab4GNb2(Ab4GNb6)Ma6)Mb4GNb4(Fa6)GN;Asn				Ab4GNb2(Ab4GNb4)Ma3(NNa3Ab4GNb2(NNa3Ab4GNb3Ab4GNb6)Ma6)Mb4GNb4(Fa6)GN;Asn
494
495												NNa3Ab4GNb2(NNa3Ab4GNb4)Ma3(Ab4GNb2(NNa3Ab4GNb6)Ma6)Mb4GNb4(Fa6)GN;Asn				NNa3Ab4GNb2(NNa3Ab4GNb4)Ma3(NNa3Ab4GNb2(NNa3Ab4GNb6)Ma6)Mb4GNb4(Fa6)GN;Asn
496
497
498
499												NNa3Ab4GNb2(Ab4GNb4)Ma3(NNa3Ab4GNb2(NNa3Ab4GNb6)Ma6)Mb4GNb4(Fa6)GN;Asn
500
501
502
503												Ab4GNb2(NNa3Ab4GNb4)Ma3(NNa3Ab4GNb2(NNa3Ab4GNb6)Ma6)Mb4GNb4(Fa6)GN;Asn				Ab4GNb2(NNa3Ab4GNb4)Ma3(NNa3Ab4GNb2(NNa3Ab4GNb3Ab4GNb6)Ma6)Mb4GNb4(Fa6)GN;Asn
504
505																NNa3Ab4GNb2(NNa3Ab4GNb4)Ma3(NNa3Ab4GNb2(NNa3Ab4GNb3Ab4GNb6)Ma6)Mb4GNb4(Fa6)GN;Asn
506
507										NNa3Ab4GNb2(NNa3Ab4GNb4)Ma3(NNa3Ab4GNb2(NNa3Ab4GNb6)Ma6)Mb4GNb4(Fa6)GN;Asn
508
509
510
511
512
513
514
515
516
517												Ab4GNb2(NNa3Ab4GNb4)Ma3(NNa3Ab4GNb2(Ab4GNb3Ab4GNb6)Ma6)Mb4GNb4(Fa6)GN;Asn
518
519												NNa3Ab4GNb2(NNa3Ab4GNb4)Ma3(NNa3Ab4GNb2(NNa3Ab4GNb6)Ma6)Mb4GNb4(Fa6)GN;Asn
520
521
522
523
524
525
526
527												Ab4GNb2(NNa3Ab4GNb4)Ma3(NNa3Ab4GNb2(NNa3Ab4GNb3Ab4GNb6)Ma6)Mb4GNb4(Fa6)GN;Asn
528
529												NNa3Ab4GNb2(NNa3Ab4GNb4)Ma3(NNa3Ab4GNb2(NNa3Ab4GNb3Ab4GNb6)Ma6)Mb4GNb4(Fa6)GN;Asn
530
531
532
533
534
535
536
537
538
539
540
541
542
543
544
545
546
547
548
549
550
551
552
553
554
555
556
557
558
559
560
561
562
563
564
565
566
567
568
569
570
571
572
573
574
575
576
577
578
579
580
581
582
583
584
585
586
587
588
589
590
591
592
593
594
595
596
597
598
599
600
601
602
603
604
605
606
607
[truncated: 151 more columns]
