# Supplementary material for: CHOGlycoNET: Comprehensive glycosylation reaction network for CHO cells
Source: Metab Eng. 2023 Mar;76:87–96. doi: 10.1016/j.ymben.2022.12.009 (PMC11132536; doi:10.1016/j.ymben.2022.12.009)
Supplement: Multimedia component 1 [file mmc1.zip › SupplMaterial/ArchivedSupMat/GlycanSpecies.csv]

NB_CHOK1_	A24EPO_12D6	NB_CHOK1_A24EPO_12D6	n34
NB_CHOK1_	A24EPO_21E3	NB_CHOK1_A24EPO_21E3	n59
NB_CHOK1_	A24EPO_22D1	NB_CHOK1_A24EPO_22D1	n60
NB_CHOK1_	A24EPO_22F2	NB_CHOK1_A24EPO_22F2	n61
NB_CHOK1_	A24EPO_B1C3	NB_CHOK1_A24EPO_B1C3	n62
NB_CHOK1_	A24EPO_B2D8	NB_CHOK1_A24EPO_B2D8	n63
NB_CHOK1_	A24EPO_B2F5	NB_CHOK1_A24EPO_B2F5	n64
NB_CHOK1_	A24EPO_D1C3	NB_CHOK1_A24EPO_D1C3	n65
NB_CHOK1_	A24EPO_D1E1	NB_CHOK1_A24EPO_D1E1	n66
NB_CHOK1_	A24EPO_D2A1	NB_CHOK1_A24EPO_D2A1	n67
NB_CHOK1_	A24EPO_D2E7	NB_CHOK1_A24EPO_D2E7	n68
NB_CHOK1_	A24EPO_F1B5	NB_CHOK1_A24EPO_F1B5	n69
NB_CHOK1_	A24EPO_F2B6	NB_CHOK1_A24EPO_F2B6	n70
NB_CHOK1_	A24EPO_F2F2	NB_CHOK1_A24EPO_F2F2	n71
NB_CHOK1_	A24EPO_REF1	NB_CHOK1_A24EPO_REF1	n72
NB_CHOK1_	A24EPO_REF2	NB_CHOK1_A24EPO_REF2	n73
NB_CHOK1_	A38EPO_12D6	NB_CHOK1_A38EPO_12D6	n74
NB_CHOK1_	A38EPO_21E3	NB_CHOK1_A38EPO_21E3	n75
NB_CHOK1_	A38EPO_22D1	NB_CHOK1_A38EPO_22D1	n76
NB_CHOK1_	A38EPO_22F2	NB_CHOK1_A38EPO_22F2	n77
NB_CHOK1_	A38EPO_B1C3	NB_CHOK1_A38EPO_B1C3	n78
NB_CHOK1_	A38EPO_B2D8	NB_CHOK1_A38EPO_B2D8	n79
NB_CHOK1_	A38EPO_B2F5	NB_CHOK1_A38EPO_B2F5	n80
NB_CHOK1_	A38EPO_D1C3	NB_CHOK1_A38EPO_D1C3	n81
NB_CHOK1_	A38EPO_D1E1	NB_CHOK1_A38EPO_D1E1	n82
NB_CHOK1_	A38EPO_D2A1	NB_CHOK1_A38EPO_D2A1	n83
NB_CHOK1_	A38EPO_D2E7	NB_CHOK1_A38EPO_D2E7	n84
NB_CHOK1_	A38EPO_F1B5	NB_CHOK1_A38EPO_F1B5	n85
NB_CHOK1_	A38EPO_F2B6	NB_CHOK1_A38EPO_F2B6	n86
NB_CHOK1_	A38EPO_F2F2	NB_CHOK1_A38EPO_F2F2	n87
NB_CHOK1_	A38EPO_REF1	NB_CHOK1_A38EPO_REF1	n88
NB_CHOK1_	A38EPO_REF2	NB_CHOK1_A38EPO_REF2	n89
NB_CHOK1_	A83EPO_12D6	NB_CHOK1_A83EPO_12D6	n90
NB_CHOK1_	A83EPO_21E3	NB_CHOK1_A83EPO_21E3	n91
NB_CHOK1_	A83EPO_22D1	NB_CHOK1_A83EPO_22D1	n92
NB_CHOK1_	A83EPO_22F2	NB_CHOK1_A83EPO_22F2	n93
NB_CHOK1_	A83EPO_B1C3	NB_CHOK1_A83EPO_B1C3	n94
NB_CHOK1_	A83EPO_B2D8	NB_CHOK1_A83EPO_B2D8	n95
NB_CHOK1_	A83EPO_B2F5	NB_CHOK1_A83EPO_B2F5	n96
NB_CHOK1_	A83EPO_D1C3	NB_CHOK1_A83EPO_D1C3	n97
NB_CHOK1_	A83EPO_D1E1	NB_CHOK1_A83EPO_D1E1	n98
NB_CHOK1_	A83EPO_D2A1	NB_CHOK1_A83EPO_D2A1	n99
NB_CHOK1_	A83EPO_D2E7	NB_CHOK1_A83EPO_D2E7	n100
NB_CHOK1_	A83EPO_F1B5	NB_CHOK1_A83EPO_F1B5	n101
NB_CHOK1_	A83EPO_F2B6	NB_CHOK1_A83EPO_F2B6	n102
NB_CHOK1_	A83EPO_F2F2	NB_CHOK1_A83EPO_F2F2	n103
NB_CHOK1_	A83EPO_REF1	NB_CHOK1_A83EPO_REF1	n104
NB_CHOK1_	A83EPO_REF2	NB_CHOK1_A83EPO_REF2	n105
NB_CHOK1_	A110DAO_12D6	NB_CHOK1_A110DAO_12D6	n106
NB_CHOK1_	A110DAO_21E3	NB_CHOK1_A110DAO_21E3	n107
NB_CHOK1_	A110DAO_22D1	NB_CHOK1_A110DAO_22D1	n108
NB_CHOK1_	A110DAO_22F2	NB_CHOK1_A110DAO_22F2	n109
NB_CHOK1_	A110DAO_B1C3	NB_CHOK1_A110DAO_B1C3	n110
NB_CHOK1_	A110DAO_B2D8	NB_CHOK1_A110DAO_B2D8	n111
NB_CHOK1_	A110DAO_B2F5	NB_CHOK1_A110DAO_B2F5	n112
NB_CHOK1_	A110DAO_D1C3	NB_CHOK1_A110DAO_D1C3	n113
NB_CHOK1_	A110DAO_D1E1	NB_CHOK1_A110DAO_D1E1	n114
NB_CHOK1_	A110DAO_D2A1	NB_CHOK1_A110DAO_D2A1	n115
NB_CHOK1_	A110DAO_D2E7	NB_CHOK1_A110DAO_D2E7	n116
NB_CHOK1_	A110DAO_F1B5	NB_CHOK1_A110DAO_F1B5	n117
NB_CHOK1_	A110DAO_F2B6	NB_CHOK1_A110DAO_F2B6	n118
NB_CHOK1_	A110DAO_F2F2	NB_CHOK1_A110DAO_F2F2	n119
NB_CHOK1_	A110DAO_REF	NB_CHOK1_A110DAO_REF	n120
NB_CHOK1_	A168DAO_12D6	NB_CHOK1_A168DAO_12D6	n121
NB_CHOK1_	A168DAO_21E3	NB_CHOK1_A168DAO_21E3	n122
NB_CHOK1_	A168DAO_22D1	NB_CHOK1_A168DAO_22D1	n123
NB_CHOK1_	A168DAO_22F2	NB_CHOK1_A168DAO_22F2	n124
NB_CHOK1_	A168DAO_B1C3	NB_CHOK1_A168DAO_B1C3	n125
NB_CHOK1_	A168DAO_B2D8	NB_CHOK1_A168DAO_B2D8	n126
NB_CHOK1_	A168DAO_B2F5	NB_CHOK1_A168DAO_B2F5	n127
NB_CHOK1_	A168DAO_D1C3	NB_CHOK1_A168DAO_D1C3	n128
NB_CHOK1_	A168DAO_D1E1	NB_CHOK1_A168DAO_D1E1	n129
NB_CHOK1_	A168DAO_D2A1	NB_CHOK1_A168DAO_D2A1	n130
NB_CHOK1_	A168DAO_D2E7	NB_CHOK1_A168DAO_D2E7	n131
NB_CHOK1_	A168DAO_F1B5	NB_CHOK1_A168DAO_F1B5	n132
NB_CHOK1_	A168DAO_F2B6	NB_CHOK1_A168DAO_F2B6	n133
NB_CHOK1_	A168DAO_F2F2	NB_CHOK1_A168DAO_F2F2	n134
NB_CHOK1_	A168DAO_REF	NB_CHOK1_A168DAO_REF	n135
NB_CHOK1_	A538DAO_12D6	NB_CHOK1_A538DAO_12D6	n136
NB_CHOK1_	A538DAO_21E3	NB_CHOK1_A538DAO_21E3	n137
NB_CHOK1_	A538DAO_22D1	NB_CHOK1_A538DAO_22D1	n138
NB_CHOK1_	A538DAO_22F2	NB_CHOK1_A538DAO_22F2	n139
NB_CHOK1_	A538DAO_B1C3	NB_CHOK1_A538DAO_B1C3	n140
NB_CHOK1_	A538DAO_B2D8	NB_CHOK1_A538DAO_B2D8	n141
NB_CHOK1_	A538DAO_B2F5	NB_CHOK1_A538DAO_B2F5	n142
NB_CHOK1_	A538DAO_D1C3	NB_CHOK1_A538DAO_D1C3	n143
NB_CHOK1_	A538DAO_D1E1	NB_CHOK1_A538DAO_D1E1	n144
NB_CHOK1_	A538DAO_D2A1	NB_CHOK1_A538DAO_D2A1	n145
NB_CHOK1_	A538DAO_D2E7	NB_CHOK1_A538DAO_D2E7	n146
NB_CHOK1_	A538DAO_F1B5	NB_CHOK1_A538DAO_F1B5	n147
NB_CHOK1_	A538DAO_F2B6	NB_CHOK1_A538DAO_F2B6	n148
NB_CHOK1_	A538DAO_F2F2	NB_CHOK1_A538DAO_F2F2	n149
NB_CHOK1_	A538DAO_REF	NB_CHOK1_A538DAO_REF	n150
NB_CHOK1_	A745DAO_12D6	NB_CHOK1_A745DAO_12D6	n151
NB_CHOK1_	A745DAO_21E3	NB_CHOK1_A745DAO_21E3	n152
NB_CHOK1_	A745DAO_22D1	NB_CHOK1_A745DAO_22D1	n153
NB_CHOK1_	A745DAO_22F2	NB_CHOK1_A745DAO_22F2	n154
NB_CHOK1_	A745DAO_B1C3	NB_CHOK1_A745DAO_B1C3	n155
NB_CHOK1_	A745DAO_B2D8	NB_CHOK1_A745DAO_B2D8	n156
NB_CHOK1_	A745DAO_B2F5	NB_CHOK1_A745DAO_B2F5	n157
NB_CHOK1_	A745DAO_D1C3	NB_CHOK1_A745DAO_D1C3	n158
NB_CHOK1_	A745DAO_D1E1	NB_CHOK1_A745DAO_D1E1	n159
NB_CHOK1_	A745DAO_D2A1	NB_CHOK1_A745DAO_D2A1	n160
NB_CHOK1_	A745DAO_D2E7	NB_CHOK1_A745DAO_D2E7	n161
NB_CHOK1_	A745DAO_F1B5	NB_CHOK1_A745DAO_F1B5	n162
NB_CHOK1_	A745DAO_F2B6	NB_CHOK1_A745DAO_F2B6	n163
NB_CHOK1_	A745DAO_F2F2	NB_CHOK1_A745DAO_F2F2	n164
NB_CHOK1_	A745DAO_REF	NB_CHOK1_A745DAO_REF	n165
NB_CHOK1_	FcDAO_12D6	NB_CHOK1_FcDAO_12D6	n166
NB_CHOK1_	FcDAO_21E3	NB_CHOK1_FcDAO_21E3	n167
NB_CHOK1_	FcDAO_22D1	NB_CHOK1_FcDAO_22D1	n168
NB_CHOK1_	FcDAO_22F2	NB_CHOK1_FcDAO_22F2	n169
NB_CHOK1_	FcDAO_B1C3	NB_CHOK1_FcDAO_B1C3	n170
NB_CHOK1_	FcDAO_B2D8	NB_CHOK1_FcDAO_B2D8	n171
NB_CHOK1_	FcDAO_B2F5	NB_CHOK1_FcDAO_B2F5	n172
NB_CHOK1_	FcDAO_D1C3	NB_CHOK1_FcDAO_D1C3	n173
NB_CHOK1_	FcDAO_D1E1	NB_CHOK1_FcDAO_D1E1	n174
NB_CHOK1_	FcDAO_D2A1	NB_CHOK1_FcDAO_D2A1	n175
NB_CHOK1_	FcDAO_D2E7	NB_CHOK1_FcDAO_D2E7	n176
NB_CHOK1_	FcDAO_F1B5	NB_CHOK1_FcDAO_F1B5	n177
NB_CHOK1_	FcDAO_F2B6	NB_CHOK1_FcDAO_F2B6	n178
NB_CHOK1_	FcDAO_F2F2	NB_CHOK1_FcDAO_F2F2	n179
NB_CHOK1_	FcDAO_REF	NB_CHOK1_FcDAO_REF	n180
NB_CHOK1_	FcEPO_12D6	NB_CHOK1_FcEPO_12D6	n181
NB_CHOK1_	FcEPO_21E3	NB_CHOK1_FcEPO_21E3	n182
NB_CHOK1_	FcEPO_22D1	NB_CHOK1_FcEPO_22D1	n183
NB_CHOK1_	FcEPO_22F2	NB_CHOK1_FcEPO_22F2	n184
NB_CHOK1_	FcEPO_B1C3	NB_CHOK1_FcEPO_B1C3	n185
NB_CHOK1_	FcEPO_B2D8	NB_CHOK1_FcEPO_B2D8	n186
NB_CHOK1_	FcEPO_B2F5	NB_CHOK1_FcEPO_B2F5	n187
NB_CHOK1_	FcEPO_D1C3	NB_CHOK1_FcEPO_D1C3	n188
NB_CHOK1_	FcEPO_D1E1	NB_CHOK1_FcEPO_D1E1	n189
NB_CHOK1_	FcEPO_D2A1	NB_CHOK1_FcEPO_D2A1	n190
NB_CHOK1_	FcEPO_D2E7	NB_CHOK1_FcEPO_D2E7	n191
NB_CHOK1_	FcEPO_F1B5	NB_CHOK1_FcEPO_F1B5	n192
NB_CHOK1_	FcEPO_F2B6	NB_CHOK1_FcEPO_F2B6	n193
NB_CHOK1_	FcEPO_F2F2	NB_CHOK1_FcEPO_F2F2	n194
NB_CHOK1_	FcEPO_REF1	NB_CHOK1_FcEPO_REF1	n195
NB_CHOK1_	FcEPO_REF2	NB_CHOK1_FcEPO_REF2	n196
HK_CHOS_	A1AT	HK_CHOS_A1AT	n35
HK_CHOS_	ATCEIclones	HK_CHOS_ATCEIclones	n36
HK_CHOS_	C1INHA1	HK_CHOS_C1INHA1	n37
HK_CHOS_	WTA1AT	HK_CHOS_WTA1AT	n38
HK_CHOS_	WT_C1INH	HK_CHOS_WT_C1INH	n39
HK_CHOS_	WT_EPO	HK_CHOS_WT_EPO	n40
HK_CHOS_	EPO_T123KOA	HK_CHOS_EPO_T123KOA	n41
HK_CHOS_	EPO_T13KO	HK_CHOS_EPO_T13KO	n42
HK_CHOS_	EPO_T23KO	HK_CHOS_EPO_T23KO	n43
HK_CHOS_	EPO_T3KOA	HK_CHOS_EPO_T3KOA	n44
HK_CHOS_	WT_SECR	HK_CHOS_WT_SECR	n45
HK_CHOS_	SECR_T1234KO	HK_CHOS_SECR_T1234KO	n46
HK_CHOS_	SECR_T123KO	HK_CHOS_SECR_T123KO	n47
HK_CHOS_	SECR_T12KO	HK_CHOS_SECR_T12KO	n48
HK_CHOS_	SECR_T13KO	HK_CHOS_SECR_T13KO	n49
HK_CHOS_	SECR_T234KO	HK_CHOS_SECR_T234KO	n50
HK_CHOS_	SECR_T23KO	HK_CHOS_SECR_T23KO	n51
HK_CHOS_	SECR_T3KO	HK_CHOS_SECR_T3KO	n52
HK_CHOS_	SECR_WT_control	HK_CHOS_SECR_WT_control	n53
