# Supplementary material for: CHOGlycoNET: Comprehensive glycosylation reaction network for CHO cells
Source: Metab Eng. 2023 Mar;76:87–96. doi: 10.1016/j.ymben.2022.12.009 (PMC11132536; doi:10.1016/j.ymben.2022.12.009)
Supplement: Multimedia component 1 [file mmc1.zip › SupplMaterial/ArchivedSupMat/reactions.csv]

Reaction Index	Substrate	Product	Enzyme	Genes
R1	Ma2Ma2Ma3(Ma2Ma3(Ma2Ma6)Ma6)Mb4GNb4GN;Asn	Ma2Ma3(Ma2Ma3(Ma2Ma6)Ma6)Mb4GNb4GN;Asn	ManI	Man1a1 or Man1a2
R2	Ma2Ma2Ma3(Ma2Ma3(Ma2Ma6)Ma6)Mb4GNb4GN;Asn	Ma2Ma2Ma3(Ma2Ma3(Ma6)Ma6)Mb4GNb4GN;Asn	ManI	Man1a1 or Man1a2
R3	Ma2Ma3(Ma2Ma3(Ma2Ma6)Ma6)Mb4GNb4GN;Asn	Ma3(Ma2Ma3(Ma2Ma6)Ma6)Mb4GNb4GN;Asn	ManI	Man1a1 or Man1a2
R4	Ma2Ma3(Ma2Ma3(Ma2Ma6)Ma6)Mb4GNb4GN;Asn	Ma2Ma3(Ma2Ma3(Ma6)Ma6)Mb4GNb4GN;Asn	ManI	Man1a1 or Man1a2
R5	Ma2Ma2Ma3(Ma2Ma3(Ma6)Ma6)Mb4GNb4GN;Asn	Ma2Ma3(Ma2Ma3(Ma6)Ma6)Mb4GNb4GN;Asn	ManI	Man1a1 or Man1a2
R6	Ma3(Ma2Ma3(Ma2Ma6)Ma6)Mb4GNb4GN;Asn	Ma3(Ma2Ma3(Ma6)Ma6)Mb4GNb4GN;Asn	ManI	Man1a1 or Man1a2
R7	Ma2Ma3(Ma2Ma3(Ma6)Ma6)Mb4GNb4GN;Asn	Ma3(Ma2Ma3(Ma6)Ma6)Mb4GNb4GN;Asn	ManI	Man1a1 or Man1a2
R8	Ma3(Ma2Ma3(Ma6)Ma6)Mb4GNb4GN;Asn	Ma3(Ma3(Ma6)Ma6)Mb4GNb4GN;Asn	ManI	Man1a1 or Man1a2
R9	Ma3(Ma3(Ma6)Ma6)Mb4GNb4GN;Asn	GNb2Ma3(Ma3(Ma6)Ma6)Mb4GNb4GN;Asn	GnTI	Mgat1
R10	GNb2Ma3(Ma3(Ma6)Ma6)Mb4GNb4GN;Asn	GNb2Ma3(Ma6Ma6)Mb4GNb4GN;Asn	ManII	Man2a1 or Man2a2
R11	GNb2Ma3(Ma3(Ma6)Ma6)Mb4GNb4GN;Asn	Ab4GNb2Ma3(Ma3(Ma6)Ma6)Mb4GNb4GN;Asn	b4GalT	B4galt1 or B4galt2 or B4galt3 or B4galt4 or B4galt5 or B4galt6 or B4galt7
R12	GNb2Ma3(Ma6Ma6)Mb4GNb4GN;Asn	GNb2Ma3(Ma6)Mb4GNb4GN;Asn	ManII	Man2a1 or Man2a2
R13	Ab4GNb2Ma3(Ma3(Ma6)Ma6)Mb4GNb4GN;Asn	NNa3Ab4GNb2Ma3(Ma3(Ma6)Ma6)Mb4GNb4GN;Asn	a3SiaT	St3gal3 or St3gal4 or St3gal6
R14	GNb2Ma3(Ma6)Mb4GNb4GN;Asn	GNb2Ma3(GNb2Ma6)Mb4GNb4GN;Asn	GnTII	Mgat2
R15	GNb2Ma3(Ma6)Mb4GNb4GN;Asn	Ab4GNb2Ma3(Ma6)Mb4GNb4GN;Asn	b4GalT	B4galt1 or B4galt2 or B4galt3 or B4galt4 or B4galt5 or B4galt6 or B4galt7
R16	GNb2Ma3(Ma6)Mb4GNb4GN;Asn	GNb2Ma3(Ma6)Mb4GNb4(Fa6)GN;Asn	a6FucT	Fut8
R17	GNb2Ma3(GNb2Ma6)Mb4GNb4GN;Asn	GNb2(GNb4)Ma3(GNb2Ma6)Mb4GNb4GN;Asn	GnTIV	Mgat4A or Mgat4B
R18	GNb2Ma3(GNb2Ma6)Mb4GNb4GN;Asn	GNb2Ma3(GNb2(GNb6)Ma6)Mb4GNb4GN;Asn	GnTV	Mgat5
R19	GNb2Ma3(GNb2Ma6)Mb4GNb4GN;Asn	Ab4GNb2Ma3(GNb2Ma6)Mb4GNb4GN;Asn	b4GalT	B4galt1 or B4galt2 or B4galt3 or B4galt4 or B4galt5 or B4galt6 or B4galt7
R20	GNb2Ma3(GNb2Ma6)Mb4GNb4GN;Asn	GNb2Ma3(Ab4GNb2Ma6)Mb4GNb4GN;Asn	b4GalT	B4galt1 or B4galt2 or B4galt3 or B4galt4 or B4galt5 or B4galt6 or B4galt7
R21	GNb2Ma3(GNb2Ma6)Mb4GNb4GN;Asn	GNb2Ma3(GNb2Ma6)Mb4GNb4(Fa6)GN;Asn	a6FucT	Fut8
R22	Ab4GNb2Ma3(Ma6)Mb4GNb4GN;Asn	NNa3Ab4GNb2Ma3(Ma6)Mb4GNb4GN;Asn	a3SiaT	St3gal3 or St3gal4 or St3gal6
R23	GNb2Ma3(Ma6)Mb4GNb4(Fa6)GN;Asn	GNb2Ma3(GNb2Ma6)Mb4GNb4(Fa6)GN;Asn	GnTII	Mgat2
R24	GNb2Ma3(Ma6)Mb4GNb4(Fa6)GN;Asn	GNb2(GNb4)Ma3(Ma6)Mb4GNb4(Fa6)GN;Asn	GnTIV	Mgat4A or Mgat4B
R25	GNb2Ma3(Ma6)Mb4GNb4(Fa6)GN;Asn	Ab4GNb2Ma3(Ma6)Mb4GNb4(Fa6)GN;Asn	b4GalT	B4galt1 or B4galt2 or B4galt3 or B4galt4 or B4galt5 or B4galt6 or B4galt7
R26	GNb2(GNb4)Ma3(GNb2Ma6)Mb4GNb4GN;Asn	GNb2(GNb4)Ma3(GNb2(GNb6)Ma6)Mb4GNb4GN;Asn	GnTV	Mgat5
R27	GNb2(GNb4)Ma3(GNb2Ma6)Mb4GNb4GN;Asn	Ab4GNb2(GNb4)Ma3(GNb2Ma6)Mb4GNb4GN;Asn	b4GalT	B4galt1 or B4galt2 or B4galt3 or B4galt4 or B4galt5 or B4galt6 or B4galt7
R28	GNb2(GNb4)Ma3(GNb2Ma6)Mb4GNb4GN;Asn	GNb2(Ab4GNb4)Ma3(GNb2Ma6)Mb4GNb4GN;Asn	b4GalT	B4galt1 or B4galt2 or B4galt3 or B4galt4 or B4galt5 or B4galt6 or B4galt7
R29	GNb2(GNb4)Ma3(GNb2Ma6)Mb4GNb4GN;Asn	GNb2(GNb4)Ma3(GNb2Ma6)Mb4GNb4(Fa6)GN;Asn	a6FucT	Fut8
R30	GNb2Ma3(GNb2(GNb6)Ma6)Mb4GNb4GN;Asn	GNb2(GNb4)Ma3(GNb2(GNb6)Ma6)Mb4GNb4GN;Asn	GnTIV	Mgat4A or Mgat4B
R31	GNb2Ma3(GNb2(GNb6)Ma6)Mb4GNb4GN;Asn	Ab4GNb2Ma3(GNb2(GNb6)Ma6)Mb4GNb4GN;Asn	b4GalT	B4galt1 or B4galt2 or B4galt3 or B4galt4 or B4galt5 or B4galt6 or B4galt7
R32	GNb2Ma3(GNb2(GNb6)Ma6)Mb4GNb4GN;Asn	GNb2Ma3(GNb2(GNb6)Ma6)Mb4GNb4(Fa6)GN;Asn	a6FucT	Fut8
R33	Ab4GNb2Ma3(GNb2Ma6)Mb4GNb4GN;Asn	Ab4GNb2Ma3(GNb2(GNb6)Ma6)Mb4GNb4GN;Asn	GnTV	Mgat5
R34	Ab4GNb2Ma3(GNb2Ma6)Mb4GNb4GN;Asn	Ab4GNb2Ma3(Ab4GNb2Ma6)Mb4GNb4GN;Asn	b4GalT	B4galt1 or B4galt2 or B4galt3 or B4galt4 or B4galt5 or B4galt6 or B4galt7
R35	Ab4GNb2Ma3(GNb2Ma6)Mb4GNb4GN;Asn	NNa3Ab4GNb2Ma3(GNb2Ma6)Mb4GNb4GN;Asn	a3SiaT	St3gal3 or St3gal4 or St3gal6
R36	GNb2Ma3(Ab4GNb2Ma6)Mb4GNb4GN;Asn	Ab4GNb2Ma3(Ab4GNb2Ma6)Mb4GNb4GN;Asn	b4GalT	B4galt1 or B4galt2 or B4galt3 or B4galt4 or B4galt5 or B4galt6 or B4galt7
R37	GNb2Ma3(Ab4GNb2Ma6)Mb4GNb4GN;Asn	GNb2Ma3(NNa3Ab4GNb2Ma6)Mb4GNb4GN;Asn	a3SiaT	St3gal3 or St3gal4 or St3gal6
R38	GNb2Ma3(GNb2Ma6)Mb4GNb4(Fa6)GN;Asn	GNb2(GNb4)Ma3(GNb2Ma6)Mb4GNb4(Fa6)GN;Asn	GnTIV	Mgat4A or Mgat4B
R39	GNb2Ma3(GNb2Ma6)Mb4GNb4(Fa6)GN;Asn	GNb2Ma3(GNb2(GNb6)Ma6)Mb4GNb4(Fa6)GN;Asn	GnTV	Mgat5
R40	GNb2Ma3(GNb2Ma6)Mb4GNb4(Fa6)GN;Asn	Ab4GNb2Ma3(GNb2Ma6)Mb4GNb4(Fa6)GN;Asn	b4GalT	B4galt1 or B4galt2 or B4galt3 or B4galt4 or B4galt5 or B4galt6 or B4galt7
R41	GNb2Ma3(GNb2Ma6)Mb4GNb4(Fa6)GN;Asn	GNb2Ma3(Ab4GNb2Ma6)Mb4GNb4(Fa6)GN;Asn	b4GalT	B4galt1 or B4galt2 or B4galt3 or B4galt4 or B4galt5 or B4galt6 or B4galt7
R42	GNb2(GNb4)Ma3(Ma6)Mb4GNb4(Fa6)GN;Asn	Ab4GNb2(GNb4)Ma3(Ma6)Mb4GNb4(Fa6)GN;Asn	b4GalT	B4galt1 or B4galt2 or B4galt3 or B4galt4 or B4galt5 or B4galt6 or B4galt7
R43	GNb2(GNb4)Ma3(Ma6)Mb4GNb4(Fa6)GN;Asn	GNb2(Ab4GNb4)Ma3(Ma6)Mb4GNb4(Fa6)GN;Asn	b4GalT	B4galt1 or B4galt2 or B4galt3 or B4galt4 or B4galt5 or B4galt6 or B4galt7
R44	Ab4GNb2Ma3(Ma6)Mb4GNb4(Fa6)GN;Asn	GNb3Ab4GNb2Ma3(Ma6)Mb4GNb4(Fa6)GN;Asn	iGnT	B3gnt2
R45	Ab4GNb2Ma3(Ma6)Mb4GNb4(Fa6)GN;Asn	NNa3Ab4GNb2Ma3(Ma6)Mb4GNb4(Fa6)GN;Asn	a3SiaT	St3gal3 or St3gal4 or St3gal6
R46	GNb2(GNb4)Ma3(GNb2(GNb6)Ma6)Mb4GNb4GN;Asn	GNb2(GNb4)Ma3(GNb2(GNb6)Ma6)Mb4GNb4(Fa6)GN;Asn	a6FucT	Fut8
R47	Ab4GNb2(GNb4)Ma3(GNb2Ma6)Mb4GNb4GN;Asn	Ab4GNb2(GNb4)Ma3(GNb2(GNb6)Ma6)Mb4GNb4GN;Asn	GnTV	Mgat5
R48	Ab4GNb2(GNb4)Ma3(GNb2Ma6)Mb4GNb4GN;Asn	Ab4GNb2(Ab4GNb4)Ma3(GNb2Ma6)Mb4GNb4GN;Asn	b4GalT	B4galt1 or B4galt2 or B4galt3 or B4galt4 or B4galt5 or B4galt6 or B4galt7
R49	Ab4GNb2(GNb4)Ma3(GNb2Ma6)Mb4GNb4GN;Asn	Ab4GNb2(GNb4)Ma3(Ab4GNb2Ma6)Mb4GNb4GN;Asn	b4GalT	B4galt1 or B4galt2 or B4galt3 or B4galt4 or B4galt5 or B4galt6 or B4galt7
R50	GNb2(Ab4GNb4)Ma3(GNb2Ma6)Mb4GNb4GN;Asn	Ab4GNb2(Ab4GNb4)Ma3(GNb2Ma6)Mb4GNb4GN;Asn	b4GalT	B4galt1 or B4galt2 or B4galt3 or B4galt4 or B4galt5 or B4galt6 or B4galt7
R51	GNb2(Ab4GNb4)Ma3(GNb2Ma6)Mb4GNb4GN;Asn	GNb2(Ab4GNb4)Ma3(Ab4GNb2Ma6)Mb4GNb4GN;Asn	b4GalT	B4galt1 or B4galt2 or B4galt3 or B4galt4 or B4galt5 or B4galt6 or B4galt7
R52	GNb2(GNb4)Ma3(GNb2Ma6)Mb4GNb4(Fa6)GN;Asn	GNb2(GNb4)Ma3(GNb2(GNb6)Ma6)Mb4GNb4(Fa6)GN;Asn	GnTV	Mgat5
R53	GNb2(GNb4)Ma3(GNb2Ma6)Mb4GNb4(Fa6)GN;Asn	Ab4GNb2(GNb4)Ma3(GNb2Ma6)Mb4GNb4(Fa6)GN;Asn	b4GalT	B4galt1 or B4galt2 or B4galt3 or B4galt4 or B4galt5 or B4galt6 or B4galt7
R54	GNb2(GNb4)Ma3(GNb2Ma6)Mb4GNb4(Fa6)GN;Asn	GNb2(Ab4GNb4)Ma3(GNb2Ma6)Mb4GNb4(Fa6)GN;Asn	b4GalT	B4galt1 or B4galt2 or B4galt3 or B4galt4 or B4galt5 or B4galt6 or B4galt7
R55	GNb2(GNb4)Ma3(GNb2Ma6)Mb4GNb4(Fa6)GN;Asn	GNb2(GNb4)Ma3(Ab4GNb2Ma6)Mb4GNb4(Fa6)GN;Asn	b4GalT	B4galt1 or B4galt2 or B4galt3 or B4galt4 or B4galt5 or B4galt6 or B4galt7
R56	Ab4GNb2Ma3(GNb2(GNb6)Ma6)Mb4GNb4GN;Asn	Ab4GNb2Ma3(Ab4GNb2(GNb6)Ma6)Mb4GNb4GN;Asn	b4GalT	B4galt1 or B4galt2 or B4galt3 or B4galt4 or B4galt5 or B4galt6 or B4galt7
R57	GNb2Ma3(GNb2(GNb6)Ma6)Mb4GNb4(Fa6)GN;Asn	GNb2(GNb4)Ma3(GNb2(GNb6)Ma6)Mb4GNb4(Fa6)GN;Asn	GnTIV	Mgat4A or Mgat4B
R58	GNb2Ma3(GNb2(GNb6)Ma6)Mb4GNb4(Fa6)GN;Asn	Ab4GNb2Ma3(GNb2(GNb6)Ma6)Mb4GNb4(Fa6)GN;Asn	b4GalT	B4galt1 or B4galt2 or B4galt3 or B4galt4 or B4galt5 or B4galt6 or B4galt7
R59	GNb2Ma3(GNb2(GNb6)Ma6)Mb4GNb4(Fa6)GN;Asn	GNb2Ma3(Ab4GNb2(GNb6)Ma6)Mb4GNb4(Fa6)GN;Asn	b4GalT	B4galt1 or B4galt2 or B4galt3 or B4galt4 or B4galt5 or B4galt6 or B4galt7
R60	GNb2Ma3(GNb2(GNb6)Ma6)Mb4GNb4(Fa6)GN;Asn	GNb2Ma3(GNb2(Ab4GNb6)Ma6)Mb4GNb4(Fa6)GN;Asn	b4GalT	B4galt1 or B4galt2 or B4galt3 or B4galt4 or B4galt5 or B4galt6 or B4galt7
R61	Ab4GNb2Ma3(Ab4GNb2Ma6)Mb4GNb4GN;Asn	NNa3Ab4GNb2Ma3(Ab4GNb2Ma6)Mb4GNb4GN;Asn	a3SiaT	St3gal3 or St3gal4 or St3gal6
R62	Ab4GNb2Ma3(Ab4GNb2Ma6)Mb4GNb4GN;Asn	Ab4GNb2Ma3(NNa3Ab4GNb2Ma6)Mb4GNb4GN;Asn	a3SiaT	St3gal3 or St3gal4 or St3gal6
R63	NNa3Ab4GNb2Ma3(GNb2Ma6)Mb4GNb4GN;Asn	NNa3Ab4GNb2Ma3(Ab4GNb2Ma6)Mb4GNb4GN;Asn	b4GalT	B4galt1 or B4galt2 or B4galt3 or B4galt4 or B4galt5 or B4galt6 or B4galt7
R64	GNb2Ma3(NNa3Ab4GNb2Ma6)Mb4GNb4GN;Asn	Ab4GNb2Ma3(NNa3Ab4GNb2Ma6)Mb4GNb4GN;Asn	b4GalT	B4galt1 or B4galt2 or B4galt3 or B4galt4 or B4galt5 or B4galt6 or B4galt7
R65	Ab4GNb2Ma3(GNb2Ma6)Mb4GNb4(Fa6)GN;Asn	Ab4GNb2Ma3(GNb2(GNb6)Ma6)Mb4GNb4(Fa6)GN;Asn	GnTV	Mgat5
R66	Ab4GNb2Ma3(GNb2Ma6)Mb4GNb4(Fa6)GN;Asn	GNb3Ab4GNb2Ma3(GNb2Ma6)Mb4GNb4(Fa6)GN;Asn	iGnT	B3gnt2
R67	Ab4GNb2Ma3(GNb2Ma6)Mb4GNb4(Fa6)GN;Asn	Ab4GNb2Ma3(Ab4GNb2Ma6)Mb4GNb4(Fa6)GN;Asn	b4GalT	B4galt1 or B4galt2 or B4galt3 or B4galt4 or B4galt5 or B4galt6 or B4galt7
R68	Ab4GNb2Ma3(GNb2Ma6)Mb4GNb4(Fa6)GN;Asn	NNa3Ab4GNb2Ma3(GNb2Ma6)Mb4GNb4(Fa6)GN;Asn	a3SiaT	St3gal3 or St3gal4 or St3gal6
R69	GNb2Ma3(Ab4GNb2Ma6)Mb4GNb4(Fa6)GN;Asn	GNb2(GNb4)Ma3(Ab4GNb2Ma6)Mb4GNb4(Fa6)GN;Asn	GnTIV	Mgat4A or Mgat4B
R70	GNb2Ma3(Ab4GNb2Ma6)Mb4GNb4(Fa6)GN;Asn	Ab4GNb2Ma3(Ab4GNb2Ma6)Mb4GNb4(Fa6)GN;Asn	b4GalT	B4galt1 or B4galt2 or B4galt3 or B4galt4 or B4galt5 or B4galt6 or B4galt7
R71	GNb2Ma3(Ab4GNb2Ma6)Mb4GNb4(Fa6)GN;Asn	GNb2Ma3(NNa3Ab4GNb2Ma6)Mb4GNb4(Fa6)GN;Asn	a3SiaT	St3gal3 or St3gal4 or St3gal6
R72	Ab4GNb2(GNb4)Ma3(Ma6)Mb4GNb4(Fa6)GN;Asn	Ab4GNb2(Ab4GNb4)Ma3(Ma6)Mb4GNb4(Fa6)GN;Asn	b4GalT	B4galt1 or B4galt2 or B4galt3 or B4galt4 or B4galt5 or B4galt6 or B4galt7
R73	Ab4GNb2(GNb4)Ma3(Ma6)Mb4GNb4(Fa6)GN;Asn	NNa3Ab4GNb2(GNb4)Ma3(Ma6)Mb4GNb4(Fa6)GN;Asn	a3SiaT	St3gal3 or St3gal4 or St3gal6
R74	GNb2(Ab4GNb4)Ma3(Ma6)Mb4GNb4(Fa6)GN;Asn	GNb2(NNa3Ab4GNb4)Ma3(Ma6)Mb4GNb4(Fa6)GN;Asn	a3SiaT	St3gal3 or St3gal4 or St3gal6
R75	GNb3Ab4GNb2Ma3(Ma6)Mb4GNb4(Fa6)GN;Asn	Ab4GNb3Ab4GNb2Ma3(Ma6)Mb4GNb4(Fa6)GN;Asn	b4GalT	B4galt1 or B4galt2 or B4galt3 or B4galt4 or B4galt5 or B4galt6 or B4galt7
R76	Ab4GNb2(GNb4)Ma3(GNb2(GNb6)Ma6)Mb4GNb4GN;Asn	GNb3Ab4GNb2(GNb4)Ma3(GNb2(GNb6)Ma6)Mb4GNb4GN;Asn	iGnT	B3gnt2
R77	Ab4GNb2(GNb4)Ma3(GNb2(GNb6)Ma6)Mb4GNb4GN;Asn	Ab4GNb2(Ab4GNb4)Ma3(GNb2(GNb6)Ma6)Mb4GNb4GN;Asn	b4GalT	B4galt1 or B4galt2 or B4galt3 or B4galt4 or B4galt5 or B4galt6 or B4galt7
R78	GNb2(GNb4)Ma3(GNb2(GNb6)Ma6)Mb4GNb4(Fa6)GN;Asn	Ab4GNb2(GNb4)Ma3(GNb2(GNb6)Ma6)Mb4GNb4(Fa6)GN;Asn	b4GalT	B4galt1 or B4galt2 or B4galt3 or B4galt4 or B4galt5 or B4galt6 or B4galt7
R79	GNb2(GNb4)Ma3(GNb2(GNb6)Ma6)Mb4GNb4(Fa6)GN;Asn	GNb2(Ab4GNb4)Ma3(GNb2(GNb6)Ma6)Mb4GNb4(Fa6)GN;Asn	b4GalT	B4galt1 or B4galt2 or B4galt3 or B4galt4 or B4galt5 or B4galt6 or B4galt7
R80	GNb2(GNb4)Ma3(GNb2(GNb6)Ma6)Mb4GNb4(Fa6)GN;Asn	GNb2(GNb4)Ma3(Ab4GNb2(GNb6)Ma6)Mb4GNb4(Fa6)GN;Asn	b4GalT	B4galt1 or B4galt2 or B4galt3 or B4galt4 or B4galt5 or B4galt6 or B4galt7
R81	GNb2(GNb4)Ma3(GNb2(GNb6)Ma6)Mb4GNb4(Fa6)GN;Asn	GNb2(GNb4)Ma3(GNb2(Ab4GNb6)Ma6)Mb4GNb4(Fa6)GN;Asn	b4GalT	B4galt1 or B4galt2 or B4galt3 or B4galt4 or B4galt5 or B4galt6 or B4galt7
R82	Ab4GNb2(Ab4GNb4)Ma3(GNb2Ma6)Mb4GNb4GN;Asn	Ab4GNb2(Ab4GNb4)Ma3(GNb2(GNb6)Ma6)Mb4GNb4GN;Asn	GnTV	Mgat5
R83	Ab4GNb2(Ab4GNb4)Ma3(GNb2Ma6)Mb4GNb4GN;Asn	Ab4GNb2(Ab4GNb4)Ma3(Ab4GNb2Ma6)Mb4GNb4GN;Asn	b4GalT	B4galt1 or B4galt2 or B4galt3 or B4galt4 or B4galt5 or B4galt6 or B4galt7
R84	Ab4GNb2(GNb4)Ma3(Ab4GNb2Ma6)Mb4GNb4GN;Asn	Ab4GNb2(Ab4GNb4)Ma3(Ab4GNb2Ma6)Mb4GNb4GN;Asn	b4GalT	B4galt1 or B4galt2 or B4galt3 or B4galt4 or B4galt5 or B4galt6 or B4galt7
R85	GNb2(Ab4GNb4)Ma3(Ab4GNb2Ma6)Mb4GNb4GN;Asn	Ab4GNb2(Ab4GNb4)Ma3(Ab4GNb2Ma6)Mb4GNb4GN;Asn	b4GalT	B4galt1 or B4galt2 or B4galt3 or B4galt4 or B4galt5 or B4galt6 or B4galt7
R86	Ab4GNb2(GNb4)Ma3(GNb2Ma6)Mb4GNb4(Fa6)GN;Asn	Ab4GNb2(GNb4)Ma3(GNb2(GNb6)Ma6)Mb4GNb4(Fa6)GN;Asn	GnTV	Mgat5
R87	Ab4GNb2(GNb4)Ma3(GNb2Ma6)Mb4GNb4(Fa6)GN;Asn	GNb3Ab4GNb2(GNb4)Ma3(GNb2Ma6)Mb4GNb4(Fa6)GN;Asn	iGnT	B3gnt2
R88	Ab4GNb2(GNb4)Ma3(GNb2Ma6)Mb4GNb4(Fa6)GN;Asn	Ab4GNb2(Ab4GNb4)Ma3(GNb2Ma6)Mb4GNb4(Fa6)GN;Asn	b4GalT	B4galt1 or B4galt2 or B4galt3 or B4galt4 or B4galt5 or B4galt6 or B4galt7
R89	Ab4GNb2(GNb4)Ma3(GNb2Ma6)Mb4GNb4(Fa6)GN;Asn	Ab4GNb2(GNb4)Ma3(Ab4GNb2Ma6)Mb4GNb4(Fa6)GN;Asn	b4GalT	B4galt1 or B4galt2 or B4galt3 or B4galt4 or B4galt5 or B4galt6 or B4galt7
R90	Ab4GNb2(GNb4)Ma3(GNb2Ma6)Mb4GNb4(Fa6)GN;Asn	NNa3Ab4GNb2(GNb4)Ma3(GNb2Ma6)Mb4GNb4(Fa6)GN;Asn	a3SiaT	St3gal3 or St3gal4 or St3gal6
R91	GNb2(Ab4GNb4)Ma3(GNb2Ma6)Mb4GNb4(Fa6)GN;Asn	GNb2(Ab4GNb4)Ma3(GNb2(GNb6)Ma6)Mb4GNb4(Fa6)GN;Asn	GnTV	Mgat5
R92	GNb2(Ab4GNb4)Ma3(GNb2Ma6)Mb4GNb4(Fa6)GN;Asn	Ab4GNb2(Ab4GNb4)Ma3(GNb2Ma6)Mb4GNb4(Fa6)GN;Asn	b4GalT	B4galt1 or B4galt2 or B4galt3 or B4galt4 or B4galt5 or B4galt6 or B4galt7
R93	GNb2(Ab4GNb4)Ma3(GNb2Ma6)Mb4GNb4(Fa6)GN;Asn	GNb2(Ab4GNb4)Ma3(Ab4GNb2Ma6)Mb4GNb4(Fa6)GN;Asn	b4GalT	B4galt1 or B4galt2 or B4galt3 or B4galt4 or B4galt5 or B4galt6 or B4galt7
R94	GNb2(Ab4GNb4)Ma3(GNb2Ma6)Mb4GNb4(Fa6)GN;Asn	GNb2(NNa3Ab4GNb4)Ma3(GNb2Ma6)Mb4GNb4(Fa6)GN;Asn	a3SiaT	St3gal3 or St3gal4 or St3gal6
R95	GNb2(GNb4)Ma3(Ab4GNb2Ma6)Mb4GNb4(Fa6)GN;Asn	Ab4GNb2(GNb4)Ma3(Ab4GNb2Ma6)Mb4GNb4(Fa6)GN;Asn	b4GalT	B4galt1 or B4galt2 or B4galt3 or B4galt4 or B4galt5 or B4galt6 or B4galt7
R96	GNb2(GNb4)Ma3(Ab4GNb2Ma6)Mb4GNb4(Fa6)GN;Asn	GNb2(Ab4GNb4)Ma3(Ab4GNb2Ma6)Mb4GNb4(Fa6)GN;Asn	b4GalT	B4galt1 or B4galt2 or B4galt3 or B4galt4 or B4galt5 or B4galt6 or B4galt7
R97	GNb2(GNb4)Ma3(Ab4GNb2Ma6)Mb4GNb4(Fa6)GN;Asn	GNb2(GNb4)Ma3(NNa3Ab4GNb2Ma6)Mb4GNb4(Fa6)GN;Asn	a3SiaT	St3gal3 or St3gal4 or St3gal6
R98	Ab4GNb2Ma3(Ab4GNb2(GNb6)Ma6)Mb4GNb4GN;Asn	Ab4GNb2Ma3(Ab4GNb2(Ab4GNb6)Ma6)Mb4GNb4GN;Asn	b4GalT	B4galt1 or B4galt2 or B4galt3 or B4galt4 or B4galt5 or B4galt6 or B4galt7
R99	Ab4GNb2Ma3(GNb2(GNb6)Ma6)Mb4GNb4(Fa6)GN;Asn	Ab4GNb2Ma3(Ab4GNb2(GNb6)Ma6)Mb4GNb4(Fa6)GN;Asn	b4GalT	B4galt1 or B4galt2 or B4galt3 or B4galt4 or B4galt5 or B4galt6 or B4galt7
R100	Ab4GNb2Ma3(GNb2(GNb6)Ma6)Mb4GNb4(Fa6)GN;Asn	Ab4GNb2Ma3(GNb2(Ab4GNb6)Ma6)Mb4GNb4(Fa6)GN;Asn	b4GalT	B4galt1 or B4galt2 or B4galt3 or B4galt4 or B4galt5 or B4galt6 or B4galt7
R101	Ab4GNb2Ma3(GNb2(GNb6)Ma6)Mb4GNb4(Fa6)GN;Asn	NNa3Ab4GNb2Ma3(GNb2(GNb6)Ma6)Mb4GNb4(Fa6)GN;Asn	a3SiaT	St3gal3 or St3gal4 or St3gal6
R102	GNb2Ma3(Ab4GNb2(GNb6)Ma6)Mb4GNb4(Fa6)GN;Asn	GNb2(GNb4)Ma3(Ab4GNb2(GNb6)Ma6)Mb4GNb4(Fa6)GN;Asn	GnTIV	Mgat4A or Mgat4B
R103	GNb2Ma3(Ab4GNb2(GNb6)Ma6)Mb4GNb4(Fa6)GN;Asn	Ab4GNb2Ma3(Ab4GNb2(GNb6)Ma6)Mb4GNb4(Fa6)GN;Asn	b4GalT	B4galt1 or B4galt2 or B4galt3 or B4galt4 or B4galt5 or B4galt6 or B4galt7
R104	GNb2Ma3(Ab4GNb2(GNb6)Ma6)Mb4GNb4(Fa6)GN;Asn	GNb2Ma3(Ab4GNb2(Ab4GNb6)Ma6)Mb4GNb4(Fa6)GN;Asn	b4GalT	B4galt1 or B4galt2 or B4galt3 or B4galt4 or B4galt5 or B4galt6 or B4galt7
R105	GNb2Ma3(Ab4GNb2(GNb6)Ma6)Mb4GNb4(Fa6)GN;Asn	GNb2Ma3(NNa3Ab4GNb2(GNb6)Ma6)Mb4GNb4(Fa6)GN;Asn	a3SiaT	St3gal3 or St3gal4 or St3gal6
R106	GNb2Ma3(GNb2(Ab4GNb6)Ma6)Mb4GNb4(Fa6)GN;Asn	GNb2(GNb4)Ma3(GNb2(Ab4GNb6)Ma6)Mb4GNb4(Fa6)GN;Asn	GnTIV	Mgat4A or Mgat4B
R107	GNb2Ma3(GNb2(Ab4GNb6)Ma6)Mb4GNb4(Fa6)GN;Asn	Ab4GNb2Ma3(GNb2(Ab4GNb6)Ma6)Mb4GNb4(Fa6)GN;Asn	b4GalT	B4galt1 or B4galt2 or B4galt3 or B4galt4 or B4galt5 or B4galt6 or B4galt7
R108	GNb2Ma3(GNb2(Ab4GNb6)Ma6)Mb4GNb4(Fa6)GN;Asn	GNb2Ma3(Ab4GNb2(Ab4GNb6)Ma6)Mb4GNb4(Fa6)GN;Asn	b4GalT	B4galt1 or B4galt2 or B4galt3 or B4galt4 or B4galt5 or B4galt6 or B4galt7
R109	GNb2Ma3(GNb2(Ab4GNb6)Ma6)Mb4GNb4(Fa6)GN;Asn	GNb2Ma3(GNb2(NNa3Ab4GNb6)Ma6)Mb4GNb4(Fa6)GN;Asn	a3SiaT	St3gal3 or St3gal4 or St3gal6
R110	NNa3Ab4GNb2Ma3(Ab4GNb2Ma6)Mb4GNb4GN;Asn	NNa3Ab4GNb2Ma3(NNa3Ab4GNb2Ma6)Mb4GNb4GN;Asn	a3SiaT	St3gal3 or St3gal4 or St3gal6
R111	Ab4GNb2Ma3(NNa3Ab4GNb2Ma6)Mb4GNb4GN;Asn	NNa3Ab4GNb2Ma3(NNa3Ab4GNb2Ma6)Mb4GNb4GN;Asn	a3SiaT	St3gal3 or St3gal4 or St3gal6
R112	GNb3Ab4GNb2Ma3(GNb2Ma6)Mb4GNb4(Fa6)GN;Asn	Ab4GNb3Ab4GNb2Ma3(GNb2Ma6)Mb4GNb4(Fa6)GN;Asn	b4GalT	B4galt1 or B4galt2 or B4galt3 or B4galt4 or B4galt5 or B4galt6 or B4galt7
R113	Ab4GNb2Ma3(Ab4GNb2Ma6)Mb4GNb4(Fa6)GN;Asn	Ab4GNb2Ma3(GNb3Ab4GNb2Ma6)Mb4GNb4(Fa6)GN;Asn	iGnT	B3gnt2
R114	Ab4GNb2Ma3(Ab4GNb2Ma6)Mb4GNb4(Fa6)GN;Asn	NNa3Ab4GNb2Ma3(Ab4GNb2Ma6)Mb4GNb4(Fa6)GN;Asn	a3SiaT	St3gal3 or St3gal4 or St3gal6
R115	Ab4GNb2Ma3(Ab4GNb2Ma6)Mb4GNb4(Fa6)GN;Asn	Ab4GNb2Ma3(NNa3Ab4GNb2Ma6)Mb4GNb4(Fa6)GN;Asn	a3SiaT	St3gal3 or St3gal4 or St3gal6
R116	NNa3Ab4GNb2Ma3(GNb2Ma6)Mb4GNb4(Fa6)GN;Asn	NNa3Ab4GNb2Ma3(GNb2(GNb6)Ma6)Mb4GNb4(Fa6)GN;Asn	GnTV	Mgat5
R117	NNa3Ab4GNb2Ma3(GNb2Ma6)Mb4GNb4(Fa6)GN;Asn	NNa3Ab4GNb2Ma3(Ab4GNb2Ma6)Mb4GNb4(Fa6)GN;Asn	b4GalT	B4galt1 or B4galt2 or B4galt3 or B4galt4 or B4galt5 or B4galt6 or B4galt7
R118	GNb2Ma3(NNa3Ab4GNb2Ma6)Mb4GNb4(Fa6)GN;Asn	GNb2(GNb4)Ma3(NNa3Ab4GNb2Ma6)Mb4GNb4(Fa6)GN;Asn	GnTIV	Mgat4A or Mgat4B
R119	GNb2Ma3(NNa3Ab4GNb2Ma6)Mb4GNb4(Fa6)GN;Asn	Ab4GNb2Ma3(NNa3Ab4GNb2Ma6)Mb4GNb4(Fa6)GN;Asn	b4GalT	B4galt1 or B4galt2 or B4galt3 or B4galt4 or B4galt5 or B4galt6 or B4galt7
R120	Ab4GNb2(Ab4GNb4)Ma3(Ma6)Mb4GNb4(Fa6)GN;Asn	NNa3Ab4GNb2(Ab4GNb4)Ma3(Ma6)Mb4GNb4(Fa6)GN;Asn	a3SiaT	St3gal3 or St3gal4 or St3gal6
R121	Ab4GNb2(Ab4GNb4)Ma3(Ma6)Mb4GNb4(Fa6)GN;Asn	Ab4GNb2(NNa3Ab4GNb4)Ma3(Ma6)Mb4GNb4(Fa6)GN;Asn	a3SiaT	St3gal3 or St3gal4 or St3gal6
R122	NNa3Ab4GNb2(GNb4)Ma3(Ma6)Mb4GNb4(Fa6)GN;Asn	NNa3Ab4GNb2(Ab4GNb4)Ma3(Ma6)Mb4GNb4(Fa6)GN;Asn	b4GalT	B4galt1 or B4galt2 or B4galt3 or B4galt4 or B4galt5 or B4galt6 or B4galt7
R123	GNb2(NNa3Ab4GNb4)Ma3(Ma6)Mb4GNb4(Fa6)GN;Asn	Ab4GNb2(NNa3Ab4GNb4)Ma3(Ma6)Mb4GNb4(Fa6)GN;Asn	b4GalT	B4galt1 or B4galt2 or B4galt3 or B4galt4 or B4galt5 or B4galt6 or B4galt7
R124	GNb3Ab4GNb2(GNb4)Ma3(GNb2(GNb6)Ma6)Mb4GNb4GN;Asn	Ab4GNb3Ab4GNb2(GNb4)Ma3(GNb2(GNb6)Ma6)Mb4GNb4GN;Asn	b4GalT	B4galt1 or B4galt2 or B4galt3 or B4galt4 or B4galt5 or B4galt6 or B4galt7
R125	Ab4GNb2(Ab4GNb4)Ma3(GNb2(GNb6)Ma6)Mb4GNb4GN;Asn	Ab4GNb2(Ab4GNb4)Ma3(Ab4GNb2(GNb6)Ma6)Mb4GNb4GN;Asn	b4GalT	B4galt1 or B4galt2 or B4galt3 or B4galt4 or B4galt5 or B4galt6 or B4galt7
R126	Ab4GNb2(GNb4)Ma3(GNb2(GNb6)Ma6)Mb4GNb4(Fa6)GN;Asn	GNb3Ab4GNb2(GNb4)Ma3(GNb2(GNb6)Ma6)Mb4GNb4(Fa6)GN;Asn	iGnT	B3gnt2
R127	Ab4GNb2(GNb4)Ma3(GNb2(GNb6)Ma6)Mb4GNb4(Fa6)GN;Asn	Ab4GNb2(Ab4GNb4)Ma3(GNb2(GNb6)Ma6)Mb4GNb4(Fa6)GN;Asn	b4GalT	B4galt1 or B4galt2 or B4galt3 or B4galt4 or B4galt5 or B4galt6 or B4galt7
R128	Ab4GNb2(GNb4)Ma3(GNb2(GNb6)Ma6)Mb4GNb4(Fa6)GN;Asn	Ab4GNb2(GNb4)Ma3(Ab4GNb2(GNb6)Ma6)Mb4GNb4(Fa6)GN;Asn	b4GalT	B4galt1 or B4galt2 or B4galt3 or B4galt4 or B4galt5 or B4galt6 or B4galt7
R129	Ab4GNb2(GNb4)Ma3(GNb2(GNb6)Ma6)Mb4GNb4(Fa6)GN;Asn	Ab4GNb2(GNb4)Ma3(GNb2(Ab4GNb6)Ma6)Mb4GNb4(Fa6)GN;Asn	b4GalT	B4galt1 or B4galt2 or B4galt3 or B4galt4 or B4galt5 or B4galt6 or B4galt7
R130	Ab4GNb2(GNb4)Ma3(GNb2(GNb6)Ma6)Mb4GNb4(Fa6)GN;Asn	NNa3Ab4GNb2(GNb4)Ma3(GNb2(GNb6)Ma6)Mb4GNb4(Fa6)GN;Asn	a3SiaT	St3gal3 or St3gal4 or St3gal6
R131	GNb2(Ab4GNb4)Ma3(GNb2(GNb6)Ma6)Mb4GNb4(Fa6)GN;Asn	Ab4GNb2(Ab4GNb4)Ma3(GNb2(GNb6)Ma6)Mb4GNb4(Fa6)GN;Asn	b4GalT	B4galt1 or B4galt2 or B4galt3 or B4galt4 or B4galt5 or B4galt6 or B4galt7
R132	GNb2(Ab4GNb4)Ma3(GNb2(GNb6)Ma6)Mb4GNb4(Fa6)GN;Asn	GNb2(Ab4GNb4)Ma3(Ab4GNb2(GNb6)Ma6)Mb4GNb4(Fa6)GN;Asn	b4GalT	B4galt1 or B4galt2 or B4galt3 or B4galt4 or B4galt5 or B4galt6 or B4galt7
R133	GNb2(Ab4GNb4)Ma3(GNb2(GNb6)Ma6)Mb4GNb4(Fa6)GN;Asn	GNb2(Ab4GNb4)Ma3(GNb2(Ab4GNb6)Ma6)Mb4GNb4(Fa6)GN;Asn	b4GalT	B4galt1 or B4galt2 or B4galt3 or B4galt4 or B4galt5 or B4galt6 or B4galt7
R134	GNb2(Ab4GNb4)Ma3(GNb2(GNb6)Ma6)Mb4GNb4(Fa6)GN;Asn	GNb2(NNa3Ab4GNb4)Ma3(GNb2(GNb6)Ma6)Mb4GNb4(Fa6)GN;Asn	a3SiaT	St3gal3 or St3gal4 or St3gal6
R135	GNb2(GNb4)Ma3(Ab4GNb2(GNb6)Ma6)Mb4GNb4(Fa6)GN;Asn	Ab4GNb2(GNb4)Ma3(Ab4GNb2(GNb6)Ma6)Mb4GNb4(Fa6)GN;Asn	b4GalT	B4galt1 or B4galt2 or B4galt3 or B4galt4 or B4galt5 or B4galt6 or B4galt7
R136	GNb2(GNb4)Ma3(Ab4GNb2(GNb6)Ma6)Mb4GNb4(Fa6)GN;Asn	GNb2(Ab4GNb4)Ma3(Ab4GNb2(GNb6)Ma6)Mb4GNb4(Fa6)GN;Asn	b4GalT	B4galt1 or B4galt2 or B4galt3 or B4galt4 or B4galt5 or B4galt6 or B4galt7
R137	GNb2(GNb4)Ma3(Ab4GNb2(GNb6)Ma6)Mb4GNb4(Fa6)GN;Asn	GNb2(GNb4)Ma3(Ab4GNb2(Ab4GNb6)Ma6)Mb4GNb4(Fa6)GN;Asn	b4GalT	B4galt1 or B4galt2 or B4galt3 or B4galt4 or B4galt5 or B4galt6 or B4galt7
R138	GNb2(GNb4)Ma3(Ab4GNb2(GNb6)Ma6)Mb4GNb4(Fa6)GN;Asn	GNb2(GNb4)Ma3(NNa3Ab4GNb2(GNb6)Ma6)Mb4GNb4(Fa6)GN;Asn	a3SiaT	St3gal3 or St3gal4 or St3gal6
R139	GNb2(GNb4)Ma3(GNb2(Ab4GNb6)Ma6)Mb4GNb4(Fa6)GN;Asn	Ab4GNb2(GNb4)Ma3(GNb2(Ab4GNb6)Ma6)Mb4GNb4(Fa6)GN;Asn	b4GalT	B4galt1 or B4galt2 or B4galt3 or B4galt4 or B4galt5 or B4galt6 or B4galt7
R140	GNb2(GNb4)Ma3(GNb2(Ab4GNb6)Ma6)Mb4GNb4(Fa6)GN;Asn	GNb2(Ab4GNb4)Ma3(GNb2(Ab4GNb6)Ma6)Mb4GNb4(Fa6)GN;Asn	b4GalT	B4galt1 or B4galt2 or B4galt3 or B4galt4 or B4galt5 or B4galt6 or B4galt7
R141	GNb2(GNb4)Ma3(GNb2(Ab4GNb6)Ma6)Mb4GNb4(Fa6)GN;Asn	GNb2(GNb4)Ma3(Ab4GNb2(Ab4GNb6)Ma6)Mb4GNb4(Fa6)GN;Asn	b4GalT	B4galt1 or B4galt2 or B4galt3 or B4galt4 or B4galt5 or B4galt6 or B4galt7
R142	GNb2(GNb4)Ma3(GNb2(Ab4GNb6)Ma6)Mb4GNb4(Fa6)GN;Asn	GNb2(GNb4)Ma3(GNb2(NNa3Ab4GNb6)Ma6)Mb4GNb4(Fa6)GN;Asn	a3SiaT	St3gal3 or St3gal4 or St3gal6
R143	Ab4GNb2(Ab4GNb4)Ma3(Ab4GNb2Ma6)Mb4GNb4GN;Asn	NNa3Ab4GNb2(Ab4GNb4)Ma3(Ab4GNb2Ma6)Mb4GNb4GN;Asn	a3SiaT	St3gal3 or St3gal4 or St3gal6
R144	Ab4GNb2(Ab4GNb4)Ma3(Ab4GNb2Ma6)Mb4GNb4GN;Asn	Ab4GNb2(NNa3Ab4GNb4)Ma3(Ab4GNb2Ma6)Mb4GNb4GN;Asn	a3SiaT	St3gal3 or St3gal4 or St3gal6
R145	Ab4GNb2(Ab4GNb4)Ma3(Ab4GNb2Ma6)Mb4GNb4GN;Asn	Ab4GNb2(Ab4GNb4)Ma3(NNa3Ab4GNb2Ma6)Mb4GNb4GN;Asn	a3SiaT	St3gal3 or St3gal4 or St3gal6
R146	GNb3Ab4GNb2(GNb4)Ma3(GNb2Ma6)Mb4GNb4(Fa6)GN;Asn	Ab4GNb3Ab4GNb2(GNb4)Ma3(GNb2Ma6)Mb4GNb4(Fa6)GN;Asn	b4GalT	B4galt1 or B4galt2 or B4galt3 or B4galt4 or B4galt5 or B4galt6 or B4galt7
R147	Ab4GNb2(Ab4GNb4)Ma3(GNb2Ma6)Mb4GNb4(Fa6)GN;Asn	Ab4GNb2(Ab4GNb4)Ma3(GNb2(GNb6)Ma6)Mb4GNb4(Fa6)GN;Asn	GnTV	Mgat5
R148	Ab4GNb2(Ab4GNb4)Ma3(GNb2Ma6)Mb4GNb4(Fa6)GN;Asn	Ab4GNb2(Ab4GNb4)Ma3(Ab4GNb2Ma6)Mb4GNb4(Fa6)GN;Asn	b4GalT	B4galt1 or B4galt2 or B4galt3 or B4galt4 or B4galt5 or B4galt6 or B4galt7
R149	Ab4GNb2(Ab4GNb4)Ma3(GNb2Ma6)Mb4GNb4(Fa6)GN;Asn	NNa3Ab4GNb2(Ab4GNb4)Ma3(GNb2Ma6)Mb4GNb4(Fa6)GN;Asn	a3SiaT	St3gal3 or St3gal4 or St3gal6
R150	Ab4GNb2(Ab4GNb4)Ma3(GNb2Ma6)Mb4GNb4(Fa6)GN;Asn	Ab4GNb2(NNa3Ab4GNb4)Ma3(GNb2Ma6)Mb4GNb4(Fa6)GN;Asn	a3SiaT	St3gal3 or St3gal4 or St3gal6
R151	Ab4GNb2(GNb4)Ma3(Ab4GNb2Ma6)Mb4GNb4(Fa6)GN;Asn	Ab4GNb2(Ab4GNb4)Ma3(Ab4GNb2Ma6)Mb4GNb4(Fa6)GN;Asn	b4GalT	B4galt1 or B4galt2 or B4galt3 or B4galt4 or B4galt5 or B4galt6 or B4galt7
R152	Ab4GNb2(GNb4)Ma3(Ab4GNb2Ma6)Mb4GNb4(Fa6)GN;Asn	NNa3Ab4GNb2(GNb4)Ma3(Ab4GNb2Ma6)Mb4GNb4(Fa6)GN;Asn	a3SiaT	St3gal3 or St3gal4 or St3gal6
R153	Ab4GNb2(GNb4)Ma3(Ab4GNb2Ma6)Mb4GNb4(Fa6)GN;Asn	Ab4GNb2(GNb4)Ma3(NNa3Ab4GNb2Ma6)Mb4GNb4(Fa6)GN;Asn	a3SiaT	St3gal3 or St3gal4 or St3gal6
R154	NNa3Ab4GNb2(GNb4)Ma3(GNb2Ma6)Mb4GNb4(Fa6)GN;Asn	NNa3Ab4GNb2(GNb4)Ma3(GNb2(GNb6)Ma6)Mb4GNb4(Fa6)GN;Asn	GnTV	Mgat5
R155	NNa3Ab4GNb2(GNb4)Ma3(GNb2Ma6)Mb4GNb4(Fa6)GN;Asn	NNa3Ab4GNb2(Ab4GNb4)Ma3(GNb2Ma6)Mb4GNb4(Fa6)GN;Asn	b4GalT	B4galt1 or B4galt2 or B4galt3 or B4galt4 or B4galt5 or B4galt6 or B4galt7
R156	NNa3Ab4GNb2(GNb4)Ma3(GNb2Ma6)Mb4GNb4(Fa6)GN;Asn	NNa3Ab4GNb2(GNb4)Ma3(Ab4GNb2Ma6)Mb4GNb4(Fa6)GN;Asn	b4GalT	B4galt1 or B4galt2 or B4galt3 or B4galt4 or B4galt5 or B4galt6 or B4galt7
R157	GNb2(Ab4GNb4)Ma3(Ab4GNb2Ma6)Mb4GNb4(Fa6)GN;Asn	Ab4GNb2(Ab4GNb4)Ma3(Ab4GNb2Ma6)Mb4GNb4(Fa6)GN;Asn	b4GalT	B4galt1 or B4galt2 or B4galt3 or B4galt4 or B4galt5 or B4galt6 or B4galt7
R158	GNb2(Ab4GNb4)Ma3(Ab4GNb2Ma6)Mb4GNb4(Fa6)GN;Asn	GNb2(NNa3Ab4GNb4)Ma3(Ab4GNb2Ma6)Mb4GNb4(Fa6)GN;Asn	a3SiaT	St3gal3 or St3gal4 or St3gal6
R159	GNb2(Ab4GNb4)Ma3(Ab4GNb2Ma6)Mb4GNb4(Fa6)GN;Asn	GNb2(Ab4GNb4)Ma3(NNa3Ab4GNb2Ma6)Mb4GNb4(Fa6)GN;Asn	a3SiaT	St3gal3 or St3gal4 or St3gal6
R160	GNb2(NNa3Ab4GNb4)Ma3(GNb2Ma6)Mb4GNb4(Fa6)GN;Asn	GNb2(NNa3Ab4GNb4)Ma3(GNb2(GNb6)Ma6)Mb4GNb4(Fa6)GN;Asn	GnTV	Mgat5
R161	GNb2(NNa3Ab4GNb4)Ma3(GNb2Ma6)Mb4GNb4(Fa6)GN;Asn	Ab4GNb2(NNa3Ab4GNb4)Ma3(GNb2Ma6)Mb4GNb4(Fa6)GN;Asn	b4GalT	B4galt1 or B4galt2 or B4galt3 or B4galt4 or B4galt5 or B4galt6 or B4galt7
R162	GNb2(NNa3Ab4GNb4)Ma3(GNb2Ma6)Mb4GNb4(Fa6)GN;Asn	GNb2(NNa3Ab4GNb4)Ma3(Ab4GNb2Ma6)Mb4GNb4(Fa6)GN;Asn	b4GalT	B4galt1 or B4galt2 or B4galt3 or B4galt4 or B4galt5 or B4galt6 or B4galt7
R163	GNb2(GNb4)Ma3(NNa3Ab4GNb2Ma6)Mb4GNb4(Fa6)GN;Asn	Ab4GNb2(GNb4)Ma3(NNa3Ab4GNb2Ma6)Mb4GNb4(Fa6)GN;Asn	b4GalT	B4galt1 or B4galt2 or B4galt3 or B4galt4 or B4galt5 or B4galt6 or B4galt7
R164	GNb2(GNb4)Ma3(NNa3Ab4GNb2Ma6)Mb4GNb4(Fa6)GN;Asn	GNb2(Ab4GNb4)Ma3(NNa3Ab4GNb2Ma6)Mb4GNb4(Fa6)GN;Asn	b4GalT	B4galt1 or B4galt2 or B4galt3 or B4galt4 or B4galt5 or B4galt6 or B4galt7
R165	Ab4GNb2Ma3(Ab4GNb2(Ab4GNb6)Ma6)Mb4GNb4GN;Asn	NNa3Ab4GNb2Ma3(Ab4GNb2(Ab4GNb6)Ma6)Mb4GNb4GN;Asn	a3SiaT	St3gal3 or St3gal4 or St3gal6
R166	Ab4GNb2Ma3(Ab4GNb2(Ab4GNb6)Ma6)Mb4GNb4GN;Asn	Ab4GNb2Ma3(NNa3Ab4GNb2(Ab4GNb6)Ma6)Mb4GNb4GN;Asn	a3SiaT	St3gal3 or St3gal4 or St3gal6
R167	Ab4GNb2Ma3(Ab4GNb2(Ab4GNb6)Ma6)Mb4GNb4GN;Asn	Ab4GNb2Ma3(Ab4GNb2(NNa3Ab4GNb6)Ma6)Mb4GNb4GN;Asn	a3SiaT	St3gal3 or St3gal4 or St3gal6
R168	Ab4GNb2Ma3(Ab4GNb2(GNb6)Ma6)Mb4GNb4(Fa6)GN;Asn	Ab4GNb2Ma3(Ab4GNb2(Ab4GNb6)Ma6)Mb4GNb4(Fa6)GN;Asn	b4GalT	B4galt1 or B4galt2 or B4galt3 or B4galt4 or B4galt5 or B4galt6 or B4galt7
R169	Ab4GNb2Ma3(Ab4GNb2(GNb6)Ma6)Mb4GNb4(Fa6)GN;Asn	NNa3Ab4GNb2Ma3(Ab4GNb2(GNb6)Ma6)Mb4GNb4(Fa6)GN;Asn	a3SiaT	St3gal3 or St3gal4 or St3gal6
R170	Ab4GNb2Ma3(GNb2(Ab4GNb6)Ma6)Mb4GNb4(Fa6)GN;Asn	Ab4GNb2Ma3(Ab4GNb2(Ab4GNb6)Ma6)Mb4GNb4(Fa6)GN;Asn	b4GalT	B4galt1 or B4galt2 or B4galt3 or B4galt4 or B4galt5 or B4galt6 or B4galt7
R171	Ab4GNb2Ma3(GNb2(Ab4GNb6)Ma6)Mb4GNb4(Fa6)GN;Asn	NNa3Ab4GNb2Ma3(GNb2(Ab4GNb6)Ma6)Mb4GNb4(Fa6)GN;Asn	a3SiaT	St3gal3 or St3gal4 or St3gal6
R172	NNa3Ab4GNb2Ma3(GNb2(GNb6)Ma6)Mb4GNb4(Fa6)GN;Asn	NNa3Ab4GNb2Ma3(Ab4GNb2(GNb6)Ma6)Mb4GNb4(Fa6)GN;Asn	b4GalT	B4galt1 or B4galt2 or B4galt3 or B4galt4 or B4galt5 or B4galt6 or B4galt7
R173	NNa3Ab4GNb2Ma3(GNb2(GNb6)Ma6)Mb4GNb4(Fa6)GN;Asn	NNa3Ab4GNb2Ma3(GNb2(Ab4GNb6)Ma6)Mb4GNb4(Fa6)GN;Asn	b4GalT	B4galt1 or B4galt2 or B4galt3 or B4galt4 or B4galt5 or B4galt6 or B4galt7
R174	GNb2Ma3(Ab4GNb2(Ab4GNb6)Ma6)Mb4GNb4(Fa6)GN;Asn	GNb2(GNb4)Ma3(Ab4GNb2(Ab4GNb6)Ma6)Mb4GNb4(Fa6)GN;Asn	GnTIV	Mgat4A or Mgat4B
R175	GNb2Ma3(Ab4GNb2(Ab4GNb6)Ma6)Mb4GNb4(Fa6)GN;Asn	Ab4GNb2Ma3(Ab4GNb2(Ab4GNb6)Ma6)Mb4GNb4(Fa6)GN;Asn	b4GalT	B4galt1 or B4galt2 or B4galt3 or B4galt4 or B4galt5 or B4galt6 or B4galt7
R176	GNb2Ma3(Ab4GNb2(Ab4GNb6)Ma6)Mb4GNb4(Fa6)GN;Asn	GNb2Ma3(NNa3Ab4GNb2(Ab4GNb6)Ma6)Mb4GNb4(Fa6)GN;Asn	a3SiaT	St3gal3 or St3gal4 or St3gal6
R177	GNb2Ma3(NNa3Ab4GNb2(GNb6)Ma6)Mb4GNb4(Fa6)GN;Asn	GNb2(GNb4)Ma3(NNa3Ab4GNb2(GNb6)Ma6)Mb4GNb4(Fa6)GN;Asn	GnTIV	Mgat4A or Mgat4B
R178	GNb2Ma3(NNa3Ab4GNb2(GNb6)Ma6)Mb4GNb4(Fa6)GN;Asn	GNb2Ma3(NNa3Ab4GNb2(Ab4GNb6)Ma6)Mb4GNb4(Fa6)GN;Asn	b4GalT	B4galt1 or B4galt2 or B4galt3 or B4galt4 or B4galt5 or B4galt6 or B4galt7
R179	GNb2Ma3(GNb2(NNa3Ab4GNb6)Ma6)Mb4GNb4(Fa6)GN;Asn	GNb2(GNb4)Ma3(GNb2(NNa3Ab4GNb6)Ma6)Mb4GNb4(Fa6)GN;Asn	GnTIV	Mgat4A or Mgat4B
R180	Ab4GNb3Ab4GNb2Ma3(GNb2Ma6)Mb4GNb4(Fa6)GN;Asn	Ab4GNb3Ab4GNb2Ma3(Ab4GNb2Ma6)Mb4GNb4(Fa6)GN;Asn	b4GalT	B4galt1 or B4galt2 or B4galt3 or B4galt4 or B4galt5 or B4galt6 or B4galt7
R181	Ab4GNb2Ma3(GNb3Ab4GNb2Ma6)Mb4GNb4(Fa6)GN;Asn	Ab4GNb2Ma3(Ab4GNb3Ab4GNb2Ma6)Mb4GNb4(Fa6)GN;Asn	b4GalT	B4galt1 or B4galt2 or B4galt3 or B4galt4 or B4galt5 or B4galt6 or B4galt7
R182	NNa3Ab4GNb2Ma3(Ab4GNb2Ma6)Mb4GNb4(Fa6)GN;Asn	NNa3Ab4GNb2Ma3(NNa3Ab4GNb2Ma6)Mb4GNb4(Fa6)GN;Asn	a3SiaT	St3gal3 or St3gal4 or St3gal6
R183	Ab4GNb2Ma3(NNa3Ab4GNb2Ma6)Mb4GNb4(Fa6)GN;Asn	NNa3Ab4GNb2Ma3(NNa3Ab4GNb2Ma6)Mb4GNb4(Fa6)GN;Asn	a3SiaT	St3gal3 or St3gal4 or St3gal6
R184	NNa3Ab4GNb2(Ab4GNb4)Ma3(Ma6)Mb4GNb4(Fa6)GN;Asn	NNa3Ab4GNb2(NNa3Ab4GNb4)Ma3(Ma6)Mb4GNb4(Fa6)GN;Asn	a3SiaT	St3gal3 or St3gal4 or St3gal6
R185	Ab4GNb2(NNa3Ab4GNb4)Ma3(Ma6)Mb4GNb4(Fa6)GN;Asn	NNa3Ab4GNb2(NNa3Ab4GNb4)Ma3(Ma6)Mb4GNb4(Fa6)GN;Asn	a3SiaT	St3gal3 or St3gal4 or St3gal6
R186	Ab4GNb3Ab4GNb2(GNb4)Ma3(GNb2(GNb6)Ma6)Mb4GNb4GN;Asn	Ab4GNb3Ab4GNb2(Ab4GNb4)Ma3(GNb2(GNb6)Ma6)Mb4GNb4GN;Asn	b4GalT	B4galt1 or B4galt2 or B4galt3 or B4galt4 or B4galt5 or B4galt6 or B4galt7
R187	Ab4GNb2(Ab4GNb4)Ma3(Ab4GNb2(GNb6)Ma6)Mb4GNb4GN;Asn	Ab4GNb2(Ab4GNb4)Ma3(Ab4GNb2(Ab4GNb6)Ma6)Mb4GNb4GN;Asn	b4GalT	B4galt1 or B4galt2 or B4galt3 or B4galt4 or B4galt5 or B4galt6 or B4galt7
R188	GNb3Ab4GNb2(GNb4)Ma3(GNb2(GNb6)Ma6)Mb4GNb4(Fa6)GN;Asn	Ab4GNb3Ab4GNb2(GNb4)Ma3(GNb2(GNb6)Ma6)Mb4GNb4(Fa6)GN;Asn	b4GalT	B4galt1 or B4galt2 or B4galt3 or B4galt4 or B4galt5 or B4galt6 or B4galt7
R189	Ab4GNb2(Ab4GNb4)Ma3(GNb2(GNb6)Ma6)Mb4GNb4(Fa6)GN;Asn	Ab4GNb2(Ab4GNb4)Ma3(Ab4GNb2(GNb6)Ma6)Mb4GNb4(Fa6)GN;Asn	b4GalT	B4galt1 or B4galt2 or B4galt3 or B4galt4 or B4galt5 or B4galt6 or B4galt7
R190	Ab4GNb2(Ab4GNb4)Ma3(GNb2(GNb6)Ma6)Mb4GNb4(Fa6)GN;Asn	Ab4GNb2(Ab4GNb4)Ma3(GNb2(Ab4GNb6)Ma6)Mb4GNb4(Fa6)GN;Asn	b4GalT	B4galt1 or B4galt2 or B4galt3 or B4galt4 or B4galt5 or B4galt6 or B4galt7
R191	Ab4GNb2(Ab4GNb4)Ma3(GNb2(GNb6)Ma6)Mb4GNb4(Fa6)GN;Asn	NNa3Ab4GNb2(Ab4GNb4)Ma3(GNb2(GNb6)Ma6)Mb4GNb4(Fa6)GN;Asn	a3SiaT	St3gal3 or St3gal4 or St3gal6
R192	Ab4GNb2(Ab4GNb4)Ma3(GNb2(GNb6)Ma6)Mb4GNb4(Fa6)GN;Asn	Ab4GNb2(NNa3Ab4GNb4)Ma3(GNb2(GNb6)Ma6)Mb4GNb4(Fa6)GN;Asn	a3SiaT	St3gal3 or St3gal4 or St3gal6
R193	Ab4GNb2(GNb4)Ma3(Ab4GNb2(GNb6)Ma6)Mb4GNb4(Fa6)GN;Asn	Ab4GNb2(Ab4GNb4)Ma3(Ab4GNb2(GNb6)Ma6)Mb4GNb4(Fa6)GN;Asn	b4GalT	B4galt1 or B4galt2 or B4galt3 or B4galt4 or B4galt5 or B4galt6 or B4galt7
R194	Ab4GNb2(GNb4)Ma3(Ab4GNb2(GNb6)Ma6)Mb4GNb4(Fa6)GN;Asn	Ab4GNb2(GNb4)Ma3(Ab4GNb2(Ab4GNb6)Ma6)Mb4GNb4(Fa6)GN;Asn	b4GalT	B4galt1 or B4galt2 or B4galt3 or B4galt4 or B4galt5 or B4galt6 or B4galt7
R195	Ab4GNb2(GNb4)Ma3(Ab4GNb2(GNb6)Ma6)Mb4GNb4(Fa6)GN;Asn	NNa3Ab4GNb2(GNb4)Ma3(Ab4GNb2(GNb6)Ma6)Mb4GNb4(Fa6)GN;Asn	a3SiaT	St3gal3 or St3gal4 or St3gal6
R196	Ab4GNb2(GNb4)Ma3(Ab4GNb2(GNb6)Ma6)Mb4GNb4(Fa6)GN;Asn	Ab4GNb2(GNb4)Ma3(NNa3Ab4GNb2(GNb6)Ma6)Mb4GNb4(Fa6)GN;Asn	a3SiaT	St3gal3 or St3gal4 or St3gal6
R197	Ab4GNb2(GNb4)Ma3(GNb2(Ab4GNb6)Ma6)Mb4GNb4(Fa6)GN;Asn	Ab4GNb2(Ab4GNb4)Ma3(GNb2(Ab4GNb6)Ma6)Mb4GNb4(Fa6)GN;Asn	b4GalT	B4galt1 or B4galt2 or B4galt3 or B4galt4 or B4galt5 or B4galt6 or B4galt7
R198	Ab4GNb2(GNb4)Ma3(GNb2(Ab4GNb6)Ma6)Mb4GNb4(Fa6)GN;Asn	Ab4GNb2(GNb4)Ma3(Ab4GNb2(Ab4GNb6)Ma6)Mb4GNb4(Fa6)GN;Asn	b4GalT	B4galt1 or B4galt2 or B4galt3 or B4galt4 or B4galt5 or B4galt6 or B4galt7
R199	Ab4GNb2(GNb4)Ma3(GNb2(Ab4GNb6)Ma6)Mb4GNb4(Fa6)GN;Asn	NNa3Ab4GNb2(GNb4)Ma3(GNb2(Ab4GNb6)Ma6)Mb4GNb4(Fa6)GN;Asn	a3SiaT	St3gal3 or St3gal4 or St3gal6
R200	Ab4GNb2(GNb4)Ma3(GNb2(Ab4GNb6)Ma6)Mb4GNb4(Fa6)GN;Asn	Ab4GNb2(GNb4)Ma3(GNb2(NNa3Ab4GNb6)Ma6)Mb4GNb4(Fa6)GN;Asn	a3SiaT	St3gal3 or St3gal4 or St3gal6
R201	NNa3Ab4GNb2(GNb4)Ma3(GNb2(GNb6)Ma6)Mb4GNb4(Fa6)GN;Asn	NNa3Ab4GNb2(Ab4GNb4)Ma3(GNb2(GNb6)Ma6)Mb4GNb4(Fa6)GN;Asn	b4GalT	B4galt1 or B4galt2 or B4galt3 or B4galt4 or B4galt5 or B4galt6 or B4galt7
R202	NNa3Ab4GNb2(GNb4)Ma3(GNb2(GNb6)Ma6)Mb4GNb4(Fa6)GN;Asn	NNa3Ab4GNb2(GNb4)Ma3(Ab4GNb2(GNb6)Ma6)Mb4GNb4(Fa6)GN;Asn	b4GalT	B4galt1 or B4galt2 or B4galt3 or B4galt4 or B4galt5 or B4galt6 or B4galt7
R203	NNa3Ab4GNb2(GNb4)Ma3(GNb2(GNb6)Ma6)Mb4GNb4(Fa6)GN;Asn	NNa3Ab4GNb2(GNb4)Ma3(GNb2(Ab4GNb6)Ma6)Mb4GNb4(Fa6)GN;Asn	b4GalT	B4galt1 or B4galt2 or B4galt3 or B4galt4 or B4galt5 or B4galt6 or B4galt7
R204	GNb2(Ab4GNb4)Ma3(Ab4GNb2(GNb6)Ma6)Mb4GNb4(Fa6)GN;Asn	Ab4GNb2(Ab4GNb4)Ma3(Ab4GNb2(GNb6)Ma6)Mb4GNb4(Fa6)GN;Asn	b4GalT	B4galt1 or B4galt2 or B4galt3 or B4galt4 or B4galt5 or B4galt6 or B4galt7
R205	GNb2(Ab4GNb4)Ma3(Ab4GNb2(GNb6)Ma6)Mb4GNb4(Fa6)GN;Asn	GNb2(Ab4GNb4)Ma3(Ab4GNb2(Ab4GNb6)Ma6)Mb4GNb4(Fa6)GN;Asn	b4GalT	B4galt1 or B4galt2 or B4galt3 or B4galt4 or B4galt5 or B4galt6 or B4galt7
R206	GNb2(Ab4GNb4)Ma3(Ab4GNb2(GNb6)Ma6)Mb4GNb4(Fa6)GN;Asn	GNb2(NNa3Ab4GNb4)Ma3(Ab4GNb2(GNb6)Ma6)Mb4GNb4(Fa6)GN;Asn	a3SiaT	St3gal3 or St3gal4 or St3gal6
R207	GNb2(Ab4GNb4)Ma3(Ab4GNb2(GNb6)Ma6)Mb4GNb4(Fa6)GN;Asn	GNb2(Ab4GNb4)Ma3(NNa3Ab4GNb2(GNb6)Ma6)Mb4GNb4(Fa6)GN;Asn	a3SiaT	St3gal3 or St3gal4 or St3gal6
R208	GNb2(Ab4GNb4)Ma3(GNb2(Ab4GNb6)Ma6)Mb4GNb4(Fa6)GN;Asn	Ab4GNb2(Ab4GNb4)Ma3(GNb2(Ab4GNb6)Ma6)Mb4GNb4(Fa6)GN;Asn	b4GalT	B4galt1 or B4galt2 or B4galt3 or B4galt4 or B4galt5 or B4galt6 or B4galt7
R209	GNb2(Ab4GNb4)Ma3(GNb2(Ab4GNb6)Ma6)Mb4GNb4(Fa6)GN;Asn	GNb2(Ab4GNb4)Ma3(Ab4GNb2(Ab4GNb6)Ma6)Mb4GNb4(Fa6)GN;Asn	b4GalT	B4galt1 or B4galt2 or B4galt3 or B4galt4 or B4galt5 or B4galt6 or B4galt7
R210	GNb2(Ab4GNb4)Ma3(GNb2(Ab4GNb6)Ma6)Mb4GNb4(Fa6)GN;Asn	GNb2(NNa3Ab4GNb4)Ma3(GNb2(Ab4GNb6)Ma6)Mb4GNb4(Fa6)GN;Asn	a3SiaT	St3gal3 or St3gal4 or St3gal6
R211	GNb2(Ab4GNb4)Ma3(GNb2(Ab4GNb6)Ma6)Mb4GNb4(Fa6)GN;Asn	GNb2(Ab4GNb4)Ma3(GNb2(NNa3Ab4GNb6)Ma6)Mb4GNb4(Fa6)GN;Asn	a3SiaT	St3gal3 or St3gal4 or St3gal6
R212	GNb2(NNa3Ab4GNb4)Ma3(GNb2(GNb6)Ma6)Mb4GNb4(Fa6)GN;Asn	Ab4GNb2(NNa3Ab4GNb4)Ma3(GNb2(GNb6)Ma6)Mb4GNb4(Fa6)GN;Asn	b4GalT	B4galt1 or B4galt2 or B4galt3 or B4galt4 or B4galt5 or B4galt6 or B4galt7
R213	GNb2(NNa3Ab4GNb4)Ma3(GNb2(GNb6)Ma6)Mb4GNb4(Fa6)GN;Asn	GNb2(NNa3Ab4GNb4)Ma3(Ab4GNb2(GNb6)Ma6)Mb4GNb4(Fa6)GN;Asn	b4GalT	B4galt1 or B4galt2 or B4galt3 or B4galt4 or B4galt5 or B4galt6 or B4galt7
R214	GNb2(NNa3Ab4GNb4)Ma3(GNb2(GNb6)Ma6)Mb4GNb4(Fa6)GN;Asn	GNb2(NNa3Ab4GNb4)Ma3(GNb2(Ab4GNb6)Ma6)Mb4GNb4(Fa6)GN;Asn	b4GalT	B4galt1 or B4galt2 or B4galt3 or B4galt4 or B4galt5 or B4galt6 or B4galt7
R215	GNb2(GNb4)Ma3(Ab4GNb2(Ab4GNb6)Ma6)Mb4GNb4(Fa6)GN;Asn	Ab4GNb2(GNb4)Ma3(Ab4GNb2(Ab4GNb6)Ma6)Mb4GNb4(Fa6)GN;Asn	b4GalT	B4galt1 or B4galt2 or B4galt3 or B4galt4 or B4galt5 or B4galt6 or B4galt7
R216	GNb2(GNb4)Ma3(Ab4GNb2(Ab4GNb6)Ma6)Mb4GNb4(Fa6)GN;Asn	GNb2(Ab4GNb4)Ma3(Ab4GNb2(Ab4GNb6)Ma6)Mb4GNb4(Fa6)GN;Asn	b4GalT	B4galt1 or B4galt2 or B4galt3 or B4galt4 or B4galt5 or B4galt6 or B4galt7
R217	GNb2(GNb4)Ma3(Ab4GNb2(Ab4GNb6)Ma6)Mb4GNb4(Fa6)GN;Asn	GNb2(GNb4)Ma3(NNa3Ab4GNb2(Ab4GNb6)Ma6)Mb4GNb4(Fa6)GN;Asn	a3SiaT	St3gal3 or St3gal4 or St3gal6
R218	GNb2(GNb4)Ma3(Ab4GNb2(Ab4GNb6)Ma6)Mb4GNb4(Fa6)GN;Asn	GNb2(GNb4)Ma3(Ab4GNb2(NNa3Ab4GNb6)Ma6)Mb4GNb4(Fa6)GN;Asn	a3SiaT	St3gal3 or St3gal4 or St3gal6
R219	GNb2(GNb4)Ma3(NNa3Ab4GNb2(GNb6)Ma6)Mb4GNb4(Fa6)GN;Asn	Ab4GNb2(GNb4)Ma3(NNa3Ab4GNb2(GNb6)Ma6)Mb4GNb4(Fa6)GN;Asn	b4GalT	B4galt1 or B4galt2 or B4galt3 or B4galt4 or B4galt5 or B4galt6 or B4galt7
R220	GNb2(GNb4)Ma3(NNa3Ab4GNb2(GNb6)Ma6)Mb4GNb4(Fa6)GN;Asn	GNb2(Ab4GNb4)Ma3(NNa3Ab4GNb2(GNb6)Ma6)Mb4GNb4(Fa6)GN;Asn	b4GalT	B4galt1 or B4galt2 or B4galt3 or B4galt4 or B4galt5 or B4galt6 or B4galt7
R221	GNb2(GNb4)Ma3(NNa3Ab4GNb2(GNb6)Ma6)Mb4GNb4(Fa6)GN;Asn	GNb2(GNb4)Ma3(NNa3Ab4GNb2(Ab4GNb6)Ma6)Mb4GNb4(Fa6)GN;Asn	b4GalT	B4galt1 or B4galt2 or B4galt3 or B4galt4 or B4galt5 or B4galt6 or B4galt7
R222	GNb2(GNb4)Ma3(GNb2(NNa3Ab4GNb6)Ma6)Mb4GNb4(Fa6)GN;Asn	Ab4GNb2(GNb4)Ma3(GNb2(NNa3Ab4GNb6)Ma6)Mb4GNb4(Fa6)GN;Asn	b4GalT	B4galt1 or B4galt2 or B4galt3 or B4galt4 or B4galt5 or B4galt6 or B4galt7
R223	GNb2(GNb4)Ma3(GNb2(NNa3Ab4GNb6)Ma6)Mb4GNb4(Fa6)GN;Asn	GNb2(Ab4GNb4)Ma3(GNb2(NNa3Ab4GNb6)Ma6)Mb4GNb4(Fa6)GN;Asn	b4GalT	B4galt1 or B4galt2 or B4galt3 or B4galt4 or B4galt5 or B4galt6 or B4galt7
R224	GNb2(GNb4)Ma3(GNb2(NNa3Ab4GNb6)Ma6)Mb4GNb4(Fa6)GN;Asn	GNb2(GNb4)Ma3(Ab4GNb2(NNa3Ab4GNb6)Ma6)Mb4GNb4(Fa6)GN;Asn	b4GalT	B4galt1 or B4galt2 or B4galt3 or B4galt4 or B4galt5 or B4galt6 or B4galt7
R225	NNa3Ab4GNb2(Ab4GNb4)Ma3(Ab4GNb2Ma6)Mb4GNb4GN;Asn	NNa3Ab4GNb2(NNa3Ab4GNb4)Ma3(Ab4GNb2Ma6)Mb4GNb4GN;Asn	a3SiaT	St3gal3 or St3gal4 or St3gal6
R226	NNa3Ab4GNb2(Ab4GNb4)Ma3(Ab4GNb2Ma6)Mb4GNb4GN;Asn	NNa3Ab4GNb2(Ab4GNb4)Ma3(NNa3Ab4GNb2Ma6)Mb4GNb4GN;Asn	a3SiaT	St3gal3 or St3gal4 or St3gal6
R227	Ab4GNb2(NNa3Ab4GNb4)Ma3(Ab4GNb2Ma6)Mb4GNb4GN;Asn	NNa3Ab4GNb2(NNa3Ab4GNb4)Ma3(Ab4GNb2Ma6)Mb4GNb4GN;Asn	a3SiaT	St3gal3 or St3gal4 or St3gal6
R228	Ab4GNb2(NNa3Ab4GNb4)Ma3(Ab4GNb2Ma6)Mb4GNb4GN;Asn	Ab4GNb2(NNa3Ab4GNb4)Ma3(NNa3Ab4GNb2Ma6)Mb4GNb4GN;Asn	a3SiaT	St3gal3 or St3gal4 or St3gal6
R229	Ab4GNb2(Ab4GNb4)Ma3(NNa3Ab4GNb2Ma6)Mb4GNb4GN;Asn	NNa3Ab4GNb2(Ab4GNb4)Ma3(NNa3Ab4GNb2Ma6)Mb4GNb4GN;Asn	a3SiaT	St3gal3 or St3gal4 or St3gal6
R230	Ab4GNb2(Ab4GNb4)Ma3(NNa3Ab4GNb2Ma6)Mb4GNb4GN;Asn	Ab4GNb2(NNa3Ab4GNb4)Ma3(NNa3Ab4GNb2Ma6)Mb4GNb4GN;Asn	a3SiaT	St3gal3 or St3gal4 or St3gal6
R231	Ab4GNb3Ab4GNb2(GNb4)Ma3(GNb2Ma6)Mb4GNb4(Fa6)GN;Asn	Ab4GNb3Ab4GNb2(Ab4GNb4)Ma3(GNb2Ma6)Mb4GNb4(Fa6)GN;Asn	b4GalT	B4galt1 or B4galt2 or B4galt3 or B4galt4 or B4galt5 or B4galt6 or B4galt7
R232	Ab4GNb2(Ab4GNb4)Ma3(Ab4GNb2Ma6)Mb4GNb4(Fa6)GN;Asn	NNa3Ab4GNb2(Ab4GNb4)Ma3(Ab4GNb2Ma6)Mb4GNb4(Fa6)GN;Asn	a3SiaT	St3gal3 or St3gal4 or St3gal6
R233	Ab4GNb2(Ab4GNb4)Ma3(Ab4GNb2Ma6)Mb4GNb4(Fa6)GN;Asn	Ab4GNb2(NNa3Ab4GNb4)Ma3(Ab4GNb2Ma6)Mb4GNb4(Fa6)GN;Asn	a3SiaT	St3gal3 or St3gal4 or St3gal6
R234	Ab4GNb2(Ab4GNb4)Ma3(Ab4GNb2Ma6)Mb4GNb4(Fa6)GN;Asn	Ab4GNb2(Ab4GNb4)Ma3(NNa3Ab4GNb2Ma6)Mb4GNb4(Fa6)GN;Asn	a3SiaT	St3gal3 or St3gal4 or St3gal6
R235	NNa3Ab4GNb2(Ab4GNb4)Ma3(GNb2Ma6)Mb4GNb4(Fa6)GN;Asn	NNa3Ab4GNb2(Ab4GNb4)Ma3(GNb2(GNb6)Ma6)Mb4GNb4(Fa6)GN;Asn	GnTV	Mgat5
R236	NNa3Ab4GNb2(Ab4GNb4)Ma3(GNb2Ma6)Mb4GNb4(Fa6)GN;Asn	NNa3Ab4GNb2(Ab4GNb4)Ma3(Ab4GNb2Ma6)Mb4GNb4(Fa6)GN;Asn	b4GalT	B4galt1 or B4galt2 or B4galt3 or B4galt4 or B4galt5 or B4galt6 or B4galt7
R237	NNa3Ab4GNb2(Ab4GNb4)Ma3(GNb2Ma6)Mb4GNb4(Fa6)GN;Asn	NNa3Ab4GNb2(NNa3Ab4GNb4)Ma3(GNb2Ma6)Mb4GNb4(Fa6)GN;Asn	a3SiaT	St3gal3 or St3gal4 or St3gal6
R238	Ab4GNb2(NNa3Ab4GNb4)Ma3(GNb2Ma6)Mb4GNb4(Fa6)GN;Asn	Ab4GNb2(NNa3Ab4GNb4)Ma3(GNb2(GNb6)Ma6)Mb4GNb4(Fa6)GN;Asn	GnTV	Mgat5
R239	Ab4GNb2(NNa3Ab4GNb4)Ma3(GNb2Ma6)Mb4GNb4(Fa6)GN;Asn	Ab4GNb2(NNa3Ab4GNb4)Ma3(Ab4GNb2Ma6)Mb4GNb4(Fa6)GN;Asn	b4GalT	B4galt1 or B4galt2 or B4galt3 or B4galt4 or B4galt5 or B4galt6 or B4galt7
R240	Ab4GNb2(NNa3Ab4GNb4)Ma3(GNb2Ma6)Mb4GNb4(Fa6)GN;Asn	NNa3Ab4GNb2(NNa3Ab4GNb4)Ma3(GNb2Ma6)Mb4GNb4(Fa6)GN;Asn	a3SiaT	St3gal3 or St3gal4 or St3gal6
R241	NNa3Ab4GNb2(GNb4)Ma3(Ab4GNb2Ma6)Mb4GNb4(Fa6)GN;Asn	NNa3Ab4GNb2(Ab4GNb4)Ma3(Ab4GNb2Ma6)Mb4GNb4(Fa6)GN;Asn	b4GalT	B4galt1 or B4galt2 or B4galt3 or B4galt4 or B4galt5 or B4galt6 or B4galt7
R242	NNa3Ab4GNb2(GNb4)Ma3(Ab4GNb2Ma6)Mb4GNb4(Fa6)GN;Asn	NNa3Ab4GNb2(GNb4)Ma3(NNa3Ab4GNb2Ma6)Mb4GNb4(Fa6)GN;Asn	a3SiaT	St3gal3 or St3gal4 or St3gal6
R243	Ab4GNb2(GNb4)Ma3(NNa3Ab4GNb2Ma6)Mb4GNb4(Fa6)GN;Asn	Ab4GNb2(Ab4GNb4)Ma3(NNa3Ab4GNb2Ma6)Mb4GNb4(Fa6)GN;Asn	b4GalT	B4galt1 or B4galt2 or B4galt3 or B4galt4 or B4galt5 or B4galt6 or B4galt7
R244	Ab4GNb2(GNb4)Ma3(NNa3Ab4GNb2Ma6)Mb4GNb4(Fa6)GN;Asn	NNa3Ab4GNb2(GNb4)Ma3(NNa3Ab4GNb2Ma6)Mb4GNb4(Fa6)GN;Asn	a3SiaT	St3gal3 or St3gal4 or St3gal6
R245	GNb2(NNa3Ab4GNb4)Ma3(Ab4GNb2Ma6)Mb4GNb4(Fa6)GN;Asn	Ab4GNb2(NNa3Ab4GNb4)Ma3(Ab4GNb2Ma6)Mb4GNb4(Fa6)GN;Asn	b4GalT	B4galt1 or B4galt2 or B4galt3 or B4galt4 or B4galt5 or B4galt6 or B4galt7
R246	GNb2(NNa3Ab4GNb4)Ma3(Ab4GNb2Ma6)Mb4GNb4(Fa6)GN;Asn	GNb2(NNa3Ab4GNb4)Ma3(NNa3Ab4GNb2Ma6)Mb4GNb4(Fa6)GN;Asn	a3SiaT	St3gal3 or St3gal4 or St3gal6
R247	GNb2(Ab4GNb4)Ma3(NNa3Ab4GNb2Ma6)Mb4GNb4(Fa6)GN;Asn	Ab4GNb2(Ab4GNb4)Ma3(NNa3Ab4GNb2Ma6)Mb4GNb4(Fa6)GN;Asn	b4GalT	B4galt1 or B4galt2 or B4galt3 or B4galt4 or B4galt5 or B4galt6 or B4galt7
R248	GNb2(Ab4GNb4)Ma3(NNa3Ab4GNb2Ma6)Mb4GNb4(Fa6)GN;Asn	GNb2(NNa3Ab4GNb4)Ma3(NNa3Ab4GNb2Ma6)Mb4GNb4(Fa6)GN;Asn	a3SiaT	St3gal3 or St3gal4 or St3gal6
R249	NNa3Ab4GNb2Ma3(Ab4GNb2(Ab4GNb6)Ma6)Mb4GNb4GN;Asn	NNa3Ab4GNb2Ma3(NNa3Ab4GNb2(Ab4GNb6)Ma6)Mb4GNb4GN;Asn	a3SiaT	St3gal3 or St3gal4 or St3gal6
R250	NNa3Ab4GNb2Ma3(Ab4GNb2(Ab4GNb6)Ma6)Mb4GNb4GN;Asn	NNa3Ab4GNb2Ma3(Ab4GNb2(NNa3Ab4GNb6)Ma6)Mb4GNb4GN;Asn	a3SiaT	St3gal3 or St3gal4 or St3gal6
R251	Ab4GNb2Ma3(NNa3Ab4GNb2(Ab4GNb6)Ma6)Mb4GNb4GN;Asn	NNa3Ab4GNb2Ma3(NNa3Ab4GNb2(Ab4GNb6)Ma6)Mb4GNb4GN;Asn	a3SiaT	St3gal3 or St3gal4 or St3gal6
R252	Ab4GNb2Ma3(NNa3Ab4GNb2(Ab4GNb6)Ma6)Mb4GNb4GN;Asn	Ab4GNb2Ma3(NNa3Ab4GNb2(NNa3Ab4GNb6)Ma6)Mb4GNb4GN;Asn	a3SiaT	St3gal3 or St3gal4 or St3gal6
R253	Ab4GNb2Ma3(Ab4GNb2(NNa3Ab4GNb6)Ma6)Mb4GNb4GN;Asn	NNa3Ab4GNb2Ma3(Ab4GNb2(NNa3Ab4GNb6)Ma6)Mb4GNb4GN;Asn	a3SiaT	St3gal3 or St3gal4 or St3gal6
R254	Ab4GNb2Ma3(Ab4GNb2(NNa3Ab4GNb6)Ma6)Mb4GNb4GN;Asn	Ab4GNb2Ma3(NNa3Ab4GNb2(NNa3Ab4GNb6)Ma6)Mb4GNb4GN;Asn	a3SiaT	St3gal3 or St3gal4 or St3gal6
R255	Ab4GNb2Ma3(Ab4GNb2(Ab4GNb6)Ma6)Mb4GNb4(Fa6)GN;Asn	Ab4GNb2Ma3(Ab4GNb2(GNb3Ab4GNb6)Ma6)Mb4GNb4(Fa6)GN;Asn	iGnT	B3gnt2
R256	Ab4GNb2Ma3(Ab4GNb2(Ab4GNb6)Ma6)Mb4GNb4(Fa6)GN;Asn	NNa3Ab4GNb2Ma3(Ab4GNb2(Ab4GNb6)Ma6)Mb4GNb4(Fa6)GN;Asn	a3SiaT	St3gal3 or St3gal4 or St3gal6
R257	Ab4GNb2Ma3(Ab4GNb2(Ab4GNb6)Ma6)Mb4GNb4(Fa6)GN;Asn	Ab4GNb2Ma3(NNa3Ab4GNb2(Ab4GNb6)Ma6)Mb4GNb4(Fa6)GN;Asn	a3SiaT	St3gal3 or St3gal4 or St3gal6
R258	Ab4GNb2Ma3(Ab4GNb2(Ab4GNb6)Ma6)Mb4GNb4(Fa6)GN;Asn	Ab4GNb2Ma3(Ab4GNb2(NNa3Ab4GNb6)Ma6)Mb4GNb4(Fa6)GN;Asn	a3SiaT	St3gal3 or St3gal4 or St3gal6
R259	NNa3Ab4GNb2Ma3(Ab4GNb2(GNb6)Ma6)Mb4GNb4(Fa6)GN;Asn	NNa3Ab4GNb2Ma3(Ab4GNb2(Ab4GNb6)Ma6)Mb4GNb4(Fa6)GN;Asn	b4GalT	B4galt1 or B4galt2 or B4galt3 or B4galt4 or B4galt5 or B4galt6 or B4galt7
R260	NNa3Ab4GNb2Ma3(Ab4GNb2(GNb6)Ma6)Mb4GNb4(Fa6)GN;Asn	NNa3Ab4GNb2Ma3(NNa3Ab4GNb2(GNb6)Ma6)Mb4GNb4(Fa6)GN;Asn	a3SiaT	St3gal3 or St3gal4 or St3gal6
R261	NNa3Ab4GNb2Ma3(GNb2(Ab4GNb6)Ma6)Mb4GNb4(Fa6)GN;Asn	NNa3Ab4GNb2Ma3(Ab4GNb2(Ab4GNb6)Ma6)Mb4GNb4(Fa6)GN;Asn	b4GalT	B4galt1 or B4galt2 or B4galt3 or B4galt4 or B4galt5 or B4galt6 or B4galt7
R262	NNa3Ab4GNb2Ma3(GNb2(Ab4GNb6)Ma6)Mb4GNb4(Fa6)GN;Asn	NNa3Ab4GNb2Ma3(GNb2(NNa3Ab4GNb6)Ma6)Mb4GNb4(Fa6)GN;Asn	a3SiaT	St3gal3 or St3gal4 or St3gal6
R263	GNb2Ma3(NNa3Ab4GNb2(Ab4GNb6)Ma6)Mb4GNb4(Fa6)GN;Asn	GNb2(GNb4)Ma3(NNa3Ab4GNb2(Ab4GNb6)Ma6)Mb4GNb4(Fa6)GN;Asn	GnTIV	Mgat4A or Mgat4B
R264	GNb2Ma3(NNa3Ab4GNb2(Ab4GNb6)Ma6)Mb4GNb4(Fa6)GN;Asn	Ab4GNb2Ma3(NNa3Ab4GNb2(Ab4GNb6)Ma6)Mb4GNb4(Fa6)GN;Asn	b4GalT	B4galt1 or B4galt2 or B4galt3 or B4galt4 or B4galt5 or B4galt6 or B4galt7
R265	GNb2Ma3(NNa3Ab4GNb2(Ab4GNb6)Ma6)Mb4GNb4(Fa6)GN;Asn	GNb2Ma3(NNa3Ab4GNb2(NNa3Ab4GNb6)Ma6)Mb4GNb4(Fa6)GN;Asn	a3SiaT	St3gal3 or St3gal4 or St3gal6
R266	Ab4GNb3Ab4GNb2Ma3(Ab4GNb2Ma6)Mb4GNb4(Fa6)GN;Asn	Ab4GNb3Ab4GNb2Ma3(GNb3Ab4GNb2Ma6)Mb4GNb4(Fa6)GN;Asn	iGnT	B3gnt2
R267	Ab4GNb3Ab4GNb2Ma3(Ab4GNb2Ma6)Mb4GNb4(Fa6)GN;Asn	NNa3Ab4GNb3Ab4GNb2Ma3(Ab4GNb2Ma6)Mb4GNb4(Fa6)GN;Asn	a3SiaT	St3gal3 or St3gal4 or St3gal6
R268	Ab4GNb3Ab4GNb2Ma3(Ab4GNb2Ma6)Mb4GNb4(Fa6)GN;Asn	Ab4GNb3Ab4GNb2Ma3(NNa3Ab4GNb2Ma6)Mb4GNb4(Fa6)GN;Asn	a3SiaT	St3gal3 or St3gal4 or St3gal6
R269	Ab4GNb2Ma3(Ab4GNb3Ab4GNb2Ma6)Mb4GNb4(Fa6)GN;Asn	NNa3Ab4GNb2Ma3(Ab4GNb3Ab4GNb2Ma6)Mb4GNb4(Fa6)GN;Asn	a3SiaT	St3gal3 or St3gal4 or St3gal6
R270	Ab4GNb2Ma3(Ab4GNb3Ab4GNb2Ma6)Mb4GNb4(Fa6)GN;Asn	Ab4GNb2Ma3(NNa3Ab4GNb3Ab4GNb2Ma6)Mb4GNb4(Fa6)GN;Asn	a3SiaT	St3gal3 or St3gal4 or St3gal6
R271	Ab4GNb3Ab4GNb2(Ab4GNb4)Ma3(GNb2(GNb6)Ma6)Mb4GNb4GN;Asn	Ab4GNb3Ab4GNb2(Ab4GNb4)Ma3(Ab4GNb2(GNb6)Ma6)Mb4GNb4GN;Asn	b4GalT	B4galt1 or B4galt2 or B4galt3 or B4galt4 or B4galt5 or B4galt6 or B4galt7
R272	Ab4GNb2(Ab4GNb4)Ma3(Ab4GNb2(Ab4GNb6)Ma6)Mb4GNb4GN;Asn	Ab4GNb2(Ab4GNb4)Ma3(Ab4GNb2(GNb3Ab4GNb6)Ma6)Mb4GNb4GN;Asn	iGnT	B3gnt2
R273	Ab4GNb2(Ab4GNb4)Ma3(Ab4GNb2(Ab4GNb6)Ma6)Mb4GNb4GN;Asn	NNa3Ab4GNb2(Ab4GNb4)Ma3(Ab4GNb2(Ab4GNb6)Ma6)Mb4GNb4GN;Asn	a3SiaT	St3gal3 or St3gal4 or St3gal6
R274	Ab4GNb2(Ab4GNb4)Ma3(Ab4GNb2(Ab4GNb6)Ma6)Mb4GNb4GN;Asn	Ab4GNb2(NNa3Ab4GNb4)Ma3(Ab4GNb2(Ab4GNb6)Ma6)Mb4GNb4GN;Asn	a3SiaT	St3gal3 or St3gal4 or St3gal6
R275	Ab4GNb2(Ab4GNb4)Ma3(Ab4GNb2(Ab4GNb6)Ma6)Mb4GNb4GN;Asn	Ab4GNb2(Ab4GNb4)Ma3(NNa3Ab4GNb2(Ab4GNb6)Ma6)Mb4GNb4GN;Asn	a3SiaT	St3gal3 or St3gal4 or St3gal6
R276	Ab4GNb2(Ab4GNb4)Ma3(Ab4GNb2(Ab4GNb6)Ma6)Mb4GNb4GN;Asn	Ab4GNb2(Ab4GNb4)Ma3(Ab4GNb2(NNa3Ab4GNb6)Ma6)Mb4GNb4GN;Asn	a3SiaT	St3gal3 or St3gal4 or St3gal6
R277	Ab4GNb3Ab4GNb2(GNb4)Ma3(GNb2(GNb6)Ma6)Mb4GNb4(Fa6)GN;Asn	Ab4GNb3Ab4GNb2(Ab4GNb4)Ma3(GNb2(GNb6)Ma6)Mb4GNb4(Fa6)GN;Asn	b4GalT	B4galt1 or B4galt2 or B4galt3 or B4galt4 or B4galt5 or B4galt6 or B4galt7
R278	Ab4GNb2(Ab4GNb4)Ma3(Ab4GNb2(GNb6)Ma6)Mb4GNb4(Fa6)GN;Asn	Ab4GNb2(Ab4GNb4)Ma3(GNb3Ab4GNb2(GNb6)Ma6)Mb4GNb4(Fa6)GN;Asn	iGnT	B3gnt2
R279	Ab4GNb2(Ab4GNb4)Ma3(Ab4GNb2(GNb6)Ma6)Mb4GNb4(Fa6)GN;Asn	Ab4GNb2(Ab4GNb4)Ma3(Ab4GNb2(Ab4GNb6)Ma6)Mb4GNb4(Fa6)GN;Asn	b4GalT	B4galt1 or B4galt2 or B4galt3 or B4galt4 or B4galt5 or B4galt6 or B4galt7
R280	Ab4GNb2(Ab4GNb4)Ma3(Ab4GNb2(GNb6)Ma6)Mb4GNb4(Fa6)GN;Asn	NNa3Ab4GNb2(Ab4GNb4)Ma3(Ab4GNb2(GNb6)Ma6)Mb4GNb4(Fa6)GN;Asn	a3SiaT	St3gal3 or St3gal4 or St3gal6
R281	Ab4GNb2(Ab4GNb4)Ma3(Ab4GNb2(GNb6)Ma6)Mb4GNb4(Fa6)GN;Asn	Ab4GNb2(NNa3Ab4GNb4)Ma3(Ab4GNb2(GNb6)Ma6)Mb4GNb4(Fa6)GN;Asn	a3SiaT	St3gal3 or St3gal4 or St3gal6
R282	Ab4GNb2(Ab4GNb4)Ma3(Ab4GNb2(GNb6)Ma6)Mb4GNb4(Fa6)GN;Asn	Ab4GNb2(Ab4GNb4)Ma3(NNa3Ab4GNb2(GNb6)Ma6)Mb4GNb4(Fa6)GN;Asn	a3SiaT	St3gal3 or St3gal4 or St3gal6
R283	Ab4GNb2(Ab4GNb4)Ma3(GNb2(Ab4GNb6)Ma6)Mb4GNb4(Fa6)GN;Asn	Ab4GNb2(Ab4GNb4)Ma3(Ab4GNb2(Ab4GNb6)Ma6)Mb4GNb4(Fa6)GN;Asn	b4GalT	B4galt1 or B4galt2 or B4galt3 or B4galt4 or B4galt5 or B4galt6 or B4galt7
R284	Ab4GNb2(Ab4GNb4)Ma3(GNb2(Ab4GNb6)Ma6)Mb4GNb4(Fa6)GN;Asn	NNa3Ab4GNb2(Ab4GNb4)Ma3(GNb2(Ab4GNb6)Ma6)Mb4GNb4(Fa6)GN;Asn	a3SiaT	St3gal3 or St3gal4 or St3gal6
R285	Ab4GNb2(Ab4GNb4)Ma3(GNb2(Ab4GNb6)Ma6)Mb4GNb4(Fa6)GN;Asn	Ab4GNb2(NNa3Ab4GNb4)Ma3(GNb2(Ab4GNb6)Ma6)Mb4GNb4(Fa6)GN;Asn	a3SiaT	St3gal3 or St3gal4 or St3gal6
R286	Ab4GNb2(Ab4GNb4)Ma3(GNb2(Ab4GNb6)Ma6)Mb4GNb4(Fa6)GN;Asn	Ab4GNb2(Ab4GNb4)Ma3(GNb2(NNa3Ab4GNb6)Ma6)Mb4GNb4(Fa6)GN;Asn	a3SiaT	St3gal3 or St3gal4 or St3gal6
R287	NNa3Ab4GNb2(Ab4GNb4)Ma3(GNb2(GNb6)Ma6)Mb4GNb4(Fa6)GN;Asn	NNa3Ab4GNb2(Ab4GNb4)Ma3(Ab4GNb2(GNb6)Ma6)Mb4GNb4(Fa6)GN;Asn	b4GalT	B4galt1 or B4galt2 or B4galt3 or B4galt4 or B4galt5 or B4galt6 or B4galt7
R288	NNa3Ab4GNb2(Ab4GNb4)Ma3(GNb2(GNb6)Ma6)Mb4GNb4(Fa6)GN;Asn	NNa3Ab4GNb2(Ab4GNb4)Ma3(GNb2(Ab4GNb6)Ma6)Mb4GNb4(Fa6)GN;Asn	b4GalT	B4galt1 or B4galt2 or B4galt3 or B4galt4 or B4galt5 or B4galt6 or B4galt7
R289	NNa3Ab4GNb2(Ab4GNb4)Ma3(GNb2(GNb6)Ma6)Mb4GNb4(Fa6)GN;Asn	NNa3Ab4GNb2(NNa3Ab4GNb4)Ma3(GNb2(GNb6)Ma6)Mb4GNb4(Fa6)GN;Asn	a3SiaT	St3gal3 or St3gal4 or St3gal6
R290	Ab4GNb2(NNa3Ab4GNb4)Ma3(GNb2(GNb6)Ma6)Mb4GNb4(Fa6)GN;Asn	Ab4GNb2(NNa3Ab4GNb4)Ma3(Ab4GNb2(GNb6)Ma6)Mb4GNb4(Fa6)GN;Asn	b4GalT	B4galt1 or B4galt2 or B4galt3 or B4galt4 or B4galt5 or B4galt6 or B4galt7
R291	Ab4GNb2(NNa3Ab4GNb4)Ma3(GNb2(GNb6)Ma6)Mb4GNb4(Fa6)GN;Asn	Ab4GNb2(NNa3Ab4GNb4)Ma3(GNb2(Ab4GNb6)Ma6)Mb4GNb4(Fa6)GN;Asn	b4GalT	B4galt1 or B4galt2 or B4galt3 or B4galt4 or B4galt5 or B4galt6 or B4galt7
R292	Ab4GNb2(NNa3Ab4GNb4)Ma3(GNb2(GNb6)Ma6)Mb4GNb4(Fa6)GN;Asn	NNa3Ab4GNb2(NNa3Ab4GNb4)Ma3(GNb2(GNb6)Ma6)Mb4GNb4(Fa6)GN;Asn	a3SiaT	St3gal3 or St3gal4 or St3gal6
R293	Ab4GNb2(GNb4)Ma3(Ab4GNb2(Ab4GNb6)Ma6)Mb4GNb4(Fa6)GN;Asn	Ab4GNb2(Ab4GNb4)Ma3(Ab4GNb2(Ab4GNb6)Ma6)Mb4GNb4(Fa6)GN;Asn	b4GalT	B4galt1 or B4galt2 or B4galt3 or B4galt4 or B4galt5 or B4galt6 or B4galt7
R294	Ab4GNb2(GNb4)Ma3(Ab4GNb2(Ab4GNb6)Ma6)Mb4GNb4(Fa6)GN;Asn	NNa3Ab4GNb2(GNb4)Ma3(Ab4GNb2(Ab4GNb6)Ma6)Mb4GNb4(Fa6)GN;Asn	a3SiaT	St3gal3 or St3gal4 or St3gal6
R295	Ab4GNb2(GNb4)Ma3(Ab4GNb2(Ab4GNb6)Ma6)Mb4GNb4(Fa6)GN;Asn	Ab4GNb2(GNb4)Ma3(NNa3Ab4GNb2(Ab4GNb6)Ma6)Mb4GNb4(Fa6)GN;Asn	a3SiaT	St3gal3 or St3gal4 or St3gal6
R296	Ab4GNb2(GNb4)Ma3(Ab4GNb2(Ab4GNb6)Ma6)Mb4GNb4(Fa6)GN;Asn	Ab4GNb2(GNb4)Ma3(Ab4GNb2(NNa3Ab4GNb6)Ma6)Mb4GNb4(Fa6)GN;Asn	a3SiaT	St3gal3 or St3gal4 or St3gal6
R297	NNa3Ab4GNb2(GNb4)Ma3(Ab4GNb2(GNb6)Ma6)Mb4GNb4(Fa6)GN;Asn	NNa3Ab4GNb2(Ab4GNb4)Ma3(Ab4GNb2(GNb6)Ma6)Mb4GNb4(Fa6)GN;Asn	b4GalT	B4galt1 or B4galt2 or B4galt3 or B4galt4 or B4galt5 or B4galt6 or B4galt7
R298	NNa3Ab4GNb2(GNb4)Ma3(Ab4GNb2(GNb6)Ma6)Mb4GNb4(Fa6)GN;Asn	NNa3Ab4GNb2(GNb4)Ma3(Ab4GNb2(Ab4GNb6)Ma6)Mb4GNb4(Fa6)GN;Asn	b4GalT	B4galt1 or B4galt2 or B4galt3 or B4galt4 or B4galt5 or B4galt6 or B4galt7
R299	NNa3Ab4GNb2(GNb4)Ma3(Ab4GNb2(GNb6)Ma6)Mb4GNb4(Fa6)GN;Asn	NNa3Ab4GNb2(GNb4)Ma3(NNa3Ab4GNb2(GNb6)Ma6)Mb4GNb4(Fa6)GN;Asn	a3SiaT	St3gal3 or St3gal4 or St3gal6
R300	Ab4GNb2(GNb4)Ma3(NNa3Ab4GNb2(GNb6)Ma6)Mb4GNb4(Fa6)GN;Asn	Ab4GNb2(Ab4GNb4)Ma3(NNa3Ab4GNb2(GNb6)Ma6)Mb4GNb4(Fa6)GN;Asn	b4GalT	B4galt1 or B4galt2 or B4galt3 or B4galt4 or B4galt5 or B4galt6 or B4galt7
R301	Ab4GNb2(GNb4)Ma3(NNa3Ab4GNb2(GNb6)Ma6)Mb4GNb4(Fa6)GN;Asn	Ab4GNb2(GNb4)Ma3(NNa3Ab4GNb2(Ab4GNb6)Ma6)Mb4GNb4(Fa6)GN;Asn	b4GalT	B4galt1 or B4galt2 or B4galt3 or B4galt4 or B4galt5 or B4galt6 or B4galt7
R302	Ab4GNb2(GNb4)Ma3(NNa3Ab4GNb2(GNb6)Ma6)Mb4GNb4(Fa6)GN;Asn	NNa3Ab4GNb2(GNb4)Ma3(NNa3Ab4GNb2(GNb6)Ma6)Mb4GNb4(Fa6)GN;Asn	a3SiaT	St3gal3 or St3gal4 or St3gal6
R303	NNa3Ab4GNb2(GNb4)Ma3(GNb2(Ab4GNb6)Ma6)Mb4GNb4(Fa6)GN;Asn	NNa3Ab4GNb2(Ab4GNb4)Ma3(GNb2(Ab4GNb6)Ma6)Mb4GNb4(Fa6)GN;Asn	b4GalT	B4galt1 or B4galt2 or B4galt3 or B4galt4 or B4galt5 or B4galt6 or B4galt7
R304	NNa3Ab4GNb2(GNb4)Ma3(GNb2(Ab4GNb6)Ma6)Mb4GNb4(Fa6)GN;Asn	NNa3Ab4GNb2(GNb4)Ma3(Ab4GNb2(Ab4GNb6)Ma6)Mb4GNb4(Fa6)GN;Asn	b4GalT	B4galt1 or B4galt2 or B4galt3 or B4galt4 or B4galt5 or B4galt6 or B4galt7
R305	NNa3Ab4GNb2(GNb4)Ma3(GNb2(Ab4GNb6)Ma6)Mb4GNb4(Fa6)GN;Asn	NNa3Ab4GNb2(GNb4)Ma3(GNb2(NNa3Ab4GNb6)Ma6)Mb4GNb4(Fa6)GN;Asn	a3SiaT	St3gal3 or St3gal4 or St3gal6
R306	Ab4GNb2(GNb4)Ma3(GNb2(NNa3Ab4GNb6)Ma6)Mb4GNb4(Fa6)GN;Asn	Ab4GNb2(Ab4GNb4)Ma3(GNb2(NNa3Ab4GNb6)Ma6)Mb4GNb4(Fa6)GN;Asn	b4GalT	B4galt1 or B4galt2 or B4galt3 or B4galt4 or B4galt5 or B4galt6 or B4galt7
R307	Ab4GNb2(GNb4)Ma3(GNb2(NNa3Ab4GNb6)Ma6)Mb4GNb4(Fa6)GN;Asn	Ab4GNb2(GNb4)Ma3(Ab4GNb2(NNa3Ab4GNb6)Ma6)Mb4GNb4(Fa6)GN;Asn	b4GalT	B4galt1 or B4galt2 or B4galt3 or B4galt4 or B4galt5 or B4galt6 or B4galt7
R308	Ab4GNb2(GNb4)Ma3(GNb2(NNa3Ab4GNb6)Ma6)Mb4GNb4(Fa6)GN;Asn	NNa3Ab4GNb2(GNb4)Ma3(GNb2(NNa3Ab4GNb6)Ma6)Mb4GNb4(Fa6)GN;Asn	a3SiaT	St3gal3 or St3gal4 or St3gal6
R309	GNb2(Ab4GNb4)Ma3(Ab4GNb2(Ab4GNb6)Ma6)Mb4GNb4(Fa6)GN;Asn	Ab4GNb2(Ab4GNb4)Ma3(Ab4GNb2(Ab4GNb6)Ma6)Mb4GNb4(Fa6)GN;Asn	b4GalT	B4galt1 or B4galt2 or B4galt3 or B4galt4 or B4galt5 or B4galt6 or B4galt7
R310	GNb2(Ab4GNb4)Ma3(Ab4GNb2(Ab4GNb6)Ma6)Mb4GNb4(Fa6)GN;Asn	GNb2(NNa3Ab4GNb4)Ma3(Ab4GNb2(Ab4GNb6)Ma6)Mb4GNb4(Fa6)GN;Asn	a3SiaT	St3gal3 or St3gal4 or St3gal6
R311	GNb2(Ab4GNb4)Ma3(Ab4GNb2(Ab4GNb6)Ma6)Mb4GNb4(Fa6)GN;Asn	GNb2(Ab4GNb4)Ma3(NNa3Ab4GNb2(Ab4GNb6)Ma6)Mb4GNb4(Fa6)GN;Asn	a3SiaT	St3gal3 or St3gal4 or St3gal6
R312	GNb2(Ab4GNb4)Ma3(Ab4GNb2(Ab4GNb6)Ma6)Mb4GNb4(Fa6)GN;Asn	GNb2(Ab4GNb4)Ma3(Ab4GNb2(NNa3Ab4GNb6)Ma6)Mb4GNb4(Fa6)GN;Asn	a3SiaT	St3gal3 or St3gal4 or St3gal6
R313	GNb2(NNa3Ab4GNb4)Ma3(Ab4GNb2(GNb6)Ma6)Mb4GNb4(Fa6)GN;Asn	Ab4GNb2(NNa3Ab4GNb4)Ma3(Ab4GNb2(GNb6)Ma6)Mb4GNb4(Fa6)GN;Asn	b4GalT	B4galt1 or B4galt2 or B4galt3 or B4galt4 or B4galt5 or B4galt6 or B4galt7
R314	GNb2(NNa3Ab4GNb4)Ma3(Ab4GNb2(GNb6)Ma6)Mb4GNb4(Fa6)GN;Asn	GNb2(NNa3Ab4GNb4)Ma3(Ab4GNb2(Ab4GNb6)Ma6)Mb4GNb4(Fa6)GN;Asn	b4GalT	B4galt1 or B4galt2 or B4galt3 or B4galt4 or B4galt5 or B4galt6 or B4galt7
R315	GNb2(NNa3Ab4GNb4)Ma3(Ab4GNb2(GNb6)Ma6)Mb4GNb4(Fa6)GN;Asn	GNb2(NNa3Ab4GNb4)Ma3(NNa3Ab4GNb2(GNb6)Ma6)Mb4GNb4(Fa6)GN;Asn	a3SiaT	St3gal3 or St3gal4 or St3gal6
R316	GNb2(Ab4GNb4)Ma3(NNa3Ab4GNb2(GNb6)Ma6)Mb4GNb4(Fa6)GN;Asn	Ab4GNb2(Ab4GNb4)Ma3(NNa3Ab4GNb2(GNb6)Ma6)Mb4GNb4(Fa6)GN;Asn	b4GalT	B4galt1 or B4galt2 or B4galt3 or B4galt4 or B4galt5 or B4galt6 or B4galt7
R317	GNb2(Ab4GNb4)Ma3(NNa3Ab4GNb2(GNb6)Ma6)Mb4GNb4(Fa6)GN;Asn	GNb2(Ab4GNb4)Ma3(NNa3Ab4GNb2(Ab4GNb6)Ma6)Mb4GNb4(Fa6)GN;Asn	b4GalT	B4galt1 or B4galt2 or B4galt3 or B4galt4 or B4galt5 or B4galt6 or B4galt7
R318	GNb2(Ab4GNb4)Ma3(NNa3Ab4GNb2(GNb6)Ma6)Mb4GNb4(Fa6)GN;Asn	GNb2(NNa3Ab4GNb4)Ma3(NNa3Ab4GNb2(GNb6)Ma6)Mb4GNb4(Fa6)GN;Asn	a3SiaT	St3gal3 or St3gal4 or St3gal6
R319	GNb2(NNa3Ab4GNb4)Ma3(GNb2(Ab4GNb6)Ma6)Mb4GNb4(Fa6)GN;Asn	Ab4GNb2(NNa3Ab4GNb4)Ma3(GNb2(Ab4GNb6)Ma6)Mb4GNb4(Fa6)GN;Asn	b4GalT	B4galt1 or B4galt2 or B4galt3 or B4galt4 or B4galt5 or B4galt6 or B4galt7
R320	GNb2(NNa3Ab4GNb4)Ma3(GNb2(Ab4GNb6)Ma6)Mb4GNb4(Fa6)GN;Asn	GNb2(NNa3Ab4GNb4)Ma3(Ab4GNb2(Ab4GNb6)Ma6)Mb4GNb4(Fa6)GN;Asn	b4GalT	B4galt1 or B4galt2 or B4galt3 or B4galt4 or B4galt5 or B4galt6 or B4galt7
R321	GNb2(NNa3Ab4GNb4)Ma3(GNb2(Ab4GNb6)Ma6)Mb4GNb4(Fa6)GN;Asn	GNb2(NNa3Ab4GNb4)Ma3(GNb2(NNa3Ab4GNb6)Ma6)Mb4GNb4(Fa6)GN;Asn	a3SiaT	St3gal3 or St3gal4 or St3gal6
R322	GNb2(Ab4GNb4)Ma3(GNb2(NNa3Ab4GNb6)Ma6)Mb4GNb4(Fa6)GN;Asn	Ab4GNb2(Ab4GNb4)Ma3(GNb2(NNa3Ab4GNb6)Ma6)Mb4GNb4(Fa6)GN;Asn	b4GalT	B4galt1 or B4galt2 or B4galt3 or B4galt4 or B4galt5 or B4galt6 or B4galt7
R323	GNb2(Ab4GNb4)Ma3(GNb2(NNa3Ab4GNb6)Ma6)Mb4GNb4(Fa6)GN;Asn	GNb2(Ab4GNb4)Ma3(Ab4GNb2(NNa3Ab4GNb6)Ma6)Mb4GNb4(Fa6)GN;Asn	b4GalT	B4galt1 or B4galt2 or B4galt3 or B4galt4 or B4galt5 or B4galt6 or B4galt7
R324	GNb2(Ab4GNb4)Ma3(GNb2(NNa3Ab4GNb6)Ma6)Mb4GNb4(Fa6)GN;Asn	GNb2(NNa3Ab4GNb4)Ma3(GNb2(NNa3Ab4GNb6)Ma6)Mb4GNb4(Fa6)GN;Asn	a3SiaT	St3gal3 or St3gal4 or St3gal6
R325	GNb2(GNb4)Ma3(NNa3Ab4GNb2(Ab4GNb6)Ma6)Mb4GNb4(Fa6)GN;Asn	Ab4GNb2(GNb4)Ma3(NNa3Ab4GNb2(Ab4GNb6)Ma6)Mb4GNb4(Fa6)GN;Asn	b4GalT	B4galt1 or B4galt2 or B4galt3 or B4galt4 or B4galt5 or B4galt6 or B4galt7
R326	GNb2(GNb4)Ma3(NNa3Ab4GNb2(Ab4GNb6)Ma6)Mb4GNb4(Fa6)GN;Asn	GNb2(Ab4GNb4)Ma3(NNa3Ab4GNb2(Ab4GNb6)Ma6)Mb4GNb4(Fa6)GN;Asn	b4GalT	B4galt1 or B4galt2 or B4galt3 or B4galt4 or B4galt5 or B4galt6 or B4galt7
R327	GNb2(GNb4)Ma3(NNa3Ab4GNb2(Ab4GNb6)Ma6)Mb4GNb4(Fa6)GN;Asn	GNb2(GNb4)Ma3(NNa3Ab4GNb2(NNa3Ab4GNb6)Ma6)Mb4GNb4(Fa6)GN;Asn	a3SiaT	St3gal3 or St3gal4 or St3gal6
R328	GNb2(GNb4)Ma3(Ab4GNb2(NNa3Ab4GNb6)Ma6)Mb4GNb4(Fa6)GN;Asn	Ab4GNb2(GNb4)Ma3(Ab4GNb2(NNa3Ab4GNb6)Ma6)Mb4GNb4(Fa6)GN;Asn	b4GalT	B4galt1 or B4galt2 or B4galt3 or B4galt4 or B4galt5 or B4galt6 or B4galt7
R329	GNb2(GNb4)Ma3(Ab4GNb2(NNa3Ab4GNb6)Ma6)Mb4GNb4(Fa6)GN;Asn	GNb2(Ab4GNb4)Ma3(Ab4GNb2(NNa3Ab4GNb6)Ma6)Mb4GNb4(Fa6)GN;Asn	b4GalT	B4galt1 or B4galt2 or B4galt3 or B4galt4 or B4galt5 or B4galt6 or B4galt7
R330	GNb2(GNb4)Ma3(Ab4GNb2(NNa3Ab4GNb6)Ma6)Mb4GNb4(Fa6)GN;Asn	GNb2(GNb4)Ma3(NNa3Ab4GNb2(NNa3Ab4GNb6)Ma6)Mb4GNb4(Fa6)GN;Asn	a3SiaT	St3gal3 or St3gal4 or St3gal6
R331	NNa3Ab4GNb2(NNa3Ab4GNb4)Ma3(Ab4GNb2Ma6)Mb4GNb4GN;Asn	NNa3Ab4GNb2(NNa3Ab4GNb4)Ma3(NNa3Ab4GNb2Ma6)Mb4GNb4GN;Asn	a3SiaT	St3gal3 or St3gal4 or St3gal6
R332	NNa3Ab4GNb2(Ab4GNb4)Ma3(NNa3Ab4GNb2Ma6)Mb4GNb4GN;Asn	NNa3Ab4GNb2(NNa3Ab4GNb4)Ma3(NNa3Ab4GNb2Ma6)Mb4GNb4GN;Asn	a3SiaT	St3gal3 or St3gal4 or St3gal6
R333	Ab4GNb2(NNa3Ab4GNb4)Ma3(NNa3Ab4GNb2Ma6)Mb4GNb4GN;Asn	NNa3Ab4GNb2(NNa3Ab4GNb4)Ma3(NNa3Ab4GNb2Ma6)Mb4GNb4GN;Asn	a3SiaT	St3gal3 or St3gal4 or St3gal6
R334	Ab4GNb3Ab4GNb2(Ab4GNb4)Ma3(GNb2Ma6)Mb4GNb4(Fa6)GN;Asn	Ab4GNb3Ab4GNb2(Ab4GNb4)Ma3(Ab4GNb2Ma6)Mb4GNb4(Fa6)GN;Asn	b4GalT	B4galt1 or B4galt2 or B4galt3 or B4galt4 or B4galt5 or B4galt6 or B4galt7
R335	NNa3Ab4GNb2(Ab4GNb4)Ma3(Ab4GNb2Ma6)Mb4GNb4(Fa6)GN;Asn	NNa3Ab4GNb2(NNa3Ab4GNb4)Ma3(Ab4GNb2Ma6)Mb4GNb4(Fa6)GN;Asn	a3SiaT	St3gal3 or St3gal4 or St3gal6
R336	NNa3Ab4GNb2(Ab4GNb4)Ma3(Ab4GNb2Ma6)Mb4GNb4(Fa6)GN;Asn	NNa3Ab4GNb2(Ab4GNb4)Ma3(NNa3Ab4GNb2Ma6)Mb4GNb4(Fa6)GN;Asn	a3SiaT	St3gal3 or St3gal4 or St3gal6
R337	Ab4GNb2(NNa3Ab4GNb4)Ma3(Ab4GNb2Ma6)Mb4GNb4(Fa6)GN;Asn	NNa3Ab4GNb2(NNa3Ab4GNb4)Ma3(Ab4GNb2Ma6)Mb4GNb4(Fa6)GN;Asn	a3SiaT	St3gal3 or St3gal4 or St3gal6
R338	Ab4GNb2(NNa3Ab4GNb4)Ma3(Ab4GNb2Ma6)Mb4GNb4(Fa6)GN;Asn	Ab4GNb2(NNa3Ab4GNb4)Ma3(NNa3Ab4GNb2Ma6)Mb4GNb4(Fa6)GN;Asn	a3SiaT	St3gal3 or St3gal4 or St3gal6
R339	Ab4GNb2(Ab4GNb4)Ma3(NNa3Ab4GNb2Ma6)Mb4GNb4(Fa6)GN;Asn	NNa3Ab4GNb2(Ab4GNb4)Ma3(NNa3Ab4GNb2Ma6)Mb4GNb4(Fa6)GN;Asn	a3SiaT	St3gal3 or St3gal4 or St3gal6
R340	Ab4GNb2(Ab4GNb4)Ma3(NNa3Ab4GNb2Ma6)Mb4GNb4(Fa6)GN;Asn	Ab4GNb2(NNa3Ab4GNb4)Ma3(NNa3Ab4GNb2Ma6)Mb4GNb4(Fa6)GN;Asn	a3SiaT	St3gal3 or St3gal4 or St3gal6
R341	NNa3Ab4GNb2(NNa3Ab4GNb4)Ma3(GNb2Ma6)Mb4GNb4(Fa6)GN;Asn	NNa3Ab4GNb2(NNa3Ab4GNb4)Ma3(GNb2(GNb6)Ma6)Mb4GNb4(Fa6)GN;Asn	GnTV	Mgat5
R342	NNa3Ab4GNb2(NNa3Ab4GNb4)Ma3(GNb2Ma6)Mb4GNb4(Fa6)GN;Asn	NNa3Ab4GNb2(NNa3Ab4GNb4)Ma3(Ab4GNb2Ma6)Mb4GNb4(Fa6)GN;Asn	b4GalT	B4galt1 or B4galt2 or B4galt3 or B4galt4 or B4galt5 or B4galt6 or B4galt7
R343	NNa3Ab4GNb2(GNb4)Ma3(NNa3Ab4GNb2Ma6)Mb4GNb4(Fa6)GN;Asn	NNa3Ab4GNb2(Ab4GNb4)Ma3(NNa3Ab4GNb2Ma6)Mb4GNb4(Fa6)GN;Asn	b4GalT	B4galt1 or B4galt2 or B4galt3 or B4galt4 or B4galt5 or B4galt6 or B4galt7
R344	GNb2(NNa3Ab4GNb4)Ma3(NNa3Ab4GNb2Ma6)Mb4GNb4(Fa6)GN;Asn	Ab4GNb2(NNa3Ab4GNb4)Ma3(NNa3Ab4GNb2Ma6)Mb4GNb4(Fa6)GN;Asn	b4GalT	B4galt1 or B4galt2 or B4galt3 or B4galt4 or B4galt5 or B4galt6 or B4galt7
R345	Ab4GNb2Ma3(Ab4GNb2(GNb3Ab4GNb6)Ma6)Mb4GNb4(Fa6)GN;Asn	Ab4GNb2Ma3(Ab4GNb2(Ab4GNb3Ab4GNb6)Ma6)Mb4GNb4(Fa6)GN;Asn	b4GalT	B4galt1 or B4galt2 or B4galt3 or B4galt4 or B4galt5 or B4galt6 or B4galt7
R346	NNa3Ab4GNb2Ma3(Ab4GNb2(Ab4GNb6)Ma6)Mb4GNb4(Fa6)GN;Asn	NNa3Ab4GNb2Ma3(NNa3Ab4GNb2(Ab4GNb6)Ma6)Mb4GNb4(Fa6)GN;Asn	a3SiaT	St3gal3 or St3gal4 or St3gal6
R347	NNa3Ab4GNb2Ma3(Ab4GNb2(Ab4GNb6)Ma6)Mb4GNb4(Fa6)GN;Asn	NNa3Ab4GNb2Ma3(Ab4GNb2(NNa3Ab4GNb6)Ma6)Mb4GNb4(Fa6)GN;Asn	a3SiaT	St3gal3 or St3gal4 or St3gal6
R348	Ab4GNb2Ma3(NNa3Ab4GNb2(Ab4GNb6)Ma6)Mb4GNb4(Fa6)GN;Asn	NNa3Ab4GNb2Ma3(NNa3Ab4GNb2(Ab4GNb6)Ma6)Mb4GNb4(Fa6)GN;Asn	a3SiaT	St3gal3 or St3gal4 or St3gal6
R349	Ab4GNb2Ma3(NNa3Ab4GNb2(Ab4GNb6)Ma6)Mb4GNb4(Fa6)GN;Asn	Ab4GNb2Ma3(NNa3Ab4GNb2(NNa3Ab4GNb6)Ma6)Mb4GNb4(Fa6)GN;Asn	a3SiaT	St3gal3 or St3gal4 or St3gal6
R350	Ab4GNb2Ma3(Ab4GNb2(NNa3Ab4GNb6)Ma6)Mb4GNb4(Fa6)GN;Asn	NNa3Ab4GNb2Ma3(Ab4GNb2(NNa3Ab4GNb6)Ma6)Mb4GNb4(Fa6)GN;Asn	a3SiaT	St3gal3 or St3gal4 or St3gal6
R351	Ab4GNb2Ma3(Ab4GNb2(NNa3Ab4GNb6)Ma6)Mb4GNb4(Fa6)GN;Asn	Ab4GNb2Ma3(NNa3Ab4GNb2(NNa3Ab4GNb6)Ma6)Mb4GNb4(Fa6)GN;Asn	a3SiaT	St3gal3 or St3gal4 or St3gal6
R352	NNa3Ab4GNb2Ma3(NNa3Ab4GNb2(GNb6)Ma6)Mb4GNb4(Fa6)GN;Asn	NNa3Ab4GNb2Ma3(NNa3Ab4GNb2(Ab4GNb6)Ma6)Mb4GNb4(Fa6)GN;Asn	b4GalT	B4galt1 or B4galt2 or B4galt3 or B4galt4 or B4galt5 or B4galt6 or B4galt7
R353	NNa3Ab4GNb2Ma3(GNb2(NNa3Ab4GNb6)Ma6)Mb4GNb4(Fa6)GN;Asn	NNa3Ab4GNb2Ma3(Ab4GNb2(NNa3Ab4GNb6)Ma6)Mb4GNb4(Fa6)GN;Asn	b4GalT	B4galt1 or B4galt2 or B4galt3 or B4galt4 or B4galt5 or B4galt6 or B4galt7
R354	GNb2Ma3(NNa3Ab4GNb2(NNa3Ab4GNb6)Ma6)Mb4GNb4(Fa6)GN;Asn	GNb2(GNb4)Ma3(NNa3Ab4GNb2(NNa3Ab4GNb6)Ma6)Mb4GNb4(Fa6)GN;Asn	GnTIV	Mgat4A or Mgat4B
R355	GNb2Ma3(NNa3Ab4GNb2(NNa3Ab4GNb6)Ma6)Mb4GNb4(Fa6)GN;Asn	Ab4GNb2Ma3(NNa3Ab4GNb2(NNa3Ab4GNb6)Ma6)Mb4GNb4(Fa6)GN;Asn	b4GalT	B4galt1 or B4galt2 or B4galt3 or B4galt4 or B4galt5 or B4galt6 or B4galt7
R356	Ab4GNb3Ab4GNb2Ma3(GNb3Ab4GNb2Ma6)Mb4GNb4(Fa6)GN;Asn	Ab4GNb3Ab4GNb2Ma3(Ab4GNb3Ab4GNb2Ma6)Mb4GNb4(Fa6)GN;Asn	b4GalT	B4galt1 or B4galt2 or B4galt3 or B4galt4 or B4galt5 or B4galt6 or B4galt7
R357	NNa3Ab4GNb3Ab4GNb2Ma3(Ab4GNb2Ma6)Mb4GNb4(Fa6)GN;Asn	NNa3Ab4GNb3Ab4GNb2Ma3(NNa3Ab4GNb2Ma6)Mb4GNb4(Fa6)GN;Asn	a3SiaT	St3gal3 or St3gal4 or St3gal6
R358	Ab4GNb3Ab4GNb2Ma3(NNa3Ab4GNb2Ma6)Mb4GNb4(Fa6)GN;Asn	NNa3Ab4GNb3Ab4GNb2Ma3(NNa3Ab4GNb2Ma6)Mb4GNb4(Fa6)GN;Asn	a3SiaT	St3gal3 or St3gal4 or St3gal6
R359	NNa3Ab4GNb2Ma3(Ab4GNb3Ab4GNb2Ma6)Mb4GNb4(Fa6)GN;Asn	NNa3Ab4GNb2Ma3(NNa3Ab4GNb3Ab4GNb2Ma6)Mb4GNb4(Fa6)GN;Asn	a3SiaT	St3gal3 or St3gal4 or St3gal6
R360	Ab4GNb2Ma3(NNa3Ab4GNb3Ab4GNb2Ma6)Mb4GNb4(Fa6)GN;Asn	NNa3Ab4GNb2Ma3(NNa3Ab4GNb3Ab4GNb2Ma6)Mb4GNb4(Fa6)GN;Asn	a3SiaT	St3gal3 or St3gal4 or St3gal6
R361	Ab4GNb3Ab4GNb2(Ab4GNb4)Ma3(Ab4GNb2(GNb6)Ma6)Mb4GNb4GN;Asn	Ab4GNb3Ab4GNb2(Ab4GNb4)Ma3(Ab4GNb2(Ab4GNb6)Ma6)Mb4GNb4GN;Asn	b4GalT	B4galt1 or B4galt2 or B4galt3 or B4galt4 or B4galt5 or B4galt6 or B4galt7
R362	Ab4GNb2(Ab4GNb4)Ma3(Ab4GNb2(GNb3Ab4GNb6)Ma6)Mb4GNb4GN;Asn	Ab4GNb2(Ab4GNb4)Ma3(Ab4GNb2(Ab4GNb3Ab4GNb6)Ma6)Mb4GNb4GN;Asn	b4GalT	B4galt1 or B4galt2 or B4galt3 or B4galt4 or B4galt5 or B4galt6 or B4galt7
R363	NNa3Ab4GNb2(Ab4GNb4)Ma3(Ab4GNb2(Ab4GNb6)Ma6)Mb4GNb4GN;Asn	NNa3Ab4GNb2(NNa3Ab4GNb4)Ma3(Ab4GNb2(Ab4GNb6)Ma6)Mb4GNb4GN;Asn	a3SiaT	St3gal3 or St3gal4 or St3gal6
R364	NNa3Ab4GNb2(Ab4GNb4)Ma3(Ab4GNb2(Ab4GNb6)Ma6)Mb4GNb4GN;Asn	NNa3Ab4GNb2(Ab4GNb4)Ma3(NNa3Ab4GNb2(Ab4GNb6)Ma6)Mb4GNb4GN;Asn	a3SiaT	St3gal3 or St3gal4 or St3gal6
R365	NNa3Ab4GNb2(Ab4GNb4)Ma3(Ab4GNb2(Ab4GNb6)Ma6)Mb4GNb4GN;Asn	NNa3Ab4GNb2(Ab4GNb4)Ma3(Ab4GNb2(NNa3Ab4GNb6)Ma6)Mb4GNb4GN;Asn	a3SiaT	St3gal3 or St3gal4 or St3gal6
R366	Ab4GNb2(NNa3Ab4GNb4)Ma3(Ab4GNb2(Ab4GNb6)Ma6)Mb4GNb4GN;Asn	NNa3Ab4GNb2(NNa3Ab4GNb4)Ma3(Ab4GNb2(Ab4GNb6)Ma6)Mb4GNb4GN;Asn	a3SiaT	St3gal3 or St3gal4 or St3gal6
R367	Ab4GNb2(NNa3Ab4GNb4)Ma3(Ab4GNb2(Ab4GNb6)Ma6)Mb4GNb4GN;Asn	Ab4GNb2(NNa3Ab4GNb4)Ma3(NNa3Ab4GNb2(Ab4GNb6)Ma6)Mb4GNb4GN;Asn	a3SiaT	St3gal3 or St3gal4 or St3gal6
R368	Ab4GNb2(NNa3Ab4GNb4)Ma3(Ab4GNb2(Ab4GNb6)Ma6)Mb4GNb4GN;Asn	Ab4GNb2(NNa3Ab4GNb4)Ma3(Ab4GNb2(NNa3Ab4GNb6)Ma6)Mb4GNb4GN;Asn	a3SiaT	St3gal3 or St3gal4 or St3gal6
R369	Ab4GNb2(Ab4GNb4)Ma3(NNa3Ab4GNb2(Ab4GNb6)Ma6)Mb4GNb4GN;Asn	NNa3Ab4GNb2(Ab4GNb4)Ma3(NNa3Ab4GNb2(Ab4GNb6)Ma6)Mb4GNb4GN;Asn	a3SiaT	St3gal3 or St3gal4 or St3gal6
R370	Ab4GNb2(Ab4GNb4)Ma3(NNa3Ab4GNb2(Ab4GNb6)Ma6)Mb4GNb4GN;Asn	Ab4GNb2(NNa3Ab4GNb4)Ma3(NNa3Ab4GNb2(Ab4GNb6)Ma6)Mb4GNb4GN;Asn	a3SiaT	St3gal3 or St3gal4 or St3gal6
R371	Ab4GNb2(Ab4GNb4)Ma3(NNa3Ab4GNb2(Ab4GNb6)Ma6)Mb4GNb4GN;Asn	Ab4GNb2(Ab4GNb4)Ma3(NNa3Ab4GNb2(NNa3Ab4GNb6)Ma6)Mb4GNb4GN;Asn	a3SiaT	St3gal3 or St3gal4 or St3gal6
R372	Ab4GNb2(Ab4GNb4)Ma3(Ab4GNb2(NNa3Ab4GNb6)Ma6)Mb4GNb4GN;Asn	NNa3Ab4GNb2(Ab4GNb4)Ma3(Ab4GNb2(NNa3Ab4GNb6)Ma6)Mb4GNb4GN;Asn	a3SiaT	St3gal3 or St3gal4 or St3gal6
R373	Ab4GNb2(Ab4GNb4)Ma3(Ab4GNb2(NNa3Ab4GNb6)Ma6)Mb4GNb4GN;Asn	Ab4GNb2(NNa3Ab4GNb4)Ma3(Ab4GNb2(NNa3Ab4GNb6)Ma6)Mb4GNb4GN;Asn	a3SiaT	St3gal3 or St3gal4 or St3gal6
R374	Ab4GNb2(Ab4GNb4)Ma3(Ab4GNb2(NNa3Ab4GNb6)Ma6)Mb4GNb4GN;Asn	Ab4GNb2(Ab4GNb4)Ma3(NNa3Ab4GNb2(NNa3Ab4GNb6)Ma6)Mb4GNb4GN;Asn	a3SiaT	St3gal3 or St3gal4 or St3gal6
R375	Ab4GNb3Ab4GNb2(Ab4GNb4)Ma3(GNb2(GNb6)Ma6)Mb4GNb4(Fa6)GN;Asn	Ab4GNb3Ab4GNb2(Ab4GNb4)Ma3(Ab4GNb2(GNb6)Ma6)Mb4GNb4(Fa6)GN;Asn	b4GalT	B4galt1 or B4galt2 or B4galt3 or B4galt4 or B4galt5 or B4galt6 or B4galt7
R376	Ab4GNb2(Ab4GNb4)Ma3(GNb3Ab4GNb2(GNb6)Ma6)Mb4GNb4(Fa6)GN;Asn	Ab4GNb2(Ab4GNb4)Ma3(Ab4GNb3Ab4GNb2(GNb6)Ma6)Mb4GNb4(Fa6)GN;Asn	b4GalT	B4galt1 or B4galt2 or B4galt3 or B4galt4 or B4galt5 or B4galt6 or B4galt7
R377	Ab4GNb2(Ab4GNb4)Ma3(Ab4GNb2(Ab4GNb6)Ma6)Mb4GNb4(Fa6)GN;Asn	Ab4GNb2(Ab4GNb4)Ma3(Ab4GNb2(GNb3Ab4GNb6)Ma6)Mb4GNb4(Fa6)GN;Asn	iGnT	B3gnt2
R378	Ab4GNb2(Ab4GNb4)Ma3(Ab4GNb2(Ab4GNb6)Ma6)Mb4GNb4(Fa6)GN;Asn	NNa3Ab4GNb2(Ab4GNb4)Ma3(Ab4GNb2(Ab4GNb6)Ma6)Mb4GNb4(Fa6)GN;Asn	a3SiaT	St3gal3 or St3gal4 or St3gal6
R379	Ab4GNb2(Ab4GNb4)Ma3(Ab4GNb2(Ab4GNb6)Ma6)Mb4GNb4(Fa6)GN;Asn	Ab4GNb2(NNa3Ab4GNb4)Ma3(Ab4GNb2(Ab4GNb6)Ma6)Mb4GNb4(Fa6)GN;Asn	a3SiaT	St3gal3 or St3gal4 or St3gal6
R380	Ab4GNb2(Ab4GNb4)Ma3(Ab4GNb2(Ab4GNb6)Ma6)Mb4GNb4(Fa6)GN;Asn	Ab4GNb2(Ab4GNb4)Ma3(NNa3Ab4GNb2(Ab4GNb6)Ma6)Mb4GNb4(Fa6)GN;Asn	a3SiaT	St3gal3 or St3gal4 or St3gal6
R381	Ab4GNb2(Ab4GNb4)Ma3(Ab4GNb2(Ab4GNb6)Ma6)Mb4GNb4(Fa6)GN;Asn	Ab4GNb2(Ab4GNb4)Ma3(Ab4GNb2(NNa3Ab4GNb6)Ma6)Mb4GNb4(Fa6)GN;Asn	a3SiaT	St3gal3 or St3gal4 or St3gal6
R382	NNa3Ab4GNb2(Ab4GNb4)Ma3(Ab4GNb2(GNb6)Ma6)Mb4GNb4(Fa6)GN;Asn	NNa3Ab4GNb2(Ab4GNb4)Ma3(Ab4GNb2(Ab4GNb6)Ma6)Mb4GNb4(Fa6)GN;Asn	b4GalT	B4galt1 or B4galt2 or B4galt3 or B4galt4 or B4galt5 or B4galt6 or B4galt7
R383	NNa3Ab4GNb2(Ab4GNb4)Ma3(Ab4GNb2(GNb6)Ma6)Mb4GNb4(Fa6)GN;Asn	NNa3Ab4GNb2(NNa3Ab4GNb4)Ma3(Ab4GNb2(GNb6)Ma6)Mb4GNb4(Fa6)GN;Asn	a3SiaT	St3gal3 or St3gal4 or St3gal6
R384	NNa3Ab4GNb2(Ab4GNb4)Ma3(Ab4GNb2(GNb6)Ma6)Mb4GNb4(Fa6)GN;Asn	NNa3Ab4GNb2(Ab4GNb4)Ma3(NNa3Ab4GNb2(GNb6)Ma6)Mb4GNb4(Fa6)GN;Asn	a3SiaT	St3gal3 or St3gal4 or St3gal6
R385	Ab4GNb2(NNa3Ab4GNb4)Ma3(Ab4GNb2(GNb6)Ma6)Mb4GNb4(Fa6)GN;Asn	Ab4GNb2(NNa3Ab4GNb4)Ma3(Ab4GNb2(Ab4GNb6)Ma6)Mb4GNb4(Fa6)GN;Asn	b4GalT	B4galt1 or B4galt2 or B4galt3 or B4galt4 or B4galt5 or B4galt6 or B4galt7
R386	Ab4GNb2(NNa3Ab4GNb4)Ma3(Ab4GNb2(GNb6)Ma6)Mb4GNb4(Fa6)GN;Asn	NNa3Ab4GNb2(NNa3Ab4GNb4)Ma3(Ab4GNb2(GNb6)Ma6)Mb4GNb4(Fa6)GN;Asn	a3SiaT	St3gal3 or St3gal4 or St3gal6
R387	Ab4GNb2(NNa3Ab4GNb4)Ma3(Ab4GNb2(GNb6)Ma6)Mb4GNb4(Fa6)GN;Asn	Ab4GNb2(NNa3Ab4GNb4)Ma3(NNa3Ab4GNb2(GNb6)Ma6)Mb4GNb4(Fa6)GN;Asn	a3SiaT	St3gal3 or St3gal4 or St3gal6
R388	Ab4GNb2(Ab4GNb4)Ma3(NNa3Ab4GNb2(GNb6)Ma6)Mb4GNb4(Fa6)GN;Asn	Ab4GNb2(Ab4GNb4)Ma3(NNa3Ab4GNb2(Ab4GNb6)Ma6)Mb4GNb4(Fa6)GN;Asn	b4GalT	B4galt1 or B4galt2 or B4galt3 or B4galt4 or B4galt5 or B4galt6 or B4galt7
R389	Ab4GNb2(Ab4GNb4)Ma3(NNa3Ab4GNb2(GNb6)Ma6)Mb4GNb4(Fa6)GN;Asn	NNa3Ab4GNb2(Ab4GNb4)Ma3(NNa3Ab4GNb2(GNb6)Ma6)Mb4GNb4(Fa6)GN;Asn	a3SiaT	St3gal3 or St3gal4 or St3gal6
R390	Ab4GNb2(Ab4GNb4)Ma3(NNa3Ab4GNb2(GNb6)Ma6)Mb4GNb4(Fa6)GN;Asn	Ab4GNb2(NNa3Ab4GNb4)Ma3(NNa3Ab4GNb2(GNb6)Ma6)Mb4GNb4(Fa6)GN;Asn	a3SiaT	St3gal3 or St3gal4 or St3gal6
R391	NNa3Ab4GNb2(Ab4GNb4)Ma3(GNb2(Ab4GNb6)Ma6)Mb4GNb4(Fa6)GN;Asn	NNa3Ab4GNb2(Ab4GNb4)Ma3(Ab4GNb2(Ab4GNb6)Ma6)Mb4GNb4(Fa6)GN;Asn	b4GalT	B4galt1 or B4galt2 or B4galt3 or B4galt4 or B4galt5 or B4galt6 or B4galt7
R392	NNa3Ab4GNb2(Ab4GNb4)Ma3(GNb2(Ab4GNb6)Ma6)Mb4GNb4(Fa6)GN;Asn	NNa3Ab4GNb2(NNa3Ab4GNb4)Ma3(GNb2(Ab4GNb6)Ma6)Mb4GNb4(Fa6)GN;Asn	a3SiaT	St3gal3 or St3gal4 or St3gal6
R393	NNa3Ab4GNb2(Ab4GNb4)Ma3(GNb2(Ab4GNb6)Ma6)Mb4GNb4(Fa6)GN;Asn	NNa3Ab4GNb2(Ab4GNb4)Ma3(GNb2(NNa3Ab4GNb6)Ma6)Mb4GNb4(Fa6)GN;Asn	a3SiaT	St3gal3 or St3gal4 or St3gal6
R394	Ab4GNb2(NNa3Ab4GNb4)Ma3(GNb2(Ab4GNb6)Ma6)Mb4GNb4(Fa6)GN;Asn	Ab4GNb2(NNa3Ab4GNb4)Ma3(Ab4GNb2(Ab4GNb6)Ma6)Mb4GNb4(Fa6)GN;Asn	b4GalT	B4galt1 or B4galt2 or B4galt3 or B4galt4 or B4galt5 or B4galt6 or B4galt7
R395	Ab4GNb2(NNa3Ab4GNb4)Ma3(GNb2(Ab4GNb6)Ma6)Mb4GNb4(Fa6)GN;Asn	NNa3Ab4GNb2(NNa3Ab4GNb4)Ma3(GNb2(Ab4GNb6)Ma6)Mb4GNb4(Fa6)GN;Asn	a3SiaT	St3gal3 or St3gal4 or St3gal6
R396	Ab4GNb2(NNa3Ab4GNb4)Ma3(GNb2(Ab4GNb6)Ma6)Mb4GNb4(Fa6)GN;Asn	Ab4GNb2(NNa3Ab4GNb4)Ma3(GNb2(NNa3Ab4GNb6)Ma6)Mb4GNb4(Fa6)GN;Asn	a3SiaT	St3gal3 or St3gal4 or St3gal6
R397	Ab4GNb2(Ab4GNb4)Ma3(GNb2(NNa3Ab4GNb6)Ma6)Mb4GNb4(Fa6)GN;Asn	Ab4GNb2(Ab4GNb4)Ma3(Ab4GNb2(NNa3Ab4GNb6)Ma6)Mb4GNb4(Fa6)GN;Asn	b4GalT	B4galt1 or B4galt2 or B4galt3 or B4galt4 or B4galt5 or B4galt6 or B4galt7
R398	Ab4GNb2(Ab4GNb4)Ma3(GNb2(NNa3Ab4GNb6)Ma6)Mb4GNb4(Fa6)GN;Asn	NNa3Ab4GNb2(Ab4GNb4)Ma3(GNb2(NNa3Ab4GNb6)Ma6)Mb4GNb4(Fa6)GN;Asn	a3SiaT	St3gal3 or St3gal4 or St3gal6
R399	Ab4GNb2(Ab4GNb4)Ma3(GNb2(NNa3Ab4GNb6)Ma6)Mb4GNb4(Fa6)GN;Asn	Ab4GNb2(NNa3Ab4GNb4)Ma3(GNb2(NNa3Ab4GNb6)Ma6)Mb4GNb4(Fa6)GN;Asn	a3SiaT	St3gal3 or St3gal4 or St3gal6
R400	NNa3Ab4GNb2(NNa3Ab4GNb4)Ma3(GNb2(GNb6)Ma6)Mb4GNb4(Fa6)GN;Asn	NNa3Ab4GNb2(NNa3Ab4GNb4)Ma3(Ab4GNb2(GNb6)Ma6)Mb4GNb4(Fa6)GN;Asn	b4GalT	B4galt1 or B4galt2 or B4galt3 or B4galt4 or B4galt5 or B4galt6 or B4galt7
R401	NNa3Ab4GNb2(NNa3Ab4GNb4)Ma3(GNb2(GNb6)Ma6)Mb4GNb4(Fa6)GN;Asn	NNa3Ab4GNb2(NNa3Ab4GNb4)Ma3(GNb2(Ab4GNb6)Ma6)Mb4GNb4(Fa6)GN;Asn	b4GalT	B4galt1 or B4galt2 or B4galt3 or B4galt4 or B4galt5 or B4galt6 or B4galt7
R402	NNa3Ab4GNb2(GNb4)Ma3(Ab4GNb2(Ab4GNb6)Ma6)Mb4GNb4(Fa6)GN;Asn	NNa3Ab4GNb2(Ab4GNb4)Ma3(Ab4GNb2(Ab4GNb6)Ma6)Mb4GNb4(Fa6)GN;Asn	b4GalT	B4galt1 or B4galt2 or B4galt3 or B4galt4 or B4galt5 or B4galt6 or B4galt7
R403	NNa3Ab4GNb2(GNb4)Ma3(Ab4GNb2(Ab4GNb6)Ma6)Mb4GNb4(Fa6)GN;Asn	NNa3Ab4GNb2(GNb4)Ma3(NNa3Ab4GNb2(Ab4GNb6)Ma6)Mb4GNb4(Fa6)GN;Asn	a3SiaT	St3gal3 or St3gal4 or St3gal6
R404	NNa3Ab4GNb2(GNb4)Ma3(Ab4GNb2(Ab4GNb6)Ma6)Mb4GNb4(Fa6)GN;Asn	NNa3Ab4GNb2(GNb4)Ma3(Ab4GNb2(NNa3Ab4GNb6)Ma6)Mb4GNb4(Fa6)GN;Asn	a3SiaT	St3gal3 or St3gal4 or St3gal6
R405	Ab4GNb2(GNb4)Ma3(NNa3Ab4GNb2(Ab4GNb6)Ma6)Mb4GNb4(Fa6)GN;Asn	Ab4GNb2(Ab4GNb4)Ma3(NNa3Ab4GNb2(Ab4GNb6)Ma6)Mb4GNb4(Fa6)GN;Asn	b4GalT	B4galt1 or B4galt2 or B4galt3 or B4galt4 or B4galt5 or B4galt6 or B4galt7
R406	Ab4GNb2(GNb4)Ma3(NNa3Ab4GNb2(Ab4GNb6)Ma6)Mb4GNb4(Fa6)GN;Asn	NNa3Ab4GNb2(GNb4)Ma3(NNa3Ab4GNb2(Ab4GNb6)Ma6)Mb4GNb4(Fa6)GN;Asn	a3SiaT	St3gal3 or St3gal4 or St3gal6
R407	Ab4GNb2(GNb4)Ma3(NNa3Ab4GNb2(Ab4GNb6)Ma6)Mb4GNb4(Fa6)GN;Asn	Ab4GNb2(GNb4)Ma3(NNa3Ab4GNb2(NNa3Ab4GNb6)Ma6)Mb4GNb4(Fa6)GN;Asn	a3SiaT	St3gal3 or St3gal4 or St3gal6
R408	Ab4GNb2(GNb4)Ma3(Ab4GNb2(NNa3Ab4GNb6)Ma6)Mb4GNb4(Fa6)GN;Asn	Ab4GNb2(Ab4GNb4)Ma3(Ab4GNb2(NNa3Ab4GNb6)Ma6)Mb4GNb4(Fa6)GN;Asn	b4GalT	B4galt1 or B4galt2 or B4galt3 or B4galt4 or B4galt5 or B4galt6 or B4galt7
R409	Ab4GNb2(GNb4)Ma3(Ab4GNb2(NNa3Ab4GNb6)Ma6)Mb4GNb4(Fa6)GN;Asn	NNa3Ab4GNb2(GNb4)Ma3(Ab4GNb2(NNa3Ab4GNb6)Ma6)Mb4GNb4(Fa6)GN;Asn	a3SiaT	St3gal3 or St3gal4 or St3gal6
R410	Ab4GNb2(GNb4)Ma3(Ab4GNb2(NNa3Ab4GNb6)Ma6)Mb4GNb4(Fa6)GN;Asn	Ab4GNb2(GNb4)Ma3(NNa3Ab4GNb2(NNa3Ab4GNb6)Ma6)Mb4GNb4(Fa6)GN;Asn	a3SiaT	St3gal3 or St3gal4 or St3gal6
R411	NNa3Ab4GNb2(GNb4)Ma3(NNa3Ab4GNb2(GNb6)Ma6)Mb4GNb4(Fa6)GN;Asn	NNa3Ab4GNb2(Ab4GNb4)Ma3(NNa3Ab4GNb2(GNb6)Ma6)Mb4GNb4(Fa6)GN;Asn	b4GalT	B4galt1 or B4galt2 or B4galt3 or B4galt4 or B4galt5 or B4galt6 or B4galt7
R412	NNa3Ab4GNb2(GNb4)Ma3(NNa3Ab4GNb2(GNb6)Ma6)Mb4GNb4(Fa6)GN;Asn	NNa3Ab4GNb2(GNb4)Ma3(NNa3Ab4GNb2(Ab4GNb6)Ma6)Mb4GNb4(Fa6)GN;Asn	b4GalT	B4galt1 or B4galt2 or B4galt3 or B4galt4 or B4galt5 or B4galt6 or B4galt7
R413	NNa3Ab4GNb2(GNb4)Ma3(GNb2(NNa3Ab4GNb6)Ma6)Mb4GNb4(Fa6)GN;Asn	NNa3Ab4GNb2(Ab4GNb4)Ma3(GNb2(NNa3Ab4GNb6)Ma6)Mb4GNb4(Fa6)GN;Asn	b4GalT	B4galt1 or B4galt2 or B4galt3 or B4galt4 or B4galt5 or B4galt6 or B4galt7
R414	NNa3Ab4GNb2(GNb4)Ma3(GNb2(NNa3Ab4GNb6)Ma6)Mb4GNb4(Fa6)GN;Asn	NNa3Ab4GNb2(GNb4)Ma3(Ab4GNb2(NNa3Ab4GNb6)Ma6)Mb4GNb4(Fa6)GN;Asn	b4GalT	B4galt1 or B4galt2 or B4galt3 or B4galt4 or B4galt5 or B4galt6 or B4galt7
R415	GNb2(NNa3Ab4GNb4)Ma3(Ab4GNb2(Ab4GNb6)Ma6)Mb4GNb4(Fa6)GN;Asn	Ab4GNb2(NNa3Ab4GNb4)Ma3(Ab4GNb2(Ab4GNb6)Ma6)Mb4GNb4(Fa6)GN;Asn	b4GalT	B4galt1 or B4galt2 or B4galt3 or B4galt4 or B4galt5 or B4galt6 or B4galt7
R416	GNb2(NNa3Ab4GNb4)Ma3(Ab4GNb2(Ab4GNb6)Ma6)Mb4GNb4(Fa6)GN;Asn	GNb2(NNa3Ab4GNb4)Ma3(NNa3Ab4GNb2(Ab4GNb6)Ma6)Mb4GNb4(Fa6)GN;Asn	a3SiaT	St3gal3 or St3gal4 or St3gal6
R417	GNb2(NNa3Ab4GNb4)Ma3(Ab4GNb2(Ab4GNb6)Ma6)Mb4GNb4(Fa6)GN;Asn	GNb2(NNa3Ab4GNb4)Ma3(Ab4GNb2(NNa3Ab4GNb6)Ma6)Mb4GNb4(Fa6)GN;Asn	a3SiaT	St3gal3 or St3gal4 or St3gal6
R418	GNb2(Ab4GNb4)Ma3(NNa3Ab4GNb2(Ab4GNb6)Ma6)Mb4GNb4(Fa6)GN;Asn	Ab4GNb2(Ab4GNb4)Ma3(NNa3Ab4GNb2(Ab4GNb6)Ma6)Mb4GNb4(Fa6)GN;Asn	b4GalT	B4galt1 or B4galt2 or B4galt3 or B4galt4 or B4galt5 or B4galt6 or B4galt7
R419	GNb2(Ab4GNb4)Ma3(NNa3Ab4GNb2(Ab4GNb6)Ma6)Mb4GNb4(Fa6)GN;Asn	GNb2(NNa3Ab4GNb4)Ma3(NNa3Ab4GNb2(Ab4GNb6)Ma6)Mb4GNb4(Fa6)GN;Asn	a3SiaT	St3gal3 or St3gal4 or St3gal6
R420	GNb2(Ab4GNb4)Ma3(NNa3Ab4GNb2(Ab4GNb6)Ma6)Mb4GNb4(Fa6)GN;Asn	GNb2(Ab4GNb4)Ma3(NNa3Ab4GNb2(NNa3Ab4GNb6)Ma6)Mb4GNb4(Fa6)GN;Asn	a3SiaT	St3gal3 or St3gal4 or St3gal6
R421	GNb2(Ab4GNb4)Ma3(Ab4GNb2(NNa3Ab4GNb6)Ma6)Mb4GNb4(Fa6)GN;Asn	Ab4GNb2(Ab4GNb4)Ma3(Ab4GNb2(NNa3Ab4GNb6)Ma6)Mb4GNb4(Fa6)GN;Asn	b4GalT	B4galt1 or B4galt2 or B4galt3 or B4galt4 or B4galt5 or B4galt6 or B4galt7
R422	GNb2(Ab4GNb4)Ma3(Ab4GNb2(NNa3Ab4GNb6)Ma6)Mb4GNb4(Fa6)GN;Asn	GNb2(NNa3Ab4GNb4)Ma3(Ab4GNb2(NNa3Ab4GNb6)Ma6)Mb4GNb4(Fa6)GN;Asn	a3SiaT	St3gal3 or St3gal4 or St3gal6
R423	GNb2(Ab4GNb4)Ma3(Ab4GNb2(NNa3Ab4GNb6)Ma6)Mb4GNb4(Fa6)GN;Asn	GNb2(Ab4GNb4)Ma3(NNa3Ab4GNb2(NNa3Ab4GNb6)Ma6)Mb4GNb4(Fa6)GN;Asn	a3SiaT	St3gal3 or St3gal4 or St3gal6
R424	GNb2(NNa3Ab4GNb4)Ma3(NNa3Ab4GNb2(GNb6)Ma6)Mb4GNb4(Fa6)GN;Asn	Ab4GNb2(NNa3Ab4GNb4)Ma3(NNa3Ab4GNb2(GNb6)Ma6)Mb4GNb4(Fa6)GN;Asn	b4GalT	B4galt1 or B4galt2 or B4galt3 or B4galt4 or B4galt5 or B4galt6 or B4galt7
R425	GNb2(NNa3Ab4GNb4)Ma3(NNa3Ab4GNb2(GNb6)Ma6)Mb4GNb4(Fa6)GN;Asn	GNb2(NNa3Ab4GNb4)Ma3(NNa3Ab4GNb2(Ab4GNb6)Ma6)Mb4GNb4(Fa6)GN;Asn	b4GalT	B4galt1 or B4galt2 or B4galt3 or B4galt4 or B4galt5 or B4galt6 or B4galt7
R426	GNb2(NNa3Ab4GNb4)Ma3(GNb2(NNa3Ab4GNb6)Ma6)Mb4GNb4(Fa6)GN;Asn	Ab4GNb2(NNa3Ab4GNb4)Ma3(GNb2(NNa3Ab4GNb6)Ma6)Mb4GNb4(Fa6)GN;Asn	b4GalT	B4galt1 or B4galt2 or B4galt3 or B4galt4 or B4galt5 or B4galt6 or B4galt7
R427	GNb2(NNa3Ab4GNb4)Ma3(GNb2(NNa3Ab4GNb6)Ma6)Mb4GNb4(Fa6)GN;Asn	GNb2(NNa3Ab4GNb4)Ma3(Ab4GNb2(NNa3Ab4GNb6)Ma6)Mb4GNb4(Fa6)GN;Asn	b4GalT	B4galt1 or B4galt2 or B4galt3 or B4galt4 or B4galt5 or B4galt6 or B4galt7
R428	GNb2(GNb4)Ma3(NNa3Ab4GNb2(NNa3Ab4GNb6)Ma6)Mb4GNb4(Fa6)GN;Asn	Ab4GNb2(GNb4)Ma3(NNa3Ab4GNb2(NNa3Ab4GNb6)Ma6)Mb4GNb4(Fa6)GN;Asn	b4GalT	B4galt1 or B4galt2 or B4galt3 or B4galt4 or B4galt5 or B4galt6 or B4galt7
R429	GNb2(GNb4)Ma3(NNa3Ab4GNb2(NNa3Ab4GNb6)Ma6)Mb4GNb4(Fa6)GN;Asn	GNb2(Ab4GNb4)Ma3(NNa3Ab4GNb2(NNa3Ab4GNb6)Ma6)Mb4GNb4(Fa6)GN;Asn	b4GalT	B4galt1 or B4galt2 or B4galt3 or B4galt4 or B4galt5 or B4galt6 or B4galt7
R430	Ab4GNb3Ab4GNb2(Ab4GNb4)Ma3(Ab4GNb2Ma6)Mb4GNb4(Fa6)GN;Asn	NNa3Ab4GNb3Ab4GNb2(Ab4GNb4)Ma3(Ab4GNb2Ma6)Mb4GNb4(Fa6)GN;Asn	a3SiaT	St3gal3 or St3gal4 or St3gal6
R431	NNa3Ab4GNb2(NNa3Ab4GNb4)Ma3(Ab4GNb2Ma6)Mb4GNb4(Fa6)GN;Asn	NNa3Ab4GNb2(NNa3Ab4GNb4)Ma3(NNa3Ab4GNb2Ma6)Mb4GNb4(Fa6)GN;Asn	a3SiaT	St3gal3 or St3gal4 or St3gal6
R432	NNa3Ab4GNb2(Ab4GNb4)Ma3(NNa3Ab4GNb2Ma6)Mb4GNb4(Fa6)GN;Asn	NNa3Ab4GNb2(NNa3Ab4GNb4)Ma3(NNa3Ab4GNb2Ma6)Mb4GNb4(Fa6)GN;Asn	a3SiaT	St3gal3 or St3gal4 or St3gal6
R433	Ab4GNb2(NNa3Ab4GNb4)Ma3(NNa3Ab4GNb2Ma6)Mb4GNb4(Fa6)GN;Asn	NNa3Ab4GNb2(NNa3Ab4GNb4)Ma3(NNa3Ab4GNb2Ma6)Mb4GNb4(Fa6)GN;Asn	a3SiaT	St3gal3 or St3gal4 or St3gal6
R434	Ab4GNb2Ma3(Ab4GNb2(Ab4GNb3Ab4GNb6)Ma6)Mb4GNb4(Fa6)GN;Asn	NNa3Ab4GNb2Ma3(Ab4GNb2(Ab4GNb3Ab4GNb6)Ma6)Mb4GNb4(Fa6)GN;Asn	a3SiaT	St3gal3 or St3gal4 or St3gal6
R435	NNa3Ab4GNb2Ma3(NNa3Ab4GNb2(Ab4GNb6)Ma6)Mb4GNb4(Fa6)GN;Asn	NNa3Ab4GNb2Ma3(NNa3Ab4GNb2(NNa3Ab4GNb6)Ma6)Mb4GNb4(Fa6)GN;Asn	a3SiaT	St3gal3 or St3gal4 or St3gal6
R436	NNa3Ab4GNb2Ma3(Ab4GNb2(NNa3Ab4GNb6)Ma6)Mb4GNb4(Fa6)GN;Asn	NNa3Ab4GNb2Ma3(NNa3Ab4GNb2(NNa3Ab4GNb6)Ma6)Mb4GNb4(Fa6)GN;Asn	a3SiaT	St3gal3 or St3gal4 or St3gal6
R437	Ab4GNb2Ma3(NNa3Ab4GNb2(NNa3Ab4GNb6)Ma6)Mb4GNb4(Fa6)GN;Asn	NNa3Ab4GNb2Ma3(NNa3Ab4GNb2(NNa3Ab4GNb6)Ma6)Mb4GNb4(Fa6)GN;Asn	a3SiaT	St3gal3 or St3gal4 or St3gal6
R438	Ab4GNb3Ab4GNb2(Ab4GNb4)Ma3(Ab4GNb2(Ab4GNb6)Ma6)Mb4GNb4GN;Asn	Ab4GNb3Ab4GNb2(Ab4GNb4)Ma3(Ab4GNb2(GNb3Ab4GNb6)Ma6)Mb4GNb4GN;Asn	iGnT	B3gnt2
R439	Ab4GNb2(Ab4GNb4)Ma3(Ab4GNb2(Ab4GNb3Ab4GNb6)Ma6)Mb4GNb4GN;Asn	Ab4GNb2(Ab4GNb4)Ma3(NNa3Ab4GNb2(Ab4GNb3Ab4GNb6)Ma6)Mb4GNb4GN;Asn	a3SiaT	St3gal3 or St3gal4 or St3gal6
R440	NNa3Ab4GNb2(NNa3Ab4GNb4)Ma3(Ab4GNb2(Ab4GNb6)Ma6)Mb4GNb4GN;Asn	NNa3Ab4GNb2(NNa3Ab4GNb4)Ma3(NNa3Ab4GNb2(Ab4GNb6)Ma6)Mb4GNb4GN;Asn	a3SiaT	St3gal3 or St3gal4 or St3gal6
R441	NNa3Ab4GNb2(NNa3Ab4GNb4)Ma3(Ab4GNb2(Ab4GNb6)Ma6)Mb4GNb4GN;Asn	NNa3Ab4GNb2(NNa3Ab4GNb4)Ma3(Ab4GNb2(NNa3Ab4GNb6)Ma6)Mb4GNb4GN;Asn	a3SiaT	St3gal3 or St3gal4 or St3gal6
R442	NNa3Ab4GNb2(Ab4GNb4)Ma3(NNa3Ab4GNb2(Ab4GNb6)Ma6)Mb4GNb4GN;Asn	NNa3Ab4GNb2(NNa3Ab4GNb4)Ma3(NNa3Ab4GNb2(Ab4GNb6)Ma6)Mb4GNb4GN;Asn	a3SiaT	St3gal3 or St3gal4 or St3gal6
R443	NNa3Ab4GNb2(Ab4GNb4)Ma3(NNa3Ab4GNb2(Ab4GNb6)Ma6)Mb4GNb4GN;Asn	NNa3Ab4GNb2(Ab4GNb4)Ma3(NNa3Ab4GNb2(NNa3Ab4GNb6)Ma6)Mb4GNb4GN;Asn	a3SiaT	St3gal3 or St3gal4 or St3gal6
R444	NNa3Ab4GNb2(Ab4GNb4)Ma3(Ab4GNb2(NNa3Ab4GNb6)Ma6)Mb4GNb4GN;Asn	NNa3Ab4GNb2(NNa3Ab4GNb4)Ma3(Ab4GNb2(NNa3Ab4GNb6)Ma6)Mb4GNb4GN;Asn	a3SiaT	St3gal3 or St3gal4 or St3gal6
R445	NNa3Ab4GNb2(Ab4GNb4)Ma3(Ab4GNb2(NNa3Ab4GNb6)Ma6)Mb4GNb4GN;Asn	NNa3Ab4GNb2(Ab4GNb4)Ma3(NNa3Ab4GNb2(NNa3Ab4GNb6)Ma6)Mb4GNb4GN;Asn	a3SiaT	St3gal3 or St3gal4 or St3gal6
R446	Ab4GNb2(NNa3Ab4GNb4)Ma3(NNa3Ab4GNb2(Ab4GNb6)Ma6)Mb4GNb4GN;Asn	NNa3Ab4GNb2(NNa3Ab4GNb4)Ma3(NNa3Ab4GNb2(Ab4GNb6)Ma6)Mb4GNb4GN;Asn	a3SiaT	St3gal3 or St3gal4 or St3gal6
R447	Ab4GNb2(NNa3Ab4GNb4)Ma3(NNa3Ab4GNb2(Ab4GNb6)Ma6)Mb4GNb4GN;Asn	Ab4GNb2(NNa3Ab4GNb4)Ma3(NNa3Ab4GNb2(NNa3Ab4GNb6)Ma6)Mb4GNb4GN;Asn	a3SiaT	St3gal3 or St3gal4 or St3gal6
R448	Ab4GNb2(NNa3Ab4GNb4)Ma3(Ab4GNb2(NNa3Ab4GNb6)Ma6)Mb4GNb4GN;Asn	NNa3Ab4GNb2(NNa3Ab4GNb4)Ma3(Ab4GNb2(NNa3Ab4GNb6)Ma6)Mb4GNb4GN;Asn	a3SiaT	St3gal3 or St3gal4 or St3gal6
R449	Ab4GNb2(NNa3Ab4GNb4)Ma3(Ab4GNb2(NNa3Ab4GNb6)Ma6)Mb4GNb4GN;Asn	Ab4GNb2(NNa3Ab4GNb4)Ma3(NNa3Ab4GNb2(NNa3Ab4GNb6)Ma6)Mb4GNb4GN;Asn	a3SiaT	St3gal3 or St3gal4 or St3gal6
R450	Ab4GNb2(Ab4GNb4)Ma3(NNa3Ab4GNb2(NNa3Ab4GNb6)Ma6)Mb4GNb4GN;Asn	NNa3Ab4GNb2(Ab4GNb4)Ma3(NNa3Ab4GNb2(NNa3Ab4GNb6)Ma6)Mb4GNb4GN;Asn	a3SiaT	St3gal3 or St3gal4 or St3gal6
R451	Ab4GNb2(Ab4GNb4)Ma3(NNa3Ab4GNb2(NNa3Ab4GNb6)Ma6)Mb4GNb4GN;Asn	Ab4GNb2(NNa3Ab4GNb4)Ma3(NNa3Ab4GNb2(NNa3Ab4GNb6)Ma6)Mb4GNb4GN;Asn	a3SiaT	St3gal3 or St3gal4 or St3gal6
R452	Ab4GNb3Ab4GNb2(Ab4GNb4)Ma3(Ab4GNb2(GNb6)Ma6)Mb4GNb4(Fa6)GN;Asn	Ab4GNb3Ab4GNb2(Ab4GNb4)Ma3(Ab4GNb2(Ab4GNb6)Ma6)Mb4GNb4(Fa6)GN;Asn	b4GalT	B4galt1 or B4galt2 or B4galt3 or B4galt4 or B4galt5 or B4galt6 or B4galt7
R453	Ab4GNb2(Ab4GNb4)Ma3(Ab4GNb3Ab4GNb2(GNb6)Ma6)Mb4GNb4(Fa6)GN;Asn	Ab4GNb2(Ab4GNb4)Ma3(Ab4GNb3Ab4GNb2(Ab4GNb6)Ma6)Mb4GNb4(Fa6)GN;Asn	b4GalT	B4galt1 or B4galt2 or B4galt3 or B4galt4 or B4galt5 or B4galt6 or B4galt7
R454	Ab4GNb2(Ab4GNb4)Ma3(Ab4GNb2(GNb3Ab4GNb6)Ma6)Mb4GNb4(Fa6)GN;Asn	Ab4GNb2(Ab4GNb4)Ma3(Ab4GNb2(Ab4GNb3Ab4GNb6)Ma6)Mb4GNb4(Fa6)GN;Asn	b4GalT	B4galt1 or B4galt2 or B4galt3 or B4galt4 or B4galt5 or B4galt6 or B4galt7
R455	NNa3Ab4GNb2(Ab4GNb4)Ma3(Ab4GNb2(Ab4GNb6)Ma6)Mb4GNb4(Fa6)GN;Asn	NNa3Ab4GNb2(NNa3Ab4GNb4)Ma3(Ab4GNb2(Ab4GNb6)Ma6)Mb4GNb4(Fa6)GN;Asn	a3SiaT	St3gal3 or St3gal4 or St3gal6
R456	NNa3Ab4GNb2(Ab4GNb4)Ma3(Ab4GNb2(Ab4GNb6)Ma6)Mb4GNb4(Fa6)GN;Asn	NNa3Ab4GNb2(Ab4GNb4)Ma3(NNa3Ab4GNb2(Ab4GNb6)Ma6)Mb4GNb4(Fa6)GN;Asn	a3SiaT	St3gal3 or St3gal4 or St3gal6
R457	NNa3Ab4GNb2(Ab4GNb4)Ma3(Ab4GNb2(Ab4GNb6)Ma6)Mb4GNb4(Fa6)GN;Asn	NNa3Ab4GNb2(Ab4GNb4)Ma3(Ab4GNb2(NNa3Ab4GNb6)Ma6)Mb4GNb4(Fa6)GN;Asn	a3SiaT	St3gal3 or St3gal4 or St3gal6
R458	Ab4GNb2(NNa3Ab4GNb4)Ma3(Ab4GNb2(Ab4GNb6)Ma6)Mb4GNb4(Fa6)GN;Asn	NNa3Ab4GNb2(NNa3Ab4GNb4)Ma3(Ab4GNb2(Ab4GNb6)Ma6)Mb4GNb4(Fa6)GN;Asn	a3SiaT	St3gal3 or St3gal4 or St3gal6
R459	Ab4GNb2(NNa3Ab4GNb4)Ma3(Ab4GNb2(Ab4GNb6)Ma6)Mb4GNb4(Fa6)GN;Asn	Ab4GNb2(NNa3Ab4GNb4)Ma3(NNa3Ab4GNb2(Ab4GNb6)Ma6)Mb4GNb4(Fa6)GN;Asn	a3SiaT	St3gal3 or St3gal4 or St3gal6
R460	Ab4GNb2(NNa3Ab4GNb4)Ma3(Ab4GNb2(Ab4GNb6)Ma6)Mb4GNb4(Fa6)GN;Asn	Ab4GNb2(NNa3Ab4GNb4)Ma3(Ab4GNb2(NNa3Ab4GNb6)Ma6)Mb4GNb4(Fa6)GN;Asn	a3SiaT	St3gal3 or St3gal4 or St3gal6
R461	Ab4GNb2(Ab4GNb4)Ma3(NNa3Ab4GNb2(Ab4GNb6)Ma6)Mb4GNb4(Fa6)GN;Asn	NNa3Ab4GNb2(Ab4GNb4)Ma3(NNa3Ab4GNb2(Ab4GNb6)Ma6)Mb4GNb4(Fa6)GN;Asn	a3SiaT	St3gal3 or St3gal4 or St3gal6
R462	Ab4GNb2(Ab4GNb4)Ma3(NNa3Ab4GNb2(Ab4GNb6)Ma6)Mb4GNb4(Fa6)GN;Asn	Ab4GNb2(NNa3Ab4GNb4)Ma3(NNa3Ab4GNb2(Ab4GNb6)Ma6)Mb4GNb4(Fa6)GN;Asn	a3SiaT	St3gal3 or St3gal4 or St3gal6
R463	Ab4GNb2(Ab4GNb4)Ma3(NNa3Ab4GNb2(Ab4GNb6)Ma6)Mb4GNb4(Fa6)GN;Asn	Ab4GNb2(Ab4GNb4)Ma3(NNa3Ab4GNb2(NNa3Ab4GNb6)Ma6)Mb4GNb4(Fa6)GN;Asn	a3SiaT	St3gal3 or St3gal4 or St3gal6
R464	Ab4GNb2(Ab4GNb4)Ma3(Ab4GNb2(NNa3Ab4GNb6)Ma6)Mb4GNb4(Fa6)GN;Asn	NNa3Ab4GNb2(Ab4GNb4)Ma3(Ab4GNb2(NNa3Ab4GNb6)Ma6)Mb4GNb4(Fa6)GN;Asn	a3SiaT	St3gal3 or St3gal4 or St3gal6
R465	Ab4GNb2(Ab4GNb4)Ma3(Ab4GNb2(NNa3Ab4GNb6)Ma6)Mb4GNb4(Fa6)GN;Asn	Ab4GNb2(NNa3Ab4GNb4)Ma3(Ab4GNb2(NNa3Ab4GNb6)Ma6)Mb4GNb4(Fa6)GN;Asn	a3SiaT	St3gal3 or St3gal4 or St3gal6
R466	Ab4GNb2(Ab4GNb4)Ma3(Ab4GNb2(NNa3Ab4GNb6)Ma6)Mb4GNb4(Fa6)GN;Asn	Ab4GNb2(Ab4GNb4)Ma3(NNa3Ab4GNb2(NNa3Ab4GNb6)Ma6)Mb4GNb4(Fa6)GN;Asn	a3SiaT	St3gal3 or St3gal4 or St3gal6
R467	NNa3Ab4GNb2(NNa3Ab4GNb4)Ma3(Ab4GNb2(GNb6)Ma6)Mb4GNb4(Fa6)GN;Asn	NNa3Ab4GNb2(NNa3Ab4GNb4)Ma3(Ab4GNb2(Ab4GNb6)Ma6)Mb4GNb4(Fa6)GN;Asn	b4GalT	B4galt1 or B4galt2 or B4galt3 or B4galt4 or B4galt5 or B4galt6 or B4galt7
R468	NNa3Ab4GNb2(NNa3Ab4GNb4)Ma3(Ab4GNb2(GNb6)Ma6)Mb4GNb4(Fa6)GN;Asn	NNa3Ab4GNb2(NNa3Ab4GNb4)Ma3(NNa3Ab4GNb2(GNb6)Ma6)Mb4GNb4(Fa6)GN;Asn	a3SiaT	St3gal3 or St3gal4 or St3gal6
R469	NNa3Ab4GNb2(Ab4GNb4)Ma3(NNa3Ab4GNb2(GNb6)Ma6)Mb4GNb4(Fa6)GN;Asn	NNa3Ab4GNb2(NNa3Ab4GNb4)Ma3(NNa3Ab4GNb2(GNb6)Ma6)Mb4GNb4(Fa6)GN;Asn	a3SiaT	St3gal3 or St3gal4 or St3gal6
R470	Ab4GNb2(NNa3Ab4GNb4)Ma3(NNa3Ab4GNb2(GNb6)Ma6)Mb4GNb4(Fa6)GN;Asn	Ab4GNb2(NNa3Ab4GNb4)Ma3(NNa3Ab4GNb2(Ab4GNb6)Ma6)Mb4GNb4(Fa6)GN;Asn	b4GalT	B4galt1 or B4galt2 or B4galt3 or B4galt4 or B4galt5 or B4galt6 or B4galt7
R471	Ab4GNb2(NNa3Ab4GNb4)Ma3(NNa3Ab4GNb2(GNb6)Ma6)Mb4GNb4(Fa6)GN;Asn	NNa3Ab4GNb2(NNa3Ab4GNb4)Ma3(NNa3Ab4GNb2(GNb6)Ma6)Mb4GNb4(Fa6)GN;Asn	a3SiaT	St3gal3 or St3gal4 or St3gal6
R472	NNa3Ab4GNb2(NNa3Ab4GNb4)Ma3(GNb2(Ab4GNb6)Ma6)Mb4GNb4(Fa6)GN;Asn	NNa3Ab4GNb2(NNa3Ab4GNb4)Ma3(Ab4GNb2(Ab4GNb6)Ma6)Mb4GNb4(Fa6)GN;Asn	b4GalT	B4galt1 or B4galt2 or B4galt3 or B4galt4 or B4galt5 or B4galt6 or B4galt7
R473	NNa3Ab4GNb2(NNa3Ab4GNb4)Ma3(GNb2(Ab4GNb6)Ma6)Mb4GNb4(Fa6)GN;Asn	NNa3Ab4GNb2(NNa3Ab4GNb4)Ma3(GNb2(NNa3Ab4GNb6)Ma6)Mb4GNb4(Fa6)GN;Asn	a3SiaT	St3gal3 or St3gal4 or St3gal6
R474	NNa3Ab4GNb2(NNa3Ab4GNb4)Ma3(GNb2(Ab4GNb6)Ma6)Mb4GNb4(Fa6)GN;Asn	NNa3Ab4GNb2(NNa3Ab4GNb4)Ma3(GNb2(Fa3(Ab4)GNb6)Ma6)Mb4GNb4(Fa6)GN;Asn	a3FucT	Fut3 or Fut4 or Fut5 or Fut6 or Fut7
R475	NNa3Ab4GNb2(Ab4GNb4)Ma3(GNb2(NNa3Ab4GNb6)Ma6)Mb4GNb4(Fa6)GN;Asn	NNa3Ab4GNb2(Ab4GNb4)Ma3(Ab4GNb2(NNa3Ab4GNb6)Ma6)Mb4GNb4(Fa6)GN;Asn	b4GalT	B4galt1 or B4galt2 or B4galt3 or B4galt4 or B4galt5 or B4galt6 or B4galt7
R476	NNa3Ab4GNb2(Ab4GNb4)Ma3(GNb2(NNa3Ab4GNb6)Ma6)Mb4GNb4(Fa6)GN;Asn	NNa3Ab4GNb2(NNa3Ab4GNb4)Ma3(GNb2(NNa3Ab4GNb6)Ma6)Mb4GNb4(Fa6)GN;Asn	a3SiaT	St3gal3 or St3gal4 or St3gal6
R477	NNa3Ab4GNb2(Ab4GNb4)Ma3(GNb2(NNa3Ab4GNb6)Ma6)Mb4GNb4(Fa6)GN;Asn	NNa3Ab4GNb2(Ab4GNb4)Ma3(GNb2(Fa3(NNa3Ab4)GNb6)Ma6)Mb4GNb4(Fa6)GN;Asn	a3FucT	Fut3 or Fut4 or Fut5 or Fut6 or Fut7
R478	Ab4GNb2(NNa3Ab4GNb4)Ma3(GNb2(NNa3Ab4GNb6)Ma6)Mb4GNb4(Fa6)GN;Asn	NNa3Ab4GNb2(NNa3Ab4GNb4)Ma3(GNb2(NNa3Ab4GNb6)Ma6)Mb4GNb4(Fa6)GN;Asn	a3SiaT	St3gal3 or St3gal4 or St3gal6
R479	NNa3Ab4GNb2(GNb4)Ma3(NNa3Ab4GNb2(Ab4GNb6)Ma6)Mb4GNb4(Fa6)GN;Asn	NNa3Ab4GNb2(Ab4GNb4)Ma3(NNa3Ab4GNb2(Ab4GNb6)Ma6)Mb4GNb4(Fa6)GN;Asn	b4GalT	B4galt1 or B4galt2 or B4galt3 or B4galt4 or B4galt5 or B4galt6 or B4galt7
R480	NNa3Ab4GNb2(GNb4)Ma3(NNa3Ab4GNb2(Ab4GNb6)Ma6)Mb4GNb4(Fa6)GN;Asn	NNa3Ab4GNb2(GNb4)Ma3(NNa3Ab4GNb2(NNa3Ab4GNb6)Ma6)Mb4GNb4(Fa6)GN;Asn	a3SiaT	St3gal3 or St3gal4 or St3gal6
R481	NNa3Ab4GNb2(GNb4)Ma3(Ab4GNb2(NNa3Ab4GNb6)Ma6)Mb4GNb4(Fa6)GN;Asn	NNa3Ab4GNb2(Ab4GNb4)Ma3(Ab4GNb2(NNa3Ab4GNb6)Ma6)Mb4GNb4(Fa6)GN;Asn	b4GalT	B4galt1 or B4galt2 or B4galt3 or B4galt4 or B4galt5 or B4galt6 or B4galt7
R482	NNa3Ab4GNb2(GNb4)Ma3(Ab4GNb2(NNa3Ab4GNb6)Ma6)Mb4GNb4(Fa6)GN;Asn	NNa3Ab4GNb2(GNb4)Ma3(NNa3Ab4GNb2(NNa3Ab4GNb6)Ma6)Mb4GNb4(Fa6)GN;Asn	a3SiaT	St3gal3 or St3gal4 or St3gal6
R483	Ab4GNb2(GNb4)Ma3(NNa3Ab4GNb2(NNa3Ab4GNb6)Ma6)Mb4GNb4(Fa6)GN;Asn	Ab4GNb2(Ab4GNb4)Ma3(NNa3Ab4GNb2(NNa3Ab4GNb6)Ma6)Mb4GNb4(Fa6)GN;Asn	b4GalT	B4galt1 or B4galt2 or B4galt3 or B4galt4 or B4galt5 or B4galt6 or B4galt7
R484	Ab4GNb2(GNb4)Ma3(NNa3Ab4GNb2(NNa3Ab4GNb6)Ma6)Mb4GNb4(Fa6)GN;Asn	NNa3Ab4GNb2(GNb4)Ma3(NNa3Ab4GNb2(NNa3Ab4GNb6)Ma6)Mb4GNb4(Fa6)GN;Asn	a3SiaT	St3gal3 or St3gal4 or St3gal6
R485	GNb2(NNa3Ab4GNb4)Ma3(NNa3Ab4GNb2(Ab4GNb6)Ma6)Mb4GNb4(Fa6)GN;Asn	Ab4GNb2(NNa3Ab4GNb4)Ma3(NNa3Ab4GNb2(Ab4GNb6)Ma6)Mb4GNb4(Fa6)GN;Asn	b4GalT	B4galt1 or B4galt2 or B4galt3 or B4galt4 or B4galt5 or B4galt6 or B4galt7
R486	GNb2(NNa3Ab4GNb4)Ma3(NNa3Ab4GNb2(Ab4GNb6)Ma6)Mb4GNb4(Fa6)GN;Asn	GNb2(NNa3Ab4GNb4)Ma3(NNa3Ab4GNb2(NNa3Ab4GNb6)Ma6)Mb4GNb4(Fa6)GN;Asn	a3SiaT	St3gal3 or St3gal4 or St3gal6
R487	GNb2(NNa3Ab4GNb4)Ma3(NNa3Ab4GNb2(Ab4GNb6)Ma6)Mb4GNb4(Fa6)GN;Asn	GNb2(NNa3Ab4GNb4)Ma3(NNa3Ab4GNb2(Fa3(Ab4)GNb6)Ma6)Mb4GNb4(Fa6)GN;Asn	a3FucT	Fut3 or Fut4 or Fut5 or Fut6 or Fut7
R488	GNb2(NNa3Ab4GNb4)Ma3(Ab4GNb2(NNa3Ab4GNb6)Ma6)Mb4GNb4(Fa6)GN;Asn	Ab4GNb2(NNa3Ab4GNb4)Ma3(Ab4GNb2(NNa3Ab4GNb6)Ma6)Mb4GNb4(Fa6)GN;Asn	b4GalT	B4galt1 or B4galt2 or B4galt3 or B4galt4 or B4galt5 or B4galt6 or B4galt7
R489	GNb2(NNa3Ab4GNb4)Ma3(Ab4GNb2(NNa3Ab4GNb6)Ma6)Mb4GNb4(Fa6)GN;Asn	GNb2(NNa3Ab4GNb4)Ma3(NNa3Ab4GNb2(NNa3Ab4GNb6)Ma6)Mb4GNb4(Fa6)GN;Asn	a3SiaT	St3gal3 or St3gal4 or St3gal6
R490	GNb2(NNa3Ab4GNb4)Ma3(Ab4GNb2(NNa3Ab4GNb6)Ma6)Mb4GNb4(Fa6)GN;Asn	GNb2(NNa3Ab4GNb4)Ma3(Ab4GNb2(Fa3(NNa3Ab4)GNb6)Ma6)Mb4GNb4(Fa6)GN;Asn	a3FucT	Fut3 or Fut4 or Fut5 or Fut6 or Fut7
R491	GNb2(Ab4GNb4)Ma3(NNa3Ab4GNb2(NNa3Ab4GNb6)Ma6)Mb4GNb4(Fa6)GN;Asn	Ab4GNb2(Ab4GNb4)Ma3(NNa3Ab4GNb2(NNa3Ab4GNb6)Ma6)Mb4GNb4(Fa6)GN;Asn	b4GalT	B4galt1 or B4galt2 or B4galt3 or B4galt4 or B4galt5 or B4galt6 or B4galt7
R492	GNb2(Ab4GNb4)Ma3(NNa3Ab4GNb2(NNa3Ab4GNb6)Ma6)Mb4GNb4(Fa6)GN;Asn	GNb2(NNa3Ab4GNb4)Ma3(NNa3Ab4GNb2(NNa3Ab4GNb6)Ma6)Mb4GNb4(Fa6)GN;Asn	a3SiaT	St3gal3 or St3gal4 or St3gal6
R493	GNb2(Ab4GNb4)Ma3(NNa3Ab4GNb2(NNa3Ab4GNb6)Ma6)Mb4GNb4(Fa6)GN;Asn	GNb2(Ab4GNb4)Ma3(NNa3Ab4GNb2(Fa3(NNa3Ab4)GNb6)Ma6)Mb4GNb4(Fa6)GN;Asn	a3FucT	Fut3 or Fut4 or Fut5 or Fut6 or Fut7
R494	NNa3Ab4GNb3Ab4GNb2(Ab4GNb4)Ma3(Ab4GNb2Ma6)Mb4GNb4(Fa6)GN;Asn	NNa3Ab4GNb3Ab4GNb2(NNa3Ab4GNb4)Ma3(Ab4GNb2Ma6)Mb4GNb4(Fa6)GN;Asn	a3SiaT	St3gal3 or St3gal4 or St3gal6
R495	NNa3Ab4GNb2Ma3(Ab4GNb2(Ab4GNb3Ab4GNb6)Ma6)Mb4GNb4(Fa6)GN;Asn	NNa3Ab4GNb2Ma3(NNa3Ab4GNb2(Ab4GNb3Ab4GNb6)Ma6)Mb4GNb4(Fa6)GN;Asn	a3SiaT	St3gal3 or St3gal4 or St3gal6
R496	Ab4GNb3Ab4GNb2(Ab4GNb4)Ma3(Ab4GNb2(GNb3Ab4GNb6)Ma6)Mb4GNb4GN;Asn	Ab4GNb3Ab4GNb2(Ab4GNb4)Ma3(Ab4GNb2(Ab4GNb3Ab4GNb6)Ma6)Mb4GNb4GN;Asn	b4GalT	B4galt1 or B4galt2 or B4galt3 or B4galt4 or B4galt5 or B4galt6 or B4galt7
R497	Ab4GNb2(Ab4GNb4)Ma3(NNa3Ab4GNb2(Ab4GNb3Ab4GNb6)Ma6)Mb4GNb4GN;Asn	Ab4GNb2(Ab4GNb4)Ma3(NNa3Ab4GNb2(NNa3Ab4GNb3Ab4GNb6)Ma6)Mb4GNb4GN;Asn	a3SiaT	St3gal3 or St3gal4 or St3gal6
R498	Ab4GNb3Ab4GNb2(Ab4GNb4)Ma3(Ab4GNb2(Ab4GNb6)Ma6)Mb4GNb4(Fa6)GN;Asn	Ab4GNb3Ab4GNb2(Ab4GNb4)Ma3(Ab4GNb2(GNb3Ab4GNb6)Ma6)Mb4GNb4(Fa6)GN;Asn	iGnT	B3gnt2
R499	Ab4GNb2(Ab4GNb4)Ma3(Ab4GNb3Ab4GNb2(Ab4GNb6)Ma6)Mb4GNb4(Fa6)GN;Asn	NNa3Ab4GNb2(Ab4GNb4)Ma3(Ab4GNb3Ab4GNb2(Ab4GNb6)Ma6)Mb4GNb4(Fa6)GN;Asn	a3SiaT	St3gal3 or St3gal4 or St3gal6
R500	Ab4GNb2(Ab4GNb4)Ma3(Ab4GNb3Ab4GNb2(Ab4GNb6)Ma6)Mb4GNb4(Fa6)GN;Asn	Ab4GNb2(NNa3Ab4GNb4)Ma3(Ab4GNb3Ab4GNb2(Ab4GNb6)Ma6)Mb4GNb4(Fa6)GN;Asn	a3SiaT	St3gal3 or St3gal4 or St3gal6
R501	Ab4GNb2(Ab4GNb4)Ma3(Ab4GNb2(Ab4GNb3Ab4GNb6)Ma6)Mb4GNb4(Fa6)GN;Asn	GNb3Ab4GNb2(Ab4GNb4)Ma3(Ab4GNb2(Ab4GNb3Ab4GNb6)Ma6)Mb4GNb4(Fa6)GN;Asn	iGnT	B3gnt2
R502	Ab4GNb2(Ab4GNb4)Ma3(Ab4GNb2(Ab4GNb3Ab4GNb6)Ma6)Mb4GNb4(Fa6)GN;Asn	NNa3Ab4GNb2(Ab4GNb4)Ma3(Ab4GNb2(Ab4GNb3Ab4GNb6)Ma6)Mb4GNb4(Fa6)GN;Asn	a3SiaT	St3gal3 or St3gal4 or St3gal6
R503	Ab4GNb2(Ab4GNb4)Ma3(Ab4GNb2(Ab4GNb3Ab4GNb6)Ma6)Mb4GNb4(Fa6)GN;Asn	Ab4GNb2(NNa3Ab4GNb4)Ma3(Ab4GNb2(Ab4GNb3Ab4GNb6)Ma6)Mb4GNb4(Fa6)GN;Asn	a3SiaT	St3gal3 or St3gal4 or St3gal6
R504	Ab4GNb2(Ab4GNb4)Ma3(Ab4GNb2(Ab4GNb3Ab4GNb6)Ma6)Mb4GNb4(Fa6)GN;Asn	Ab4GNb2(Ab4GNb4)Ma3(NNa3Ab4GNb2(Ab4GNb3Ab4GNb6)Ma6)Mb4GNb4(Fa6)GN;Asn	a3SiaT	St3gal3 or St3gal4 or St3gal6
R505	Ab4GNb2(Ab4GNb4)Ma3(Ab4GNb2(Ab4GNb3Ab4GNb6)Ma6)Mb4GNb4(Fa6)GN;Asn	Ab4GNb2(Ab4GNb4)Ma3(Ab4GNb2(NNa3Ab4GNb3Ab4GNb6)Ma6)Mb4GNb4(Fa6)GN;Asn	a3SiaT	St3gal3 or St3gal4 or St3gal6
R506	NNa3Ab4GNb2(NNa3Ab4GNb4)Ma3(Ab4GNb2(Ab4GNb6)Ma6)Mb4GNb4(Fa6)GN;Asn	NNa3Ab4GNb2(NNa3Ab4GNb4)Ma3(NNa3Ab4GNb2(Ab4GNb6)Ma6)Mb4GNb4(Fa6)GN;Asn	a3SiaT	St3gal3 or St3gal4 or St3gal6
R507	NNa3Ab4GNb2(NNa3Ab4GNb4)Ma3(Ab4GNb2(Ab4GNb6)Ma6)Mb4GNb4(Fa6)GN;Asn	NNa3Ab4GNb2(NNa3Ab4GNb4)Ma3(Ab4GNb2(NNa3Ab4GNb6)Ma6)Mb4GNb4(Fa6)GN;Asn	a3SiaT	St3gal3 or St3gal4 or St3gal6
R508	NNa3Ab4GNb2(Ab4GNb4)Ma3(NNa3Ab4GNb2(Ab4GNb6)Ma6)Mb4GNb4(Fa6)GN;Asn	NNa3Ab4GNb2(NNa3Ab4GNb4)Ma3(NNa3Ab4GNb2(Ab4GNb6)Ma6)Mb4GNb4(Fa6)GN;Asn	a3SiaT	St3gal3 or St3gal4 or St3gal6
R509	NNa3Ab4GNb2(Ab4GNb4)Ma3(NNa3Ab4GNb2(Ab4GNb6)Ma6)Mb4GNb4(Fa6)GN;Asn	NNa3Ab4GNb2(Ab4GNb4)Ma3(NNa3Ab4GNb2(NNa3Ab4GNb6)Ma6)Mb4GNb4(Fa6)GN;Asn	a3SiaT	St3gal3 or St3gal4 or St3gal6
R510	NNa3Ab4GNb2(Ab4GNb4)Ma3(Ab4GNb2(NNa3Ab4GNb6)Ma6)Mb4GNb4(Fa6)GN;Asn	NNa3Ab4GNb2(NNa3Ab4GNb4)Ma3(Ab4GNb2(NNa3Ab4GNb6)Ma6)Mb4GNb4(Fa6)GN;Asn	a3SiaT	St3gal3 or St3gal4 or St3gal6
R511	NNa3Ab4GNb2(Ab4GNb4)Ma3(Ab4GNb2(NNa3Ab4GNb6)Ma6)Mb4GNb4(Fa6)GN;Asn	NNa3Ab4GNb2(Ab4GNb4)Ma3(NNa3Ab4GNb2(NNa3Ab4GNb6)Ma6)Mb4GNb4(Fa6)GN;Asn	a3SiaT	St3gal3 or St3gal4 or St3gal6
R512	Ab4GNb2(NNa3Ab4GNb4)Ma3(NNa3Ab4GNb2(Ab4GNb6)Ma6)Mb4GNb4(Fa6)GN;Asn	NNa3Ab4GNb2(NNa3Ab4GNb4)Ma3(NNa3Ab4GNb2(Ab4GNb6)Ma6)Mb4GNb4(Fa6)GN;Asn	a3SiaT	St3gal3 or St3gal4 or St3gal6
R513	Ab4GNb2(NNa3Ab4GNb4)Ma3(NNa3Ab4GNb2(Ab4GNb6)Ma6)Mb4GNb4(Fa6)GN;Asn	Ab4GNb2(NNa3Ab4GNb4)Ma3(NNa3Ab4GNb2(NNa3Ab4GNb6)Ma6)Mb4GNb4(Fa6)GN;Asn	a3SiaT	St3gal3 or St3gal4 or St3gal6
R514	Ab4GNb2(NNa3Ab4GNb4)Ma3(Ab4GNb2(NNa3Ab4GNb6)Ma6)Mb4GNb4(Fa6)GN;Asn	NNa3Ab4GNb2(NNa3Ab4GNb4)Ma3(Ab4GNb2(NNa3Ab4GNb6)Ma6)Mb4GNb4(Fa6)GN;Asn	a3SiaT	St3gal3 or St3gal4 or St3gal6
R515	Ab4GNb2(NNa3Ab4GNb4)Ma3(Ab4GNb2(NNa3Ab4GNb6)Ma6)Mb4GNb4(Fa6)GN;Asn	Ab4GNb2(NNa3Ab4GNb4)Ma3(NNa3Ab4GNb2(NNa3Ab4GNb6)Ma6)Mb4GNb4(Fa6)GN;Asn	a3SiaT	St3gal3 or St3gal4 or St3gal6
R516	Ab4GNb2(Ab4GNb4)Ma3(NNa3Ab4GNb2(NNa3Ab4GNb6)Ma6)Mb4GNb4(Fa6)GN;Asn	NNa3Ab4GNb2(Ab4GNb4)Ma3(NNa3Ab4GNb2(NNa3Ab4GNb6)Ma6)Mb4GNb4(Fa6)GN;Asn	a3SiaT	St3gal3 or St3gal4 or St3gal6
R517	Ab4GNb2(Ab4GNb4)Ma3(NNa3Ab4GNb2(NNa3Ab4GNb6)Ma6)Mb4GNb4(Fa6)GN;Asn	Ab4GNb2(NNa3Ab4GNb4)Ma3(NNa3Ab4GNb2(NNa3Ab4GNb6)Ma6)Mb4GNb4(Fa6)GN;Asn	a3SiaT	St3gal3 or St3gal4 or St3gal6
R518	NNa3Ab4GNb2(NNa3Ab4GNb4)Ma3(NNa3Ab4GNb2(GNb6)Ma6)Mb4GNb4(Fa6)GN;Asn	NNa3Ab4GNb2(NNa3Ab4GNb4)Ma3(NNa3Ab4GNb2(Ab4GNb6)Ma6)Mb4GNb4(Fa6)GN;Asn	b4GalT	B4galt1 or B4galt2 or B4galt3 or B4galt4 or B4galt5 or B4galt6 or B4galt7
R519	NNa3Ab4GNb2(NNa3Ab4GNb4)Ma3(GNb2(NNa3Ab4GNb6)Ma6)Mb4GNb4(Fa6)GN;Asn	NNa3Ab4GNb2(NNa3Ab4GNb4)Ma3(Ab4GNb2(NNa3Ab4GNb6)Ma6)Mb4GNb4(Fa6)GN;Asn	b4GalT	B4galt1 or B4galt2 or B4galt3 or B4galt4 or B4galt5 or B4galt6 or B4galt7
R520	NNa3Ab4GNb2(NNa3Ab4GNb4)Ma3(GNb2(NNa3Ab4GNb6)Ma6)Mb4GNb4(Fa6)GN;Asn	NNa3Ab4GNb2(NNa3Ab4GNb4)Ma3(GNb2(Fa3(NNa3Ab4)GNb6)Ma6)Mb4GNb4(Fa6)GN;Asn	a3FucT	Fut3 or Fut4 or Fut5 or Fut6 or Fut7
R521	NNa3Ab4GNb2(Ab4GNb4)Ma3(GNb2(Fa3(NNa3Ab4)GNb6)Ma6)Mb4GNb4(Fa6)GN;Asn	NNa3Ab4GNb2(NNa3Ab4GNb4)Ma3(GNb2(Fa3(NNa3Ab4)GNb6)Ma6)Mb4GNb4(Fa6)GN;Asn	a3SiaT	St3gal3 or St3gal4 or St3gal6
R522	NNa3Ab4GNb2(GNb4)Ma3(NNa3Ab4GNb2(NNa3Ab4GNb6)Ma6)Mb4GNb4(Fa6)GN;Asn	NNa3Ab4GNb2(Ab4GNb4)Ma3(NNa3Ab4GNb2(NNa3Ab4GNb6)Ma6)Mb4GNb4(Fa6)GN;Asn	b4GalT	B4galt1 or B4galt2 or B4galt3 or B4galt4 or B4galt5 or B4galt6 or B4galt7
R523	NNa3Ab4GNb2(GNb4)Ma3(NNa3Ab4GNb2(NNa3Ab4GNb6)Ma6)Mb4GNb4(Fa6)GN;Asn	NNa3Ab4GNb2(GNb4)Ma3(NNa3Ab4GNb2(Fa3(NNa3Ab4)GNb6)Ma6)Mb4GNb4(Fa6)GN;Asn	a3FucT	Fut3 or Fut4 or Fut5 or Fut6 or Fut7
R524	GNb2(NNa3Ab4GNb4)Ma3(NNa3Ab4GNb2(NNa3Ab4GNb6)Ma6)Mb4GNb4(Fa6)GN;Asn	Ab4GNb2(NNa3Ab4GNb4)Ma3(NNa3Ab4GNb2(NNa3Ab4GNb6)Ma6)Mb4GNb4(Fa6)GN;Asn	b4GalT	B4galt1 or B4galt2 or B4galt3 or B4galt4 or B4galt5 or B4galt6 or B4galt7
R525	GNb2(NNa3Ab4GNb4)Ma3(NNa3Ab4GNb2(NNa3Ab4GNb6)Ma6)Mb4GNb4(Fa6)GN;Asn	GNb2(NNa3Ab4GNb4)Ma3(NNa3Ab4GNb2(Fa3(NNa3Ab4)GNb6)Ma6)Mb4GNb4(Fa6)GN;Asn	a3FucT	Fut3 or Fut4 or Fut5 or Fut6 or Fut7
R526	GNb2(NNa3Ab4GNb4)Ma3(Ab4GNb2(Fa3(NNa3Ab4)GNb6)Ma6)Mb4GNb4(Fa6)GN;Asn	GNb2(NNa3Ab4GNb4)Ma3(NNa3Ab4GNb2(Fa3(NNa3Ab4)GNb6)Ma6)Mb4GNb4(Fa6)GN;Asn	a3SiaT	St3gal3 or St3gal4 or St3gal6
R527	GNb2(Ab4GNb4)Ma3(NNa3Ab4GNb2(Fa3(NNa3Ab4)GNb6)Ma6)Mb4GNb4(Fa6)GN;Asn	GNb2(NNa3Ab4GNb4)Ma3(NNa3Ab4GNb2(Fa3(NNa3Ab4)GNb6)Ma6)Mb4GNb4(Fa6)GN;Asn	a3SiaT	St3gal3 or St3gal4 or St3gal6
R528	NNa3Ab4GNb3Ab4GNb2(NNa3Ab4GNb4)Ma3(Ab4GNb2Ma6)Mb4GNb4(Fa6)GN;Asn	NNa3Ab4GNb3Ab4GNb2(NNa3Ab4GNb4)Ma3(NNa3Ab4GNb2Ma6)Mb4GNb4(Fa6)GN;Asn	a3SiaT	St3gal3 or St3gal4 or St3gal6
R529	NNa3Ab4GNb2Ma3(NNa3Ab4GNb2(Ab4GNb3Ab4GNb6)Ma6)Mb4GNb4(Fa6)GN;Asn	NNa3Ab4GNb2Ma3(NNa3Ab4GNb2(NNa3Ab4GNb3Ab4GNb6)Ma6)Mb4GNb4(Fa6)GN;Asn	a3SiaT	St3gal3 or St3gal4 or St3gal6
R530	Ab4GNb3Ab4GNb2(Ab4GNb4)Ma3(Ab4GNb2(Ab4GNb3Ab4GNb6)Ma6)Mb4GNb4GN;Asn	Ab4GNb3Ab4GNb2(Ab4GNb4)Ma3(Ab4GNb2(NNa3Ab4GNb3Ab4GNb6)Ma6)Mb4GNb4GN;Asn	a3SiaT	St3gal3 or St3gal4 or St3gal6
R531	Ab4GNb2(Ab4GNb4)Ma3(NNa3Ab4GNb2(NNa3Ab4GNb3Ab4GNb6)Ma6)Mb4GNb4GN;Asn	Ab4GNb2(NNa3Ab4GNb4)Ma3(NNa3Ab4GNb2(NNa3Ab4GNb3Ab4GNb6)Ma6)Mb4GNb4GN;Asn	a3SiaT	St3gal3 or St3gal4 or St3gal6
R532	Ab4GNb3Ab4GNb2(Ab4GNb4)Ma3(Ab4GNb2(GNb3Ab4GNb6)Ma6)Mb4GNb4(Fa6)GN;Asn	Ab4GNb3Ab4GNb2(Ab4GNb4)Ma3(Ab4GNb2(Ab4GNb3Ab4GNb6)Ma6)Mb4GNb4(Fa6)GN;Asn	b4GalT	B4galt1 or B4galt2 or B4galt3 or B4galt4 or B4galt5 or B4galt6 or B4galt7
R533	GNb3Ab4GNb2(Ab4GNb4)Ma3(Ab4GNb2(Ab4GNb3Ab4GNb6)Ma6)Mb4GNb4(Fa6)GN;Asn	Ab4GNb3Ab4GNb2(Ab4GNb4)Ma3(Ab4GNb2(Ab4GNb3Ab4GNb6)Ma6)Mb4GNb4(Fa6)GN;Asn	b4GalT	B4galt1 or B4galt2 or B4galt3 or B4galt4 or B4galt5 or B4galt6 or B4galt7
R534	NNa3Ab4GNb2(Ab4GNb4)Ma3(Ab4GNb3Ab4GNb2(Ab4GNb6)Ma6)Mb4GNb4(Fa6)GN;Asn	NNa3Ab4GNb2(NNa3Ab4GNb4)Ma3(Ab4GNb3Ab4GNb2(Ab4GNb6)Ma6)Mb4GNb4(Fa6)GN;Asn	a3SiaT	St3gal3 or St3gal4 or St3gal6
R535	NNa3Ab4GNb2(Ab4GNb4)Ma3(Ab4GNb3Ab4GNb2(Ab4GNb6)Ma6)Mb4GNb4(Fa6)GN;Asn	NNa3Ab4GNb2(Ab4GNb4)Ma3(NNa3Ab4GNb3Ab4GNb2(Ab4GNb6)Ma6)Mb4GNb4(Fa6)GN;Asn	a3SiaT	St3gal3 or St3gal4 or St3gal6
R536	Ab4GNb2(NNa3Ab4GNb4)Ma3(Ab4GNb3Ab4GNb2(Ab4GNb6)Ma6)Mb4GNb4(Fa6)GN;Asn	NNa3Ab4GNb2(NNa3Ab4GNb4)Ma3(Ab4GNb3Ab4GNb2(Ab4GNb6)Ma6)Mb4GNb4(Fa6)GN;Asn	a3SiaT	St3gal3 or St3gal4 or St3gal6
R537	Ab4GNb2(NNa3Ab4GNb4)Ma3(Ab4GNb3Ab4GNb2(Ab4GNb6)Ma6)Mb4GNb4(Fa6)GN;Asn	Ab4GNb2(NNa3Ab4GNb4)Ma3(NNa3Ab4GNb3Ab4GNb2(Ab4GNb6)Ma6)Mb4GNb4(Fa6)GN;Asn	a3SiaT	St3gal3 or St3gal4 or St3gal6
R538	NNa3Ab4GNb2(Ab4GNb4)Ma3(Ab4GNb2(Ab4GNb3Ab4GNb6)Ma6)Mb4GNb4(Fa6)GN;Asn	NNa3Ab4GNb2(NNa3Ab4GNb4)Ma3(Ab4GNb2(Ab4GNb3Ab4GNb6)Ma6)Mb4GNb4(Fa6)GN;Asn	a3SiaT	St3gal3 or St3gal4 or St3gal6
R539	NNa3Ab4GNb2(Ab4GNb4)Ma3(Ab4GNb2(Ab4GNb3Ab4GNb6)Ma6)Mb4GNb4(Fa6)GN;Asn	NNa3Ab4GNb2(Ab4GNb4)Ma3(NNa3Ab4GNb2(Ab4GNb3Ab4GNb6)Ma6)Mb4GNb4(Fa6)GN;Asn	a3SiaT	St3gal3 or St3gal4 or St3gal6
R540	NNa3Ab4GNb2(Ab4GNb4)Ma3(Ab4GNb2(Ab4GNb3Ab4GNb6)Ma6)Mb4GNb4(Fa6)GN;Asn	NNa3Ab4GNb2(Ab4GNb4)Ma3(Ab4GNb2(NNa3Ab4GNb3Ab4GNb6)Ma6)Mb4GNb4(Fa6)GN;Asn	a3SiaT	St3gal3 or St3gal4 or St3gal6
R541	Ab4GNb2(NNa3Ab4GNb4)Ma3(Ab4GNb2(Ab4GNb3Ab4GNb6)Ma6)Mb4GNb4(Fa6)GN;Asn	Ab4GNb2(NNa3Ab4GNb4)Ma3(NNa3Ab4GNb2(Ab4GNb3Ab4GNb6)Ma6)Mb4GNb4(Fa6)GN;Asn	a3SiaT	St3gal3 or St3gal4 or St3gal6
R542	Ab4GNb2(Ab4GNb4)Ma3(NNa3Ab4GNb2(Ab4GNb3Ab4GNb6)Ma6)Mb4GNb4(Fa6)GN;Asn	NNa3Ab4GNb2(Ab4GNb4)Ma3(NNa3Ab4GNb2(Ab4GNb3Ab4GNb6)Ma6)Mb4GNb4(Fa6)GN;Asn	a3SiaT	St3gal3 or St3gal4 or St3gal6
R543	Ab4GNb2(Ab4GNb4)Ma3(NNa3Ab4GNb2(Ab4GNb3Ab4GNb6)Ma6)Mb4GNb4(Fa6)GN;Asn	Ab4GNb2(NNa3Ab4GNb4)Ma3(NNa3Ab4GNb2(Ab4GNb3Ab4GNb6)Ma6)Mb4GNb4(Fa6)GN;Asn	a3SiaT	St3gal3 or St3gal4 or St3gal6
R544	Ab4GNb2(Ab4GNb4)Ma3(NNa3Ab4GNb2(Ab4GNb3Ab4GNb6)Ma6)Mb4GNb4(Fa6)GN;Asn	Ab4GNb2(Ab4GNb4)Ma3(NNa3Ab4GNb2(NNa3Ab4GNb3Ab4GNb6)Ma6)Mb4GNb4(Fa6)GN;Asn	a3SiaT	St3gal3 or St3gal4 or St3gal6
R545	Ab4GNb2(Ab4GNb4)Ma3(Ab4GNb2(NNa3Ab4GNb3Ab4GNb6)Ma6)Mb4GNb4(Fa6)GN;Asn	Ab4GNb2(Ab4GNb4)Ma3(NNa3Ab4GNb2(NNa3Ab4GNb3Ab4GNb6)Ma6)Mb4GNb4(Fa6)GN;Asn	a3SiaT	St3gal3 or St3gal4 or St3gal6
R546	NNa3Ab4GNb2(NNa3Ab4GNb4)Ma3(NNa3Ab4GNb2(Ab4GNb6)Ma6)Mb4GNb4(Fa6)GN;Asn	NNa3Ab4GNb2(NNa3Ab4GNb4)Ma3(NNa3Ab4GNb2(NNa3Ab4GNb6)Ma6)Mb4GNb4(Fa6)GN;Asn	a3SiaT	St3gal3 or St3gal4 or St3gal6
R547	NNa3Ab4GNb2(NNa3Ab4GNb4)Ma3(Ab4GNb2(NNa3Ab4GNb6)Ma6)Mb4GNb4(Fa6)GN;Asn	NNa3Ab4GNb2(NNa3Ab4GNb4)Ma3(NNa3Ab4GNb2(NNa3Ab4GNb6)Ma6)Mb4GNb4(Fa6)GN;Asn	a3SiaT	St3gal3 or St3gal4 or St3gal6
R548	NNa3Ab4GNb2(Ab4GNb4)Ma3(NNa3Ab4GNb2(NNa3Ab4GNb6)Ma6)Mb4GNb4(Fa6)GN;Asn	NNa3Ab4GNb2(NNa3Ab4GNb4)Ma3(NNa3Ab4GNb2(NNa3Ab4GNb6)Ma6)Mb4GNb4(Fa6)GN;Asn	a3SiaT	St3gal3 or St3gal4 or St3gal6
R549	Ab4GNb2(NNa3Ab4GNb4)Ma3(NNa3Ab4GNb2(NNa3Ab4GNb6)Ma6)Mb4GNb4(Fa6)GN;Asn	NNa3Ab4GNb2(NNa3Ab4GNb4)Ma3(NNa3Ab4GNb2(NNa3Ab4GNb6)Ma6)Mb4GNb4(Fa6)GN;Asn	a3SiaT	St3gal3 or St3gal4 or St3gal6
R550	Ab4GNb3Ab4GNb2(Ab4GNb4)Ma3(Ab4GNb2(NNa3Ab4GNb3Ab4GNb6)Ma6)Mb4GNb4GN;Asn	NNa3Ab4GNb3Ab4GNb2(Ab4GNb4)Ma3(Ab4GNb2(NNa3Ab4GNb3Ab4GNb6)Ma6)Mb4GNb4GN;Asn	a3SiaT	St3gal3 or St3gal4 or St3gal6
R551	Ab4GNb3Ab4GNb2(Ab4GNb4)Ma3(Ab4GNb2(Ab4GNb3Ab4GNb6)Ma6)Mb4GNb4(Fa6)GN;Asn	NNa3Ab4GNb3Ab4GNb2(Ab4GNb4)Ma3(Ab4GNb2(Ab4GNb3Ab4GNb6)Ma6)Mb4GNb4(Fa6)GN;Asn	a3SiaT	St3gal3 or St3gal4 or St3gal6
R552	Ab4GNb3Ab4GNb2(Ab4GNb4)Ma3(Ab4GNb2(Ab4GNb3Ab4GNb6)Ma6)Mb4GNb4(Fa6)GN;Asn	Ab4GNb3Ab4GNb2(Ab4GNb4)Ma3(Ab4GNb2(NNa3Ab4GNb3Ab4GNb6)Ma6)Mb4GNb4(Fa6)GN;Asn	a3SiaT	St3gal3 or St3gal4 or St3gal6
R553	NNa3Ab4GNb2(NNa3Ab4GNb4)Ma3(Ab4GNb3Ab4GNb2(Ab4GNb6)Ma6)Mb4GNb4(Fa6)GN;Asn	NNa3Ab4GNb2(NNa3Ab4GNb4)Ma3(NNa3Ab4GNb3Ab4GNb2(Ab4GNb6)Ma6)Mb4GNb4(Fa6)GN;Asn	a3SiaT	St3gal3 or St3gal4 or St3gal6
R554	NNa3Ab4GNb2(NNa3Ab4GNb4)Ma3(Ab4GNb3Ab4GNb2(Ab4GNb6)Ma6)Mb4GNb4(Fa6)GN;Asn	NNa3Ab4GNb2(NNa3Ab4GNb4)Ma3(Ab4GNb3Ab4GNb2(NNa3Ab4GNb6)Ma6)Mb4GNb4(Fa6)GN;Asn	a3SiaT	St3gal3 or St3gal4 or St3gal6
R555	NNa3Ab4GNb2(Ab4GNb4)Ma3(NNa3Ab4GNb3Ab4GNb2(Ab4GNb6)Ma6)Mb4GNb4(Fa6)GN;Asn	NNa3Ab4GNb2(NNa3Ab4GNb4)Ma3(NNa3Ab4GNb3Ab4GNb2(Ab4GNb6)Ma6)Mb4GNb4(Fa6)GN;Asn	a3SiaT	St3gal3 or St3gal4 or St3gal6
R556	NNa3Ab4GNb2(Ab4GNb4)Ma3(NNa3Ab4GNb3Ab4GNb2(Ab4GNb6)Ma6)Mb4GNb4(Fa6)GN;Asn	NNa3Ab4GNb2(Ab4GNb4)Ma3(NNa3Ab4GNb3Ab4GNb2(NNa3Ab4GNb6)Ma6)Mb4GNb4(Fa6)GN;Asn	a3SiaT	St3gal3 or St3gal4 or St3gal6
R557	Ab4GNb2(NNa3Ab4GNb4)Ma3(NNa3Ab4GNb3Ab4GNb2(Ab4GNb6)Ma6)Mb4GNb4(Fa6)GN;Asn	NNa3Ab4GNb2(NNa3Ab4GNb4)Ma3(NNa3Ab4GNb3Ab4GNb2(Ab4GNb6)Ma6)Mb4GNb4(Fa6)GN;Asn	a3SiaT	St3gal3 or St3gal4 or St3gal6
R558	Ab4GNb2(NNa3Ab4GNb4)Ma3(NNa3Ab4GNb3Ab4GNb2(Ab4GNb6)Ma6)Mb4GNb4(Fa6)GN;Asn	Ab4GNb2(NNa3Ab4GNb4)Ma3(NNa3Ab4GNb3Ab4GNb2(NNa3Ab4GNb6)Ma6)Mb4GNb4(Fa6)GN;Asn	a3SiaT	St3gal3 or St3gal4 or St3gal6
R559	NNa3Ab4GNb2(NNa3Ab4GNb4)Ma3(Ab4GNb2(Ab4GNb3Ab4GNb6)Ma6)Mb4GNb4(Fa6)GN;Asn	NNa3Ab4GNb2(NNa3Ab4GNb4)Ma3(NNa3Ab4GNb2(Ab4GNb3Ab4GNb6)Ma6)Mb4GNb4(Fa6)GN;Asn	a3SiaT	St3gal3 or St3gal4 or St3gal6
R560	NNa3Ab4GNb2(Ab4GNb4)Ma3(NNa3Ab4GNb2(Ab4GNb3Ab4GNb6)Ma6)Mb4GNb4(Fa6)GN;Asn	NNa3Ab4GNb2(NNa3Ab4GNb4)Ma3(NNa3Ab4GNb2(Ab4GNb3Ab4GNb6)Ma6)Mb4GNb4(Fa6)GN;Asn	a3SiaT	St3gal3 or St3gal4 or St3gal6
R561	NNa3Ab4GNb2(Ab4GNb4)Ma3(NNa3Ab4GNb2(Ab4GNb3Ab4GNb6)Ma6)Mb4GNb4(Fa6)GN;Asn	NNa3Ab4GNb2(Ab4GNb4)Ma3(NNa3Ab4GNb2(NNa3Ab4GNb3Ab4GNb6)Ma6)Mb4GNb4(Fa6)GN;Asn	a3SiaT	St3gal3 or St3gal4 or St3gal6
R562	NNa3Ab4GNb2(Ab4GNb4)Ma3(Ab4GNb2(NNa3Ab4GNb3Ab4GNb6)Ma6)Mb4GNb4(Fa6)GN;Asn	NNa3Ab4GNb2(NNa3Ab4GNb4)Ma3(Ab4GNb2(NNa3Ab4GNb3Ab4GNb6)Ma6)Mb4GNb4(Fa6)GN;Asn	a3SiaT	St3gal3 or St3gal4 or St3gal6
R563	NNa3Ab4GNb2(Ab4GNb4)Ma3(Ab4GNb2(NNa3Ab4GNb3Ab4GNb6)Ma6)Mb4GNb4(Fa6)GN;Asn	NNa3Ab4GNb2(Ab4GNb4)Ma3(NNa3Ab4GNb2(NNa3Ab4GNb3Ab4GNb6)Ma6)Mb4GNb4(Fa6)GN;Asn	a3SiaT	St3gal3 or St3gal4 or St3gal6
R564	Ab4GNb2(NNa3Ab4GNb4)Ma3(NNa3Ab4GNb2(Ab4GNb3Ab4GNb6)Ma6)Mb4GNb4(Fa6)GN;Asn	NNa3Ab4GNb2(NNa3Ab4GNb4)Ma3(NNa3Ab4GNb2(Ab4GNb3Ab4GNb6)Ma6)Mb4GNb4(Fa6)GN;Asn	a3SiaT	St3gal3 or St3gal4 or St3gal6
R565	Ab4GNb2(NNa3Ab4GNb4)Ma3(NNa3Ab4GNb2(Ab4GNb3Ab4GNb6)Ma6)Mb4GNb4(Fa6)GN;Asn	Ab4GNb2(NNa3Ab4GNb4)Ma3(NNa3Ab4GNb2(NNa3Ab4GNb3Ab4GNb6)Ma6)Mb4GNb4(Fa6)GN;Asn	a3SiaT	St3gal3 or St3gal4 or St3gal6
R566	Ab4GNb2(Ab4GNb4)Ma3(NNa3Ab4GNb2(NNa3Ab4GNb3Ab4GNb6)Ma6)Mb4GNb4(Fa6)GN;Asn	NNa3Ab4GNb2(Ab4GNb4)Ma3(NNa3Ab4GNb2(NNa3Ab4GNb3Ab4GNb6)Ma6)Mb4GNb4(Fa6)GN;Asn	a3SiaT	St3gal3 or St3gal4 or St3gal6
R567	Ab4GNb2(Ab4GNb4)Ma3(NNa3Ab4GNb2(NNa3Ab4GNb3Ab4GNb6)Ma6)Mb4GNb4(Fa6)GN;Asn	Ab4GNb2(NNa3Ab4GNb4)Ma3(NNa3Ab4GNb2(NNa3Ab4GNb3Ab4GNb6)Ma6)Mb4GNb4(Fa6)GN;Asn	a3SiaT	St3gal3 or St3gal4 or St3gal6
R568	NNa3Ab4GNb3Ab4GNb2(Ab4GNb4)Ma3(Ab4GNb2(NNa3Ab4GNb3Ab4GNb6)Ma6)Mb4GNb4GN;Asn	NNa3Ab4GNb3Ab4GNb2(Ab4GNb4)Ma3(NNa3Ab4GNb2(NNa3Ab4GNb3Ab4GNb6)Ma6)Mb4GNb4GN;Asn	a3SiaT	St3gal3 or St3gal4 or St3gal6
R569	NNa3Ab4GNb3Ab4GNb2(Ab4GNb4)Ma3(Ab4GNb2(Ab4GNb3Ab4GNb6)Ma6)Mb4GNb4(Fa6)GN;Asn	NNa3Ab4GNb3Ab4GNb2(NNa3Ab4GNb4)Ma3(Ab4GNb2(Ab4GNb3Ab4GNb6)Ma6)Mb4GNb4(Fa6)GN;Asn	a3SiaT	St3gal3 or St3gal4 or St3gal6
R570	NNa3Ab4GNb3Ab4GNb2(Ab4GNb4)Ma3(Ab4GNb2(Ab4GNb3Ab4GNb6)Ma6)Mb4GNb4(Fa6)GN;Asn	NNa3Ab4GNb3Ab4GNb2(Ab4GNb4)Ma3(NNa3Ab4GNb2(Ab4GNb3Ab4GNb6)Ma6)Mb4GNb4(Fa6)GN;Asn	a3SiaT	St3gal3 or St3gal4 or St3gal6
R571	Ab4GNb3Ab4GNb2(Ab4GNb4)Ma3(Ab4GNb2(NNa3Ab4GNb3Ab4GNb6)Ma6)Mb4GNb4(Fa6)GN;Asn	NNa3Ab4GNb3Ab4GNb2(Ab4GNb4)Ma3(Ab4GNb2(NNa3Ab4GNb3Ab4GNb6)Ma6)Mb4GNb4(Fa6)GN;Asn	a3SiaT	St3gal3 or St3gal4 or St3gal6
R572	NNa3Ab4GNb2(NNa3Ab4GNb4)Ma3(NNa3Ab4GNb3Ab4GNb2(Ab4GNb6)Ma6)Mb4GNb4(Fa6)GN;Asn	NNa3Ab4GNb2(NNa3Ab4GNb4)Ma3(NNa3Ab4GNb3Ab4GNb2(NNa3Ab4GNb6)Ma6)Mb4GNb4(Fa6)GN;Asn	a3SiaT	St3gal3 or St3gal4 or St3gal6
R573	NNa3Ab4GNb2(NNa3Ab4GNb4)Ma3(Ab4GNb3Ab4GNb2(NNa3Ab4GNb6)Ma6)Mb4GNb4(Fa6)GN;Asn	NNa3Ab4GNb2(NNa3Ab4GNb4)Ma3(NNa3Ab4GNb3Ab4GNb2(NNa3Ab4GNb6)Ma6)Mb4GNb4(Fa6)GN;Asn	a3SiaT	St3gal3 or St3gal4 or St3gal6
R574	NNa3Ab4GNb2(Ab4GNb4)Ma3(NNa3Ab4GNb3Ab4GNb2(NNa3Ab4GNb6)Ma6)Mb4GNb4(Fa6)GN;Asn	NNa3Ab4GNb2(NNa3Ab4GNb4)Ma3(NNa3Ab4GNb3Ab4GNb2(NNa3Ab4GNb6)Ma6)Mb4GNb4(Fa6)GN;Asn	a3SiaT	St3gal3 or St3gal4 or St3gal6
R575	Ab4GNb2(NNa3Ab4GNb4)Ma3(NNa3Ab4GNb3Ab4GNb2(NNa3Ab4GNb6)Ma6)Mb4GNb4(Fa6)GN;Asn	NNa3Ab4GNb2(NNa3Ab4GNb4)Ma3(NNa3Ab4GNb3Ab4GNb2(NNa3Ab4GNb6)Ma6)Mb4GNb4(Fa6)GN;Asn	a3SiaT	St3gal3 or St3gal4 or St3gal6
R576	NNa3Ab4GNb2(NNa3Ab4GNb4)Ma3(NNa3Ab4GNb2(Ab4GNb3Ab4GNb6)Ma6)Mb4GNb4(Fa6)GN;Asn	NNa3Ab4GNb2(NNa3Ab4GNb4)Ma3(NNa3Ab4GNb2(NNa3Ab4GNb3Ab4GNb6)Ma6)Mb4GNb4(Fa6)GN;Asn	a3SiaT	St3gal3 or St3gal4 or St3gal6
R577	NNa3Ab4GNb2(NNa3Ab4GNb4)Ma3(Ab4GNb2(NNa3Ab4GNb3Ab4GNb6)Ma6)Mb4GNb4(Fa6)GN;Asn	NNa3Ab4GNb2(NNa3Ab4GNb4)Ma3(NNa3Ab4GNb2(NNa3Ab4GNb3Ab4GNb6)Ma6)Mb4GNb4(Fa6)GN;Asn	a3SiaT	St3gal3 or St3gal4 or St3gal6
R578	NNa3Ab4GNb2(Ab4GNb4)Ma3(NNa3Ab4GNb2(NNa3Ab4GNb3Ab4GNb6)Ma6)Mb4GNb4(Fa6)GN;Asn	NNa3Ab4GNb2(NNa3Ab4GNb4)Ma3(NNa3Ab4GNb2(NNa3Ab4GNb3Ab4GNb6)Ma6)Mb4GNb4(Fa6)GN;Asn	a3SiaT	St3gal3 or St3gal4 or St3gal6
R579	Ab4GNb2(NNa3Ab4GNb4)Ma3(NNa3Ab4GNb2(NNa3Ab4GNb3Ab4GNb6)Ma6)Mb4GNb4(Fa6)GN;Asn	NNa3Ab4GNb2(NNa3Ab4GNb4)Ma3(NNa3Ab4GNb2(NNa3Ab4GNb3Ab4GNb6)Ma6)Mb4GNb4(Fa6)GN;Asn	a3SiaT	St3gal3 or St3gal4 or St3gal6
R580	NNa3Ab4GNb3Ab4GNb2(NNa3Ab4GNb4)Ma3(Ab4GNb2(Ab4GNb3Ab4GNb6)Ma6)Mb4GNb4(Fa6)GN;Asn	NNa3Ab4GNb3Ab4GNb2(NNa3Ab4GNb4)Ma3(NNa3Ab4GNb2(Ab4GNb3Ab4GNb6)Ma6)Mb4GNb4(Fa6)GN;Asn	a3SiaT	St3gal3 or St3gal4 or St3gal6
R581	NNa3Ab4GNb3Ab4GNb2(Ab4GNb4)Ma3(NNa3Ab4GNb2(Ab4GNb3Ab4GNb6)Ma6)Mb4GNb4(Fa6)GN;Asn	NNa3Ab4GNb3Ab4GNb2(Ab4GNb4)Ma3(NNa3Ab4GNb2(NNa3Ab4GNb3Ab4GNb6)Ma6)Mb4GNb4(Fa6)GN;Asn	a3SiaT	St3gal3 or St3gal4 or St3gal6
R582	NNa3Ab4GNb3Ab4GNb2(NNa3Ab4GNb4)Ma3(NNa3Ab4GNb2(Ab4GNb3Ab4GNb6)Ma6)Mb4GNb4(Fa6)GN;Asn	NNa3Ab4GNb3Ab4GNb2(NNa3Ab4GNb4)Ma3(NNa3Ab4GNb2(NNa3Ab4GNb3Ab4GNb6)Ma6)Mb4GNb4(Fa6)GN;Asn	a3SiaT	St3gal3 or St3gal4 or St3gal6
R583	NNa3Ab4GNb3Ab4GNb2(Ab4GNb4)Ma3(NNa3Ab4GNb2(NNa3Ab4GNb3Ab4GNb6)Ma6)Mb4GNb4(Fa6)GN;Asn	NNa3Ab4GNb3Ab4GNb2(NNa3Ab4GNb4)Ma3(NNa3Ab4GNb2(NNa3Ab4GNb3Ab4GNb6)Ma6)Mb4GNb4(Fa6)GN;Asn	a3SiaT	St3gal3 or St3gal4 or St3gal6
R584	Ab4GNb3Ab4GNb2Ma3(Ma6)Mb4GNb4(Fa6)GN;Asn	NNa3Ab4GNb3Ab4GNb2Ma3(Ma6)Mb4GNb4(Fa6)GN;Asn	a3SiaT	St3gal3 or St3gal4 or St3gal6
R585	Ab4GNb3Ab4GNb2Ma3(Ab4GNb3Ab4GNb2Ma6)Mb4GNb4(Fa6)GN;Asn	GNb3Ab4GNb3Ab4GNb2Ma3(Ab4GNb3Ab4GNb2Ma6)Mb4GNb4(Fa6)GN;Asn	iGnT	B3gnt2
R586	GNb3Ab4GNb3Ab4GNb2Ma3(Ab4GNb3Ab4GNb2Ma6)Mb4GNb4(Fa6)GN;Asn	Ab4GNb3Ab4GNb3Ab4GNb2Ma3(Ab4GNb3Ab4GNb2Ma6)Mb4GNb4(Fa6)GN;Asn	b4GalT	B4galt1 or B4galt2 or B4galt3 or B4galt4 or B4galt5 or B4galt6 or B4galt7
R587	Ab4GNb3Ab4GNb2Ma3(Ab4GNb3Ab4GNb2Ma6)Mb4GNb4(Fa6)GN;Asn	Ab4GNb3Ab4GNb2Ma3(GNb3Ab4GNb3Ab4GNb2Ma6)Mb4GNb4(Fa6)GN;Asn	iGnT	B3gnt2
R588	Ab4GNb3Ab4GNb2Ma3(GNb3Ab4GNb3Ab4GNb2Ma6)Mb4GNb4(Fa6)GN;Asn	Ab4GNb3Ab4GNb2Ma3(Ab4GNb3Ab4GNb3Ab4GNb2Ma6)Mb4GNb4(Fa6)GN;Asn	b4GalT	B4galt1 or B4galt2 or B4galt3 or B4galt4 or B4galt5 or B4galt6 or B4galt7
R589	Ab4GNb3Ab4GNb3Ab4GNb2Ma3(Ab4GNb3Ab4GNb2Ma6)Mb4GNb4(Fa6)GN;Asn	Ab4GNb3Ab4GNb3Ab4GNb2Ma3(GNb3Ab4GNb3Ab4GNb2Ma6)Mb4GNb4(Fa6)GN;Asn	iGnT	B3gnt2
R590	Ab4GNb3Ab4GNb3Ab4GNb2Ma3(GNb3Ab4GNb3Ab4GNb2Ma6)Mb4GNb4(Fa6)GN;Asn	Ab4GNb3Ab4GNb3Ab4GNb2Ma3(Ab4GNb3Ab4GNb3Ab4GNb2Ma6)Mb4GNb4(Fa6)GN;Asn	b4GalT	B4galt1 or B4galt2 or B4galt3 or B4galt4 or B4galt5 or B4galt6 or B4galt7
R591	Ma3(Ma3(Ma6)Ma6)Mb4GNb4GN;Asn	Ma3(Ma6Ma6)Mb4GNb4GN;Asn	ManII	Man2a1 or Man2a2
R592	Ma3(Ma6Ma6)Mb4GNb4GN;Asn	Ma3(Ma6)Mb4GNb4GN;Asn	ManII	Man2a1 or Man2a2
R593	Ma3(Ma6)Mb4GNb4GN;Asn	Ma3(Ma6)Mb4GNb4(Fa6)GN;Asn	a6FucT	Fut8
R594	Ma3(Ma6)Mb4GNb4GN;Asn	GNb2Ma3(Ma6)Mb4GNb4GN;Asn	GnTII	Mgat2
R595	Ma3(Ma6)Mb4GNb4(Fa6)GN;Asn	GNb2Ma3(Ma6)Mb4GNb4(Fa6)GN;Asn	GnTII	Mgat2
R596	Ma3(Ma3(Ma6)Ma6)Mb4GNb4GN;Asn	Ma3(Ma3(Ma6)Ma6)Mb4GNb4(Fa6)GN;Asn	a6FucT	Fut8
R597	Ma3(Ma6Ma6)Mb4GNb4GN;Asn	Ma3(Ma6Ma6)Mb4GNb4(Fa6)GN;Asn	a6FucT	Fut8
