# Supplementary material for: CHOGlycoNET: Comprehensive glycosylation reaction network for CHO cells
Source: Metab Eng. 2023 Mar;76:87–96. doi: 10.1016/j.ymben.2022.12.009 (PMC11132536; doi:10.1016/j.ymben.2022.12.009)
Supplement: Multimedia component 1 [file mmc1.zip › SupplMaterial/ArchivedSupMat/SupMat1_CHOGlycoNET.xlsx]

## Sheet: Rules
Index	Enzyme	Substrate	Product	Constraint	Gene ID
1A	ManI	(Ma2Ma	(Ma	~*2Ma3(…Ma6)Ma6 & ~Ga3	Man1a1 or Man1a2
1B	ManI	(Ma3(Ma2Ma3(Ma6)Ma6)	(Ma3(Ma3(Ma6)Ma6)	~Ga3	Man1a1 or Man1a2
2A	ManII	(Ma3(Ma6)Ma6	(Ma6Ma6	(GNb2|Ma3 & ~Gnbis	Man2a1 or Man2a2
2B	ManII	(Ma6Ma6	(Ma6	(GNb2|Ma3 & ~Gnbis	Man2a1 or Man2a2
3	a6FucT	GNb4GN	GNb4(Fa6)GN	GNb2|Ma3 & #A=0 & ~Gnbis	Fut8
4	GnTI	(Ma3(Ma3(Ma6)Ma6)Mb4	(GNb2Ma3(Ma3(Ma6)Ma6)Mb4		Mgat1
5	GnTII	(GNb2|Ma3(Ma6)Mb4	(GNb2|Ma3(GNb2Ma6)Mb4		Mgat2
6	GnTIV	(GNb2Ma3	(GNb2(GNb4)Ma3	~Gnbis	Mgat4A or Mgat4B
7	GnTV	(GNb2Ma6	(GNb2(GNb6)Ma6	~Gnbis	Mgat5
8	iGnT	(Ab4GN	(GNb3Ab4GN	~*Ab4GNb3	B3gnt2
9	b4GalT	(GN	(Ab4GN	~*GNb4)(...Ma6)Mb4	B4galt1 or B4galt2 or B4galt3 or B4galt4 or B4galt5 or B4galt6 or B4galt7
10	a3SiaT	(Ab4GN	(NNa3Ab4GN		St3gal3 or St3gal4 or St3gal6
11	a3FucT	(...Ab4GNb	(Fa3(...Ab4)GNb		Fut3 or Fut4 or Fut5 or Fut6 or Fut7

## Sheet: CHOGlycoNET Reactions
Reaction Index	Substrate	Product	Enzyme	Genes
R1	Ma2Ma2Ma3(Ma2Ma3(Ma2Ma6)Ma6)Mb4GNb4GN;Asn	Ma2Ma3(Ma2Ma3(Ma2Ma6)Ma6)Mb4GNb4GN;Asn	ManI	Man1a1 or Man1a2
R2	Ma2Ma2Ma3(Ma2Ma3(Ma2Ma6)Ma6)Mb4GNb4GN;Asn	Ma2Ma2Ma3(Ma2Ma3(Ma6)Ma6)Mb4GNb4GN;Asn	ManI	Man1a1 or Man1a2
R3	Ma2Ma3(Ma2Ma3(Ma2Ma6)Ma6)Mb4GNb4GN;Asn	Ma3(Ma2Ma3(Ma2Ma6)Ma6)Mb4GNb4GN;Asn	ManI	Man1a1 or Man1a2
R4	Ma2Ma3(Ma2Ma3(Ma2Ma6)Ma6)Mb4GNb4GN;Asn	Ma2Ma3(Ma2Ma3(Ma6)Ma6)Mb4GNb4GN;Asn	ManI	Man1a1 or Man1a2
R5	Ma2Ma2Ma3(Ma2Ma3(Ma6)Ma6)Mb4GNb4GN;Asn	Ma2Ma3(Ma2Ma3(Ma6)Ma6)Mb4GNb4GN;Asn	ManI	Man1a1 or Man1a2
R6	Ma3(Ma2Ma3(Ma2Ma6)Ma6)Mb4GNb4GN;Asn	Ma3(Ma2Ma3(Ma6)Ma6)Mb4GNb4GN;Asn	ManI	Man1a1 or Man1a2
R7	Ma2Ma3(Ma2Ma3(Ma6)Ma6)Mb4GNb4GN;Asn	Ma3(Ma2Ma3(Ma6)Ma6)Mb4GNb4GN;Asn	ManI	Man1a1 or Man1a2
R8	Ma3(Ma2Ma3(Ma6)Ma6)Mb4GNb4GN;Asn	Ma3(Ma3(Ma6)Ma6)Mb4GNb4GN;Asn	ManI	Man1a1 or Man1a2
R9	Ma3(Ma3(Ma6)Ma6)Mb4GNb4GN;Asn	GNb2Ma3(Ma3(Ma6)Ma6)Mb4GNb4GN;Asn	GnTI	Mgat1
R10	GNb2Ma3(Ma3(Ma6)Ma6)Mb4GNb4GN;Asn	GNb2Ma3(Ma6Ma6)Mb4GNb4GN;Asn	ManII	Man2a1 or Man2a2
R11	GNb2Ma3(Ma3(Ma6)Ma6)Mb4GNb4GN;Asn	Ab4GNb2Ma3(Ma3(Ma6)Ma6)Mb4GNb4GN;Asn	b4GalT	B4galt1 or B4galt2 or B4galt3 or B4galt4 or B4galt5 or B4galt6 or B4galt7
R12	GNb2Ma3(Ma6Ma6)Mb4GNb4GN;Asn	GNb2Ma3(Ma6)Mb4GNb4GN;Asn	ManII	Man2a1 or Man2a2
R13	Ab4GNb2Ma3(Ma3(Ma6)Ma6)Mb4GNb4GN;Asn	NNa3Ab4GNb2Ma3(Ma3(Ma6)Ma6)Mb4GNb4GN;Asn	a3SiaT	St3gal3 or St3gal4 or St3gal6
R14	GNb2Ma3(Ma6)Mb4GNb4GN;Asn	GNb2Ma3(GNb2Ma6)Mb4GNb4GN;Asn	GnTII	Mgat2
R15	GNb2Ma3(Ma6)Mb4GNb4GN;Asn	Ab4GNb2Ma3(Ma6)Mb4GNb4GN;Asn	b4GalT	B4galt1 or B4galt2 or B4galt3 or B4galt4 or B4galt5 or B4galt6 or B4galt7
R16	GNb2Ma3(Ma6)Mb4GNb4GN;Asn	GNb2Ma3(Ma6)Mb4GNb4(Fa6)GN;Asn	a6FucT	Fut8
R17	GNb2Ma3(GNb2Ma6)Mb4GNb4GN;Asn	GNb2(GNb4)Ma3(GNb2Ma6)Mb4GNb4GN;Asn	GnTIV	Mgat4A or Mgat4B
R18	GNb2Ma3(GNb2Ma6)Mb4GNb4GN;Asn	GNb2Ma3(GNb2(GNb6)Ma6)Mb4GNb4GN;Asn	GnTV	Mgat5
R19	GNb2Ma3(GNb2Ma6)Mb4GNb4GN;Asn	Ab4GNb2Ma3(GNb2Ma6)Mb4GNb4GN;Asn	b4GalT	B4galt1 or B4galt2 or B4galt3 or B4galt4 or B4galt5 or B4galt6 or B4galt7
R20	GNb2Ma3(GNb2Ma6)Mb4GNb4GN;Asn	GNb2Ma3(Ab4GNb2Ma6)Mb4GNb4GN;Asn	b4GalT	B4galt1 or B4galt2 or B4galt3 or B4galt4 or B4galt5 or B4galt6 or B4galt7
R21	GNb2Ma3(GNb2Ma6)Mb4GNb4GN;Asn	GNb2Ma3(GNb2Ma6)Mb4GNb4(Fa6)GN;Asn	a6FucT	Fut8
R22	Ab4GNb2Ma3(Ma6)Mb4GNb4GN;Asn	NNa3Ab4GNb2Ma3(Ma6)Mb4GNb4GN;Asn	a3SiaT	St3gal3 or St3gal4 or St3gal6
R23	GNb2Ma3(Ma6)Mb4GNb4(Fa6)GN;Asn	GNb2Ma3(GNb2Ma6)Mb4GNb4(Fa6)GN;Asn	GnTII	Mgat2
R24	GNb2Ma3(Ma6)Mb4GNb4(Fa6)GN;Asn	GNb2(GNb4)Ma3(Ma6)Mb4GNb4(Fa6)GN;Asn	GnTIV	Mgat4A or Mgat4B
R25	GNb2Ma3(Ma6)Mb4GNb4(Fa6)GN;Asn	Ab4GNb2Ma3(Ma6)Mb4GNb4(Fa6)GN;Asn	b4GalT	B4galt1 or B4galt2 or B4galt3 or B4galt4 or B4galt5 or B4galt6 or B4galt7
R26	GNb2(GNb4)Ma3(GNb2Ma6)Mb4GNb4GN;Asn	GNb2(GNb4)Ma3(GNb2(GNb6)Ma6)Mb4GNb4GN;Asn	GnTV	Mgat5
R27	GNb2(GNb4)Ma3(GNb2Ma6)Mb4GNb4GN;Asn	Ab4GNb2(GNb4)Ma3(GNb2Ma6)Mb4GNb4GN;Asn	b4GalT	B4galt1 or B4galt2 or B4galt3 or B4galt4 or B4galt5 or B4galt6 or B4galt7
R28	GNb2(GNb4)Ma3(GNb2Ma6)Mb4GNb4GN;Asn	GNb2(Ab4GNb4)Ma3(GNb2Ma6)Mb4GNb4GN;Asn	b4GalT	B4galt1 or B4galt2 or B4galt3 or B4galt4 or B4galt5 or B4galt6 or B4galt7
R29	GNb2(GNb4)Ma3(GNb2Ma6)Mb4GNb4GN;Asn	GNb2(GNb4)Ma3(GNb2Ma6)Mb4GNb4(Fa6)GN;Asn	a6FucT	Fut8
R30	GNb2Ma3(GNb2(GNb6)Ma6)Mb4GNb4GN;Asn	GNb2(GNb4)Ma3(GNb2(GNb6)Ma6)Mb4GNb4GN;Asn	GnTIV	Mgat4A or Mgat4B
R31	GNb2Ma3(GNb2(GNb6)Ma6)Mb4GNb4GN;Asn	Ab4GNb2Ma3(GNb2(GNb6)Ma6)Mb4GNb4GN;Asn	b4GalT	B4galt1 or B4galt2 or B4galt3 or B4galt4 or B4galt5 or B4galt6 or B4galt7
R32	GNb2Ma3(GNb2(GNb6)Ma6)Mb4GNb4GN;Asn	GNb2Ma3(GNb2(GNb6)Ma6)Mb4GNb4(Fa6)GN;Asn	a6FucT	Fut8
R33	Ab4GNb2Ma3(GNb2Ma6)Mb4GNb4GN;Asn	Ab4GNb2Ma3(GNb2(GNb6)Ma6)Mb4GNb4GN;Asn	GnTV	Mgat5
R34	Ab4GNb2Ma3(GNb2Ma6)Mb4GNb4GN;Asn	Ab4GNb2Ma3(Ab4GNb2Ma6)Mb4GNb4GN;Asn	b4GalT	B4galt1 or B4galt2 or B4galt3 or B4galt4 or B4galt5 or B4galt6 or B4galt7
R35	Ab4GNb2Ma3(GNb2Ma6)Mb4GNb4GN;Asn	NNa3Ab4GNb2Ma3(GNb2Ma6)Mb4GNb4GN;Asn	a3SiaT	St3gal3 or St3gal4 or St3gal6
R36	GNb2Ma3(Ab4GNb2Ma6)Mb4GNb4GN;Asn	Ab4GNb2Ma3(Ab4GNb2Ma6)Mb4GNb4GN;Asn	b4GalT	B4galt1 or B4galt2 or B4galt3 or B4galt4 or B4galt5 or B4galt6 or B4galt7
R37	GNb2Ma3(Ab4GNb2Ma6)Mb4GNb4GN;Asn	GNb2Ma3(NNa3Ab4GNb2Ma6)Mb4GNb4GN;Asn	a3SiaT	St3gal3 or St3gal4 or St3gal6
R38	GNb2Ma3(GNb2Ma6)Mb4GNb4(Fa6)GN;Asn	GNb2(GNb4)Ma3(GNb2Ma6)Mb4GNb4(Fa6)GN;Asn	GnTIV	Mgat4A or Mgat4B
R39	GNb2Ma3(GNb2Ma6)Mb4GNb4(Fa6)GN;Asn	GNb2Ma3(GNb2(GNb6)Ma6)Mb4GNb4(Fa6)GN;Asn	GnTV	Mgat5
R40	GNb2Ma3(GNb2Ma6)Mb4GNb4(Fa6)GN;Asn	Ab4GNb2Ma3(GNb2Ma6)Mb4GNb4(Fa6)GN;Asn	b4GalT	B4galt1 or B4galt2 or B4galt3 or B4galt4 or B4galt5 or B4galt6 or B4galt7
R41	GNb2Ma3(GNb2Ma6)Mb4GNb4(Fa6)GN;Asn	GNb2Ma3(Ab4GNb2Ma6)Mb4GNb4(Fa6)GN;Asn	b4GalT	B4galt1 or B4galt2 or B4galt3 or B4galt4 or B4galt5 or B4galt6 or B4galt7
R42	GNb2(GNb4)Ma3(Ma6)Mb4GNb4(Fa6)GN;Asn	Ab4GNb2(GNb4)Ma3(Ma6)Mb4GNb4(Fa6)GN;Asn	b4GalT	B4galt1 or B4galt2 or B4galt3 or B4galt4 or B4galt5 or B4galt6 or B4galt7
R43	GNb2(GNb4)Ma3(Ma6)Mb4GNb4(Fa6)GN;Asn	GNb2(Ab4GNb4)Ma3(Ma6)Mb4GNb4(Fa6)GN;Asn	b4GalT	B4galt1 or B4galt2 or B4galt3 or B4galt4 or B4galt5 or B4galt6 or B4galt7
R44	Ab4GNb2Ma3(Ma6)Mb4GNb4(Fa6)GN;Asn	GNb3Ab4GNb2Ma3(Ma6)Mb4GNb4(Fa6)GN;Asn	iGnT	B3gnt2
R45	Ab4GNb2Ma3(Ma6)Mb4GNb4(Fa6)GN;Asn	NNa3Ab4GNb2Ma3(Ma6)Mb4GNb4(Fa6)GN;Asn	a3SiaT	St3gal3 or St3gal4 or St3gal6
R46	GNb2(GNb4)Ma3(GNb2(GNb6)Ma6)Mb4GNb4GN;Asn	GNb2(GNb4)Ma3(GNb2(GNb6)Ma6)Mb4GNb4(Fa6)GN;Asn	a6FucT	Fut8
R47	Ab4GNb2(GNb4)Ma3(GNb2Ma6)Mb4GNb4GN;Asn	Ab4GNb2(GNb4)Ma3(GNb2(GNb6)Ma6)Mb4GNb4GN;Asn	GnTV	Mgat5
R48	Ab4GNb2(GNb4)Ma3(GNb2Ma6)Mb4GNb4GN;Asn	Ab4GNb2(Ab4GNb4)Ma3(GNb2Ma6)Mb4GNb4GN;Asn	b4GalT	B4galt1 or B4galt2 or B4galt3 or B4galt4 or B4galt5 or B4galt6 or B4galt7
R49	Ab4GNb2(GNb4)Ma3(GNb2Ma6)Mb4GNb4GN;Asn	Ab4GNb2(GNb4)Ma3(Ab4GNb2Ma6)Mb4GNb4GN;Asn	b4GalT	B4galt1 or B4galt2 or B4galt3 or B4galt4 or B4galt5 or B4galt6 or B4galt7
R50	GNb2(Ab4GNb4)Ma3(GNb2Ma6)Mb4GNb4GN;Asn	Ab4GNb2(Ab4GNb4)Ma3(GNb2Ma6)Mb4GNb4GN;Asn	b4GalT	B4galt1 or B4galt2 or B4galt3 or B4galt4 or B4galt5 or B4galt6 or B4galt7
R51	GNb2(Ab4GNb4)Ma3(GNb2Ma6)Mb4GNb4GN;Asn	GNb2(Ab4GNb4)Ma3(Ab4GNb2Ma6)Mb4GNb4GN;Asn	b4GalT	B4galt1 or B4galt2 or B4galt3 or B4galt4 or B4galt5 or B4galt6 or B4galt7
R52	GNb2(GNb4)Ma3(GNb2Ma6)Mb4GNb4(Fa6)GN;Asn	GNb2(GNb4)Ma3(GNb2(GNb6)Ma6)Mb4GNb4(Fa6)GN;Asn	GnTV	Mgat5
R53	GNb2(GNb4)Ma3(GNb2Ma6)Mb4GNb4(Fa6)GN;Asn	Ab4GNb2(GNb4)Ma3(GNb2Ma6)Mb4GNb4(Fa6)GN;Asn	b4GalT	B4galt1 or B4galt2 or B4galt3 or B4galt4 or B4galt5 or B4galt6 or B4galt7
R54	GNb2(GNb4)Ma3(GNb2Ma6)Mb4GNb4(Fa6)GN;Asn	GNb2(Ab4GNb4)Ma3(GNb2Ma6)Mb4GNb4(Fa6)GN;Asn	b4GalT	B4galt1 or B4galt2 or B4galt3 or B4galt4 or B4galt5 or B4galt6 or B4galt7
R55	GNb2(GNb4)Ma3(GNb2Ma6)Mb4GNb4(Fa6)GN;Asn	GNb2(GNb4)Ma3(Ab4GNb2Ma6)Mb4GNb4(Fa6)GN;Asn	b4GalT	B4galt1 or B4galt2 or B4galt3 or B4galt4 or B4galt5 or B4galt6 or B4galt7
R56	Ab4GNb2Ma3(GNb2(GNb6)Ma6)Mb4GNb4GN;Asn	Ab4GNb2Ma3(Ab4GNb2(GNb6)Ma6)Mb4GNb4GN;Asn	b4GalT	B4galt1 or B4galt2 or B4galt3 or B4galt4 or B4galt5 or B4galt6 or B4galt7
R57	GNb2Ma3(GNb2(GNb6)Ma6)Mb4GNb4(Fa6)GN;Asn	GNb2(GNb4)Ma3(GNb2(GNb6)Ma6)Mb4GNb4(Fa6)GN;Asn	GnTIV	Mgat4A or Mgat4B
R58	GNb2Ma3(GNb2(GNb6)Ma6)Mb4GNb4(Fa6)GN;Asn	Ab4GNb2Ma3(GNb2(GNb6)Ma6)Mb4GNb4(Fa6)GN;Asn	b4GalT	B4galt1 or B4galt2 or B4galt3 or B4galt4 or B4galt5 or B4galt6 or B4galt7
R59	GNb2Ma3(GNb2(GNb6)Ma6)Mb4GNb4(Fa6)GN;Asn	GNb2Ma3(Ab4GNb2(GNb6)Ma6)Mb4GNb4(Fa6)GN;Asn	b4GalT	B4galt1 or B4galt2 or B4galt3 or B4galt4 or B4galt5 or B4galt6 or B4galt7
R60	GNb2Ma3(GNb2(GNb6)Ma6)Mb4GNb4(Fa6)GN;Asn	GNb2Ma3(GNb2(Ab4GNb6)Ma6)Mb4GNb4(Fa6)GN;Asn	b4GalT	B4galt1 or B4galt2 or B4galt3 or B4galt4 or B4galt5 or B4galt6 or B4galt7
R61	Ab4GNb2Ma3(Ab4GNb2Ma6)Mb4GNb4GN;Asn	NNa3Ab4GNb2Ma3(Ab4GNb2Ma6)Mb4GNb4GN;Asn	a3SiaT	St3gal3 or St3gal4 or St3gal6
R62	Ab4GNb2Ma3(Ab4GNb2Ma6)Mb4GNb4GN;Asn	Ab4GNb2Ma3(NNa3Ab4GNb2Ma6)Mb4GNb4GN;Asn	a3SiaT	St3gal3 or St3gal4 or St3gal6
R63	NNa3Ab4GNb2Ma3(GNb2Ma6)Mb4GNb4GN;Asn	NNa3Ab4GNb2Ma3(Ab4GNb2Ma6)Mb4GNb4GN;Asn	b4GalT	B4galt1 or B4galt2 or B4galt3 or B4galt4 or B4galt5 or B4galt6 or B4galt7
R64	GNb2Ma3(NNa3Ab4GNb2Ma6)Mb4GNb4GN;Asn	Ab4GNb2Ma3(NNa3Ab4GNb2Ma6)Mb4GNb4GN;Asn	b4GalT	B4galt1 or B4galt2 or B4galt3 or B4galt4 or B4galt5 or B4galt6 or B4galt7
R65	Ab4GNb2Ma3(GNb2Ma6)Mb4GNb4(Fa6)GN;Asn	Ab4GNb2Ma3(GNb2(GNb6)Ma6)Mb4GNb4(Fa6)GN;Asn	GnTV	Mgat5
R66	Ab4GNb2Ma3(GNb2Ma6)Mb4GNb4(Fa6)GN;Asn	GNb3Ab4GNb2Ma3(GNb2Ma6)Mb4GNb4(Fa6)GN;Asn	iGnT	B3gnt2
R67	Ab4GNb2Ma3(GNb2Ma6)Mb4GNb4(Fa6)GN;Asn	Ab4GNb2Ma3(Ab4GNb2Ma6)Mb4GNb4(Fa6)GN;Asn	b4GalT	B4galt1 or B4galt2 or B4galt3 or B4galt4 or B4galt5 or B4galt6 or B4galt7
R68	Ab4GNb2Ma3(GNb2Ma6)Mb4GNb4(Fa6)GN;Asn	NNa3Ab4GNb2Ma3(GNb2Ma6)Mb4GNb4(Fa6)GN;Asn	a3SiaT	St3gal3 or St3gal4 or St3gal6
R69	GNb2Ma3(Ab4GNb2Ma6)Mb4GNb4(Fa6)GN;Asn	GNb2(GNb4)Ma3(Ab4GNb2Ma6)Mb4GNb4(Fa6)GN;Asn	GnTIV	Mgat4A or Mgat4B
R70	GNb2Ma3(Ab4GNb2Ma6)Mb4GNb4(Fa6)GN;Asn	Ab4GNb2Ma3(Ab4GNb2Ma6)Mb4GNb4(Fa6)GN;Asn	b4GalT	B4galt1 or B4galt2 or B4galt3 or B4galt4 or B4galt5 or B4galt6 or B4galt7
R71	GNb2Ma3(Ab4GNb2Ma6)Mb4GNb4(Fa6)GN;Asn	GNb2Ma3(NNa3Ab4GNb2Ma6)Mb4GNb4(Fa6)GN;Asn	a3SiaT	St3gal3 or St3gal4 or St3gal6
R72	Ab4GNb2(GNb4)Ma3(Ma6)Mb4GNb4(Fa6)GN;Asn	Ab4GNb2(Ab4GNb4)Ma3(Ma6)Mb4GNb4(Fa6)GN;Asn	b4GalT	B4galt1 or B4galt2 or B4galt3 or B4galt4 or B4galt5 or B4galt6 or B4galt7
R73	Ab4GNb2(GNb4)Ma3(Ma6)Mb4GNb4(Fa6)GN;Asn	NNa3Ab4GNb2(GNb4)Ma3(Ma6)Mb4GNb4(Fa6)GN;Asn	a3SiaT	St3gal3 or St3gal4 or St3gal6
R74	GNb2(Ab4GNb4)Ma3(Ma6)Mb4GNb4(Fa6)GN;Asn	GNb2(NNa3Ab4GNb4)Ma3(Ma6)Mb4GNb4(Fa6)GN;Asn	a3SiaT	St3gal3 or St3gal4 or St3gal6
R75	GNb3Ab4GNb2Ma3(Ma6)Mb4GNb4(Fa6)GN;Asn	Ab4GNb3Ab4GNb2Ma3(Ma6)Mb4GNb4(Fa6)GN;Asn	b4GalT	B4galt1 or B4galt2 or B4galt3 or B4galt4 or B4galt5 or B4galt6 or B4galt7
R76	Ab4GNb2(GNb4)Ma3(GNb2(GNb6)Ma6)Mb4GNb4GN;Asn	GNb3Ab4GNb2(GNb4)Ma3(GNb2(GNb6)Ma6)Mb4GNb4GN;Asn	iGnT	B3gnt2
R77	Ab4GNb2(GNb4)Ma3(GNb2(GNb6)Ma6)Mb4GNb4GN;Asn	Ab4GNb2(Ab4GNb4)Ma3(GNb2(GNb6)Ma6)Mb4GNb4GN;Asn	b4GalT	B4galt1 or B4galt2 or B4galt3 or B4galt4 or B4galt5 or B4galt6 or B4galt7
R78	GNb2(GNb4)Ma3(GNb2(GNb6)Ma6)Mb4GNb4(Fa6)GN;Asn	Ab4GNb2(GNb4)Ma3(GNb2(GNb6)Ma6)Mb4GNb4(Fa6)GN;Asn	b4GalT	B4galt1 or B4galt2 or B4galt3 or B4galt4 or B4galt5 or B4galt6 or B4galt7
R79	GNb2(GNb4)Ma3(GNb2(GNb6)Ma6)Mb4GNb4(Fa6)GN;Asn	GNb2(Ab4GNb4)Ma3(GNb2(GNb6)Ma6)Mb4GNb4(Fa6)GN;Asn	b4GalT	B4galt1 or B4galt2 or B4galt3 or B4galt4 or B4galt5 or B4galt6 or B4galt7
R80	GNb2(GNb4)Ma3(GNb2(GNb6)Ma6)Mb4GNb4(Fa6)GN;Asn	GNb2(GNb4)Ma3(Ab4GNb2(GNb6)Ma6)Mb4GNb4(Fa6)GN;Asn	b4GalT	B4galt1 or B4galt2 or B4galt3 or B4galt4 or B4galt5 or B4galt6 or B4galt7
R81	GNb2(GNb4)Ma3(GNb2(GNb6)Ma6)Mb4GNb4(Fa6)GN;Asn	GNb2(GNb4)Ma3(GNb2(Ab4GNb6)Ma6)Mb4GNb4(Fa6)GN;Asn	b4GalT	B4galt1 or B4galt2 or B4galt3 or B4galt4 or B4galt5 or B4galt6 or B4galt7
R82	Ab4GNb2(Ab4GNb4)Ma3(GNb2Ma6)Mb4GNb4GN;Asn	Ab4GNb2(Ab4GNb4)Ma3(GNb2(GNb6)Ma6)Mb4GNb4GN;Asn	GnTV	Mgat5
R83	Ab4GNb2(Ab4GNb4)Ma3(GNb2Ma6)Mb4GNb4GN;Asn	Ab4GNb2(Ab4GNb4)Ma3(Ab4GNb2Ma6)Mb4GNb4GN;Asn	b4GalT	B4galt1 or B4galt2 or B4galt3 or B4galt4 or B4galt5 or B4galt6 or B4galt7
R84	Ab4GNb2(GNb4)Ma3(Ab4GNb2Ma6)Mb4GNb4GN;Asn	Ab4GNb2(Ab4GNb4)Ma3(Ab4GNb2Ma6)Mb4GNb4GN;Asn	b4GalT	B4galt1 or B4galt2 or B4galt3 or B4galt4 or B4galt5 or B4galt6 or B4galt7
R85	GNb2(Ab4GNb4)Ma3(Ab4GNb2Ma6)Mb4GNb4GN;Asn	Ab4GNb2(Ab4GNb4)Ma3(Ab4GNb2Ma6)Mb4GNb4GN;Asn	b4GalT	B4galt1 or B4galt2 or B4galt3 or B4galt4 or B4galt5 or B4galt6 or B4galt7
R86	Ab4GNb2(GNb4)Ma3(GNb2Ma6)Mb4GNb4(Fa6)GN;Asn	Ab4GNb2(GNb4)Ma3(GNb2(GNb6)Ma6)Mb4GNb4(Fa6)GN;Asn	GnTV	Mgat5
R87	Ab4GNb2(GNb4)Ma3(GNb2Ma6)Mb4GNb4(Fa6)GN;Asn	GNb3Ab4GNb2(GNb4)Ma3(GNb2Ma6)Mb4GNb4(Fa6)GN;Asn	iGnT	B3gnt2
R88	Ab4GNb2(GNb4)Ma3(GNb2Ma6)Mb4GNb4(Fa6)GN;Asn	Ab4GNb2(Ab4GNb4)Ma3(GNb2Ma6)Mb4GNb4(Fa6)GN;Asn	b4GalT	B4galt1 or B4galt2 or B4galt3 or B4galt4 or B4galt5 or B4galt6 or B4galt7
R89	Ab4GNb2(GNb4)Ma3(GNb2Ma6)Mb4GNb4(Fa6)GN;Asn	Ab4GNb2(GNb4)Ma3(Ab4GNb2Ma6)Mb4GNb4(Fa6)GN;Asn	b4GalT	B4galt1 or B4galt2 or B4galt3 or B4galt4 or B4galt5 or B4galt6 or B4galt7
R90	Ab4GNb2(GNb4)Ma3(GNb2Ma6)Mb4GNb4(Fa6)GN;Asn	NNa3Ab4GNb2(GNb4)Ma3(GNb2Ma6)Mb4GNb4(Fa6)GN;Asn	a3SiaT	St3gal3 or St3gal4 or St3gal6
R91	GNb2(Ab4GNb4)Ma3(GNb2Ma6)Mb4GNb4(Fa6)GN;Asn	GNb2(Ab4GNb4)Ma3(GNb2(GNb6)Ma6)Mb4GNb4(Fa6)GN;Asn	GnTV	Mgat5
R92	GNb2(Ab4GNb4)Ma3(GNb2Ma6)Mb4GNb4(Fa6)GN;Asn	Ab4GNb2(Ab4GNb4)Ma3(GNb2Ma6)Mb4GNb4(Fa6)GN;Asn	b4GalT	B4galt1 or B4galt2 or B4galt3 or B4galt4 or B4galt5 or B4galt6 or B4galt7
R93	GNb2(Ab4GNb4)Ma3(GNb2Ma6)Mb4GNb4(Fa6)GN;Asn	GNb2(Ab4GNb4)Ma3(Ab4GNb2Ma6)Mb4GNb4(Fa6)GN;Asn	b4GalT	B4galt1 or B4galt2 or B4galt3 or B4galt4 or B4galt5 or B4galt6 or B4galt7
R94	GNb2(Ab4GNb4)Ma3(GNb2Ma6)Mb4GNb4(Fa6)GN;Asn	GNb2(NNa3Ab4GNb4)Ma3(GNb2Ma6)Mb4GNb4(Fa6)GN;Asn	a3SiaT	St3gal3 or St3gal4 or St3gal6
R95	GNb2(GNb4)Ma3(Ab4GNb2Ma6)Mb4GNb4(Fa6)GN;Asn	Ab4GNb2(GNb4)Ma3(Ab4GNb2Ma6)Mb4GNb4(Fa6)GN;Asn	b4GalT	B4galt1 or B4galt2 or B4galt3 or B4galt4 or B4galt5 or B4galt6 or B4galt7
R96	GNb2(GNb4)Ma3(Ab4GNb2Ma6)Mb4GNb4(Fa6)GN;Asn	GNb2(Ab4GNb4)Ma3(Ab4GNb2Ma6)Mb4GNb4(Fa6)GN;Asn	b4GalT	B4galt1 or B4galt2 or B4galt3 or B4galt4 or B4galt5 or B4galt6 or B4galt7
R97	GNb2(GNb4)Ma3(Ab4GNb2Ma6)Mb4GNb4(Fa6)GN;Asn	GNb2(GNb4)Ma3(NNa3Ab4GNb2Ma6)Mb4GNb4(Fa6)GN;Asn	a3SiaT	St3gal3 or St3gal4 or St3gal6
R98	Ab4GNb2Ma3(Ab4GNb2(GNb6)Ma6)Mb4GNb4GN;Asn	Ab4GNb2Ma3(Ab4GNb2(Ab4GNb6)Ma6)Mb4GNb4GN;Asn	b4GalT	B4galt1 or B4galt2 or B4galt3 or B4galt4 or B4galt5 or B4galt6 or B4galt7
R99	Ab4GNb2Ma3(GNb2(GNb6)Ma6)Mb4GNb4(Fa6)GN;Asn	Ab4GNb2Ma3(Ab4GNb2(GNb6)Ma6)Mb4GNb4(Fa6)GN;Asn	b4GalT	B4galt1 or B4galt2 or B4galt3 or B4galt4 or B4galt5 or B4galt6 or B4galt7
R100	Ab4GNb2Ma3(GNb2(GNb6)Ma6)Mb4GNb4(Fa6)GN;Asn	Ab4GNb2Ma3(GNb2(Ab4GNb6)Ma6)Mb4GNb4(Fa6)GN;Asn	b4GalT	B4galt1 or B4galt2 or B4galt3 or B4galt4 or B4galt5 or B4galt6 or B4galt7
R101	Ab4GNb2Ma3(GNb2(GNb6)Ma6)Mb4GNb4(Fa6)GN;Asn	NNa3Ab4GNb2Ma3(GNb2(GNb6)Ma6)Mb4GNb4(Fa6)GN;Asn	a3SiaT	St3gal3 or St3gal4 or St3gal6
R102	GNb2Ma3(Ab4GNb2(GNb6)Ma6)Mb4GNb4(Fa6)GN;Asn	GNb2(GNb4)Ma3(Ab4GNb2(GNb6)Ma6)Mb4GNb4(Fa6)GN;Asn	GnTIV	Mgat4A or Mgat4B
R103	GNb2Ma3(Ab4GNb2(GNb6)Ma6)Mb4GNb4(Fa6)GN;Asn	Ab4GNb2Ma3(Ab4GNb2(GNb6)Ma6)Mb4GNb4(Fa6)GN;Asn	b4GalT	B4galt1 or B4galt2 or B4galt3 or B4galt4 or B4galt5 or B4galt6 or B4galt7
R104	GNb2Ma3(Ab4GNb2(GNb6)Ma6)Mb4GNb4(Fa6)GN;Asn	GNb2Ma3(Ab4GNb2(Ab4GNb6)Ma6)Mb4GNb4(Fa6)GN;Asn	b4GalT	B4galt1 or B4galt2 or B4galt3 or B4galt4 or B4galt5 or B4galt6 or B4galt7
R105	GNb2Ma3(Ab4GNb2(GNb6)Ma6)Mb4GNb4(Fa6)GN;Asn	GNb2Ma3(NNa3Ab4GNb2(GNb6)Ma6)Mb4GNb4(Fa6)GN;Asn	a3SiaT	St3gal3 or St3gal4 or St3gal6
R106	GNb2Ma3(GNb2(Ab4GNb6)Ma6)Mb4GNb4(Fa6)GN;Asn	GNb2(GNb4)Ma3(GNb2(Ab4GNb6)Ma6)Mb4GNb4(Fa6)GN;Asn	GnTIV	Mgat4A or Mgat4B
R107	GNb2Ma3(GNb2(Ab4GNb6)Ma6)Mb4GNb4(Fa6)GN;Asn	Ab4GNb2Ma3(GNb2(Ab4GNb6)Ma6)Mb4GNb4(Fa6)GN;Asn	b4GalT	B4galt1 or B4galt2 or B4galt3 or B4galt4 or B4galt5 or B4galt6 or B4galt7
R108	GNb2Ma3(GNb2(Ab4GNb6)Ma6)Mb4GNb4(Fa6)GN;Asn	GNb2Ma3(Ab4GNb2(Ab4GNb6)Ma6)Mb4GNb4(Fa6)GN;Asn	b4GalT	B4galt1 or B4galt2 or B4galt3 or B4galt4 or B4galt5 or B4galt6 or B4galt7
R109	GNb2Ma3(GNb2(Ab4GNb6)Ma6)Mb4GNb4(Fa6)GN;Asn	GNb2Ma3(GNb2(NNa3Ab4GNb6)Ma6)Mb4GNb4(Fa6)GN;Asn	a3SiaT	St3gal3 or St3gal4 or St3gal6
R110	NNa3Ab4GNb2Ma3(Ab4GNb2Ma6)Mb4GNb4GN;Asn	NNa3Ab4GNb2Ma3(NNa3Ab4GNb2Ma6)Mb4GNb4GN;Asn	a3SiaT	St3gal3 or St3gal4 or St3gal6
R111	Ab4GNb2Ma3(NNa3Ab4GNb2Ma6)Mb4GNb4GN;Asn	NNa3Ab4GNb2Ma3(NNa3Ab4GNb2Ma6)Mb4GNb4GN;Asn	a3SiaT	St3gal3 or St3gal4 or St3gal6
R112	GNb3Ab4GNb2Ma3(GNb2Ma6)Mb4GNb4(Fa6)GN;Asn	Ab4GNb3Ab4GNb2Ma3(GNb2Ma6)Mb4GNb4(Fa6)GN;Asn	b4GalT	B4galt1 or B4galt2 or B4galt3 or B4galt4 or B4galt5 or B4galt6 or B4galt7
R113	Ab4GNb2Ma3(Ab4GNb2Ma6)Mb4GNb4(Fa6)GN;Asn	Ab4GNb2Ma3(GNb3Ab4GNb2Ma6)Mb4GNb4(Fa6)GN;Asn	iGnT	B3gnt2
R114	Ab4GNb2Ma3(Ab4GNb2Ma6)Mb4GNb4(Fa6)GN;Asn	NNa3Ab4GNb2Ma3(Ab4GNb2Ma6)Mb4GNb4(Fa6)GN;Asn	a3SiaT	St3gal3 or St3gal4 or St3gal6
R115	Ab4GNb2Ma3(Ab4GNb2Ma6)Mb4GNb4(Fa6)GN;Asn	Ab4GNb2Ma3(NNa3Ab4GNb2Ma6)Mb4GNb4(Fa6)GN;Asn	a3SiaT	St3gal3 or St3gal4 or St3gal6
R116	NNa3Ab4GNb2Ma3(GNb2Ma6)Mb4GNb4(Fa6)GN;Asn	NNa3Ab4GNb2Ma3(GNb2(GNb6)Ma6)Mb4GNb4(Fa6)GN;Asn	GnTV	Mgat5
R117	NNa3Ab4GNb2Ma3(GNb2Ma6)Mb4GNb4(Fa6)GN;Asn	NNa3Ab4GNb2Ma3(Ab4GNb2Ma6)Mb4GNb4(Fa6)GN;Asn	b4GalT	B4galt1 or B4galt2 or B4galt3 or B4galt4 or B4galt5 or B4galt6 or B4galt7
R118	GNb2Ma3(NNa3Ab4GNb2Ma6)Mb4GNb4(Fa6)GN;Asn	GNb2(GNb4)Ma3(NNa3Ab4GNb2Ma6)Mb4GNb4(Fa6)GN;Asn	GnTIV	Mgat4A or Mgat4B
R119	GNb2Ma3(NNa3Ab4GNb2Ma6)Mb4GNb4(Fa6)GN;Asn	Ab4GNb2Ma3(NNa3Ab4GNb2Ma6)Mb4GNb4(Fa6)GN;Asn	b4GalT	B4galt1 or B4galt2 or B4galt3 or B4galt4 or B4galt5 or B4galt6 or B4galt7
R120	Ab4GNb2(Ab4GNb4)Ma3(Ma6)Mb4GNb4(Fa6)GN;Asn	NNa3Ab4GNb2(Ab4GNb4)Ma3(Ma6)Mb4GNb4(Fa6)GN;Asn	a3SiaT	St3gal3 or St3gal4 or St3gal6
R121	Ab4GNb2(Ab4GNb4)Ma3(Ma6)Mb4GNb4(Fa6)GN;Asn	Ab4GNb2(NNa3Ab4GNb4)Ma3(Ma6)Mb4GNb4(Fa6)GN;Asn	a3SiaT	St3gal3 or St3gal4 or St3gal6
R122	NNa3Ab4GNb2(GNb4)Ma3(Ma6)Mb4GNb4(Fa6)GN;Asn	NNa3Ab4GNb2(Ab4GNb4)Ma3(Ma6)Mb4GNb4(Fa6)GN;Asn	b4GalT	B4galt1 or B4galt2 or B4galt3 or B4galt4 or B4galt5 or B4galt6 or B4galt7
R123	GNb2(NNa3Ab4GNb4)Ma3(Ma6)Mb4GNb4(Fa6)GN;Asn	Ab4GNb2(NNa3Ab4GNb4)Ma3(Ma6)Mb4GNb4(Fa6)GN;Asn	b4GalT	B4galt1 or B4galt2 or B4galt3 or B4galt4 or B4galt5 or B4galt6 or B4galt7
R124	GNb3Ab4GNb2(GNb4)Ma3(GNb2(GNb6)Ma6)Mb4GNb4GN;Asn	Ab4GNb3Ab4GNb2(GNb4)Ma3(GNb2(GNb6)Ma6)Mb4GNb4GN;Asn	b4GalT	B4galt1 or B4galt2 or B4galt3 or B4galt4 or B4galt5 or B4galt6 or B4galt7
R125	Ab4GNb2(Ab4GNb4)Ma3(GNb2(GNb6)Ma6)Mb4GNb4GN;Asn	Ab4GNb2(Ab4GNb4)Ma3(Ab4GNb2(GNb6)Ma6)Mb4GNb4GN;Asn	b4GalT	B4galt1 or B4galt2 or B4galt3 or B4galt4 or B4galt5 or B4galt6 or B4galt7
R126	Ab4GNb2(GNb4)Ma3(GNb2(GNb6)Ma6)Mb4GNb4(Fa6)GN;Asn	GNb3Ab4GNb2(GNb4)Ma3(GNb2(GNb6)Ma6)Mb4GNb4(Fa6)GN;Asn	iGnT	B3gnt2
R127	Ab4GNb2(GNb4)Ma3(GNb2(GNb6)Ma6)Mb4GNb4(Fa6)GN;Asn	Ab4GNb2(Ab4GNb4)Ma3(GNb2(GNb6)Ma6)Mb4GNb4(Fa6)GN;Asn	b4GalT	B4galt1 or B4galt2 or B4galt3 or B4galt4 or B4galt5 or B4galt6 or B4galt7
R128	Ab4GNb2(GNb4)Ma3(GNb2(GNb6)Ma6)Mb4GNb4(Fa6)GN;Asn	Ab4GNb2(GNb4)Ma3(Ab4GNb2(GNb6)Ma6)Mb4GNb4(Fa6)GN;Asn	b4GalT	B4galt1 or B4galt2 or B4galt3 or B4galt4 or B4galt5 or B4galt6 or B4galt7
R129	Ab4GNb2(GNb4)Ma3(GNb2(GNb6)Ma6)Mb4GNb4(Fa6)GN;Asn	Ab4GNb2(GNb4)Ma3(GNb2(Ab4GNb6)Ma6)Mb4GNb4(Fa6)GN;Asn	b4GalT	B4galt1 or B4galt2 or B4galt3 or B4galt4 or B4galt5 or B4galt6 or B4galt7
R130	Ab4GNb2(GNb4)Ma3(GNb2(GNb6)Ma6)Mb4GNb4(Fa6)GN;Asn	NNa3Ab4GNb2(GNb4)Ma3(GNb2(GNb6)Ma6)Mb4GNb4(Fa6)GN;Asn	a3SiaT	St3gal3 or St3gal4 or St3gal6
R131	GNb2(Ab4GNb4)Ma3(GNb2(GNb6)Ma6)Mb4GNb4(Fa6)GN;Asn	Ab4GNb2(Ab4GNb4)Ma3(GNb2(GNb6)Ma6)Mb4GNb4(Fa6)GN;Asn	b4GalT	B4galt1 or B4galt2 or B4galt3 or B4galt4 or B4galt5 or B4galt6 or B4galt7
R132	GNb2(Ab4GNb4)Ma3(GNb2(GNb6)Ma6)Mb4GNb4(Fa6)GN;Asn	GNb2(Ab4GNb4)Ma3(Ab4GNb2(GNb6)Ma6)Mb4GNb4(Fa6)GN;Asn	b4GalT	B4galt1 or B4galt2 or B4galt3 or B4galt4 or B4galt5 or B4galt6 or B4galt7
R133	GNb2(Ab4GNb4)Ma3(GNb2(GNb6)Ma6)Mb4GNb4(Fa6)GN;Asn	GNb2(Ab4GNb4)Ma3(GNb2(Ab4GNb6)Ma6)Mb4GNb4(Fa6)GN;Asn	b4GalT	B4galt1 or B4galt2 or B4galt3 or B4galt4 or B4galt5 or B4galt6 or B4galt7
R134	GNb2(Ab4GNb4)Ma3(GNb2(GNb6)Ma6)Mb4GNb4(Fa6)GN;Asn	GNb2(NNa3Ab4GNb4)Ma3(GNb2(GNb6)Ma6)Mb4GNb4(Fa6)GN;Asn	a3SiaT	St3gal3 or St3gal4 or St3gal6
R135	GNb2(GNb4)Ma3(Ab4GNb2(GNb6)Ma6)Mb4GNb4(Fa6)GN;Asn	Ab4GNb2(GNb4)Ma3(Ab4GNb2(GNb6)Ma6)Mb4GNb4(Fa6)GN;Asn	b4GalT	B4galt1 or B4galt2 or B4galt3 or B4galt4 or B4galt5 or B4galt6 or B4galt7
R136	GNb2(GNb4)Ma3(Ab4GNb2(GNb6)Ma6)Mb4GNb4(Fa6)GN;Asn	GNb2(Ab4GNb4)Ma3(Ab4GNb2(GNb6)Ma6)Mb4GNb4(Fa6)GN;Asn	b4GalT	B4galt1 or B4galt2 or B4galt3 or B4galt4 or B4galt5 or B4galt6 or B4galt7
R137	GNb2(GNb4)Ma3(Ab4GNb2(GNb6)Ma6)Mb4GNb4(Fa6)GN;Asn	GNb2(GNb4)Ma3(Ab4GNb2(Ab4GNb6)Ma6)Mb4GNb4(Fa6)GN;Asn	b4GalT	B4galt1 or B4galt2 or B4galt3 or B4galt4 or B4galt5 or B4galt6 or B4galt7
R138	GNb2(GNb4)Ma3(Ab4GNb2(GNb6)Ma6)Mb4GNb4(Fa6)GN;Asn	GNb2(GNb4)Ma3(NNa3Ab4GNb2(GNb6)Ma6)Mb4GNb4(Fa6)GN;Asn	a3SiaT	St3gal3 or St3gal4 or St3gal6
R139	GNb2(GNb4)Ma3(GNb2(Ab4GNb6)Ma6)Mb4GNb4(Fa6)GN;Asn	Ab4GNb2(GNb4)Ma3(GNb2(Ab4GNb6)Ma6)Mb4GNb4(Fa6)GN;Asn	b4GalT	B4galt1 or B4galt2 or B4galt3 or B4galt4 or B4galt5 or B4galt6 or B4galt7
R140	GNb2(GNb4)Ma3(GNb2(Ab4GNb6)Ma6)Mb4GNb4(Fa6)GN;Asn	GNb2(Ab4GNb4)Ma3(GNb2(Ab4GNb6)Ma6)Mb4GNb4(Fa6)GN;Asn	b4GalT	B4galt1 or B4galt2 or B4galt3 or B4galt4 or B4galt5 or B4galt6 or B4galt7
R141	GNb2(GNb4)Ma3(GNb2(Ab4GNb6)Ma6)Mb4GNb4(Fa6)GN;Asn	GNb2(GNb4)Ma3(Ab4GNb2(Ab4GNb6)Ma6)Mb4GNb4(Fa6)GN;Asn	b4GalT	B4galt1 or B4galt2 or B4galt3 or B4galt4 or B4galt5 or B4galt6 or B4galt7
R142	GNb2(GNb4)Ma3(GNb2(Ab4GNb6)Ma6)Mb4GNb4(Fa6)GN;Asn	GNb2(GNb4)Ma3(GNb2(NNa3Ab4GNb6)Ma6)Mb4GNb4(Fa6)GN;Asn	a3SiaT	St3gal3 or St3gal4 or St3gal6
R143	Ab4GNb2(Ab4GNb4)Ma3(Ab4GNb2Ma6)Mb4GNb4GN;Asn	NNa3Ab4GNb2(Ab4GNb4)Ma3(Ab4GNb2Ma6)Mb4GNb4GN;Asn	a3SiaT	St3gal3 or St3gal4 or St3gal6
R144	Ab4GNb2(Ab4GNb4)Ma3(Ab4GNb2Ma6)Mb4GNb4GN;Asn	Ab4GNb2(NNa3Ab4GNb4)Ma3(Ab4GNb2Ma6)Mb4GNb4GN;Asn	a3SiaT	St3gal3 or St3gal4 or St3gal6
R145	Ab4GNb2(Ab4GNb4)Ma3(Ab4GNb2Ma6)Mb4GNb4GN;Asn	Ab4GNb2(Ab4GNb4)Ma3(NNa3Ab4GNb2Ma6)Mb4GNb4GN;Asn	a3SiaT	St3gal3 or St3gal4 or St3gal6
R146	GNb3Ab4GNb2(GNb4)Ma3(GNb2Ma6)Mb4GNb4(Fa6)GN;Asn	Ab4GNb3Ab4GNb2(GNb4)Ma3(GNb2Ma6)Mb4GNb4(Fa6)GN;Asn	b4GalT	B4galt1 or B4galt2 or B4galt3 or B4galt4 or B4galt5 or B4galt6 or B4galt7
R147	Ab4GNb2(Ab4GNb4)Ma3(GNb2Ma6)Mb4GNb4(Fa6)GN;Asn	Ab4GNb2(Ab4GNb4)Ma3(GNb2(GNb6)Ma6)Mb4GNb4(Fa6)GN;Asn	GnTV	Mgat5
R148	Ab4GNb2(Ab4GNb4)Ma3(GNb2Ma6)Mb4GNb4(Fa6)GN;Asn	Ab4GNb2(Ab4GNb4)Ma3(Ab4GNb2Ma6)Mb4GNb4(Fa6)GN;Asn	b4GalT	B4galt1 or B4galt2 or B4galt3 or B4galt4 or B4galt5 or B4galt6 or B4galt7
R149	Ab4GNb2(Ab4GNb4)Ma3(GNb2Ma6)Mb4GNb4(Fa6)GN;Asn	NNa3Ab4GNb2(Ab4GNb4)Ma3(GNb2Ma6)Mb4GNb4(Fa6)GN;Asn	a3SiaT	St3gal3 or St3gal4 or St3gal6
R150	Ab4GNb2(Ab4GNb4)Ma3(GNb2Ma6)Mb4GNb4(Fa6)GN;Asn	Ab4GNb2(NNa3Ab4GNb4)Ma3(GNb2Ma6)Mb4GNb4(Fa6)GN;Asn	a3SiaT	St3gal3 or St3gal4 or St3gal6
R151	Ab4GNb2(GNb4)Ma3(Ab4GNb2Ma6)Mb4GNb4(Fa6)GN;Asn	Ab4GNb2(Ab4GNb4)Ma3(Ab4GNb2Ma6)Mb4GNb4(Fa6)GN;Asn	b4GalT	B4galt1 or B4galt2 or B4galt3 or B4galt4 or B4galt5 or B4galt6 or B4galt7
R152	Ab4GNb2(GNb4)Ma3(Ab4GNb2Ma6)Mb4GNb4(Fa6)GN;Asn	NNa3Ab4GNb2(GNb4)Ma3(Ab4GNb2Ma6)Mb4GNb4(Fa6)GN;Asn	a3SiaT	St3gal3 or St3gal4 or St3gal6
R153	Ab4GNb2(GNb4)Ma3(Ab4GNb2Ma6)Mb4GNb4(Fa6)GN;Asn	Ab4GNb2(GNb4)Ma3(NNa3Ab4GNb2Ma6)Mb4GNb4(Fa6)GN;Asn	a3SiaT	St3gal3 or St3gal4 or St3gal6
R154	NNa3Ab4GNb2(GNb4)Ma3(GNb2Ma6)Mb4GNb4(Fa6)GN;Asn	NNa3Ab4GNb2(GNb4)Ma3(GNb2(GNb6)Ma6)Mb4GNb4(Fa6)GN;Asn	GnTV	Mgat5
R155	NNa3Ab4GNb2(GNb4)Ma3(GNb2Ma6)Mb4GNb4(Fa6)GN;Asn	NNa3Ab4GNb2(Ab4GNb4)Ma3(GNb2Ma6)Mb4GNb4(Fa6)GN;Asn	b4GalT	B4galt1 or B4galt2 or B4galt3 or B4galt4 or B4galt5 or B4galt6 or B4galt7
R156	NNa3Ab4GNb2(GNb4)Ma3(GNb2Ma6)Mb4GNb4(Fa6)GN;Asn	NNa3Ab4GNb2(GNb4)Ma3(Ab4GNb2Ma6)Mb4GNb4(Fa6)GN;Asn	b4GalT	B4galt1 or B4galt2 or B4galt3 or B4galt4 or B4galt5 or B4galt6 or B4galt7
R157	GNb2(Ab4GNb4)Ma3(Ab4GNb2Ma6)Mb4GNb4(Fa6)GN;Asn	Ab4GNb2(Ab4GNb4)Ma3(Ab4GNb2Ma6)Mb4GNb4(Fa6)GN;Asn	b4GalT	B4galt1 or B4galt2 or B4galt3 or B4galt4 or B4galt5 or B4galt6 or B4galt7
R158	GNb2(Ab4GNb4)Ma3(Ab4GNb2Ma6)Mb4GNb4(Fa6)GN;Asn	GNb2(NNa3Ab4GNb4)Ma3(Ab4GNb2Ma6)Mb4GNb4(Fa6)GN;Asn	a3SiaT	St3gal3 or St3gal4 or St3gal6
R159	GNb2(Ab4GNb4)Ma3(Ab4GNb2Ma6)Mb4GNb4(Fa6)GN;Asn	GNb2(Ab4GNb4)Ma3(NNa3Ab4GNb2Ma6)Mb4GNb4(Fa6)GN;Asn	a3SiaT	St3gal3 or St3gal4 or St3gal6
R160	GNb2(NNa3Ab4GNb4)Ma3(GNb2Ma6)Mb4GNb4(Fa6)GN;Asn	GNb2(NNa3Ab4GNb4)Ma3(GNb2(GNb6)Ma6)Mb4GNb4(Fa6)GN;Asn	GnTV	Mgat5
R161	GNb2(NNa3Ab4GNb4)Ma3(GNb2Ma6)Mb4GNb4(Fa6)GN;Asn	Ab4GNb2(NNa3Ab4GNb4)Ma3(GNb2Ma6)Mb4GNb4(Fa6)GN;Asn	b4GalT	B4galt1 or B4galt2 or B4galt3 or B4galt4 or B4galt5 or B4galt6 or B4galt7
R162	GNb2(NNa3Ab4GNb4)Ma3(GNb2Ma6)Mb4GNb4(Fa6)GN;Asn	GNb2(NNa3Ab4GNb4)Ma3(Ab4GNb2Ma6)Mb4GNb4(Fa6)GN;Asn	b4GalT	B4galt1 or B4galt2 or B4galt3 or B4galt4 or B4galt5 or B4galt6 or B4galt7
R163	GNb2(GNb4)Ma3(NNa3Ab4GNb2Ma6)Mb4GNb4(Fa6)GN;Asn	Ab4GNb2(GNb4)Ma3(NNa3Ab4GNb2Ma6)Mb4GNb4(Fa6)GN;Asn	b4GalT	B4galt1 or B4galt2 or B4galt3 or B4galt4 or B4galt5 or B4galt6 or B4galt7
R164	GNb2(GNb4)Ma3(NNa3Ab4GNb2Ma6)Mb4GNb4(Fa6)GN;Asn	GNb2(Ab4GNb4)Ma3(NNa3Ab4GNb2Ma6)Mb4GNb4(Fa6)GN;Asn	b4GalT	B4galt1 or B4galt2 or B4galt3 or B4galt4 or B4galt5 or B4galt6 or B4galt7
R165	Ab4GNb2Ma3(Ab4GNb2(Ab4GNb6)Ma6)Mb4GNb4GN;Asn	NNa3Ab4GNb2Ma3(Ab4GNb2(Ab4GNb6)Ma6)Mb4GNb4GN;Asn	a3SiaT	St3gal3 or St3gal4 or St3gal6
R166	Ab4GNb2Ma3(Ab4GNb2(Ab4GNb6)Ma6)Mb4GNb4GN;Asn	Ab4GNb2Ma3(NNa3Ab4GNb2(Ab4GNb6)Ma6)Mb4GNb4GN;Asn	a3SiaT	St3gal3 or St3gal4 or St3gal6
R167	Ab4GNb2Ma3(Ab4GNb2(Ab4GNb6)Ma6)Mb4GNb4GN;Asn	Ab4GNb2Ma3(Ab4GNb2(NNa3Ab4GNb6)Ma6)Mb4GNb4GN;Asn	a3SiaT	St3gal3 or St3gal4 or St3gal6
R168	Ab4GNb2Ma3(Ab4GNb2(GNb6)Ma6)Mb4GNb4(Fa6)GN;Asn	Ab4GNb2Ma3(Ab4GNb2(Ab4GNb6)Ma6)Mb4GNb4(Fa6)GN;Asn	b4GalT	B4galt1 or B4galt2 or B4galt3 or B4galt4 or B4galt5 or B4galt6 or B4galt7
R169	Ab4GNb2Ma3(Ab4GNb2(GNb6)Ma6)Mb4GNb4(Fa6)GN;Asn	NNa3Ab4GNb2Ma3(Ab4GNb2(GNb6)Ma6)Mb4GNb4(Fa6)GN;Asn	a3SiaT	St3gal3 or St3gal4 or St3gal6
R170	Ab4GNb2Ma3(GNb2(Ab4GNb6)Ma6)Mb4GNb4(Fa6)GN;Asn	Ab4GNb2Ma3(Ab4GNb2(Ab4GNb6)Ma6)Mb4GNb4(Fa6)GN;Asn	b4GalT	B4galt1 or B4galt2 or B4galt3 or B4galt4 or B4galt5 or B4galt6 or B4galt7
R171	Ab4GNb2Ma3(GNb2(Ab4GNb6)Ma6)Mb4GNb4(Fa6)GN;Asn	NNa3Ab4GNb2Ma3(GNb2(Ab4GNb6)Ma6)Mb4GNb4(Fa6)GN;Asn	a3SiaT	St3gal3 or St3gal4 or St3gal6
R172	NNa3Ab4GNb2Ma3(GNb2(GNb6)Ma6)Mb4GNb4(Fa6)GN;Asn	NNa3Ab4GNb2Ma3(Ab4GNb2(GNb6)Ma6)Mb4GNb4(Fa6)GN;Asn	b4GalT	B4galt1 or B4galt2 or B4galt3 or B4galt4 or B4galt5 or B4galt6 or B4galt7
R173	NNa3Ab4GNb2Ma3(GNb2(GNb6)Ma6)Mb4GNb4(Fa6)GN;Asn	NNa3Ab4GNb2Ma3(GNb2(Ab4GNb6)Ma6)Mb4GNb4(Fa6)GN;Asn	b4GalT	B4galt1 or B4galt2 or B4galt3 or B4galt4 or B4galt5 or B4galt6 or B4galt7
R174	GNb2Ma3(Ab4GNb2(Ab4GNb6)Ma6)Mb4GNb4(Fa6)GN;Asn	GNb2(GNb4)Ma3(Ab4GNb2(Ab4GNb6)Ma6)Mb4GNb4(Fa6)GN;Asn	GnTIV	Mgat4A or Mgat4B
R175	GNb2Ma3(Ab4GNb2(Ab4GNb6)Ma6)Mb4GNb4(Fa6)GN;Asn	Ab4GNb2Ma3(Ab4GNb2(Ab4GNb6)Ma6)Mb4GNb4(Fa6)GN;Asn	b4GalT	B4galt1 or B4galt2 or B4galt3 or B4galt4 or B4galt5 or B4galt6 or B4galt7
R176	GNb2Ma3(Ab4GNb2(Ab4GNb6)Ma6)Mb4GNb4(Fa6)GN;Asn	GNb2Ma3(NNa3Ab4GNb2(Ab4GNb6)Ma6)Mb4GNb4(Fa6)GN;Asn	a3SiaT	St3gal3 or St3gal4 or St3gal6
R177	GNb2Ma3(NNa3Ab4GNb2(GNb6)Ma6)Mb4GNb4(Fa6)GN;Asn	GNb2(GNb4)Ma3(NNa3Ab4GNb2(GNb6)Ma6)Mb4GNb4(Fa6)GN;Asn	GnTIV	Mgat4A or Mgat4B
R178	GNb2Ma3(NNa3Ab4GNb2(GNb6)Ma6)Mb4GNb4(Fa6)GN;Asn	GNb2Ma3(NNa3Ab4GNb2(Ab4GNb6)Ma6)Mb4GNb4(Fa6)GN;Asn	b4GalT	B4galt1 or B4galt2 or B4galt3 or B4galt4 or B4galt5 or B4galt6 or B4galt7
R179	GNb2Ma3(GNb2(NNa3Ab4GNb6)Ma6)Mb4GNb4(Fa6)GN;Asn	GNb2(GNb4)Ma3(GNb2(NNa3Ab4GNb6)Ma6)Mb4GNb4(Fa6)GN;Asn	GnTIV	Mgat4A or Mgat4B
R180	Ab4GNb3Ab4GNb2Ma3(GNb2Ma6)Mb4GNb4(Fa6)GN;Asn	Ab4GNb3Ab4GNb2Ma3(Ab4GNb2Ma6)Mb4GNb4(Fa6)GN;Asn	b4GalT	B4galt1 or B4galt2 or B4galt3 or B4galt4 or B4galt5 or B4galt6 or B4galt7
R181	Ab4GNb2Ma3(GNb3Ab4GNb2Ma6)Mb4GNb4(Fa6)GN;Asn	Ab4GNb2Ma3(Ab4GNb3Ab4GNb2Ma6)Mb4GNb4(Fa6)GN;Asn	b4GalT	B4galt1 or B4galt2 or B4galt3 or B4galt4 or B4galt5 or B4galt6 or B4galt7
R182	NNa3Ab4GNb2Ma3(Ab4GNb2Ma6)Mb4GNb4(Fa6)GN;Asn	NNa3Ab4GNb2Ma3(NNa3Ab4GNb2Ma6)Mb4GNb4(Fa6)GN;Asn	a3SiaT	St3gal3 or St3gal4 or St3gal6
R183	Ab4GNb2Ma3(NNa3Ab4GNb2Ma6)Mb4GNb4(Fa6)GN;Asn	NNa3Ab4GNb2Ma3(NNa3Ab4GNb2Ma6)Mb4GNb4(Fa6)GN;Asn	a3SiaT	St3gal3 or St3gal4 or St3gal6
R184	NNa3Ab4GNb2(Ab4GNb4)Ma3(Ma6)Mb4GNb4(Fa6)GN;Asn	NNa3Ab4GNb2(NNa3Ab4GNb4)Ma3(Ma6)Mb4GNb4(Fa6)GN;Asn	a3SiaT	St3gal3 or St3gal4 or St3gal6
R185	Ab4GNb2(NNa3Ab4GNb4)Ma3(Ma6)Mb4GNb4(Fa6)GN;Asn	NNa3Ab4GNb2(NNa3Ab4GNb4)Ma3(Ma6)Mb4GNb4(Fa6)GN;Asn	a3SiaT	St3gal3 or St3gal4 or St3gal6
R186	Ab4GNb3Ab4GNb2(GNb4)Ma3(GNb2(GNb6)Ma6)Mb4GNb4GN;Asn	Ab4GNb3Ab4GNb2(Ab4GNb4)Ma3(GNb2(GNb6)Ma6)Mb4GNb4GN;Asn	b4GalT	B4galt1 or B4galt2 or B4galt3 or B4galt4 or B4galt5 or B4galt6 or B4galt7
R187	Ab4GNb2(Ab4GNb4)Ma3(Ab4GNb2(GNb6)Ma6)Mb4GNb4GN;Asn	Ab4GNb2(Ab4GNb4)Ma3(Ab4GNb2(Ab4GNb6)Ma6)Mb4GNb4GN;Asn	b4GalT	B4galt1 or B4galt2 or B4galt3 or B4galt4 or B4galt5 or B4galt6 or B4galt7
R188	GNb3Ab4GNb2(GNb4)Ma3(GNb2(GNb6)Ma6)Mb4GNb4(Fa6)GN;Asn	Ab4GNb3Ab4GNb2(GNb4)Ma3(GNb2(GNb6)Ma6)Mb4GNb4(Fa6)GN;Asn	b4GalT	B4galt1 or B4galt2 or B4galt3 or B4galt4 or B4galt5 or B4galt6 or B4galt7
R189	Ab4GNb2(Ab4GNb4)Ma3(GNb2(GNb6)Ma6)Mb4GNb4(Fa6)GN;Asn	Ab4GNb2(Ab4GNb4)Ma3(Ab4GNb2(GNb6)Ma6)Mb4GNb4(Fa6)GN;Asn	b4GalT	B4galt1 or B4galt2 or B4galt3 or B4galt4 or B4galt5 or B4galt6 or B4galt7
R190	Ab4GNb2(Ab4GNb4)Ma3(GNb2(GNb6)Ma6)Mb4GNb4(Fa6)GN;Asn	Ab4GNb2(Ab4GNb4)Ma3(GNb2(Ab4GNb6)Ma6)Mb4GNb4(Fa6)GN;Asn	b4GalT	B4galt1 or B4galt2 or B4galt3 or B4galt4 or B4galt5 or B4galt6 or B4galt7
R191	Ab4GNb2(Ab4GNb4)Ma3(GNb2(GNb6)Ma6)Mb4GNb4(Fa6)GN;Asn	NNa3Ab4GNb2(Ab4GNb4)Ma3(GNb2(GNb6)Ma6)Mb4GNb4(Fa6)GN;Asn	a3SiaT	St3gal3 or St3gal4 or St3gal6
R192	Ab4GNb2(Ab4GNb4)Ma3(GNb2(GNb6)Ma6)Mb4GNb4(Fa6)GN;Asn	Ab4GNb2(NNa3Ab4GNb4)Ma3(GNb2(GNb6)Ma6)Mb4GNb4(Fa6)GN;Asn	a3SiaT	St3gal3 or St3gal4 or St3gal6
R193	Ab4GNb2(GNb4)Ma3(Ab4GNb2(GNb6)Ma6)Mb4GNb4(Fa6)GN;Asn	Ab4GNb2(Ab4GNb4)Ma3(Ab4GNb2(GNb6)Ma6)Mb4GNb4(Fa6)GN;Asn	b4GalT	B4galt1 or B4galt2 or B4galt3 or B4galt4 or B4galt5 or B4galt6 or B4galt7
R194	Ab4GNb2(GNb4)Ma3(Ab4GNb2(GNb6)Ma6)Mb4GNb4(Fa6)GN;Asn	Ab4GNb2(GNb4)Ma3(Ab4GNb2(Ab4GNb6)Ma6)Mb4GNb4(Fa6)GN;Asn	b4GalT	B4galt1 or B4galt2 or B4galt3 or B4galt4 or B4galt5 or B4galt6 or B4galt7
R195	Ab4GNb2(GNb4)Ma3(Ab4GNb2(GNb6)Ma6)Mb4GNb4(Fa6)GN;Asn	NNa3Ab4GNb2(GNb4)Ma3(Ab4GNb2(GNb6)Ma6)Mb4GNb4(Fa6)GN;Asn	a3SiaT	St3gal3 or St3gal4 or St3gal6
R196	Ab4GNb2(GNb4)Ma3(Ab4GNb2(GNb6)Ma6)Mb4GNb4(Fa6)GN;Asn	Ab4GNb2(GNb4)Ma3(NNa3Ab4GNb2(GNb6)Ma6)Mb4GNb4(Fa6)GN;Asn	a3SiaT	St3gal3 or St3gal4 or St3gal6
R197	Ab4GNb2(GNb4)Ma3(GNb2(Ab4GNb6)Ma6)Mb4GNb4(Fa6)GN;Asn	Ab4GNb2(Ab4GNb4)Ma3(GNb2(Ab4GNb6)Ma6)Mb4GNb4(Fa6)GN;Asn	b4GalT	B4galt1 or B4galt2 or B4galt3 or B4galt4 or B4galt5 or B4galt6 or B4galt7
R198	Ab4GNb2(GNb4)Ma3(GNb2(Ab4GNb6)Ma6)Mb4GNb4(Fa6)GN;Asn	Ab4GNb2(GNb4)Ma3(Ab4GNb2(Ab4GNb6)Ma6)Mb4GNb4(Fa6)GN;Asn	b4GalT	B4galt1 or B4galt2 or B4galt3 or B4galt4 or B4galt5 or B4galt6 or B4galt7
R199	Ab4GNb2(GNb4)Ma3(GNb2(Ab4GNb6)Ma6)Mb4GNb4(Fa6)GN;Asn	NNa3Ab4GNb2(GNb4)Ma3(GNb2(Ab4GNb6)Ma6)Mb4GNb4(Fa6)GN;Asn	a3SiaT	St3gal3 or St3gal4 or St3gal6
R200	Ab4GNb2(GNb4)Ma3(GNb2(Ab4GNb6)Ma6)Mb4GNb4(Fa6)GN;Asn	Ab4GNb2(GNb4)Ma3(GNb2(NNa3Ab4GNb6)Ma6)Mb4GNb4(Fa6)GN;Asn	a3SiaT	St3gal3 or St3gal4 or St3gal6
R201	NNa3Ab4GNb2(GNb4)Ma3(GNb2(GNb6)Ma6)Mb4GNb4(Fa6)GN;Asn	NNa3Ab4GNb2(Ab4GNb4)Ma3(GNb2(GNb6)Ma6)Mb4GNb4(Fa6)GN;Asn	b4GalT	B4galt1 or B4galt2 or B4galt3 or B4galt4 or B4galt5 or B4galt6 or B4galt7
R202	NNa3Ab4GNb2(GNb4)Ma3(GNb2(GNb6)Ma6)Mb4GNb4(Fa6)GN;Asn	NNa3Ab4GNb2(GNb4)Ma3(Ab4GNb2(GNb6)Ma6)Mb4GNb4(Fa6)GN;Asn	b4GalT	B4galt1 or B4galt2 or B4galt3 or B4galt4 or B4galt5 or B4galt6 or B4galt7
R203	NNa3Ab4GNb2(GNb4)Ma3(GNb2(GNb6)Ma6)Mb4GNb4(Fa6)GN;Asn	NNa3Ab4GNb2(GNb4)Ma3(GNb2(Ab4GNb6)Ma6)Mb4GNb4(Fa6)GN;Asn	b4GalT	B4galt1 or B4galt2 or B4galt3 or B4galt4 or B4galt5 or B4galt6 or B4galt7
R204	GNb2(Ab4GNb4)Ma3(Ab4GNb2(GNb6)Ma6)Mb4GNb4(Fa6)GN;Asn	Ab4GNb2(Ab4GNb4)Ma3(Ab4GNb2(GNb6)Ma6)Mb4GNb4(Fa6)GN;Asn	b4GalT	B4galt1 or B4galt2 or B4galt3 or B4galt4 or B4galt5 or B4galt6 or B4galt7
R205	GNb2(Ab4GNb4)Ma3(Ab4GNb2(GNb6)Ma6)Mb4GNb4(Fa6)GN;Asn	GNb2(Ab4GNb4)Ma3(Ab4GNb2(Ab4GNb6)Ma6)Mb4GNb4(Fa6)GN;Asn	b4GalT	B4galt1 or B4galt2 or B4galt3 or B4galt4 or B4galt5 or B4galt6 or B4galt7
R206	GNb2(Ab4GNb4)Ma3(Ab4GNb2(GNb6)Ma6)Mb4GNb4(Fa6)GN;Asn	GNb2(NNa3Ab4GNb4)Ma3(Ab4GNb2(GNb6)Ma6)Mb4GNb4(Fa6)GN;Asn	a3SiaT	St3gal3 or St3gal4 or St3gal6
R207	GNb2(Ab4GNb4)Ma3(Ab4GNb2(GNb6)Ma6)Mb4GNb4(Fa6)GN;Asn	GNb2(Ab4GNb4)Ma3(NNa3Ab4GNb2(GNb6)Ma6)Mb4GNb4(Fa6)GN;Asn	a3SiaT	St3gal3 or St3gal4 or St3gal6
R208	GNb2(Ab4GNb4)Ma3(GNb2(Ab4GNb6)Ma6)Mb4GNb4(Fa6)GN;Asn	Ab4GNb2(Ab4GNb4)Ma3(GNb2(Ab4GNb6)Ma6)Mb4GNb4(Fa6)GN;Asn	b4GalT	B4galt1 or B4galt2 or B4galt3 or B4galt4 or B4galt5 or B4galt6 or B4galt7
R209	GNb2(Ab4GNb4)Ma3(GNb2(Ab4GNb6)Ma6)Mb4GNb4(Fa6)GN;Asn	GNb2(Ab4GNb4)Ma3(Ab4GNb2(Ab4GNb6)Ma6)Mb4GNb4(Fa6)GN;Asn	b4GalT	B4galt1 or B4galt2 or B4galt3 or B4galt4 or B4galt5 or B4galt6 or B4galt7
R210	GNb2(Ab4GNb4)Ma3(GNb2(Ab4GNb6)Ma6)Mb4GNb4(Fa6)GN;Asn	GNb2(NNa3Ab4GNb4)Ma3(GNb2(Ab4GNb6)Ma6)Mb4GNb4(Fa6)GN;Asn	a3SiaT	St3gal3 or St3gal4 or St3gal6
R211	GNb2(Ab4GNb4)Ma3(GNb2(Ab4GNb6)Ma6)Mb4GNb4(Fa6)GN;Asn	GNb2(Ab4GNb4)Ma3(GNb2(NNa3Ab4GNb6)Ma6)Mb4GNb4(Fa6)GN;Asn	a3SiaT	St3gal3 or St3gal4 or St3gal6
R212	GNb2(NNa3Ab4GNb4)Ma3(GNb2(GNb6)Ma6)Mb4GNb4(Fa6)GN;Asn	Ab4GNb2(NNa3Ab4GNb4)Ma3(GNb2(GNb6)Ma6)Mb4GNb4(Fa6)GN;Asn	b4GalT	B4galt1 or B4galt2 or B4galt3 or B4galt4 or B4galt5 or B4galt6 or B4galt7
R213	GNb2(NNa3Ab4GNb4)Ma3(GNb2(GNb6)Ma6)Mb4GNb4(Fa6)GN;Asn	GNb2(NNa3Ab4GNb4)Ma3(Ab4GNb2(GNb6)Ma6)Mb4GNb4(Fa6)GN;Asn	b4GalT	B4galt1 or B4galt2 or B4galt3 or B4galt4 or B4galt5 or B4galt6 or B4galt7
R214	GNb2(NNa3Ab4GNb4)Ma3(GNb2(GNb6)Ma6)Mb4GNb4(Fa6)GN;Asn	GNb2(NNa3Ab4GNb4)Ma3(GNb2(Ab4GNb6)Ma6)Mb4GNb4(Fa6)GN;Asn	b4GalT	B4galt1 or B4galt2 or B4galt3 or B4galt4 or B4galt5 or B4galt6 or B4galt7
R215	GNb2(GNb4)Ma3(Ab4GNb2(Ab4GNb6)Ma6)Mb4GNb4(Fa6)GN;Asn	Ab4GNb2(GNb4)Ma3(Ab4GNb2(Ab4GNb6)Ma6)Mb4GNb4(Fa6)GN;Asn	b4GalT	B4galt1 or B4galt2 or B4galt3 or B4galt4 or B4galt5 or B4galt6 or B4galt7
R216	GNb2(GNb4)Ma3(Ab4GNb2(Ab4GNb6)Ma6)Mb4GNb4(Fa6)GN;Asn	GNb2(Ab4GNb4)Ma3(Ab4GNb2(Ab4GNb6)Ma6)Mb4GNb4(Fa6)GN;Asn	b4GalT	B4galt1 or B4galt2 or B4galt3 or B4galt4 or B4galt5 or B4galt6 or B4galt7
R217	GNb2(GNb4)Ma3(Ab4GNb2(Ab4GNb6)Ma6)Mb4GNb4(Fa6)GN;Asn	GNb2(GNb4)Ma3(NNa3Ab4GNb2(Ab4GNb6)Ma6)Mb4GNb4(Fa6)GN;Asn	a3SiaT	St3gal3 or St3gal4 or St3gal6
R218	GNb2(GNb4)Ma3(Ab4GNb2(Ab4GNb6)Ma6)Mb4GNb4(Fa6)GN;Asn	GNb2(GNb4)Ma3(Ab4GNb2(NNa3Ab4GNb6)Ma6)Mb4GNb4(Fa6)GN;Asn	a3SiaT	St3gal3 or St3gal4 or St3gal6
R219	GNb2(GNb4)Ma3(NNa3Ab4GNb2(GNb6)Ma6)Mb4GNb4(Fa6)GN;Asn	Ab4GNb2(GNb4)Ma3(NNa3Ab4GNb2(GNb6)Ma6)Mb4GNb4(Fa6)GN;Asn	b4GalT	B4galt1 or B4galt2 or B4galt3 or B4galt4 or B4galt5 or B4galt6 or B4galt7
R220	GNb2(GNb4)Ma3(NNa3Ab4GNb2(GNb6)Ma6)Mb4GNb4(Fa6)GN;Asn	GNb2(Ab4GNb4)Ma3(NNa3Ab4GNb2(GNb6)Ma6)Mb4GNb4(Fa6)GN;Asn	b4GalT	B4galt1 or B4galt2 or B4galt3 or B4galt4 or B4galt5 or B4galt6 or B4galt7
R221	GNb2(GNb4)Ma3(NNa3Ab4GNb2(GNb6)Ma6)Mb4GNb4(Fa6)GN;Asn	GNb2(GNb4)Ma3(NNa3Ab4GNb2(Ab4GNb6)Ma6)Mb4GNb4(Fa6)GN;Asn	b4GalT	B4galt1 or B4galt2 or B4galt3 or B4galt4 or B4galt5 or B4galt6 or B4galt7
R222	GNb2(GNb4)Ma3(GNb2(NNa3Ab4GNb6)Ma6)Mb4GNb4(Fa6)GN;Asn	Ab4GNb2(GNb4)Ma3(GNb2(NNa3Ab4GNb6)Ma6)Mb4GNb4(Fa6)GN;Asn	b4GalT	B4galt1 or B4galt2 or B4galt3 or B4galt4 or B4galt5 or B4galt6 or B4galt7
R223	GNb2(GNb4)Ma3(GNb2(NNa3Ab4GNb6)Ma6)Mb4GNb4(Fa6)GN;Asn	GNb2(Ab4GNb4)Ma3(GNb2(NNa3Ab4GNb6)Ma6)Mb4GNb4(Fa6)GN;Asn	b4GalT	B4galt1 or B4galt2 or B4galt3 or B4galt4 or B4galt5 or B4galt6 or B4galt7
R224	GNb2(GNb4)Ma3(GNb2(NNa3Ab4GNb6)Ma6)Mb4GNb4(Fa6)GN;Asn	GNb2(GNb4)Ma3(Ab4GNb2(NNa3Ab4GNb6)Ma6)Mb4GNb4(Fa6)GN;Asn	b4GalT	B4galt1 or B4galt2 or B4galt3 or B4galt4 or B4galt5 or B4galt6 or B4galt7
R225	NNa3Ab4GNb2(Ab4GNb4)Ma3(Ab4GNb2Ma6)Mb4GNb4GN;Asn	NNa3Ab4GNb2(NNa3Ab4GNb4)Ma3(Ab4GNb2Ma6)Mb4GNb4GN;Asn	a3SiaT	St3gal3 or St3gal4 or St3gal6
R226	NNa3Ab4GNb2(Ab4GNb4)Ma3(Ab4GNb2Ma6)Mb4GNb4GN;Asn	NNa3Ab4GNb2(Ab4GNb4)Ma3(NNa3Ab4GNb2Ma6)Mb4GNb4GN;Asn	a3SiaT	St3gal3 or St3gal4 or St3gal6
R227	Ab4GNb2(NNa3Ab4GNb4)Ma3(Ab4GNb2Ma6)Mb4GNb4GN;Asn	NNa3Ab4GNb2(NNa3Ab4GNb4)Ma3(Ab4GNb2Ma6)Mb4GNb4GN;Asn	a3SiaT	St3gal3 or St3gal4 or St3gal6
R228	Ab4GNb2(NNa3Ab4GNb4)Ma3(Ab4GNb2Ma6)Mb4GNb4GN;Asn	Ab4GNb2(NNa3Ab4GNb4)Ma3(NNa3Ab4GNb2Ma6)Mb4GNb4GN;Asn	a3SiaT	St3gal3 or St3gal4 or St3gal6
R229	Ab4GNb2(Ab4GNb4)Ma3(NNa3Ab4GNb2Ma6)Mb4GNb4GN;Asn	NNa3Ab4GNb2(Ab4GNb4)Ma3(NNa3Ab4GNb2Ma6)Mb4GNb4GN;Asn	a3SiaT	St3gal3 or St3gal4 or St3gal6
R230	Ab4GNb2(Ab4GNb4)Ma3(NNa3Ab4GNb2Ma6)Mb4GNb4GN;Asn	Ab4GNb2(NNa3Ab4GNb4)Ma3(NNa3Ab4GNb2Ma6)Mb4GNb4GN;Asn	a3SiaT	St3gal3 or St3gal4 or St3gal6
R231	Ab4GNb3Ab4GNb2(GNb4)Ma3(GNb2Ma6)Mb4GNb4(Fa6)GN;Asn	Ab4GNb3Ab4GNb2(Ab4GNb4)Ma3(GNb2Ma6)Mb4GNb4(Fa6)GN;Asn	b4GalT	B4galt1 or B4galt2 or B4galt3 or B4galt4 or B4galt5 or B4galt6 or B4galt7
R232	Ab4GNb2(Ab4GNb4)Ma3(Ab4GNb2Ma6)Mb4GNb4(Fa6)GN;Asn	NNa3Ab4GNb2(Ab4GNb4)Ma3(Ab4GNb2Ma6)Mb4GNb4(Fa6)GN;Asn	a3SiaT	St3gal3 or St3gal4 or St3gal6
R233	Ab4GNb2(Ab4GNb4)Ma3(Ab4GNb2Ma6)Mb4GNb4(Fa6)GN;Asn	Ab4GNb2(NNa3Ab4GNb4)Ma3(Ab4GNb2Ma6)Mb4GNb4(Fa6)GN;Asn	a3SiaT	St3gal3 or St3gal4 or St3gal6
R234	Ab4GNb2(Ab4GNb4)Ma3(Ab4GNb2Ma6)Mb4GNb4(Fa6)GN;Asn	Ab4GNb2(Ab4GNb4)Ma3(NNa3Ab4GNb2Ma6)Mb4GNb4(Fa6)GN;Asn	a3SiaT	St3gal3 or St3gal4 or St3gal6
R235	NNa3Ab4GNb2(Ab4GNb4)Ma3(GNb2Ma6)Mb4GNb4(Fa6)GN;Asn	NNa3Ab4GNb2(Ab4GNb4)Ma3(GNb2(GNb6)Ma6)Mb4GNb4(Fa6)GN;Asn	GnTV	Mgat5
R236	NNa3Ab4GNb2(Ab4GNb4)Ma3(GNb2Ma6)Mb4GNb4(Fa6)GN;Asn	NNa3Ab4GNb2(Ab4GNb4)Ma3(Ab4GNb2Ma6)Mb4GNb4(Fa6)GN;Asn	b4GalT	B4galt1 or B4galt2 or B4galt3 or B4galt4 or B4galt5 or B4galt6 or B4galt7
R237	NNa3Ab4GNb2(Ab4GNb4)Ma3(GNb2Ma6)Mb4GNb4(Fa6)GN;Asn	NNa3Ab4GNb2(NNa3Ab4GNb4)Ma3(GNb2Ma6)Mb4GNb4(Fa6)GN;Asn	a3SiaT	St3gal3 or St3gal4 or St3gal6
R238	Ab4GNb2(NNa3Ab4GNb4)Ma3(GNb2Ma6)Mb4GNb4(Fa6)GN;Asn	Ab4GNb2(NNa3Ab4GNb4)Ma3(GNb2(GNb6)Ma6)Mb4GNb4(Fa6)GN;Asn	GnTV	Mgat5
R239	Ab4GNb2(NNa3Ab4GNb4)Ma3(GNb2Ma6)Mb4GNb4(Fa6)GN;Asn	Ab4GNb2(NNa3Ab4GNb4)Ma3(Ab4GNb2Ma6)Mb4GNb4(Fa6)GN;Asn	b4GalT	B4galt1 or B4galt2 or B4galt3 or B4galt4 or B4galt5 or B4galt6 or B4galt7
R240	Ab4GNb2(NNa3Ab4GNb4)Ma3(GNb2Ma6)Mb4GNb4(Fa6)GN;Asn	NNa3Ab4GNb2(NNa3Ab4GNb4)Ma3(GNb2Ma6)Mb4GNb4(Fa6)GN;Asn	a3SiaT	St3gal3 or St3gal4 or St3gal6
R241	NNa3Ab4GNb2(GNb4)Ma3(Ab4GNb2Ma6)Mb4GNb4(Fa6)GN;Asn	NNa3Ab4GNb2(Ab4GNb4)Ma3(Ab4GNb2Ma6)Mb4GNb4(Fa6)GN;Asn	b4GalT	B4galt1 or B4galt2 or B4galt3 or B4galt4 or B4galt5 or B4galt6 or B4galt7
R242	NNa3Ab4GNb2(GNb4)Ma3(Ab4GNb2Ma6)Mb4GNb4(Fa6)GN;Asn	NNa3Ab4GNb2(GNb4)Ma3(NNa3Ab4GNb2Ma6)Mb4GNb4(Fa6)GN;Asn	a3SiaT	St3gal3 or St3gal4 or St3gal6
R243	Ab4GNb2(GNb4)Ma3(NNa3Ab4GNb2Ma6)Mb4GNb4(Fa6)GN;Asn	Ab4GNb2(Ab4GNb4)Ma3(NNa3Ab4GNb2Ma6)Mb4GNb4(Fa6)GN;Asn	b4GalT	B4galt1 or B4galt2 or B4galt3 or B4galt4 or B4galt5 or B4galt6 or B4galt7
R244	Ab4GNb2(GNb4)Ma3(NNa3Ab4GNb2Ma6)Mb4GNb4(Fa6)GN;Asn	NNa3Ab4GNb2(GNb4)Ma3(NNa3Ab4GNb2Ma6)Mb4GNb4(Fa6)GN;Asn	a3SiaT	St3gal3 or St3gal4 or St3gal6
R245	GNb2(NNa3Ab4GNb4)Ma3(Ab4GNb2Ma6)Mb4GNb4(Fa6)GN;Asn	Ab4GNb2(NNa3Ab4GNb4)Ma3(Ab4GNb2Ma6)Mb4GNb4(Fa6)GN;Asn	b4GalT	B4galt1 or B4galt2 or B4galt3 or B4galt4 or B4galt5 or B4galt6 or B4galt7
R246	GNb2(NNa3Ab4GNb4)Ma3(Ab4GNb2Ma6)Mb4GNb4(Fa6)GN;Asn	GNb2(NNa3Ab4GNb4)Ma3(NNa3Ab4GNb2Ma6)Mb4GNb4(Fa6)GN;Asn	a3SiaT	St3gal3 or St3gal4 or St3gal6
R247	GNb2(Ab4GNb4)Ma3(NNa3Ab4GNb2Ma6)Mb4GNb4(Fa6)GN;Asn	Ab4GNb2(Ab4GNb4)Ma3(NNa3Ab4GNb2Ma6)Mb4GNb4(Fa6)GN;Asn	b4GalT	B4galt1 or B4galt2 or B4galt3 or B4galt4 or B4galt5 or B4galt6 or B4galt7
R248	GNb2(Ab4GNb4)Ma3(NNa3Ab4GNb2Ma6)Mb4GNb4(Fa6)GN;Asn	GNb2(NNa3Ab4GNb4)Ma3(NNa3Ab4GNb2Ma6)Mb4GNb4(Fa6)GN;Asn	a3SiaT	St3gal3 or St3gal4 or St3gal6
R249	NNa3Ab4GNb2Ma3(Ab4GNb2(Ab4GNb6)Ma6)Mb4GNb4GN;Asn	NNa3Ab4GNb2Ma3(NNa3Ab4GNb2(Ab4GNb6)Ma6)Mb4GNb4GN;Asn	a3SiaT	St3gal3 or St3gal4 or St3gal6
R250	NNa3Ab4GNb2Ma3(Ab4GNb2(Ab4GNb6)Ma6)Mb4GNb4GN;Asn	NNa3Ab4GNb2Ma3(Ab4GNb2(NNa3Ab4GNb6)Ma6)Mb4GNb4GN;Asn	a3SiaT	St3gal3 or St3gal4 or St3gal6
R251	Ab4GNb2Ma3(NNa3Ab4GNb2(Ab4GNb6)Ma6)Mb4GNb4GN;Asn	NNa3Ab4GNb2Ma3(NNa3Ab4GNb2(Ab4GNb6)Ma6)Mb4GNb4GN;Asn	a3SiaT	St3gal3 or St3gal4 or St3gal6
R252	Ab4GNb2Ma3(NNa3Ab4GNb2(Ab4GNb6)Ma6)Mb4GNb4GN;Asn	Ab4GNb2Ma3(NNa3Ab4GNb2(NNa3Ab4GNb6)Ma6)Mb4GNb4GN;Asn	a3SiaT	St3gal3 or St3gal4 or St3gal6
R253	Ab4GNb2Ma3(Ab4GNb2(NNa3Ab4GNb6)Ma6)Mb4GNb4GN;Asn	NNa3Ab4GNb2Ma3(Ab4GNb2(NNa3Ab4GNb6)Ma6)Mb4GNb4GN;Asn	a3SiaT	St3gal3 or St3gal4 or St3gal6
R254	Ab4GNb2Ma3(Ab4GNb2(NNa3Ab4GNb6)Ma6)Mb4GNb4GN;Asn	Ab4GNb2Ma3(NNa3Ab4GNb2(NNa3Ab4GNb6)Ma6)Mb4GNb4GN;Asn	a3SiaT	St3gal3 or St3gal4 or St3gal6
R255	Ab4GNb2Ma3(Ab4GNb2(Ab4GNb6)Ma6)Mb4GNb4(Fa6)GN;Asn	Ab4GNb2Ma3(Ab4GNb2(GNb3Ab4GNb6)Ma6)Mb4GNb4(Fa6)GN;Asn	iGnT	B3gnt2
R256	Ab4GNb2Ma3(Ab4GNb2(Ab4GNb6)Ma6)Mb4GNb4(Fa6)GN;Asn	NNa3Ab4GNb2Ma3(Ab4GNb2(Ab4GNb6)Ma6)Mb4GNb4(Fa6)GN;Asn	a3SiaT	St3gal3 or St3gal4 or St3gal6
R257	Ab4GNb2Ma3(Ab4GNb2(Ab4GNb6)Ma6)Mb4GNb4(Fa6)GN;Asn	Ab4GNb2Ma3(NNa3Ab4GNb2(Ab4GNb6)Ma6)Mb4GNb4(Fa6)GN;Asn	a3SiaT	St3gal3 or St3gal4 or St3gal6
R258	Ab4GNb2Ma3(Ab4GNb2(Ab4GNb6)Ma6)Mb4GNb4(Fa6)GN;Asn	Ab4GNb2Ma3(Ab4GNb2(NNa3Ab4GNb6)Ma6)Mb4GNb4(Fa6)GN;Asn	a3SiaT	St3gal3 or St3gal4 or St3gal6
R259	NNa3Ab4GNb2Ma3(Ab4GNb2(GNb6)Ma6)Mb4GNb4(Fa6)GN;Asn	NNa3Ab4GNb2Ma3(Ab4GNb2(Ab4GNb6)Ma6)Mb4GNb4(Fa6)GN;Asn	b4GalT	B4galt1 or B4galt2 or B4galt3 or B4galt4 or B4galt5 or B4galt6 or B4galt7
R260	NNa3Ab4GNb2Ma3(Ab4GNb2(GNb6)Ma6)Mb4GNb4(Fa6)GN;Asn	NNa3Ab4GNb2Ma3(NNa3Ab4GNb2(GNb6)Ma6)Mb4GNb4(Fa6)GN;Asn	a3SiaT	St3gal3 or St3gal4 or St3gal6
R261	NNa3Ab4GNb2Ma3(GNb2(Ab4GNb6)Ma6)Mb4GNb4(Fa6)GN;Asn	NNa3Ab4GNb2Ma3(Ab4GNb2(Ab4GNb6)Ma6)Mb4GNb4(Fa6)GN;Asn	b4GalT	B4galt1 or B4galt2 or B4galt3 or B4galt4 or B4galt5 or B4galt6 or B4galt7
R262	NNa3Ab4GNb2Ma3(GNb2(Ab4GNb6)Ma6)Mb4GNb4(Fa6)GN;Asn	NNa3Ab4GNb2Ma3(GNb2(NNa3Ab4GNb6)Ma6)Mb4GNb4(Fa6)GN;Asn	a3SiaT	St3gal3 or St3gal4 or St3gal6
R263	GNb2Ma3(NNa3Ab4GNb2(Ab4GNb6)Ma6)Mb4GNb4(Fa6)GN;Asn	GNb2(GNb4)Ma3(NNa3Ab4GNb2(Ab4GNb6)Ma6)Mb4GNb4(Fa6)GN;Asn	GnTIV	Mgat4A or Mgat4B
R264	GNb2Ma3(NNa3Ab4GNb2(Ab4GNb6)Ma6)Mb4GNb4(Fa6)GN;Asn	Ab4GNb2Ma3(NNa3Ab4GNb2(Ab4GNb6)Ma6)Mb4GNb4(Fa6)GN;Asn	b4GalT	B4galt1 or B4galt2 or B4galt3 or B4galt4 or B4galt5 or B4galt6 or B4galt7
R265	GNb2Ma3(NNa3Ab4GNb2(Ab4GNb6)Ma6)Mb4GNb4(Fa6)GN;Asn	GNb2Ma3(NNa3Ab4GNb2(NNa3Ab4GNb6)Ma6)Mb4GNb4(Fa6)GN;Asn	a3SiaT	St3gal3 or St3gal4 or St3gal6
R266	Ab4GNb3Ab4GNb2Ma3(Ab4GNb2Ma6)Mb4GNb4(Fa6)GN;Asn	Ab4GNb3Ab4GNb2Ma3(GNb3Ab4GNb2Ma6)Mb4GNb4(Fa6)GN;Asn	iGnT	B3gnt2
R267	Ab4GNb3Ab4GNb2Ma3(Ab4GNb2Ma6)Mb4GNb4(Fa6)GN;Asn	NNa3Ab4GNb3Ab4GNb2Ma3(Ab4GNb2Ma6)Mb4GNb4(Fa6)GN;Asn	a3SiaT	St3gal3 or St3gal4 or St3gal6
R268	Ab4GNb3Ab4GNb2Ma3(Ab4GNb2Ma6)Mb4GNb4(Fa6)GN;Asn	Ab4GNb3Ab4GNb2Ma3(NNa3Ab4GNb2Ma6)Mb4GNb4(Fa6)GN;Asn	a3SiaT	St3gal3 or St3gal4 or St3gal6
R269	Ab4GNb2Ma3(Ab4GNb3Ab4GNb2Ma6)Mb4GNb4(Fa6)GN;Asn	NNa3Ab4GNb2Ma3(Ab4GNb3Ab4GNb2Ma6)Mb4GNb4(Fa6)GN;Asn	a3SiaT	St3gal3 or St3gal4 or St3gal6
R270	Ab4GNb2Ma3(Ab4GNb3Ab4GNb2Ma6)Mb4GNb4(Fa6)GN;Asn	Ab4GNb2Ma3(NNa3Ab4GNb3Ab4GNb2Ma6)Mb4GNb4(Fa6)GN;Asn	a3SiaT	St3gal3 or St3gal4 or St3gal6
R271	Ab4GNb3Ab4GNb2(Ab4GNb4)Ma3(GNb2(GNb6)Ma6)Mb4GNb4GN;Asn	Ab4GNb3Ab4GNb2(Ab4GNb4)Ma3(Ab4GNb2(GNb6)Ma6)Mb4GNb4GN;Asn	b4GalT	B4galt1 or B4galt2 or B4galt3 or B4galt4 or B4galt5 or B4galt6 or B4galt7
R272	Ab4GNb2(Ab4GNb4)Ma3(Ab4GNb2(Ab4GNb6)Ma6)Mb4GNb4GN;Asn	Ab4GNb2(Ab4GNb4)Ma3(Ab4GNb2(GNb3Ab4GNb6)Ma6)Mb4GNb4GN;Asn	iGnT	B3gnt2
R273	Ab4GNb2(Ab4GNb4)Ma3(Ab4GNb2(Ab4GNb6)Ma6)Mb4GNb4GN;Asn	NNa3Ab4GNb2(Ab4GNb4)Ma3(Ab4GNb2(Ab4GNb6)Ma6)Mb4GNb4GN;Asn	a3SiaT	St3gal3 or St3gal4 or St3gal6
R274	Ab4GNb2(Ab4GNb4)Ma3(Ab4GNb2(Ab4GNb6)Ma6)Mb4GNb4GN;Asn	Ab4GNb2(NNa3Ab4GNb4)Ma3(Ab4GNb2(Ab4GNb6)Ma6)Mb4GNb4GN;Asn	a3SiaT	St3gal3 or St3gal4 or St3gal6
R275	Ab4GNb2(Ab4GNb4)Ma3(Ab4GNb2(Ab4GNb6)Ma6)Mb4GNb4GN;Asn	Ab4GNb2(Ab4GNb4)Ma3(NNa3Ab4GNb2(Ab4GNb6)Ma6)Mb4GNb4GN;Asn	a3SiaT	St3gal3 or St3gal4 or St3gal6
R276	Ab4GNb2(Ab4GNb4)Ma3(Ab4GNb2(Ab4GNb6)Ma6)Mb4GNb4GN;Asn	Ab4GNb2(Ab4GNb4)Ma3(Ab4GNb2(NNa3Ab4GNb6)Ma6)Mb4GNb4GN;Asn	a3SiaT	St3gal3 or St3gal4 or St3gal6
R277	Ab4GNb3Ab4GNb2(GNb4)Ma3(GNb2(GNb6)Ma6)Mb4GNb4(Fa6)GN;Asn	Ab4GNb3Ab4GNb2(Ab4GNb4)Ma3(GNb2(GNb6)Ma6)Mb4GNb4(Fa6)GN;Asn	b4GalT	B4galt1 or B4galt2 or B4galt3 or B4galt4 or B4galt5 or B4galt6 or B4galt7
R278	Ab4GNb2(Ab4GNb4)Ma3(Ab4GNb2(GNb6)Ma6)Mb4GNb4(Fa6)GN;Asn	Ab4GNb2(Ab4GNb4)Ma3(GNb3Ab4GNb2(GNb6)Ma6)Mb4GNb4(Fa6)GN;Asn	iGnT	B3gnt2
R279	Ab4GNb2(Ab4GNb4)Ma3(Ab4GNb2(GNb6)Ma6)Mb4GNb4(Fa6)GN;Asn	Ab4GNb2(Ab4GNb4)Ma3(Ab4GNb2(Ab4GNb6)Ma6)Mb4GNb4(Fa6)GN;Asn	b4GalT	B4galt1 or B4galt2 or B4galt3 or B4galt4 or B4galt5 or B4galt6 or B4galt7
R280	Ab4GNb2(Ab4GNb4)Ma3(Ab4GNb2(GNb6)Ma6)Mb4GNb4(Fa6)GN;Asn	NNa3Ab4GNb2(Ab4GNb4)Ma3(Ab4GNb2(GNb6)Ma6)Mb4GNb4(Fa6)GN;Asn	a3SiaT	St3gal3 or St3gal4 or St3gal6
R281	Ab4GNb2(Ab4GNb4)Ma3(Ab4GNb2(GNb6)Ma6)Mb4GNb4(Fa6)GN;Asn	Ab4GNb2(NNa3Ab4GNb4)Ma3(Ab4GNb2(GNb6)Ma6)Mb4GNb4(Fa6)GN;Asn	a3SiaT	St3gal3 or St3gal4 or St3gal6
R282	Ab4GNb2(Ab4GNb4)Ma3(Ab4GNb2(GNb6)Ma6)Mb4GNb4(Fa6)GN;Asn	Ab4GNb2(Ab4GNb4)Ma3(NNa3Ab4GNb2(GNb6)Ma6)Mb4GNb4(Fa6)GN;Asn	a3SiaT	St3gal3 or St3gal4 or St3gal6
R283	Ab4GNb2(Ab4GNb4)Ma3(GNb2(Ab4GNb6)Ma6)Mb4GNb4(Fa6)GN;Asn	Ab4GNb2(Ab4GNb4)Ma3(Ab4GNb2(Ab4GNb6)Ma6)Mb4GNb4(Fa6)GN;Asn	b4GalT	B4galt1 or B4galt2 or B4galt3 or B4galt4 or B4galt5 or B4galt6 or B4galt7
R284	Ab4GNb2(Ab4GNb4)Ma3(GNb2(Ab4GNb6)Ma6)Mb4GNb4(Fa6)GN;Asn	NNa3Ab4GNb2(Ab4GNb4)Ma3(GNb2(Ab4GNb6)Ma6)Mb4GNb4(Fa6)GN;Asn	a3SiaT	St3gal3 or St3gal4 or St3gal6
R285	Ab4GNb2(Ab4GNb4)Ma3(GNb2(Ab4GNb6)Ma6)Mb4GNb4(Fa6)GN;Asn	Ab4GNb2(NNa3Ab4GNb4)Ma3(GNb2(Ab4GNb6)Ma6)Mb4GNb4(Fa6)GN;Asn	a3SiaT	St3gal3 or St3gal4 or St3gal6
R286	Ab4GNb2(Ab4GNb4)Ma3(GNb2(Ab4GNb6)Ma6)Mb4GNb4(Fa6)GN;Asn	Ab4GNb2(Ab4GNb4)Ma3(GNb2(NNa3Ab4GNb6)Ma6)Mb4GNb4(Fa6)GN;Asn	a3SiaT	St3gal3 or St3gal4 or St3gal6
R287	NNa3Ab4GNb2(Ab4GNb4)Ma3(GNb2(GNb6)Ma6)Mb4GNb4(Fa6)GN;Asn	NNa3Ab4GNb2(Ab4GNb4)Ma3(Ab4GNb2(GNb6)Ma6)Mb4GNb4(Fa6)GN;Asn	b4GalT	B4galt1 or B4galt2 or B4galt3 or B4galt4 or B4galt5 or B4galt6 or B4galt7
R288	NNa3Ab4GNb2(Ab4GNb4)Ma3(GNb2(GNb6)Ma6)Mb4GNb4(Fa6)GN;Asn	NNa3Ab4GNb2(Ab4GNb4)Ma3(GNb2(Ab4GNb6)Ma6)Mb4GNb4(Fa6)GN;Asn	b4GalT	B4galt1 or B4galt2 or B4galt3 or B4galt4 or B4galt5 or B4galt6 or B4galt7
R289	NNa3Ab4GNb2(Ab4GNb4)Ma3(GNb2(GNb6)Ma6)Mb4GNb4(Fa6)GN;Asn	NNa3Ab4GNb2(NNa3Ab4GNb4)Ma3(GNb2(GNb6)Ma6)Mb4GNb4(Fa6)GN;Asn	a3SiaT	St3gal3 or St3gal4 or St3gal6
R290	Ab4GNb2(NNa3Ab4GNb4)Ma3(GNb2(GNb6)Ma6)Mb4GNb4(Fa6)GN;Asn	Ab4GNb2(NNa3Ab4GNb4)Ma3(Ab4GNb2(GNb6)Ma6)Mb4GNb4(Fa6)GN;Asn	b4GalT	B4galt1 or B4galt2 or B4galt3 or B4galt4 or B4galt5 or B4galt6 or B4galt7
R291	Ab4GNb2(NNa3Ab4GNb4)Ma3(GNb2(GNb6)Ma6)Mb4GNb4(Fa6)GN;Asn	Ab4GNb2(NNa3Ab4GNb4)Ma3(GNb2(Ab4GNb6)Ma6)Mb4GNb4(Fa6)GN;Asn	b4GalT	B4galt1 or B4galt2 or B4galt3 or B4galt4 or B4galt5 or B4galt6 or B4galt7
R292	Ab4GNb2(NNa3Ab4GNb4)Ma3(GNb2(GNb6)Ma6)Mb4GNb4(Fa6)GN;Asn	NNa3Ab4GNb2(NNa3Ab4GNb4)Ma3(GNb2(GNb6)Ma6)Mb4GNb4(Fa6)GN;Asn	a3SiaT	St3gal3 or St3gal4 or St3gal6
R293	Ab4GNb2(GNb4)Ma3(Ab4GNb2(Ab4GNb6)Ma6)Mb4GNb4(Fa6)GN;Asn	Ab4GNb2(Ab4GNb4)Ma3(Ab4GNb2(Ab4GNb6)Ma6)Mb4GNb4(Fa6)GN;Asn	b4GalT	B4galt1 or B4galt2 or B4galt3 or B4galt4 or B4galt5 or B4galt6 or B4galt7
R294	Ab4GNb2(GNb4)Ma3(Ab4GNb2(Ab4GNb6)Ma6)Mb4GNb4(Fa6)GN;Asn	NNa3Ab4GNb2(GNb4)Ma3(Ab4GNb2(Ab4GNb6)Ma6)Mb4GNb4(Fa6)GN;Asn	a3SiaT	St3gal3 or St3gal4 or St3gal6
R295	Ab4GNb2(GNb4)Ma3(Ab4GNb2(Ab4GNb6)Ma6)Mb4GNb4(Fa6)GN;Asn	Ab4GNb2(GNb4)Ma3(NNa3Ab4GNb2(Ab4GNb6)Ma6)Mb4GNb4(Fa6)GN;Asn	a3SiaT	St3gal3 or St3gal4 or St3gal6
R296	Ab4GNb2(GNb4)Ma3(Ab4GNb2(Ab4GNb6)Ma6)Mb4GNb4(Fa6)GN;Asn	Ab4GNb2(GNb4)Ma3(Ab4GNb2(NNa3Ab4GNb6)Ma6)Mb4GNb4(Fa6)GN;Asn	a3SiaT	St3gal3 or St3gal4 or St3gal6
R297	NNa3Ab4GNb2(GNb4)Ma3(Ab4GNb2(GNb6)Ma6)Mb4GNb4(Fa6)GN;Asn	NNa3Ab4GNb2(Ab4GNb4)Ma3(Ab4GNb2(GNb6)Ma6)Mb4GNb4(Fa6)GN;Asn	b4GalT	B4galt1 or B4galt2 or B4galt3 or B4galt4 or B4galt5 or B4galt6 or B4galt7
R298	NNa3Ab4GNb2(GNb4)Ma3(Ab4GNb2(GNb6)Ma6)Mb4GNb4(Fa6)GN;Asn	NNa3Ab4GNb2(GNb4)Ma3(Ab4GNb2(Ab4GNb6)Ma6)Mb4GNb4(Fa6)GN;Asn	b4GalT	B4galt1 or B4galt2 or B4galt3 or B4galt4 or B4galt5 or B4galt6 or B4galt7
R299	NNa3Ab4GNb2(GNb4)Ma3(Ab4GNb2(GNb6)Ma6)Mb4GNb4(Fa6)GN;Asn	NNa3Ab4GNb2(GNb4)Ma3(NNa3Ab4GNb2(GNb6)Ma6)Mb4GNb4(Fa6)GN;Asn	a3SiaT	St3gal3 or St3gal4 or St3gal6
R300	Ab4GNb2(GNb4)Ma3(NNa3Ab4GNb2(GNb6)Ma6)Mb4GNb4(Fa6)GN;Asn	Ab4GNb2(Ab4GNb4)Ma3(NNa3Ab4GNb2(GNb6)Ma6)Mb4GNb4(Fa6)GN;Asn	b4GalT	B4galt1 or B4galt2 or B4galt3 or B4galt4 or B4galt5 or B4galt6 or B4galt7
R301	Ab4GNb2(GNb4)Ma3(NNa3Ab4GNb2(GNb6)Ma6)Mb4GNb4(Fa6)GN;Asn	Ab4GNb2(GNb4)Ma3(NNa3Ab4GNb2(Ab4GNb6)Ma6)Mb4GNb4(Fa6)GN;Asn	b4GalT	B4galt1 or B4galt2 or B4galt3 or B4galt4 or B4galt5 or B4galt6 or B4galt7
R302	Ab4GNb2(GNb4)Ma3(NNa3Ab4GNb2(GNb6)Ma6)Mb4GNb4(Fa6)GN;Asn	NNa3Ab4GNb2(GNb4)Ma3(NNa3Ab4GNb2(GNb6)Ma6)Mb4GNb4(Fa6)GN;Asn	a3SiaT	St3gal3 or St3gal4 or St3gal6
R303	NNa3Ab4GNb2(GNb4)Ma3(GNb2(Ab4GNb6)Ma6)Mb4GNb4(Fa6)GN;Asn	NNa3Ab4GNb2(Ab4GNb4)Ma3(GNb2(Ab4GNb6)Ma6)Mb4GNb4(Fa6)GN;Asn	b4GalT	B4galt1 or B4galt2 or B4galt3 or B4galt4 or B4galt5 or B4galt6 or B4galt7
R304	NNa3Ab4GNb2(GNb4)Ma3(GNb2(Ab4GNb6)Ma6)Mb4GNb4(Fa6)GN;Asn	NNa3Ab4GNb2(GNb4)Ma3(Ab4GNb2(Ab4GNb6)Ma6)Mb4GNb4(Fa6)GN;Asn	b4GalT	B4galt1 or B4galt2 or B4galt3 or B4galt4 or B4galt5 or B4galt6 or B4galt7
R305	NNa3Ab4GNb2(GNb4)Ma3(GNb2(Ab4GNb6)Ma6)Mb4GNb4(Fa6)GN;Asn	NNa3Ab4GNb2(GNb4)Ma3(GNb2(NNa3Ab4GNb6)Ma6)Mb4GNb4(Fa6)GN;Asn	a3SiaT	St3gal3 or St3gal4 or St3gal6
R306	Ab4GNb2(GNb4)Ma3(GNb2(NNa3Ab4GNb6)Ma6)Mb4GNb4(Fa6)GN;Asn	Ab4GNb2(Ab4GNb4)Ma3(GNb2(NNa3Ab4GNb6)Ma6)Mb4GNb4(Fa6)GN;Asn	b4GalT	B4galt1 or B4galt2 or B4galt3 or B4galt4 or B4galt5 or B4galt6 or B4galt7
R307	Ab4GNb2(GNb4)Ma3(GNb2(NNa3Ab4GNb6)Ma6)Mb4GNb4(Fa6)GN;Asn	Ab4GNb2(GNb4)Ma3(Ab4GNb2(NNa3Ab4GNb6)Ma6)Mb4GNb4(Fa6)GN;Asn	b4GalT	B4galt1 or B4galt2 or B4galt3 or B4galt4 or B4galt5 or B4galt6 or B4galt7
R308	Ab4GNb2(GNb4)Ma3(GNb2(NNa3Ab4GNb6)Ma6)Mb4GNb4(Fa6)GN;Asn	NNa3Ab4GNb2(GNb4)Ma3(GNb2(NNa3Ab4GNb6)Ma6)Mb4GNb4(Fa6)GN;Asn	a3SiaT	St3gal3 or St3gal4 or St3gal6
R309	GNb2(Ab4GNb4)Ma3(Ab4GNb2(Ab4GNb6)Ma6)Mb4GNb4(Fa6)GN;Asn	Ab4GNb2(Ab4GNb4)Ma3(Ab4GNb2(Ab4GNb6)Ma6)Mb4GNb4(Fa6)GN;Asn	b4GalT	B4galt1 or B4galt2 or B4galt3 or B4galt4 or B4galt5 or B4galt6 or B4galt7
R310	GNb2(Ab4GNb4)Ma3(Ab4GNb2(Ab4GNb6)Ma6)Mb4GNb4(Fa6)GN;Asn	GNb2(NNa3Ab4GNb4)Ma3(Ab4GNb2(Ab4GNb6)Ma6)Mb4GNb4(Fa6)GN;Asn	a3SiaT	St3gal3 or St3gal4 or St3gal6
R311	GNb2(Ab4GNb4)Ma3(Ab4GNb2(Ab4GNb6)Ma6)Mb4GNb4(Fa6)GN;Asn	GNb2(Ab4GNb4)Ma3(NNa3Ab4GNb2(Ab4GNb6)Ma6)Mb4GNb4(Fa6)GN;Asn	a3SiaT	St3gal3 or St3gal4 or St3gal6
R312	GNb2(Ab4GNb4)Ma3(Ab4GNb2(Ab4GNb6)Ma6)Mb4GNb4(Fa6)GN;Asn	GNb2(Ab4GNb4)Ma3(Ab4GNb2(NNa3Ab4GNb6)Ma6)Mb4GNb4(Fa6)GN;Asn	a3SiaT	St3gal3 or St3gal4 or St3gal6
R313	GNb2(NNa3Ab4GNb4)Ma3(Ab4GNb2(GNb6)Ma6)Mb4GNb4(Fa6)GN;Asn	Ab4GNb2(NNa3Ab4GNb4)Ma3(Ab4GNb2(GNb6)Ma6)Mb4GNb4(Fa6)GN;Asn	b4GalT	B4galt1 or B4galt2 or B4galt3 or B4galt4 or B4galt5 or B4galt6 or B4galt7
R314	GNb2(NNa3Ab4GNb4)Ma3(Ab4GNb2(GNb6)Ma6)Mb4GNb4(Fa6)GN;Asn	GNb2(NNa3Ab4GNb4)Ma3(Ab4GNb2(Ab4GNb6)Ma6)Mb4GNb4(Fa6)GN;Asn	b4GalT	B4galt1 or B4galt2 or B4galt3 or B4galt4 or B4galt5 or B4galt6 or B4galt7
R315	GNb2(NNa3Ab4GNb4)Ma3(Ab4GNb2(GNb6)Ma6)Mb4GNb4(Fa6)GN;Asn	GNb2(NNa3Ab4GNb4)Ma3(NNa3Ab4GNb2(GNb6)Ma6)Mb4GNb4(Fa6)GN;Asn	a3SiaT	St3gal3 or St3gal4 or St3gal6
R316	GNb2(Ab4GNb4)Ma3(NNa3Ab4GNb2(GNb6)Ma6)Mb4GNb4(Fa6)GN;Asn	Ab4GNb2(Ab4GNb4)Ma3(NNa3Ab4GNb2(GNb6)Ma6)Mb4GNb4(Fa6)GN;Asn	b4GalT	B4galt1 or B4galt2 or B4galt3 or B4galt4 or B4galt5 or B4galt6 or B4galt7
R317	GNb2(Ab4GNb4)Ma3(NNa3Ab4GNb2(GNb6)Ma6)Mb4GNb4(Fa6)GN;Asn	GNb2(Ab4GNb4)Ma3(NNa3Ab4GNb2(Ab4GNb6)Ma6)Mb4GNb4(Fa6)GN;Asn	b4GalT	B4galt1 or B4galt2 or B4galt3 or B4galt4 or B4galt5 or B4galt6 or B4galt7
R318	GNb2(Ab4GNb4)Ma3(NNa3Ab4GNb2(GNb6)Ma6)Mb4GNb4(Fa6)GN;Asn	GNb2(NNa3Ab4GNb4)Ma3(NNa3Ab4GNb2(GNb6)Ma6)Mb4GNb4(Fa6)GN;Asn	a3SiaT	St3gal3 or St3gal4 or St3gal6
R319	GNb2(NNa3Ab4GNb4)Ma3(GNb2(Ab4GNb6)Ma6)Mb4GNb4(Fa6)GN;Asn	Ab4GNb2(NNa3Ab4GNb4)Ma3(GNb2(Ab4GNb6)Ma6)Mb4GNb4(Fa6)GN;Asn	b4GalT	B4galt1 or B4galt2 or B4galt3 or B4galt4 or B4galt5 or B4galt6 or B4galt7
R320	GNb2(NNa3Ab4GNb4)Ma3(GNb2(Ab4GNb6)Ma6)Mb4GNb4(Fa6)GN;Asn	GNb2(NNa3Ab4GNb4)Ma3(Ab4GNb2(Ab4GNb6)Ma6)Mb4GNb4(Fa6)GN;Asn	b4GalT	B4galt1 or B4galt2 or B4galt3 or B4galt4 or B4galt5 or B4galt6 or B4galt7
R321	GNb2(NNa3Ab4GNb4)Ma3(GNb2(Ab4GNb6)Ma6)Mb4GNb4(Fa6)GN;Asn	GNb2(NNa3Ab4GNb4)Ma3(GNb2(NNa3Ab4GNb6)Ma6)Mb4GNb4(Fa6)GN;Asn	a3SiaT	St3gal3 or St3gal4 or St3gal6
R322	GNb2(Ab4GNb4)Ma3(GNb2(NNa3Ab4GNb6)Ma6)Mb4GNb4(Fa6)GN;Asn	Ab4GNb2(Ab4GNb4)Ma3(GNb2(NNa3Ab4GNb6)Ma6)Mb4GNb4(Fa6)GN;Asn	b4GalT	B4galt1 or B4galt2 or B4galt3 or B4galt4 or B4galt5 or B4galt6 or B4galt7
R323	GNb2(Ab4GNb4)Ma3(GNb2(NNa3Ab4GNb6)Ma6)Mb4GNb4(Fa6)GN;Asn	GNb2(Ab4GNb4)Ma3(Ab4GNb2(NNa3Ab4GNb6)Ma6)Mb4GNb4(Fa6)GN;Asn	b4GalT	B4galt1 or B4galt2 or B4galt3 or B4galt4 or B4galt5 or B4galt6 or B4galt7
R324	GNb2(Ab4GNb4)Ma3(GNb2(NNa3Ab4GNb6)Ma6)Mb4GNb4(Fa6)GN;Asn	GNb2(NNa3Ab4GNb4)Ma3(GNb2(NNa3Ab4GNb6)Ma6)Mb4GNb4(Fa6)GN;Asn	a3SiaT	St3gal3 or St3gal4 or St3gal6
R325	GNb2(GNb4)Ma3(NNa3Ab4GNb2(Ab4GNb6)Ma6)Mb4GNb4(Fa6)GN;Asn	Ab4GNb2(GNb4)Ma3(NNa3Ab4GNb2(Ab4GNb6)Ma6)Mb4GNb4(Fa6)GN;Asn	b4GalT	B4galt1 or B4galt2 or B4galt3 or B4galt4 or B4galt5 or B4galt6 or B4galt7
R326	GNb2(GNb4)Ma3(NNa3Ab4GNb2(Ab4GNb6)Ma6)Mb4GNb4(Fa6)GN;Asn	GNb2(Ab4GNb4)Ma3(NNa3Ab4GNb2(Ab4GNb6)Ma6)Mb4GNb4(Fa6)GN;Asn	b4GalT	B4galt1 or B4galt2 or B4galt3 or B4galt4 or B4galt5 or B4galt6 or B4galt7
R327	GNb2(GNb4)Ma3(NNa3Ab4GNb2(Ab4GNb6)Ma6)Mb4GNb4(Fa6)GN;Asn	GNb2(GNb4)Ma3(NNa3Ab4GNb2(NNa3Ab4GNb6)Ma6)Mb4GNb4(Fa6)GN;Asn	a3SiaT	St3gal3 or St3gal4 or St3gal6
R328	GNb2(GNb4)Ma3(Ab4GNb2(NNa3Ab4GNb6)Ma6)Mb4GNb4(Fa6)GN;Asn	Ab4GNb2(GNb4)Ma3(Ab4GNb2(NNa3Ab4GNb6)Ma6)Mb4GNb4(Fa6)GN;Asn	b4GalT	B4galt1 or B4galt2 or B4galt3 or B4galt4 or B4galt5 or B4galt6 or B4galt7
R329	GNb2(GNb4)Ma3(Ab4GNb2(NNa3Ab4GNb6)Ma6)Mb4GNb4(Fa6)GN;Asn	GNb2(Ab4GNb4)Ma3(Ab4GNb2(NNa3Ab4GNb6)Ma6)Mb4GNb4(Fa6)GN;Asn	b4GalT	B4galt1 or B4galt2 or B4galt3 or B4galt4 or B4galt5 or B4galt6 or B4galt7
R330	GNb2(GNb4)Ma3(Ab4GNb2(NNa3Ab4GNb6)Ma6)Mb4GNb4(Fa6)GN;Asn	GNb2(GNb4)Ma3(NNa3Ab4GNb2(NNa3Ab4GNb6)Ma6)Mb4GNb4(Fa6)GN;Asn	a3SiaT	St3gal3 or St3gal4 or St3gal6
R331	NNa3Ab4GNb2(NNa3Ab4GNb4)Ma3(Ab4GNb2Ma6)Mb4GNb4GN;Asn	NNa3Ab4GNb2(NNa3Ab4GNb4)Ma3(NNa3Ab4GNb2Ma6)Mb4GNb4GN;Asn	a3SiaT	St3gal3 or St3gal4 or St3gal6
R332	NNa3Ab4GNb2(Ab4GNb4)Ma3(NNa3Ab4GNb2Ma6)Mb4GNb4GN;Asn	NNa3Ab4GNb2(NNa3Ab4GNb4)Ma3(NNa3Ab4GNb2Ma6)Mb4GNb4GN;Asn	a3SiaT	St3gal3 or St3gal4 or St3gal6
R333	Ab4GNb2(NNa3Ab4GNb4)Ma3(NNa3Ab4GNb2Ma6)Mb4GNb4GN;Asn	NNa3Ab4GNb2(NNa3Ab4GNb4)Ma3(NNa3Ab4GNb2Ma6)Mb4GNb4GN;Asn	a3SiaT	St3gal3 or St3gal4 or St3gal6
R334	Ab4GNb3Ab4GNb2(Ab4GNb4)Ma3(GNb2Ma6)Mb4GNb4(Fa6)GN;Asn	Ab4GNb3Ab4GNb2(Ab4GNb4)Ma3(Ab4GNb2Ma6)Mb4GNb4(Fa6)GN;Asn	b4GalT	B4galt1 or B4galt2 or B4galt3 or B4galt4 or B4galt5 or B4galt6 or B4galt7
R335	NNa3Ab4GNb2(Ab4GNb4)Ma3(Ab4GNb2Ma6)Mb4GNb4(Fa6)GN;Asn	NNa3Ab4GNb2(NNa3Ab4GNb4)Ma3(Ab4GNb2Ma6)Mb4GNb4(Fa6)GN;Asn	a3SiaT	St3gal3 or St3gal4 or St3gal6
R336	NNa3Ab4GNb2(Ab4GNb4)Ma3(Ab4GNb2Ma6)Mb4GNb4(Fa6)GN;Asn	NNa3Ab4GNb2(Ab4GNb4)Ma3(NNa3Ab4GNb2Ma6)Mb4GNb4(Fa6)GN;Asn	a3SiaT	St3gal3 or St3gal4 or St3gal6
R337	Ab4GNb2(NNa3Ab4GNb4)Ma3(Ab4GNb2Ma6)Mb4GNb4(Fa6)GN;Asn	NNa3Ab4GNb2(NNa3Ab4GNb4)Ma3(Ab4GNb2Ma6)Mb4GNb4(Fa6)GN;Asn	a3SiaT	St3gal3 or St3gal4 or St3gal6
R338	Ab4GNb2(NNa3Ab4GNb4)Ma3(Ab4GNb2Ma6)Mb4GNb4(Fa6)GN;Asn	Ab4GNb2(NNa3Ab4GNb4)Ma3(NNa3Ab4GNb2Ma6)Mb4GNb4(Fa6)GN;Asn	a3SiaT	St3gal3 or St3gal4 or St3gal6
R339	Ab4GNb2(Ab4GNb4)Ma3(NNa3Ab4GNb2Ma6)Mb4GNb4(Fa6)GN;Asn	NNa3Ab4GNb2(Ab4GNb4)Ma3(NNa3Ab4GNb2Ma6)Mb4GNb4(Fa6)GN;Asn	a3SiaT	St3gal3 or St3gal4 or St3gal6
R340	Ab4GNb2(Ab4GNb4)Ma3(NNa3Ab4GNb2Ma6)Mb4GNb4(Fa6)GN;Asn	Ab4GNb2(NNa3Ab4GNb4)Ma3(NNa3Ab4GNb2Ma6)Mb4GNb4(Fa6)GN;Asn	a3SiaT	St3gal3 or St3gal4 or St3gal6
R341	NNa3Ab4GNb2(NNa3Ab4GNb4)Ma3(GNb2Ma6)Mb4GNb4(Fa6)GN;Asn	NNa3Ab4GNb2(NNa3Ab4GNb4)Ma3(GNb2(GNb6)Ma6)Mb4GNb4(Fa6)GN;Asn	GnTV	Mgat5
R342	NNa3Ab4GNb2(NNa3Ab4GNb4)Ma3(GNb2Ma6)Mb4GNb4(Fa6)GN;Asn	NNa3Ab4GNb2(NNa3Ab4GNb4)Ma3(Ab4GNb2Ma6)Mb4GNb4(Fa6)GN;Asn	b4GalT	B4galt1 or B4galt2 or B4galt3 or B4galt4 or B4galt5 or B4galt6 or B4galt7
R343	NNa3Ab4GNb2(GNb4)Ma3(NNa3Ab4GNb2Ma6)Mb4GNb4(Fa6)GN;Asn	NNa3Ab4GNb2(Ab4GNb4)Ma3(NNa3Ab4GNb2Ma6)Mb4GNb4(Fa6)GN;Asn	b4GalT	B4galt1 or B4galt2 or B4galt3 or B4galt4 or B4galt5 or B4galt6 or B4galt7
R344	GNb2(NNa3Ab4GNb4)Ma3(NNa3Ab4GNb2Ma6)Mb4GNb4(Fa6)GN;Asn	Ab4GNb2(NNa3Ab4GNb4)Ma3(NNa3Ab4GNb2Ma6)Mb4GNb4(Fa6)GN;Asn	b4GalT	B4galt1 or B4galt2 or B4galt3 or B4galt4 or B4galt5 or B4galt6 or B4galt7
R345	Ab4GNb2Ma3(Ab4GNb2(GNb3Ab4GNb6)Ma6)Mb4GNb4(Fa6)GN;Asn	Ab4GNb2Ma3(Ab4GNb2(Ab4GNb3Ab4GNb6)Ma6)Mb4GNb4(Fa6)GN;Asn	b4GalT	B4galt1 or B4galt2 or B4galt3 or B4galt4 or B4galt5 or B4galt6 or B4galt7
R346	NNa3Ab4GNb2Ma3(Ab4GNb2(Ab4GNb6)Ma6)Mb4GNb4(Fa6)GN;Asn	NNa3Ab4GNb2Ma3(NNa3Ab4GNb2(Ab4GNb6)Ma6)Mb4GNb4(Fa6)GN;Asn	a3SiaT	St3gal3 or St3gal4 or St3gal6
R347	NNa3Ab4GNb2Ma3(Ab4GNb2(Ab4GNb6)Ma6)Mb4GNb4(Fa6)GN;Asn	NNa3Ab4GNb2Ma3(Ab4GNb2(NNa3Ab4GNb6)Ma6)Mb4GNb4(Fa6)GN;Asn	a3SiaT	St3gal3 or St3gal4 or St3gal6
R348	Ab4GNb2Ma3(NNa3Ab4GNb2(Ab4GNb6)Ma6)Mb4GNb4(Fa6)GN;Asn	NNa3Ab4GNb2Ma3(NNa3Ab4GNb2(Ab4GNb6)Ma6)Mb4GNb4(Fa6)GN;Asn	a3SiaT	St3gal3 or St3gal4 or St3gal6
R349	Ab4GNb2Ma3(NNa3Ab4GNb2(Ab4GNb6)Ma6)Mb4GNb4(Fa6)GN;Asn	Ab4GNb2Ma3(NNa3Ab4GNb2(NNa3Ab4GNb6)Ma6)Mb4GNb4(Fa6)GN;Asn	a3SiaT	St3gal3 or St3gal4 or St3gal6
R350	Ab4GNb2Ma3(Ab4GNb2(NNa3Ab4GNb6)Ma6)Mb4GNb4(Fa6)GN;Asn	NNa3Ab4GNb2Ma3(Ab4GNb2(NNa3Ab4GNb6)Ma6)Mb4GNb4(Fa6)GN;Asn	a3SiaT	St3gal3 or St3gal4 or St3gal6
R351	Ab4GNb2Ma3(Ab4GNb2(NNa3Ab4GNb6)Ma6)Mb4GNb4(Fa6)GN;Asn	Ab4GNb2Ma3(NNa3Ab4GNb2(NNa3Ab4GNb6)Ma6)Mb4GNb4(Fa6)GN;Asn	a3SiaT	St3gal3 or St3gal4 or St3gal6
R352	NNa3Ab4GNb2Ma3(NNa3Ab4GNb2(GNb6)Ma6)Mb4GNb4(Fa6)GN;Asn	NNa3Ab4GNb2Ma3(NNa3Ab4GNb2(Ab4GNb6)Ma6)Mb4GNb4(Fa6)GN;Asn	b4GalT	B4galt1 or B4galt2 or B4galt3 or B4galt4 or B4galt5 or B4galt6 or B4galt7
R353	NNa3Ab4GNb2Ma3(GNb2(NNa3Ab4GNb6)Ma6)Mb4GNb4(Fa6)GN;Asn	NNa3Ab4GNb2Ma3(Ab4GNb2(NNa3Ab4GNb6)Ma6)Mb4GNb4(Fa6)GN;Asn	b4GalT	B4galt1 or B4galt2 or B4galt3 or B4galt4 or B4galt5 or B4galt6 or B4galt7
R354	GNb2Ma3(NNa3Ab4GNb2(NNa3Ab4GNb6)Ma6)Mb4GNb4(Fa6)GN;Asn	GNb2(GNb4)Ma3(NNa3Ab4GNb2(NNa3Ab4GNb6)Ma6)Mb4GNb4(Fa6)GN;Asn	GnTIV	Mgat4A or Mgat4B
R355	GNb2Ma3(NNa3Ab4GNb2(NNa3Ab4GNb6)Ma6)Mb4GNb4(Fa6)GN;Asn	Ab4GNb2Ma3(NNa3Ab4GNb2(NNa3Ab4GNb6)Ma6)Mb4GNb4(Fa6)GN;Asn	b4GalT	B4galt1 or B4galt2 or B4galt3 or B4galt4 or B4galt5 or B4galt6 or B4galt7
R356	Ab4GNb3Ab4GNb2Ma3(GNb3Ab4GNb2Ma6)Mb4GNb4(Fa6)GN;Asn	Ab4GNb3Ab4GNb2Ma3(Ab4GNb3Ab4GNb2Ma6)Mb4GNb4(Fa6)GN;Asn	b4GalT	B4galt1 or B4galt2 or B4galt3 or B4galt4 or B4galt5 or B4galt6 or B4galt7
R357	NNa3Ab4GNb3Ab4GNb2Ma3(Ab4GNb2Ma6)Mb4GNb4(Fa6)GN;Asn	NNa3Ab4GNb3Ab4GNb2Ma3(NNa3Ab4GNb2Ma6)Mb4GNb4(Fa6)GN;Asn	a3SiaT	St3gal3 or St3gal4 or St3gal6
R358	Ab4GNb3Ab4GNb2Ma3(NNa3Ab4GNb2Ma6)Mb4GNb4(Fa6)GN;Asn	NNa3Ab4GNb3Ab4GNb2Ma3(NNa3Ab4GNb2Ma6)Mb4GNb4(Fa6)GN;Asn	a3SiaT	St3gal3 or St3gal4 or St3gal6
R359	NNa3Ab4GNb2Ma3(Ab4GNb3Ab4GNb2Ma6)Mb4GNb4(Fa6)GN;Asn	NNa3Ab4GNb2Ma3(NNa3Ab4GNb3Ab4GNb2Ma6)Mb4GNb4(Fa6)GN;Asn	a3SiaT	St3gal3 or St3gal4 or St3gal6
R360	Ab4GNb2Ma3(NNa3Ab4GNb3Ab4GNb2Ma6)Mb4GNb4(Fa6)GN;Asn	NNa3Ab4GNb2Ma3(NNa3Ab4GNb3Ab4GNb2Ma6)Mb4GNb4(Fa6)GN;Asn	a3SiaT	St3gal3 or St3gal4 or St3gal6
R361	Ab4GNb3Ab4GNb2(Ab4GNb4)Ma3(Ab4GNb2(GNb6)Ma6)Mb4GNb4GN;Asn	Ab4GNb3Ab4GNb2(Ab4GNb4)Ma3(Ab4GNb2(Ab4GNb6)Ma6)Mb4GNb4GN;Asn	b4GalT	B4galt1 or B4galt2 or B4galt3 or B4galt4 or B4galt5 or B4galt6 or B4galt7
R362	Ab4GNb2(Ab4GNb4)Ma3(Ab4GNb2(GNb3Ab4GNb6)Ma6)Mb4GNb4GN;Asn	Ab4GNb2(Ab4GNb4)Ma3(Ab4GNb2(Ab4GNb3Ab4GNb6)Ma6)Mb4GNb4GN;Asn	b4GalT	B4galt1 or B4galt2 or B4galt3 or B4galt4 or B4galt5 or B4galt6 or B4galt7
R363	NNa3Ab4GNb2(Ab4GNb4)Ma3(Ab4GNb2(Ab4GNb6)Ma6)Mb4GNb4GN;Asn	NNa3Ab4GNb2(NNa3Ab4GNb4)Ma3(Ab4GNb2(Ab4GNb6)Ma6)Mb4GNb4GN;Asn	a3SiaT	St3gal3 or St3gal4 or St3gal6
R364	NNa3Ab4GNb2(Ab4GNb4)Ma3(Ab4GNb2(Ab4GNb6)Ma6)Mb4GNb4GN;Asn	NNa3Ab4GNb2(Ab4GNb4)Ma3(NNa3Ab4GNb2(Ab4GNb6)Ma6)Mb4GNb4GN;Asn	a3SiaT	St3gal3 or St3gal4 or St3gal6
R365	NNa3Ab4GNb2(Ab4GNb4)Ma3(Ab4GNb2(Ab4GNb6)Ma6)Mb4GNb4GN;Asn	NNa3Ab4GNb2(Ab4GNb4)Ma3(Ab4GNb2(NNa3Ab4GNb6)Ma6)Mb4GNb4GN;Asn	a3SiaT	St3gal3 or St3gal4 or St3gal6
R366	Ab4GNb2(NNa3Ab4GNb4)Ma3(Ab4GNb2(Ab4GNb6)Ma6)Mb4GNb4GN;Asn	NNa3Ab4GNb2(NNa3Ab4GNb4)Ma3(Ab4GNb2(Ab4GNb6)Ma6)Mb4GNb4GN;Asn	a3SiaT	St3gal3 or St3gal4 or St3gal6
R367	Ab4GNb2(NNa3Ab4GNb4)Ma3(Ab4GNb2(Ab4GNb6)Ma6)Mb4GNb4GN;Asn	Ab4GNb2(NNa3Ab4GNb4)Ma3(NNa3Ab4GNb2(Ab4GNb6)Ma6)Mb4GNb4GN;Asn	a3SiaT	St3gal3 or St3gal4 or St3gal6
R368	Ab4GNb2(NNa3Ab4GNb4)Ma3(Ab4GNb2(Ab4GNb6)Ma6)Mb4GNb4GN;Asn	Ab4GNb2(NNa3Ab4GNb4)Ma3(Ab4GNb2(NNa3Ab4GNb6)Ma6)Mb4GNb4GN;Asn	a3SiaT	St3gal3 or St3gal4 or St3gal6
R369	Ab4GNb2(Ab4GNb4)Ma3(NNa3Ab4GNb2(Ab4GNb6)Ma6)Mb4GNb4GN;Asn	NNa3Ab4GNb2(Ab4GNb4)Ma3(NNa3Ab4GNb2(Ab4GNb6)Ma6)Mb4GNb4GN;Asn	a3SiaT	St3gal3 or St3gal4 or St3gal6
R370	Ab4GNb2(Ab4GNb4)Ma3(NNa3Ab4GNb2(Ab4GNb6)Ma6)Mb4GNb4GN;Asn	Ab4GNb2(NNa3Ab4GNb4)Ma3(NNa3Ab4GNb2(Ab4GNb6)Ma6)Mb4GNb4GN;Asn	a3SiaT	St3gal3 or St3gal4 or St3gal6
R371	Ab4GNb2(Ab4GNb4)Ma3(NNa3Ab4GNb2(Ab4GNb6)Ma6)Mb4GNb4GN;Asn	Ab4GNb2(Ab4GNb4)Ma3(NNa3Ab4GNb2(NNa3Ab4GNb6)Ma6)Mb4GNb4GN;Asn	a3SiaT	St3gal3 or St3gal4 or St3gal6
R372	Ab4GNb2(Ab4GNb4)Ma3(Ab4GNb2(NNa3Ab4GNb6)Ma6)Mb4GNb4GN;Asn	NNa3Ab4GNb2(Ab4GNb4)Ma3(Ab4GNb2(NNa3Ab4GNb6)Ma6)Mb4GNb4GN;Asn	a3SiaT	St3gal3 or St3gal4 or St3gal6
R373	Ab4GNb2(Ab4GNb4)Ma3(Ab4GNb2(NNa3Ab4GNb6)Ma6)Mb4GNb4GN;Asn	Ab4GNb2(NNa3Ab4GNb4)Ma3(Ab4GNb2(NNa3Ab4GNb6)Ma6)Mb4GNb4GN;Asn	a3SiaT	St3gal3 or St3gal4 or St3gal6
R374	Ab4GNb2(Ab4GNb4)Ma3(Ab4GNb2(NNa3Ab4GNb6)Ma6)Mb4GNb4GN;Asn	Ab4GNb2(Ab4GNb4)Ma3(NNa3Ab4GNb2(NNa3Ab4GNb6)Ma6)Mb4GNb4GN;Asn	a3SiaT	St3gal3 or St3gal4 or St3gal6
R375	Ab4GNb3Ab4GNb2(Ab4GNb4)Ma3(GNb2(GNb6)Ma6)Mb4GNb4(Fa6)GN;Asn	Ab4GNb3Ab4GNb2(Ab4GNb4)Ma3(Ab4GNb2(GNb6)Ma6)Mb4GNb4(Fa6)GN;Asn	b4GalT	B4galt1 or B4galt2 or B4galt3 or B4galt4 or B4galt5 or B4galt6 or B4galt7
R376	Ab4GNb2(Ab4GNb4)Ma3(GNb3Ab4GNb2(GNb6)Ma6)Mb4GNb4(Fa6)GN;Asn	Ab4GNb2(Ab4GNb4)Ma3(Ab4GNb3Ab4GNb2(GNb6)Ma6)Mb4GNb4(Fa6)GN;Asn	b4GalT	B4galt1 or B4galt2 or B4galt3 or B4galt4 or B4galt5 or B4galt6 or B4galt7
R377	Ab4GNb2(Ab4GNb4)Ma3(Ab4GNb2(Ab4GNb6)Ma6)Mb4GNb4(Fa6)GN;Asn	Ab4GNb2(Ab4GNb4)Ma3(Ab4GNb2(GNb3Ab4GNb6)Ma6)Mb4GNb4(Fa6)GN;Asn	iGnT	B3gnt2
R378	Ab4GNb2(Ab4GNb4)Ma3(Ab4GNb2(Ab4GNb6)Ma6)Mb4GNb4(Fa6)GN;Asn	NNa3Ab4GNb2(Ab4GNb4)Ma3(Ab4GNb2(Ab4GNb6)Ma6)Mb4GNb4(Fa6)GN;Asn	a3SiaT	St3gal3 or St3gal4 or St3gal6
R379	Ab4GNb2(Ab4GNb4)Ma3(Ab4GNb2(Ab4GNb6)Ma6)Mb4GNb4(Fa6)GN;Asn	Ab4GNb2(NNa3Ab4GNb4)Ma3(Ab4GNb2(Ab4GNb6)Ma6)Mb4GNb4(Fa6)GN;Asn	a3SiaT	St3gal3 or St3gal4 or St3gal6
R380	Ab4GNb2(Ab4GNb4)Ma3(Ab4GNb2(Ab4GNb6)Ma6)Mb4GNb4(Fa6)GN;Asn	Ab4GNb2(Ab4GNb4)Ma3(NNa3Ab4GNb2(Ab4GNb6)Ma6)Mb4GNb4(Fa6)GN;Asn	a3SiaT	St3gal3 or St3gal4 or St3gal6
R381	Ab4GNb2(Ab4GNb4)Ma3(Ab4GNb2(Ab4GNb6)Ma6)Mb4GNb4(Fa6)GN;Asn	Ab4GNb2(Ab4GNb4)Ma3(Ab4GNb2(NNa3Ab4GNb6)Ma6)Mb4GNb4(Fa6)GN;Asn	a3SiaT	St3gal3 or St3gal4 or St3gal6
R382	NNa3Ab4GNb2(Ab4GNb4)Ma3(Ab4GNb2(GNb6)Ma6)Mb4GNb4(Fa6)GN;Asn	NNa3Ab4GNb2(Ab4GNb4)Ma3(Ab4GNb2(Ab4GNb6)Ma6)Mb4GNb4(Fa6)GN;Asn	b4GalT	B4galt1 or B4galt2 or B4galt3 or B4galt4 or B4galt5 or B4galt6 or B4galt7
R383	NNa3Ab4GNb2(Ab4GNb4)Ma3(Ab4GNb2(GNb6)Ma6)Mb4GNb4(Fa6)GN;Asn	NNa3Ab4GNb2(NNa3Ab4GNb4)Ma3(Ab4GNb2(GNb6)Ma6)Mb4GNb4(Fa6)GN;Asn	a3SiaT	St3gal3 or St3gal4 or St3gal6
R384	NNa3Ab4GNb2(Ab4GNb4)Ma3(Ab4GNb2(GNb6)Ma6)Mb4GNb4(Fa6)GN;Asn	NNa3Ab4GNb2(Ab4GNb4)Ma3(NNa3Ab4GNb2(GNb6)Ma6)Mb4GNb4(Fa6)GN;Asn	a3SiaT	St3gal3 or St3gal4 or St3gal6
R385	Ab4GNb2(NNa3Ab4GNb4)Ma3(Ab4GNb2(GNb6)Ma6)Mb4GNb4(Fa6)GN;Asn	Ab4GNb2(NNa3Ab4GNb4)Ma3(Ab4GNb2(Ab4GNb6)Ma6)Mb4GNb4(Fa6)GN;Asn	b4GalT	B4galt1 or B4galt2 or B4galt3 or B4galt4 or B4galt5 or B4galt6 or B4galt7
R386	Ab4GNb2(NNa3Ab4GNb4)Ma3(Ab4GNb2(GNb6)Ma6)Mb4GNb4(Fa6)GN;Asn	NNa3Ab4GNb2(NNa3Ab4GNb4)Ma3(Ab4GNb2(GNb6)Ma6)Mb4GNb4(Fa6)GN;Asn	a3SiaT	St3gal3 or St3gal4 or St3gal6
R387	Ab4GNb2(NNa3Ab4GNb4)Ma3(Ab4GNb2(GNb6)Ma6)Mb4GNb4(Fa6)GN;Asn	Ab4GNb2(NNa3Ab4GNb4)Ma3(NNa3Ab4GNb2(GNb6)Ma6)Mb4GNb4(Fa6)GN;Asn	a3SiaT	St3gal3 or St3gal4 or St3gal6
R388	Ab4GNb2(Ab4GNb4)Ma3(NNa3Ab4GNb2(GNb6)Ma6)Mb4GNb4(Fa6)GN;Asn	Ab4GNb2(Ab4GNb4)Ma3(NNa3Ab4GNb2(Ab4GNb6)Ma6)Mb4GNb4(Fa6)GN;Asn	b4GalT	B4galt1 or B4galt2 or B4galt3 or B4galt4 or B4galt5 or B4galt6 or B4galt7
R389	Ab4GNb2(Ab4GNb4)Ma3(NNa3Ab4GNb2(GNb6)Ma6)Mb4GNb4(Fa6)GN;Asn	NNa3Ab4GNb2(Ab4GNb4)Ma3(NNa3Ab4GNb2(GNb6)Ma6)Mb4GNb4(Fa6)GN;Asn	a3SiaT	St3gal3 or St3gal4 or St3gal6
R390	Ab4GNb2(Ab4GNb4)Ma3(NNa3Ab4GNb2(GNb6)Ma6)Mb4GNb4(Fa6)GN;Asn	Ab4GNb2(NNa3Ab4GNb4)Ma3(NNa3Ab4GNb2(GNb6)Ma6)Mb4GNb4(Fa6)GN;Asn	a3SiaT	St3gal3 or St3gal4 or St3gal6
R391	NNa3Ab4GNb2(Ab4GNb4)Ma3(GNb2(Ab4GNb6)Ma6)Mb4GNb4(Fa6)GN;Asn	NNa3Ab4GNb2(Ab4GNb4)Ma3(Ab4GNb2(Ab4GNb6)Ma6)Mb4GNb4(Fa6)GN;Asn	b4GalT	B4galt1 or B4galt2 or B4galt3 or B4galt4 or B4galt5 or B4galt6 or B4galt7
R392	NNa3Ab4GNb2(Ab4GNb4)Ma3(GNb2(Ab4GNb6)Ma6)Mb4GNb4(Fa6)GN;Asn	NNa3Ab4GNb2(NNa3Ab4GNb4)Ma3(GNb2(Ab4GNb6)Ma6)Mb4GNb4(Fa6)GN;Asn	a3SiaT	St3gal3 or St3gal4 or St3gal6
R393	NNa3Ab4GNb2(Ab4GNb4)Ma3(GNb2(Ab4GNb6)Ma6)Mb4GNb4(Fa6)GN;Asn	NNa3Ab4GNb2(Ab4GNb4)Ma3(GNb2(NNa3Ab4GNb6)Ma6)Mb4GNb4(Fa6)GN;Asn	a3SiaT	St3gal3 or St3gal4 or St3gal6
R394	Ab4GNb2(NNa3Ab4GNb4)Ma3(GNb2(Ab4GNb6)Ma6)Mb4GNb4(Fa6)GN;Asn	Ab4GNb2(NNa3Ab4GNb4)Ma3(Ab4GNb2(Ab4GNb6)Ma6)Mb4GNb4(Fa6)GN;Asn	b4GalT	B4galt1 or B4galt2 or B4galt3 or B4galt4 or B4galt5 or B4galt6 or B4galt7
R395	Ab4GNb2(NNa3Ab4GNb4)Ma3(GNb2(Ab4GNb6)Ma6)Mb4GNb4(Fa6)GN;Asn	NNa3Ab4GNb2(NNa3Ab4GNb4)Ma3(GNb2(Ab4GNb6)Ma6)Mb4GNb4(Fa6)GN;Asn	a3SiaT	St3gal3 or St3gal4 or St3gal6
R396	Ab4GNb2(NNa3Ab4GNb4)Ma3(GNb2(Ab4GNb6)Ma6)Mb4GNb4(Fa6)GN;Asn	Ab4GNb2(NNa3Ab4GNb4)Ma3(GNb2(NNa3Ab4GNb6)Ma6)Mb4GNb4(Fa6)GN;Asn	a3SiaT	St3gal3 or St3gal4 or St3gal6
R397	Ab4GNb2(Ab4GNb4)Ma3(GNb2(NNa3Ab4GNb6)Ma6)Mb4GNb4(Fa6)GN;Asn	Ab4GNb2(Ab4GNb4)Ma3(Ab4GNb2(NNa3Ab4GNb6)Ma6)Mb4GNb4(Fa6)GN;Asn	b4GalT	B4galt1 or B4galt2 or B4galt3 or B4galt4 or B4galt5 or B4galt6 or B4galt7
R398	Ab4GNb2(Ab4GNb4)Ma3(GNb2(NNa3Ab4GNb6)Ma6)Mb4GNb4(Fa6)GN;Asn	NNa3Ab4GNb2(Ab4GNb4)Ma3(GNb2(NNa3Ab4GNb6)Ma6)Mb4GNb4(Fa6)GN;Asn	a3SiaT	St3gal3 or St3gal4 or St3gal6
R399	Ab4GNb2(Ab4GNb4)Ma3(GNb2(NNa3Ab4GNb6)Ma6)Mb4GNb4(Fa6)GN;Asn	Ab4GNb2(NNa3Ab4GNb4)Ma3(GNb2(NNa3Ab4GNb6)Ma6)Mb4GNb4(Fa6)GN;Asn	a3SiaT	St3gal3 or St3gal4 or St3gal6
R400	NNa3Ab4GNb2(NNa3Ab4GNb4)Ma3(GNb2(GNb6)Ma6)Mb4GNb4(Fa6)GN;Asn	NNa3Ab4GNb2(NNa3Ab4GNb4)Ma3(Ab4GNb2(GNb6)Ma6)Mb4GNb4(Fa6)GN;Asn	b4GalT	B4galt1 or B4galt2 or B4galt3 or B4galt4 or B4galt5 or B4galt6 or B4galt7
R401	NNa3Ab4GNb2(NNa3Ab4GNb4)Ma3(GNb2(GNb6)Ma6)Mb4GNb4(Fa6)GN;Asn	NNa3Ab4GNb2(NNa3Ab4GNb4)Ma3(GNb2(Ab4GNb6)Ma6)Mb4GNb4(Fa6)GN;Asn	b4GalT	B4galt1 or B4galt2 or B4galt3 or B4galt4 or B4galt5 or B4galt6 or B4galt7
R402	NNa3Ab4GNb2(GNb4)Ma3(Ab4GNb2(Ab4GNb6)Ma6)Mb4GNb4(Fa6)GN;Asn	NNa3Ab4GNb2(Ab4GNb4)Ma3(Ab4GNb2(Ab4GNb6)Ma6)Mb4GNb4(Fa6)GN;Asn	b4GalT	B4galt1 or B4galt2 or B4galt3 or B4galt4 or B4galt5 or B4galt6 or B4galt7
R403	NNa3Ab4GNb2(GNb4)Ma3(Ab4GNb2(Ab4GNb6)Ma6)Mb4GNb4(Fa6)GN;Asn	NNa3Ab4GNb2(GNb4)Ma3(NNa3Ab4GNb2(Ab4GNb6)Ma6)Mb4GNb4(Fa6)GN;Asn	a3SiaT	St3gal3 or St3gal4 or St3gal6
R404	NNa3Ab4GNb2(GNb4)Ma3(Ab4GNb2(Ab4GNb6)Ma6)Mb4GNb4(Fa6)GN;Asn	NNa3Ab4GNb2(GNb4)Ma3(Ab4GNb2(NNa3Ab4GNb6)Ma6)Mb4GNb4(Fa6)GN;Asn	a3SiaT	St3gal3 or St3gal4 or St3gal6
R405	Ab4GNb2(GNb4)Ma3(NNa3Ab4GNb2(Ab4GNb6)Ma6)Mb4GNb4(Fa6)GN;Asn	Ab4GNb2(Ab4GNb4)Ma3(NNa3Ab4GNb2(Ab4GNb6)Ma6)Mb4GNb4(Fa6)GN;Asn	b4GalT	B4galt1 or B4galt2 or B4galt3 or B4galt4 or B4galt5 or B4galt6 or B4galt7
R406	Ab4GNb2(GNb4)Ma3(NNa3Ab4GNb2(Ab4GNb6)Ma6)Mb4GNb4(Fa6)GN;Asn	NNa3Ab4GNb2(GNb4)Ma3(NNa3Ab4GNb2(Ab4GNb6)Ma6)Mb4GNb4(Fa6)GN;Asn	a3SiaT	St3gal3 or St3gal4 or St3gal6
R407	Ab4GNb2(GNb4)Ma3(NNa3Ab4GNb2(Ab4GNb6)Ma6)Mb4GNb4(Fa6)GN;Asn	Ab4GNb2(GNb4)Ma3(NNa3Ab4GNb2(NNa3Ab4GNb6)Ma6)Mb4GNb4(Fa6)GN;Asn	a3SiaT	St3gal3 or St3gal4 or St3gal6
R408	Ab4GNb2(GNb4)Ma3(Ab4GNb2(NNa3Ab4GNb6)Ma6)Mb4GNb4(Fa6)GN;Asn	Ab4GNb2(Ab4GNb4)Ma3(Ab4GNb2(NNa3Ab4GNb6)Ma6)Mb4GNb4(Fa6)GN;Asn	b4GalT	B4galt1 or B4galt2 or B4galt3 or B4galt4 or B4galt5 or B4galt6 or B4galt7
R409	Ab4GNb2(GNb4)Ma3(Ab4GNb2(NNa3Ab4GNb6)Ma6)Mb4GNb4(Fa6)GN;Asn	NNa3Ab4GNb2(GNb4)Ma3(Ab4GNb2(NNa3Ab4GNb6)Ma6)Mb4GNb4(Fa6)GN;Asn	a3SiaT	St3gal3 or St3gal4 or St3gal6
R410	Ab4GNb2(GNb4)Ma3(Ab4GNb2(NNa3Ab4GNb6)Ma6)Mb4GNb4(Fa6)GN;Asn	Ab4GNb2(GNb4)Ma3(NNa3Ab4GNb2(NNa3Ab4GNb6)Ma6)Mb4GNb4(Fa6)GN;Asn	a3SiaT	St3gal3 or St3gal4 or St3gal6
R411	NNa3Ab4GNb2(GNb4)Ma3(NNa3Ab4GNb2(GNb6)Ma6)Mb4GNb4(Fa6)GN;Asn	NNa3Ab4GNb2(Ab4GNb4)Ma3(NNa3Ab4GNb2(GNb6)Ma6)Mb4GNb4(Fa6)GN;Asn	b4GalT	B4galt1 or B4galt2 or B4galt3 or B4galt4 or B4galt5 or B4galt6 or B4galt7
R412	NNa3Ab4GNb2(GNb4)Ma3(NNa3Ab4GNb2(GNb6)Ma6)Mb4GNb4(Fa6)GN;Asn	NNa3Ab4GNb2(GNb4)Ma3(NNa3Ab4GNb2(Ab4GNb6)Ma6)Mb4GNb4(Fa6)GN;Asn	b4GalT	B4galt1 or B4galt2 or B4galt3 or B4galt4 or B4galt5 or B4galt6 or B4galt7
R413	NNa3Ab4GNb2(GNb4)Ma3(GNb2(NNa3Ab4GNb6)Ma6)Mb4GNb4(Fa6)GN;Asn	NNa3Ab4GNb2(Ab4GNb4)Ma3(GNb2(NNa3Ab4GNb6)Ma6)Mb4GNb4(Fa6)GN;Asn	b4GalT	B4galt1 or B4galt2 or B4galt3 or B4galt4 or B4galt5 or B4galt6 or B4galt7
R414	NNa3Ab4GNb2(GNb4)Ma3(GNb2(NNa3Ab4GNb6)Ma6)Mb4GNb4(Fa6)GN;Asn	NNa3Ab4GNb2(GNb4)Ma3(Ab4GNb2(NNa3Ab4GNb6)Ma6)Mb4GNb4(Fa6)GN;Asn	b4GalT	B4galt1 or B4galt2 or B4galt3 or B4galt4 or B4galt5 or B4galt6 or B4galt7
R415	GNb2(NNa3Ab4GNb4)Ma3(Ab4GNb2(Ab4GNb6)Ma6)Mb4GNb4(Fa6)GN;Asn	Ab4GNb2(NNa3Ab4GNb4)Ma3(Ab4GNb2(Ab4GNb6)Ma6)Mb4GNb4(Fa6)GN;Asn	b4GalT	B4galt1 or B4galt2 or B4galt3 or B4galt4 or B4galt5 or B4galt6 or B4galt7
R416	GNb2(NNa3Ab4GNb4)Ma3(Ab4GNb2(Ab4GNb6)Ma6)Mb4GNb4(Fa6)GN;Asn	GNb2(NNa3Ab4GNb4)Ma3(NNa3Ab4GNb2(Ab4GNb6)Ma6)Mb4GNb4(Fa6)GN;Asn	a3SiaT	St3gal3 or St3gal4 or St3gal6
R417	GNb2(NNa3Ab4GNb4)Ma3(Ab4GNb2(Ab4GNb6)Ma6)Mb4GNb4(Fa6)GN;Asn	GNb2(NNa3Ab4GNb4)Ma3(Ab4GNb2(NNa3Ab4GNb6)Ma6)Mb4GNb4(Fa6)GN;Asn	a3SiaT	St3gal3 or St3gal4 or St3gal6
R418	GNb2(Ab4GNb4)Ma3(NNa3Ab4GNb2(Ab4GNb6)Ma6)Mb4GNb4(Fa6)GN;Asn	Ab4GNb2(Ab4GNb4)Ma3(NNa3Ab4GNb2(Ab4GNb6)Ma6)Mb4GNb4(Fa6)GN;Asn	b4GalT	B4galt1 or B4galt2 or B4galt3 or B4galt4 or B4galt5 or B4galt6 or B4galt7
R419	GNb2(Ab4GNb4)Ma3(NNa3Ab4GNb2(Ab4GNb6)Ma6)Mb4GNb4(Fa6)GN;Asn	GNb2(NNa3Ab4GNb4)Ma3(NNa3Ab4GNb2(Ab4GNb6)Ma6)Mb4GNb4(Fa6)GN;Asn	a3SiaT	St3gal3 or St3gal4 or St3gal6
R420	GNb2(Ab4GNb4)Ma3(NNa3Ab4GNb2(Ab4GNb6)Ma6)Mb4GNb4(Fa6)GN;Asn	GNb2(Ab4GNb4)Ma3(NNa3Ab4GNb2(NNa3Ab4GNb6)Ma6)Mb4GNb4(Fa6)GN;Asn	a3SiaT	St3gal3 or St3gal4 or St3gal6
R421	GNb2(Ab4GNb4)Ma3(Ab4GNb2(NNa3Ab4GNb6)Ma6)Mb4GNb4(Fa6)GN;Asn	Ab4GNb2(Ab4GNb4)Ma3(Ab4GNb2(NNa3Ab4GNb6)Ma6)Mb4GNb4(Fa6)GN;Asn	b4GalT	B4galt1 or B4galt2 or B4galt3 or B4galt4 or B4galt5 or B4galt6 or B4galt7
R422	GNb2(Ab4GNb4)Ma3(Ab4GNb2(NNa3Ab4GNb6)Ma6)Mb4GNb4(Fa6)GN;Asn	GNb2(NNa3Ab4GNb4)Ma3(Ab4GNb2(NNa3Ab4GNb6)Ma6)Mb4GNb4(Fa6)GN;Asn	a3SiaT	St3gal3 or St3gal4 or St3gal6
R423	GNb2(Ab4GNb4)Ma3(Ab4GNb2(NNa3Ab4GNb6)Ma6)Mb4GNb4(Fa6)GN;Asn	GNb2(Ab4GNb4)Ma3(NNa3Ab4GNb2(NNa3Ab4GNb6)Ma6)Mb4GNb4(Fa6)GN;Asn	a3SiaT	St3gal3 or St3gal4 or St3gal6
R424	GNb2(NNa3Ab4GNb4)Ma3(NNa3Ab4GNb2(GNb6)Ma6)Mb4GNb4(Fa6)GN;Asn	Ab4GNb2(NNa3Ab4GNb4)Ma3(NNa3Ab4GNb2(GNb6)Ma6)Mb4GNb4(Fa6)GN;Asn	b4GalT	B4galt1 or B4galt2 or B4galt3 or B4galt4 or B4galt5 or B4galt6 or B4galt7
R425	GNb2(NNa3Ab4GNb4)Ma3(NNa3Ab4GNb2(GNb6)Ma6)Mb4GNb4(Fa6)GN;Asn	GNb2(NNa3Ab4GNb4)Ma3(NNa3Ab4GNb2(Ab4GNb6)Ma6)Mb4GNb4(Fa6)GN;Asn	b4GalT	B4galt1 or B4galt2 or B4galt3 or B4galt4 or B4galt5 or B4galt6 or B4galt7
R426	GNb2(NNa3Ab4GNb4)Ma3(GNb2(NNa3Ab4GNb6)Ma6)Mb4GNb4(Fa6)GN;Asn	Ab4GNb2(NNa3Ab4GNb4)Ma3(GNb2(NNa3Ab4GNb6)Ma6)Mb4GNb4(Fa6)GN;Asn	b4GalT	B4galt1 or B4galt2 or B4galt3 or B4galt4 or B4galt5 or B4galt6 or B4galt7
R427	GNb2(NNa3Ab4GNb4)Ma3(GNb2(NNa3Ab4GNb6)Ma6)Mb4GNb4(Fa6)GN;Asn	GNb2(NNa3Ab4GNb4)Ma3(Ab4GNb2(NNa3Ab4GNb6)Ma6)Mb4GNb4(Fa6)GN;Asn	b4GalT	B4galt1 or B4galt2 or B4galt3 or B4galt4 or B4galt5 or B4galt6 or B4galt7
R428	GNb2(GNb4)Ma3(NNa3Ab4GNb2(NNa3Ab4GNb6)Ma6)Mb4GNb4(Fa6)GN;Asn	Ab4GNb2(GNb4)Ma3(NNa3Ab4GNb2(NNa3Ab4GNb6)Ma6)Mb4GNb4(Fa6)GN;Asn	b4GalT	B4galt1 or B4galt2 or B4galt3 or B4galt4 or B4galt5 or B4galt6 or B4galt7
R429	GNb2(GNb4)Ma3(NNa3Ab4GNb2(NNa3Ab4GNb6)Ma6)Mb4GNb4(Fa6)GN;Asn	GNb2(Ab4GNb4)Ma3(NNa3Ab4GNb2(NNa3Ab4GNb6)Ma6)Mb4GNb4(Fa6)GN;Asn	b4GalT	B4galt1 or B4galt2 or B4galt3 or B4galt4 or B4galt5 or B4galt6 or B4galt7
R430	Ab4GNb3Ab4GNb2(Ab4GNb4)Ma3(Ab4GNb2Ma6)Mb4GNb4(Fa6)GN;Asn	NNa3Ab4GNb3Ab4GNb2(Ab4GNb4)Ma3(Ab4GNb2Ma6)Mb4GNb4(Fa6)GN;Asn	a3SiaT	St3gal3 or St3gal4 or St3gal6
R431	NNa3Ab4GNb2(NNa3Ab4GNb4)Ma3(Ab4GNb2Ma6)Mb4GNb4(Fa6)GN;Asn	NNa3Ab4GNb2(NNa3Ab4GNb4)Ma3(NNa3Ab4GNb2Ma6)Mb4GNb4(Fa6)GN;Asn	a3SiaT	St3gal3 or St3gal4 or St3gal6
R432	NNa3Ab4GNb2(Ab4GNb4)Ma3(NNa3Ab4GNb2Ma6)Mb4GNb4(Fa6)GN;Asn	NNa3Ab4GNb2(NNa3Ab4GNb4)Ma3(NNa3Ab4GNb2Ma6)Mb4GNb4(Fa6)GN;Asn	a3SiaT	St3gal3 or St3gal4 or St3gal6
R433	Ab4GNb2(NNa3Ab4GNb4)Ma3(NNa3Ab4GNb2Ma6)Mb4GNb4(Fa6)GN;Asn	NNa3Ab4GNb2(NNa3Ab4GNb4)Ma3(NNa3Ab4GNb2Ma6)Mb4GNb4(Fa6)GN;Asn	a3SiaT	St3gal3 or St3gal4 or St3gal6
R434	Ab4GNb2Ma3(Ab4GNb2(Ab4GNb3Ab4GNb6)Ma6)Mb4GNb4(Fa6)GN;Asn	NNa3Ab4GNb2Ma3(Ab4GNb2(Ab4GNb3Ab4GNb6)Ma6)Mb4GNb4(Fa6)GN;Asn	a3SiaT	St3gal3 or St3gal4 or St3gal6
R435	NNa3Ab4GNb2Ma3(NNa3Ab4GNb2(Ab4GNb6)Ma6)Mb4GNb4(Fa6)GN;Asn	NNa3Ab4GNb2Ma3(NNa3Ab4GNb2(NNa3Ab4GNb6)Ma6)Mb4GNb4(Fa6)GN;Asn	a3SiaT	St3gal3 or St3gal4 or St3gal6
R436	NNa3Ab4GNb2Ma3(Ab4GNb2(NNa3Ab4GNb6)Ma6)Mb4GNb4(Fa6)GN;Asn	NNa3Ab4GNb2Ma3(NNa3Ab4GNb2(NNa3Ab4GNb6)Ma6)Mb4GNb4(Fa6)GN;Asn	a3SiaT	St3gal3 or St3gal4 or St3gal6
R437	Ab4GNb2Ma3(NNa3Ab4GNb2(NNa3Ab4GNb6)Ma6)Mb4GNb4(Fa6)GN;Asn	NNa3Ab4GNb2Ma3(NNa3Ab4GNb2(NNa3Ab4GNb6)Ma6)Mb4GNb4(Fa6)GN;Asn	a3SiaT	St3gal3 or St3gal4 or St3gal6
R438	Ab4GNb3Ab4GNb2(Ab4GNb4)Ma3(Ab4GNb2(Ab4GNb6)Ma6)Mb4GNb4GN;Asn	Ab4GNb3Ab4GNb2(Ab4GNb4)Ma3(Ab4GNb2(GNb3Ab4GNb6)Ma6)Mb4GNb4GN;Asn	iGnT	B3gnt2
R439	Ab4GNb2(Ab4GNb4)Ma3(Ab4GNb2(Ab4GNb3Ab4GNb6)Ma6)Mb4GNb4GN;Asn	Ab4GNb2(Ab4GNb4)Ma3(NNa3Ab4GNb2(Ab4GNb3Ab4GNb6)Ma6)Mb4GNb4GN;Asn	a3SiaT	St3gal3 or St3gal4 or St3gal6
R440	NNa3Ab4GNb2(NNa3Ab4GNb4)Ma3(Ab4GNb2(Ab4GNb6)Ma6)Mb4GNb4GN;Asn	NNa3Ab4GNb2(NNa3Ab4GNb4)Ma3(NNa3Ab4GNb2(Ab4GNb6)Ma6)Mb4GNb4GN;Asn	a3SiaT	St3gal3 or St3gal4 or St3gal6
R441	NNa3Ab4GNb2(NNa3Ab4GNb4)Ma3(Ab4GNb2(Ab4GNb6)Ma6)Mb4GNb4GN;Asn	NNa3Ab4GNb2(NNa3Ab4GNb4)Ma3(Ab4GNb2(NNa3Ab4GNb6)Ma6)Mb4GNb4GN;Asn	a3SiaT	St3gal3 or St3gal4 or St3gal6
R442	NNa3Ab4GNb2(Ab4GNb4)Ma3(NNa3Ab4GNb2(Ab4GNb6)Ma6)Mb4GNb4GN;Asn	NNa3Ab4GNb2(NNa3Ab4GNb4)Ma3(NNa3Ab4GNb2(Ab4GNb6)Ma6)Mb4GNb4GN;Asn	a3SiaT	St3gal3 or St3gal4 or St3gal6
R443	NNa3Ab4GNb2(Ab4GNb4)Ma3(NNa3Ab4GNb2(Ab4GNb6)Ma6)Mb4GNb4GN;Asn	NNa3Ab4GNb2(Ab4GNb4)Ma3(NNa3Ab4GNb2(NNa3Ab4GNb6)Ma6)Mb4GNb4GN;Asn	a3SiaT	St3gal3 or St3gal4 or St3gal6
R444	NNa3Ab4GNb2(Ab4GNb4)Ma3(Ab4GNb2(NNa3Ab4GNb6)Ma6)Mb4GNb4GN;Asn	NNa3Ab4GNb2(NNa3Ab4GNb4)Ma3(Ab4GNb2(NNa3Ab4GNb6)Ma6)Mb4GNb4GN;Asn	a3SiaT	St3gal3 or St3gal4 or St3gal6
R445	NNa3Ab4GNb2(Ab4GNb4)Ma3(Ab4GNb2(NNa3Ab4GNb6)Ma6)Mb4GNb4GN;Asn	NNa3Ab4GNb2(Ab4GNb4)Ma3(NNa3Ab4GNb2(NNa3Ab4GNb6)Ma6)Mb4GNb4GN;Asn	a3SiaT	St3gal3 or St3gal4 or St3gal6
R446	Ab4GNb2(NNa3Ab4GNb4)Ma3(NNa3Ab4GNb2(Ab4GNb6)Ma6)Mb4GNb4GN;Asn	NNa3Ab4GNb2(NNa3Ab4GNb4)Ma3(NNa3Ab4GNb2(Ab4GNb6)Ma6)Mb4GNb4GN;Asn	a3SiaT	St3gal3 or St3gal4 or St3gal6
R447	Ab4GNb2(NNa3Ab4GNb4)Ma3(NNa3Ab4GNb2(Ab4GNb6)Ma6)Mb4GNb4GN;Asn	Ab4GNb2(NNa3Ab4GNb4)Ma3(NNa3Ab4GNb2(NNa3Ab4GNb6)Ma6)Mb4GNb4GN;Asn	a3SiaT	St3gal3 or St3gal4 or St3gal6
R448	Ab4GNb2(NNa3Ab4GNb4)Ma3(Ab4GNb2(NNa3Ab4GNb6)Ma6)Mb4GNb4GN;Asn	NNa3Ab4GNb2(NNa3Ab4GNb4)Ma3(Ab4GNb2(NNa3Ab4GNb6)Ma6)Mb4GNb4GN;Asn	a3SiaT	St3gal3 or St3gal4 or St3gal6
R449	Ab4GNb2(NNa3Ab4GNb4)Ma3(Ab4GNb2(NNa3Ab4GNb6)Ma6)Mb4GNb4GN;Asn	Ab4GNb2(NNa3Ab4GNb4)Ma3(NNa3Ab4GNb2(NNa3Ab4GNb6)Ma6)Mb4GNb4GN;Asn	a3SiaT	St3gal3 or St3gal4 or St3gal6
R450	Ab4GNb2(Ab4GNb4)Ma3(NNa3Ab4GNb2(NNa3Ab4GNb6)Ma6)Mb4GNb4GN;Asn	NNa3Ab4GNb2(Ab4GNb4)Ma3(NNa3Ab4GNb2(NNa3Ab4GNb6)Ma6)Mb4GNb4GN;Asn	a3SiaT	St3gal3 or St3gal4 or St3gal6
R451	Ab4GNb2(Ab4GNb4)Ma3(NNa3Ab4GNb2(NNa3Ab4GNb6)Ma6)Mb4GNb4GN;Asn	Ab4GNb2(NNa3Ab4GNb4)Ma3(NNa3Ab4GNb2(NNa3Ab4GNb6)Ma6)Mb4GNb4GN;Asn	a3SiaT	St3gal3 or St3gal4 or St3gal6
R452	Ab4GNb3Ab4GNb2(Ab4GNb4)Ma3(Ab4GNb2(GNb6)Ma6)Mb4GNb4(Fa6)GN;Asn	Ab4GNb3Ab4GNb2(Ab4GNb4)Ma3(Ab4GNb2(Ab4GNb6)Ma6)Mb4GNb4(Fa6)GN;Asn	b4GalT	B4galt1 or B4galt2 or B4galt3 or B4galt4 or B4galt5 or B4galt6 or B4galt7
R453	Ab4GNb2(Ab4GNb4)Ma3(Ab4GNb3Ab4GNb2(GNb6)Ma6)Mb4GNb4(Fa6)GN;Asn	Ab4GNb2(Ab4GNb4)Ma3(Ab4GNb3Ab4GNb2(Ab4GNb6)Ma6)Mb4GNb4(Fa6)GN;Asn	b4GalT	B4galt1 or B4galt2 or B4galt3 or B4galt4 or B4galt5 or B4galt6 or B4galt7
R454	Ab4GNb2(Ab4GNb4)Ma3(Ab4GNb2(GNb3Ab4GNb6)Ma6)Mb4GNb4(Fa6)GN;Asn	Ab4GNb2(Ab4GNb4)Ma3(Ab4GNb2(Ab4GNb3Ab4GNb6)Ma6)Mb4GNb4(Fa6)GN;Asn	b4GalT	B4galt1 or B4galt2 or B4galt3 or B4galt4 or B4galt5 or B4galt6 or B4galt7
R455	NNa3Ab4GNb2(Ab4GNb4)Ma3(Ab4GNb2(Ab4GNb6)Ma6)Mb4GNb4(Fa6)GN;Asn	NNa3Ab4GNb2(NNa3Ab4GNb4)Ma3(Ab4GNb2(Ab4GNb6)Ma6)Mb4GNb4(Fa6)GN;Asn	a3SiaT	St3gal3 or St3gal4 or St3gal6
R456	NNa3Ab4GNb2(Ab4GNb4)Ma3(Ab4GNb2(Ab4GNb6)Ma6)Mb4GNb4(Fa6)GN;Asn	NNa3Ab4GNb2(Ab4GNb4)Ma3(NNa3Ab4GNb2(Ab4GNb6)Ma6)Mb4GNb4(Fa6)GN;Asn	a3SiaT	St3gal3 or St3gal4 or St3gal6
R457	NNa3Ab4GNb2(Ab4GNb4)Ma3(Ab4GNb2(Ab4GNb6)Ma6)Mb4GNb4(Fa6)GN;Asn	NNa3Ab4GNb2(Ab4GNb4)Ma3(Ab4GNb2(NNa3Ab4GNb6)Ma6)Mb4GNb4(Fa6)GN;Asn	a3SiaT	St3gal3 or St3gal4 or St3gal6
R458	Ab4GNb2(NNa3Ab4GNb4)Ma3(Ab4GNb2(Ab4GNb6)Ma6)Mb4GNb4(Fa6)GN;Asn	NNa3Ab4GNb2(NNa3Ab4GNb4)Ma3(Ab4GNb2(Ab4GNb6)Ma6)Mb4GNb4(Fa6)GN;Asn	a3SiaT	St3gal3 or St3gal4 or St3gal6
R459	Ab4GNb2(NNa3Ab4GNb4)Ma3(Ab4GNb2(Ab4GNb6)Ma6)Mb4GNb4(Fa6)GN;Asn	Ab4GNb2(NNa3Ab4GNb4)Ma3(NNa3Ab4GNb2(Ab4GNb6)Ma6)Mb4GNb4(Fa6)GN;Asn	a3SiaT	St3gal3 or St3gal4 or St3gal6
R460	Ab4GNb2(NNa3Ab4GNb4)Ma3(Ab4GNb2(Ab4GNb6)Ma6)Mb4GNb4(Fa6)GN;Asn	Ab4GNb2(NNa3Ab4GNb4)Ma3(Ab4GNb2(NNa3Ab4GNb6)Ma6)Mb4GNb4(Fa6)GN;Asn	a3SiaT	St3gal3 or St3gal4 or St3gal6
R461	Ab4GNb2(Ab4GNb4)Ma3(NNa3Ab4GNb2(Ab4GNb6)Ma6)Mb4GNb4(Fa6)GN;Asn	NNa3Ab4GNb2(Ab4GNb4)Ma3(NNa3Ab4GNb2(Ab4GNb6)Ma6)Mb4GNb4(Fa6)GN;Asn	a3SiaT	St3gal3 or St3gal4 or St3gal6
R462	Ab4GNb2(Ab4GNb4)Ma3(NNa3Ab4GNb2(Ab4GNb6)Ma6)Mb4GNb4(Fa6)GN;Asn	Ab4GNb2(NNa3Ab4GNb4)Ma3(NNa3Ab4GNb2(Ab4GNb6)Ma6)Mb4GNb4(Fa6)GN;Asn	a3SiaT	St3gal3 or St3gal4 or St3gal6
R463	Ab4GNb2(Ab4GNb4)Ma3(NNa3Ab4GNb2(Ab4GNb6)Ma6)Mb4GNb4(Fa6)GN;Asn	Ab4GNb2(Ab4GNb4)Ma3(NNa3Ab4GNb2(NNa3Ab4GNb6)Ma6)Mb4GNb4(Fa6)GN;Asn	a3SiaT	St3gal3 or St3gal4 or St3gal6
R464	Ab4GNb2(Ab4GNb4)Ma3(Ab4GNb2(NNa3Ab4GNb6)Ma6)Mb4GNb4(Fa6)GN;Asn	NNa3Ab4GNb2(Ab4GNb4)Ma3(Ab4GNb2(NNa3Ab4GNb6)Ma6)Mb4GNb4(Fa6)GN;Asn	a3SiaT	St3gal3 or St3gal4 or St3gal6
R465	Ab4GNb2(Ab4GNb4)Ma3(Ab4GNb2(NNa3Ab4GNb6)Ma6)Mb4GNb4(Fa6)GN;Asn	Ab4GNb2(NNa3Ab4GNb4)Ma3(Ab4GNb2(NNa3Ab4GNb6)Ma6)Mb4GNb4(Fa6)GN;Asn	a3SiaT	St3gal3 or St3gal4 or St3gal6
R466	Ab4GNb2(Ab4GNb4)Ma3(Ab4GNb2(NNa3Ab4GNb6)Ma6)Mb4GNb4(Fa6)GN;Asn	Ab4GNb2(Ab4GNb4)Ma3(NNa3Ab4GNb2(NNa3Ab4GNb6)Ma6)Mb4GNb4(Fa6)GN;Asn	a3SiaT	St3gal3 or St3gal4 or St3gal6
R467	NNa3Ab4GNb2(NNa3Ab4GNb4)Ma3(Ab4GNb2(GNb6)Ma6)Mb4GNb4(Fa6)GN;Asn	NNa3Ab4GNb2(NNa3Ab4GNb4)Ma3(Ab4GNb2(Ab4GNb6)Ma6)Mb4GNb4(Fa6)GN;Asn	b4GalT	B4galt1 or B4galt2 or B4galt3 or B4galt4 or B4galt5 or B4galt6 or B4galt7
R468	NNa3Ab4GNb2(NNa3Ab4GNb4)Ma3(Ab4GNb2(GNb6)Ma6)Mb4GNb4(Fa6)GN;Asn	NNa3Ab4GNb2(NNa3Ab4GNb4)Ma3(NNa3Ab4GNb2(GNb6)Ma6)Mb4GNb4(Fa6)GN;Asn	a3SiaT	St3gal3 or St3gal4 or St3gal6
R469	NNa3Ab4GNb2(Ab4GNb4)Ma3(NNa3Ab4GNb2(GNb6)Ma6)Mb4GNb4(Fa6)GN;Asn	NNa3Ab4GNb2(NNa3Ab4GNb4)Ma3(NNa3Ab4GNb2(GNb6)Ma6)Mb4GNb4(Fa6)GN;Asn	a3SiaT	St3gal3 or St3gal4 or St3gal6
R470	Ab4GNb2(NNa3Ab4GNb4)Ma3(NNa3Ab4GNb2(GNb6)Ma6)Mb4GNb4(Fa6)GN;Asn	Ab4GNb2(NNa3Ab4GNb4)Ma3(NNa3Ab4GNb2(Ab4GNb6)Ma6)Mb4GNb4(Fa6)GN;Asn	b4GalT	B4galt1 or B4galt2 or B4galt3 or B4galt4 or B4galt5 or B4galt6 or B4galt7
R471	Ab4GNb2(NNa3Ab4GNb4)Ma3(NNa3Ab4GNb2(GNb6)Ma6)Mb4GNb4(Fa6)GN;Asn	NNa3Ab4GNb2(NNa3Ab4GNb4)Ma3(NNa3Ab4GNb2(GNb6)Ma6)Mb4GNb4(Fa6)GN;Asn	a3SiaT	St3gal3 or St3gal4 or St3gal6
R472	NNa3Ab4GNb2(NNa3Ab4GNb4)Ma3(GNb2(Ab4GNb6)Ma6)Mb4GNb4(Fa6)GN;Asn	NNa3Ab4GNb2(NNa3Ab4GNb4)Ma3(Ab4GNb2(Ab4GNb6)Ma6)Mb4GNb4(Fa6)GN;Asn	b4GalT	B4galt1 or B4galt2 or B4galt3 or B4galt4 or B4galt5 or B4galt6 or B4galt7
R473	NNa3Ab4GNb2(NNa3Ab4GNb4)Ma3(GNb2(Ab4GNb6)Ma6)Mb4GNb4(Fa6)GN;Asn	NNa3Ab4GNb2(NNa3Ab4GNb4)Ma3(GNb2(NNa3Ab4GNb6)Ma6)Mb4GNb4(Fa6)GN;Asn	a3SiaT	St3gal3 or St3gal4 or St3gal6
R474	NNa3Ab4GNb2(NNa3Ab4GNb4)Ma3(GNb2(Ab4GNb6)Ma6)Mb4GNb4(Fa6)GN;Asn	NNa3Ab4GNb2(NNa3Ab4GNb4)Ma3(GNb2(Fa3(Ab4)GNb6)Ma6)Mb4GNb4(Fa6)GN;Asn	a3FucT	Fut3 or Fut4 or Fut5 or Fut6 or Fut7
R475	NNa3Ab4GNb2(Ab4GNb4)Ma3(GNb2(NNa3Ab4GNb6)Ma6)Mb4GNb4(Fa6)GN;Asn	NNa3Ab4GNb2(Ab4GNb4)Ma3(Ab4GNb2(NNa3Ab4GNb6)Ma6)Mb4GNb4(Fa6)GN;Asn	b4GalT	B4galt1 or B4galt2 or B4galt3 or B4galt4 or B4galt5 or B4galt6 or B4galt7
R476	NNa3Ab4GNb2(Ab4GNb4)Ma3(GNb2(NNa3Ab4GNb6)Ma6)Mb4GNb4(Fa6)GN;Asn	NNa3Ab4GNb2(NNa3Ab4GNb4)Ma3(GNb2(NNa3Ab4GNb6)Ma6)Mb4GNb4(Fa6)GN;Asn	a3SiaT	St3gal3 or St3gal4 or St3gal6
R477	NNa3Ab4GNb2(Ab4GNb4)Ma3(GNb2(NNa3Ab4GNb6)Ma6)Mb4GNb4(Fa6)GN;Asn	NNa3Ab4GNb2(Ab4GNb4)Ma3(GNb2(Fa3(NNa3Ab4)GNb6)Ma6)Mb4GNb4(Fa6)GN;Asn	a3FucT	Fut3 or Fut4 or Fut5 or Fut6 or Fut7
R478	Ab4GNb2(NNa3Ab4GNb4)Ma3(GNb2(NNa3Ab4GNb6)Ma6)Mb4GNb4(Fa6)GN;Asn	NNa3Ab4GNb2(NNa3Ab4GNb4)Ma3(GNb2(NNa3Ab4GNb6)Ma6)Mb4GNb4(Fa6)GN;Asn	a3SiaT	St3gal3 or St3gal4 or St3gal6
R479	NNa3Ab4GNb2(GNb4)Ma3(NNa3Ab4GNb2(Ab4GNb6)Ma6)Mb4GNb4(Fa6)GN;Asn	NNa3Ab4GNb2(Ab4GNb4)Ma3(NNa3Ab4GNb2(Ab4GNb6)Ma6)Mb4GNb4(Fa6)GN;Asn	b4GalT	B4galt1 or B4galt2 or B4galt3 or B4galt4 or B4galt5 or B4galt6 or B4galt7
R480	NNa3Ab4GNb2(GNb4)Ma3(NNa3Ab4GNb2(Ab4GNb6)Ma6)Mb4GNb4(Fa6)GN;Asn	NNa3Ab4GNb2(GNb4)Ma3(NNa3Ab4GNb2(NNa3Ab4GNb6)Ma6)Mb4GNb4(Fa6)GN;Asn	a3SiaT	St3gal3 or St3gal4 or St3gal6
R481	NNa3Ab4GNb2(GNb4)Ma3(Ab4GNb2(NNa3Ab4GNb6)Ma6)Mb4GNb4(Fa6)GN;Asn	NNa3Ab4GNb2(Ab4GNb4)Ma3(Ab4GNb2(NNa3Ab4GNb6)Ma6)Mb4GNb4(Fa6)GN;Asn	b4GalT	B4galt1 or B4galt2 or B4galt3 or B4galt4 or B4galt5 or B4galt6 or B4galt7
R482	NNa3Ab4GNb2(GNb4)Ma3(Ab4GNb2(NNa3Ab4GNb6)Ma6)Mb4GNb4(Fa6)GN;Asn	NNa3Ab4GNb2(GNb4)Ma3(NNa3Ab4GNb2(NNa3Ab4GNb6)Ma6)Mb4GNb4(Fa6)GN;Asn	a3SiaT	St3gal3 or St3gal4 or St3gal6
R483	Ab4GNb2(GNb4)Ma3(NNa3Ab4GNb2(NNa3Ab4GNb6)Ma6)Mb4GNb4(Fa6)GN;Asn	Ab4GNb2(Ab4GNb4)Ma3(NNa3Ab4GNb2(NNa3Ab4GNb6)Ma6)Mb4GNb4(Fa6)GN;Asn	b4GalT	B4galt1 or B4galt2 or B4galt3 or B4galt4 or B4galt5 or B4galt6 or B4galt7
R484	Ab4GNb2(GNb4)Ma3(NNa3Ab4GNb2(NNa3Ab4GNb6)Ma6)Mb4GNb4(Fa6)GN;Asn	NNa3Ab4GNb2(GNb4)Ma3(NNa3Ab4GNb2(NNa3Ab4GNb6)Ma6)Mb4GNb4(Fa6)GN;Asn	a3SiaT	St3gal3 or St3gal4 or St3gal6
R485	GNb2(NNa3Ab4GNb4)Ma3(NNa3Ab4GNb2(Ab4GNb6)Ma6)Mb4GNb4(Fa6)GN;Asn	Ab4GNb2(NNa3Ab4GNb4)Ma3(NNa3Ab4GNb2(Ab4GNb6)Ma6)Mb4GNb4(Fa6)GN;Asn	b4GalT	B4galt1 or B4galt2 or B4galt3 or B4galt4 or B4galt5 or B4galt6 or B4galt7
R486	GNb2(NNa3Ab4GNb4)Ma3(NNa3Ab4GNb2(Ab4GNb6)Ma6)Mb4GNb4(Fa6)GN;Asn	GNb2(NNa3Ab4GNb4)Ma3(NNa3Ab4GNb2(NNa3Ab4GNb6)Ma6)Mb4GNb4(Fa6)GN;Asn	a3SiaT	St3gal3 or St3gal4 or St3gal6
R487	GNb2(NNa3Ab4GNb4)Ma3(NNa3Ab4GNb2(Ab4GNb6)Ma6)Mb4GNb4(Fa6)GN;Asn	GNb2(NNa3Ab4GNb4)Ma3(NNa3Ab4GNb2(Fa3(Ab4)GNb6)Ma6)Mb4GNb4(Fa6)GN;Asn	a3FucT	Fut3 or Fut4 or Fut5 or Fut6 or Fut7
R488	GNb2(NNa3Ab4GNb4)Ma3(Ab4GNb2(NNa3Ab4GNb6)Ma6)Mb4GNb4(Fa6)GN;Asn	Ab4GNb2(NNa3Ab4GNb4)Ma3(Ab4GNb2(NNa3Ab4GNb6)Ma6)Mb4GNb4(Fa6)GN;Asn	b4GalT	B4galt1 or B4galt2 or B4galt3 or B4galt4 or B4galt5 or B4galt6 or B4galt7
R489	GNb2(NNa3Ab4GNb4)Ma3(Ab4GNb2(NNa3Ab4GNb6)Ma6)Mb4GNb4(Fa6)GN;Asn	GNb2(NNa3Ab4GNb4)Ma3(NNa3Ab4GNb2(NNa3Ab4GNb6)Ma6)Mb4GNb4(Fa6)GN;Asn	a3SiaT	St3gal3 or St3gal4 or St3gal6
R490	GNb2(NNa3Ab4GNb4)Ma3(Ab4GNb2(NNa3Ab4GNb6)Ma6)Mb4GNb4(Fa6)GN;Asn	GNb2(NNa3Ab4GNb4)Ma3(Ab4GNb2(Fa3(NNa3Ab4)GNb6)Ma6)Mb4GNb4(Fa6)GN;Asn	a3FucT	Fut3 or Fut4 or Fut5 or Fut6 or Fut7
R491	GNb2(Ab4GNb4)Ma3(NNa3Ab4GNb2(NNa3Ab4GNb6)Ma6)Mb4GNb4(Fa6)GN;Asn	Ab4GNb2(Ab4GNb4)Ma3(NNa3Ab4GNb2(NNa3Ab4GNb6)Ma6)Mb4GNb4(Fa6)GN;Asn	b4GalT	B4galt1 or B4galt2 or B4galt3 or B4galt4 or B4galt5 or B4galt6 or B4galt7
R492	GNb2(Ab4GNb4)Ma3(NNa3Ab4GNb2(NNa3Ab4GNb6)Ma6)Mb4GNb4(Fa6)GN;Asn	GNb2(NNa3Ab4GNb4)Ma3(NNa3Ab4GNb2(NNa3Ab4GNb6)Ma6)Mb4GNb4(Fa6)GN;Asn	a3SiaT	St3gal3 or St3gal4 or St3gal6
R493	GNb2(Ab4GNb4)Ma3(NNa3Ab4GNb2(NNa3Ab4GNb6)Ma6)Mb4GNb4(Fa6)GN;Asn	GNb2(Ab4GNb4)Ma3(NNa3Ab4GNb2(Fa3(NNa3Ab4)GNb6)Ma6)Mb4GNb4(Fa6)GN;Asn	a3FucT	Fut3 or Fut4 or Fut5 or Fut6 or Fut7
R494	NNa3Ab4GNb3Ab4GNb2(Ab4GNb4)Ma3(Ab4GNb2Ma6)Mb4GNb4(Fa6)GN;Asn	NNa3Ab4GNb3Ab4GNb2(NNa3Ab4GNb4)Ma3(Ab4GNb2Ma6)Mb4GNb4(Fa6)GN;Asn	a3SiaT	St3gal3 or St3gal4 or St3gal6
R495	NNa3Ab4GNb2Ma3(Ab4GNb2(Ab4GNb3Ab4GNb6)Ma6)Mb4GNb4(Fa6)GN;Asn	NNa3Ab4GNb2Ma3(NNa3Ab4GNb2(Ab4GNb3Ab4GNb6)Ma6)Mb4GNb4(Fa6)GN;Asn	a3SiaT	St3gal3 or St3gal4 or St3gal6
R496	Ab4GNb3Ab4GNb2(Ab4GNb4)Ma3(Ab4GNb2(GNb3Ab4GNb6)Ma6)Mb4GNb4GN;Asn	Ab4GNb3Ab4GNb2(Ab4GNb4)Ma3(Ab4GNb2(Ab4GNb3Ab4GNb6)Ma6)Mb4GNb4GN;Asn	b4GalT	B4galt1 or B4galt2 or B4galt3 or B4galt4 or B4galt5 or B4galt6 or B4galt7
R497	Ab4GNb2(Ab4GNb4)Ma3(NNa3Ab4GNb2(Ab4GNb3Ab4GNb6)Ma6)Mb4GNb4GN;Asn	Ab4GNb2(Ab4GNb4)Ma3(NNa3Ab4GNb2(NNa3Ab4GNb3Ab4GNb6)Ma6)Mb4GNb4GN;Asn	a3SiaT	St3gal3 or St3gal4 or St3gal6
R498	Ab4GNb3Ab4GNb2(Ab4GNb4)Ma3(Ab4GNb2(Ab4GNb6)Ma6)Mb4GNb4(Fa6)GN;Asn	Ab4GNb3Ab4GNb2(Ab4GNb4)Ma3(Ab4GNb2(GNb3Ab4GNb6)Ma6)Mb4GNb4(Fa6)GN;Asn	iGnT	B3gnt2
R499	Ab4GNb2(Ab4GNb4)Ma3(Ab4GNb3Ab4GNb2(Ab4GNb6)Ma6)Mb4GNb4(Fa6)GN;Asn	NNa3Ab4GNb2(Ab4GNb4)Ma3(Ab4GNb3Ab4GNb2(Ab4GNb6)Ma6)Mb4GNb4(Fa6)GN;Asn	a3SiaT	St3gal3 or St3gal4 or St3gal6
R500	Ab4GNb2(Ab4GNb4)Ma3(Ab4GNb3Ab4GNb2(Ab4GNb6)Ma6)Mb4GNb4(Fa6)GN;Asn	Ab4GNb2(NNa3Ab4GNb4)Ma3(Ab4GNb3Ab4GNb2(Ab4GNb6)Ma6)Mb4GNb4(Fa6)GN;Asn	a3SiaT	St3gal3 or St3gal4 or St3gal6
R501	Ab4GNb2(Ab4GNb4)Ma3(Ab4GNb2(Ab4GNb3Ab4GNb6)Ma6)Mb4GNb4(Fa6)GN;Asn	GNb3Ab4GNb2(Ab4GNb4)Ma3(Ab4GNb2(Ab4GNb3Ab4GNb6)Ma6)Mb4GNb4(Fa6)GN;Asn	iGnT	B3gnt2
R502	Ab4GNb2(Ab4GNb4)Ma3(Ab4GNb2(Ab4GNb3Ab4GNb6)Ma6)Mb4GNb4(Fa6)GN;Asn	NNa3Ab4GNb2(Ab4GNb4)Ma3(Ab4GNb2(Ab4GNb3Ab4GNb6)Ma6)Mb4GNb4(Fa6)GN;Asn	a3SiaT	St3gal3 or St3gal4 or St3gal6
R503	Ab4GNb2(Ab4GNb4)Ma3(Ab4GNb2(Ab4GNb3Ab4GNb6)Ma6)Mb4GNb4(Fa6)GN;Asn	Ab4GNb2(NNa3Ab4GNb4)Ma3(Ab4GNb2(Ab4GNb3Ab4GNb6)Ma6)Mb4GNb4(Fa6)GN;Asn	a3SiaT	St3gal3 or St3gal4 or St3gal6
R504	Ab4GNb2(Ab4GNb4)Ma3(Ab4GNb2(Ab4GNb3Ab4GNb6)Ma6)Mb4GNb4(Fa6)GN;Asn	Ab4GNb2(Ab4GNb4)Ma3(NNa3Ab4GNb2(Ab4GNb3Ab4GNb6)Ma6)Mb4GNb4(Fa6)GN;Asn	a3SiaT	St3gal3 or St3gal4 or St3gal6
R505	Ab4GNb2(Ab4GNb4)Ma3(Ab4GNb2(Ab4GNb3Ab4GNb6)Ma6)Mb4GNb4(Fa6)GN;Asn	Ab4GNb2(Ab4GNb4)Ma3(Ab4GNb2(NNa3Ab4GNb3Ab4GNb6)Ma6)Mb4GNb4(Fa6)GN;Asn	a3SiaT	St3gal3 or St3gal4 or St3gal6
R506	NNa3Ab4GNb2(NNa3Ab4GNb4)Ma3(Ab4GNb2(Ab4GNb6)Ma6)Mb4GNb4(Fa6)GN;Asn	NNa3Ab4GNb2(NNa3Ab4GNb4)Ma3(NNa3Ab4GNb2(Ab4GNb6)Ma6)Mb4GNb4(Fa6)GN;Asn	a3SiaT	St3gal3 or St3gal4 or St3gal6
R507	NNa3Ab4GNb2(NNa3Ab4GNb4)Ma3(Ab4GNb2(Ab4GNb6)Ma6)Mb4GNb4(Fa6)GN;Asn	NNa3Ab4GNb2(NNa3Ab4GNb4)Ma3(Ab4GNb2(NNa3Ab4GNb6)Ma6)Mb4GNb4(Fa6)GN;Asn	a3SiaT	St3gal3 or St3gal4 or St3gal6
R508	NNa3Ab4GNb2(Ab4GNb4)Ma3(NNa3Ab4GNb2(Ab4GNb6)Ma6)Mb4GNb4(Fa6)GN;Asn	NNa3Ab4GNb2(NNa3Ab4GNb4)Ma3(NNa3Ab4GNb2(Ab4GNb6)Ma6)Mb4GNb4(Fa6)GN;Asn	a3SiaT	St3gal3 or St3gal4 or St3gal6
R509	NNa3Ab4GNb2(Ab4GNb4)Ma3(NNa3Ab4GNb2(Ab4GNb6)Ma6)Mb4GNb4(Fa6)GN;Asn	NNa3Ab4GNb2(Ab4GNb4)Ma3(NNa3Ab4GNb2(NNa3Ab4GNb6)Ma6)Mb4GNb4(Fa6)GN;Asn	a3SiaT	St3gal3 or St3gal4 or St3gal6
R510	NNa3Ab4GNb2(Ab4GNb4)Ma3(Ab4GNb2(NNa3Ab4GNb6)Ma6)Mb4GNb4(Fa6)GN;Asn	NNa3Ab4GNb2(NNa3Ab4GNb4)Ma3(Ab4GNb2(NNa3Ab4GNb6)Ma6)Mb4GNb4(Fa6)GN;Asn	a3SiaT	St3gal3 or St3gal4 or St3gal6
R511	NNa3Ab4GNb2(Ab4GNb4)Ma3(Ab4GNb2(NNa3Ab4GNb6)Ma6)Mb4GNb4(Fa6)GN;Asn	NNa3Ab4GNb2(Ab4GNb4)Ma3(NNa3Ab4GNb2(NNa3Ab4GNb6)Ma6)Mb4GNb4(Fa6)GN;Asn	a3SiaT	St3gal3 or St3gal4 or St3gal6
R512	Ab4GNb2(NNa3Ab4GNb4)Ma3(NNa3Ab4GNb2(Ab4GNb6)Ma6)Mb4GNb4(Fa6)GN;Asn	NNa3Ab4GNb2(NNa3Ab4GNb4)Ma3(NNa3Ab4GNb2(Ab4GNb6)Ma6)Mb4GNb4(Fa6)GN;Asn	a3SiaT	St3gal3 or St3gal4 or St3gal6
R513	Ab4GNb2(NNa3Ab4GNb4)Ma3(NNa3Ab4GNb2(Ab4GNb6)Ma6)Mb4GNb4(Fa6)GN;Asn	Ab4GNb2(NNa3Ab4GNb4)Ma3(NNa3Ab4GNb2(NNa3Ab4GNb6)Ma6)Mb4GNb4(Fa6)GN;Asn	a3SiaT	St3gal3 or St3gal4 or St3gal6
R514	Ab4GNb2(NNa3Ab4GNb4)Ma3(Ab4GNb2(NNa3Ab4GNb6)Ma6)Mb4GNb4(Fa6)GN;Asn	NNa3Ab4GNb2(NNa3Ab4GNb4)Ma3(Ab4GNb2(NNa3Ab4GNb6)Ma6)Mb4GNb4(Fa6)GN;Asn	a3SiaT	St3gal3 or St3gal4 or St3gal6
R515	Ab4GNb2(NNa3Ab4GNb4)Ma3(Ab4GNb2(NNa3Ab4GNb6)Ma6)Mb4GNb4(Fa6)GN;Asn	Ab4GNb2(NNa3Ab4GNb4)Ma3(NNa3Ab4GNb2(NNa3Ab4GNb6)Ma6)Mb4GNb4(Fa6)GN;Asn	a3SiaT	St3gal3 or St3gal4 or St3gal6
R516	Ab4GNb2(Ab4GNb4)Ma3(NNa3Ab4GNb2(NNa3Ab4GNb6)Ma6)Mb4GNb4(Fa6)GN;Asn	NNa3Ab4GNb2(Ab4GNb4)Ma3(NNa3Ab4GNb2(NNa3Ab4GNb6)Ma6)Mb4GNb4(Fa6)GN;Asn	a3SiaT	St3gal3 or St3gal4 or St3gal6
R517	Ab4GNb2(Ab4GNb4)Ma3(NNa3Ab4GNb2(NNa3Ab4GNb6)Ma6)Mb4GNb4(Fa6)GN;Asn	Ab4GNb2(NNa3Ab4GNb4)Ma3(NNa3Ab4GNb2(NNa3Ab4GNb6)Ma6)Mb4GNb4(Fa6)GN;Asn	a3SiaT	St3gal3 or St3gal4 or St3gal6
R518	NNa3Ab4GNb2(NNa3Ab4GNb4)Ma3(NNa3Ab4GNb2(GNb6)Ma6)Mb4GNb4(Fa6)GN;Asn	NNa3Ab4GNb2(NNa3Ab4GNb4)Ma3(NNa3Ab4GNb2(Ab4GNb6)Ma6)Mb4GNb4(Fa6)GN;Asn	b4GalT	B4galt1 or B4galt2 or B4galt3 or B4galt4 or B4galt5 or B4galt6 or B4galt7
R519	NNa3Ab4GNb2(NNa3Ab4GNb4)Ma3(GNb2(NNa3Ab4GNb6)Ma6)Mb4GNb4(Fa6)GN;Asn	NNa3Ab4GNb2(NNa3Ab4GNb4)Ma3(Ab4GNb2(NNa3Ab4GNb6)Ma6)Mb4GNb4(Fa6)GN;Asn	b4GalT	B4galt1 or B4galt2 or B4galt3 or B4galt4 or B4galt5 or B4galt6 or B4galt7
R520	NNa3Ab4GNb2(NNa3Ab4GNb4)Ma3(GNb2(NNa3Ab4GNb6)Ma6)Mb4GNb4(Fa6)GN;Asn	NNa3Ab4GNb2(NNa3Ab4GNb4)Ma3(GNb2(Fa3(NNa3Ab4)GNb6)Ma6)Mb4GNb4(Fa6)GN;Asn	a3FucT	Fut3 or Fut4 or Fut5 or Fut6 or Fut7
R521	NNa3Ab4GNb2(Ab4GNb4)Ma3(GNb2(Fa3(NNa3Ab4)GNb6)Ma6)Mb4GNb4(Fa6)GN;Asn	NNa3Ab4GNb2(NNa3Ab4GNb4)Ma3(GNb2(Fa3(NNa3Ab4)GNb6)Ma6)Mb4GNb4(Fa6)GN;Asn	a3SiaT	St3gal3 or St3gal4 or St3gal6
R522	NNa3Ab4GNb2(GNb4)Ma3(NNa3Ab4GNb2(NNa3Ab4GNb6)Ma6)Mb4GNb4(Fa6)GN;Asn	NNa3Ab4GNb2(Ab4GNb4)Ma3(NNa3Ab4GNb2(NNa3Ab4GNb6)Ma6)Mb4GNb4(Fa6)GN;Asn	b4GalT	B4galt1 or B4galt2 or B4galt3 or B4galt4 or B4galt5 or B4galt6 or B4galt7
R523	NNa3Ab4GNb2(GNb4)Ma3(NNa3Ab4GNb2(NNa3Ab4GNb6)Ma6)Mb4GNb4(Fa6)GN;Asn	NNa3Ab4GNb2(GNb4)Ma3(NNa3Ab4GNb2(Fa3(NNa3Ab4)GNb6)Ma6)Mb4GNb4(Fa6)GN;Asn	a3FucT	Fut3 or Fut4 or Fut5 or Fut6 or Fut7
R524	GNb2(NNa3Ab4GNb4)Ma3(NNa3Ab4GNb2(NNa3Ab4GNb6)Ma6)Mb4GNb4(Fa6)GN;Asn	Ab4GNb2(NNa3Ab4GNb4)Ma3(NNa3Ab4GNb2(NNa3Ab4GNb6)Ma6)Mb4GNb4(Fa6)GN;Asn	b4GalT	B4galt1 or B4galt2 or B4galt3 or B4galt4 or B4galt5 or B4galt6 or B4galt7
R525	GNb2(NNa3Ab4GNb4)Ma3(NNa3Ab4GNb2(NNa3Ab4GNb6)Ma6)Mb4GNb4(Fa6)GN;Asn	GNb2(NNa3Ab4GNb4)Ma3(NNa3Ab4GNb2(Fa3(NNa3Ab4)GNb6)Ma6)Mb4GNb4(Fa6)GN;Asn	a3FucT	Fut3 or Fut4 or Fut5 or Fut6 or Fut7
R526	GNb2(NNa3Ab4GNb4)Ma3(Ab4GNb2(Fa3(NNa3Ab4)GNb6)Ma6)Mb4GNb4(Fa6)GN;Asn	GNb2(NNa3Ab4GNb4)Ma3(NNa3Ab4GNb2(Fa3(NNa3Ab4)GNb6)Ma6)Mb4GNb4(Fa6)GN;Asn	a3SiaT	St3gal3 or St3gal4 or St3gal6
R527	GNb2(Ab4GNb4)Ma3(NNa3Ab4GNb2(Fa3(NNa3Ab4)GNb6)Ma6)Mb4GNb4(Fa6)GN;Asn	GNb2(NNa3Ab4GNb4)Ma3(NNa3Ab4GNb2(Fa3(NNa3Ab4)GNb6)Ma6)Mb4GNb4(Fa6)GN;Asn	a3SiaT	St3gal3 or St3gal4 or St3gal6
R528	NNa3Ab4GNb3Ab4GNb2(NNa3Ab4GNb4)Ma3(Ab4GNb2Ma6)Mb4GNb4(Fa6)GN;Asn	NNa3Ab4GNb3Ab4GNb2(NNa3Ab4GNb4)Ma3(NNa3Ab4GNb2Ma6)Mb4GNb4(Fa6)GN;Asn	a3SiaT	St3gal3 or St3gal4 or St3gal6
R529	NNa3Ab4GNb2Ma3(NNa3Ab4GNb2(Ab4GNb3Ab4GNb6)Ma6)Mb4GNb4(Fa6)GN;Asn	NNa3Ab4GNb2Ma3(NNa3Ab4GNb2(NNa3Ab4GNb3Ab4GNb6)Ma6)Mb4GNb4(Fa6)GN;Asn	a3SiaT	St3gal3 or St3gal4 or St3gal6
R530	Ab4GNb3Ab4GNb2(Ab4GNb4)Ma3(Ab4GNb2(Ab4GNb3Ab4GNb6)Ma6)Mb4GNb4GN;Asn	Ab4GNb3Ab4GNb2(Ab4GNb4)Ma3(Ab4GNb2(NNa3Ab4GNb3Ab4GNb6)Ma6)Mb4GNb4GN;Asn	a3SiaT	St3gal3 or St3gal4 or St3gal6
R531	Ab4GNb2(Ab4GNb4)Ma3(NNa3Ab4GNb2(NNa3Ab4GNb3Ab4GNb6)Ma6)Mb4GNb4GN;Asn	Ab4GNb2(NNa3Ab4GNb4)Ma3(NNa3Ab4GNb2(NNa3Ab4GNb3Ab4GNb6)Ma6)Mb4GNb4GN;Asn	a3SiaT	St3gal3 or St3gal4 or St3gal6
R532	Ab4GNb3Ab4GNb2(Ab4GNb4)Ma3(Ab4GNb2(GNb3Ab4GNb6)Ma6)Mb4GNb4(Fa6)GN;Asn	Ab4GNb3Ab4GNb2(Ab4GNb4)Ma3(Ab4GNb2(Ab4GNb3Ab4GNb6)Ma6)Mb4GNb4(Fa6)GN;Asn	b4GalT	B4galt1 or B4galt2 or B4galt3 or B4galt4 or B4galt5 or B4galt6 or B4galt7
R533	GNb3Ab4GNb2(Ab4GNb4)Ma3(Ab4GNb2(Ab4GNb3Ab4GNb6)Ma6)Mb4GNb4(Fa6)GN;Asn	Ab4GNb3Ab4GNb2(Ab4GNb4)Ma3(Ab4GNb2(Ab4GNb3Ab4GNb6)Ma6)Mb4GNb4(Fa6)GN;Asn	b4GalT	B4galt1 or B4galt2 or B4galt3 or B4galt4 or B4galt5 or B4galt6 or B4galt7
R534	NNa3Ab4GNb2(Ab4GNb4)Ma3(Ab4GNb3Ab4GNb2(Ab4GNb6)Ma6)Mb4GNb4(Fa6)GN;Asn	NNa3Ab4GNb2(NNa3Ab4GNb4)Ma3(Ab4GNb3Ab4GNb2(Ab4GNb6)Ma6)Mb4GNb4(Fa6)GN;Asn	a3SiaT	St3gal3 or St3gal4 or St3gal6
R535	NNa3Ab4GNb2(Ab4GNb4)Ma3(Ab4GNb3Ab4GNb2(Ab4GNb6)Ma6)Mb4GNb4(Fa6)GN;Asn	NNa3Ab4GNb2(Ab4GNb4)Ma3(NNa3Ab4GNb3Ab4GNb2(Ab4GNb6)Ma6)Mb4GNb4(Fa6)GN;Asn	a3SiaT	St3gal3 or St3gal4 or St3gal6
R536	Ab4GNb2(NNa3Ab4GNb4)Ma3(Ab4GNb3Ab4GNb2(Ab4GNb6)Ma6)Mb4GNb4(Fa6)GN;Asn	NNa3Ab4GNb2(NNa3Ab4GNb4)Ma3(Ab4GNb3Ab4GNb2(Ab4GNb6)Ma6)Mb4GNb4(Fa6)GN;Asn	a3SiaT	St3gal3 or St3gal4 or St3gal6
R537	Ab4GNb2(NNa3Ab4GNb4)Ma3(Ab4GNb3Ab4GNb2(Ab4GNb6)Ma6)Mb4GNb4(Fa6)GN;Asn	Ab4GNb2(NNa3Ab4GNb4)Ma3(NNa3Ab4GNb3Ab4GNb2(Ab4GNb6)Ma6)Mb4GNb4(Fa6)GN;Asn	a3SiaT	St3gal3 or St3gal4 or St3gal6
R538	NNa3Ab4GNb2(Ab4GNb4)Ma3(Ab4GNb2(Ab4GNb3Ab4GNb6)Ma6)Mb4GNb4(Fa6)GN;Asn	NNa3Ab4GNb2(NNa3Ab4GNb4)Ma3(Ab4GNb2(Ab4GNb3Ab4GNb6)Ma6)Mb4GNb4(Fa6)GN;Asn	a3SiaT	St3gal3 or St3gal4 or St3gal6
R539	NNa3Ab4GNb2(Ab4GNb4)Ma3(Ab4GNb2(Ab4GNb3Ab4GNb6)Ma6)Mb4GNb4(Fa6)GN;Asn	NNa3Ab4GNb2(Ab4GNb4)Ma3(NNa3Ab4GNb2(Ab4GNb3Ab4GNb6)Ma6)Mb4GNb4(Fa6)GN;Asn	a3SiaT	St3gal3 or St3gal4 or St3gal6
R540	NNa3Ab4GNb2(Ab4GNb4)Ma3(Ab4GNb2(Ab4GNb3Ab4GNb6)Ma6)Mb4GNb4(Fa6)GN;Asn	NNa3Ab4GNb2(Ab4GNb4)Ma3(Ab4GNb2(NNa3Ab4GNb3Ab4GNb6)Ma6)Mb4GNb4(Fa6)GN;Asn	a3SiaT	St3gal3 or St3gal4 or St3gal6
R541	Ab4GNb2(NNa3Ab4GNb4)Ma3(Ab4GNb2(Ab4GNb3Ab4GNb6)Ma6)Mb4GNb4(Fa6)GN;Asn	Ab4GNb2(NNa3Ab4GNb4)Ma3(NNa3Ab4GNb2(Ab4GNb3Ab4GNb6)Ma6)Mb4GNb4(Fa6)GN;Asn	a3SiaT	St3gal3 or St3gal4 or St3gal6
R542	Ab4GNb2(Ab4GNb4)Ma3(NNa3Ab4GNb2(Ab4GNb3Ab4GNb6)Ma6)Mb4GNb4(Fa6)GN;Asn	NNa3Ab4GNb2(Ab4GNb4)Ma3(NNa3Ab4GNb2(Ab4GNb3Ab4GNb6)Ma6)Mb4GNb4(Fa6)GN;Asn	a3SiaT	St3gal3 or St3gal4 or St3gal6
R543	Ab4GNb2(Ab4GNb4)Ma3(NNa3Ab4GNb2(Ab4GNb3Ab4GNb6)Ma6)Mb4GNb4(Fa6)GN;Asn	Ab4GNb2(NNa3Ab4GNb4)Ma3(NNa3Ab4GNb2(Ab4GNb3Ab4GNb6)Ma6)Mb4GNb4(Fa6)GN;Asn	a3SiaT	St3gal3 or St3gal4 or St3gal6
R544	Ab4GNb2(Ab4GNb4)Ma3(NNa3Ab4GNb2(Ab4GNb3Ab4GNb6)Ma6)Mb4GNb4(Fa6)GN;Asn	Ab4GNb2(Ab4GNb4)Ma3(NNa3Ab4GNb2(NNa3Ab4GNb3Ab4GNb6)Ma6)Mb4GNb4(Fa6)GN;Asn	a3SiaT	St3gal3 or St3gal4 or St3gal6
R545	Ab4GNb2(Ab4GNb4)Ma3(Ab4GNb2(NNa3Ab4GNb3Ab4GNb6)Ma6)Mb4GNb4(Fa6)GN;Asn	Ab4GNb2(Ab4GNb4)Ma3(NNa3Ab4GNb2(NNa3Ab4GNb3Ab4GNb6)Ma6)Mb4GNb4(Fa6)GN;Asn	a3SiaT	St3gal3 or St3gal4 or St3gal6
R546	NNa3Ab4GNb2(NNa3Ab4GNb4)Ma3(NNa3Ab4GNb2(Ab4GNb6)Ma6)Mb4GNb4(Fa6)GN;Asn	NNa3Ab4GNb2(NNa3Ab4GNb4)Ma3(NNa3Ab4GNb2(NNa3Ab4GNb6)Ma6)Mb4GNb4(Fa6)GN;Asn	a3SiaT	St3gal3 or St3gal4 or St3gal6
R547	NNa3Ab4GNb2(NNa3Ab4GNb4)Ma3(Ab4GNb2(NNa3Ab4GNb6)Ma6)Mb4GNb4(Fa6)GN;Asn	NNa3Ab4GNb2(NNa3Ab4GNb4)Ma3(NNa3Ab4GNb2(NNa3Ab4GNb6)Ma6)Mb4GNb4(Fa6)GN;Asn	a3SiaT	St3gal3 or St3gal4 or St3gal6
R548	NNa3Ab4GNb2(Ab4GNb4)Ma3(NNa3Ab4GNb2(NNa3Ab4GNb6)Ma6)Mb4GNb4(Fa6)GN;Asn	NNa3Ab4GNb2(NNa3Ab4GNb4)Ma3(NNa3Ab4GNb2(NNa3Ab4GNb6)Ma6)Mb4GNb4(Fa6)GN;Asn	a3SiaT	St3gal3 or St3gal4 or St3gal6
R549	Ab4GNb2(NNa3Ab4GNb4)Ma3(NNa3Ab4GNb2(NNa3Ab4GNb6)Ma6)Mb4GNb4(Fa6)GN;Asn	NNa3Ab4GNb2(NNa3Ab4GNb4)Ma3(NNa3Ab4GNb2(NNa3Ab4GNb6)Ma6)Mb4GNb4(Fa6)GN;Asn	a3SiaT	St3gal3 or St3gal4 or St3gal6
R550	Ab4GNb3Ab4GNb2(Ab4GNb4)Ma3(Ab4GNb2(NNa3Ab4GNb3Ab4GNb6)Ma6)Mb4GNb4GN;Asn	NNa3Ab4GNb3Ab4GNb2(Ab4GNb4)Ma3(Ab4GNb2(NNa3Ab4GNb3Ab4GNb6)Ma6)Mb4GNb4GN;Asn	a3SiaT	St3gal3 or St3gal4 or St3gal6
R551	Ab4GNb3Ab4GNb2(Ab4GNb4)Ma3(Ab4GNb2(Ab4GNb3Ab4GNb6)Ma6)Mb4GNb4(Fa6)GN;Asn	NNa3Ab4GNb3Ab4GNb2(Ab4GNb4)Ma3(Ab4GNb2(Ab4GNb3Ab4GNb6)Ma6)Mb4GNb4(Fa6)GN;Asn	a3SiaT	St3gal3 or St3gal4 or St3gal6
R552	Ab4GNb3Ab4GNb2(Ab4GNb4)Ma3(Ab4GNb2(Ab4GNb3Ab4GNb6)Ma6)Mb4GNb4(Fa6)GN;Asn	Ab4GNb3Ab4GNb2(Ab4GNb4)Ma3(Ab4GNb2(NNa3Ab4GNb3Ab4GNb6)Ma6)Mb4GNb4(Fa6)GN;Asn	a3SiaT	St3gal3 or St3gal4 or St3gal6
R553	NNa3Ab4GNb2(NNa3Ab4GNb4)Ma3(Ab4GNb3Ab4GNb2(Ab4GNb6)Ma6)Mb4GNb4(Fa6)GN;Asn	NNa3Ab4GNb2(NNa3Ab4GNb4)Ma3(NNa3Ab4GNb3Ab4GNb2(Ab4GNb6)Ma6)Mb4GNb4(Fa6)GN;Asn	a3SiaT	St3gal3 or St3gal4 or St3gal6
R554	NNa3Ab4GNb2(NNa3Ab4GNb4)Ma3(Ab4GNb3Ab4GNb2(Ab4GNb6)Ma6)Mb4GNb4(Fa6)GN;Asn	NNa3Ab4GNb2(NNa3Ab4GNb4)Ma3(Ab4GNb3Ab4GNb2(NNa3Ab4GNb6)Ma6)Mb4GNb4(Fa6)GN;Asn	a3SiaT	St3gal3 or St3gal4 or St3gal6
R555	NNa3Ab4GNb2(Ab4GNb4)Ma3(NNa3Ab4GNb3Ab4GNb2(Ab4GNb6)Ma6)Mb4GNb4(Fa6)GN;Asn	NNa3Ab4GNb2(NNa3Ab4GNb4)Ma3(NNa3Ab4GNb3Ab4GNb2(Ab4GNb6)Ma6)Mb4GNb4(Fa6)GN;Asn	a3SiaT	St3gal3 or St3gal4 or St3gal6
R556	NNa3Ab4GNb2(Ab4GNb4)Ma3(NNa3Ab4GNb3Ab4GNb2(Ab4GNb6)Ma6)Mb4GNb4(Fa6)GN;Asn	NNa3Ab4GNb2(Ab4GNb4)Ma3(NNa3Ab4GNb3Ab4GNb2(NNa3Ab4GNb6)Ma6)Mb4GNb4(Fa6)GN;Asn	a3SiaT	St3gal3 or St3gal4 or St3gal6
R557	Ab4GNb2(NNa3Ab4GNb4)Ma3(NNa3Ab4GNb3Ab4GNb2(Ab4GNb6)Ma6)Mb4GNb4(Fa6)GN;Asn	NNa3Ab4GNb2(NNa3Ab4GNb4)Ma3(NNa3Ab4GNb3Ab4GNb2(Ab4GNb6)Ma6)Mb4GNb4(Fa6)GN;Asn	a3SiaT	St3gal3 or St3gal4 or St3gal6
R558	Ab4GNb2(NNa3Ab4GNb4)Ma3(NNa3Ab4GNb3Ab4GNb2(Ab4GNb6)Ma6)Mb4GNb4(Fa6)GN;Asn	Ab4GNb2(NNa3Ab4GNb4)Ma3(NNa3Ab4GNb3Ab4GNb2(NNa3Ab4GNb6)Ma6)Mb4GNb4(Fa6)GN;Asn	a3SiaT	St3gal3 or St3gal4 or St3gal6
R559	NNa3Ab4GNb2(NNa3Ab4GNb4)Ma3(Ab4GNb2(Ab4GNb3Ab4GNb6)Ma6)Mb4GNb4(Fa6)GN;Asn	NNa3Ab4GNb2(NNa3Ab4GNb4)Ma3(NNa3Ab4GNb2(Ab4GNb3Ab4GNb6)Ma6)Mb4GNb4(Fa6)GN;Asn	a3SiaT	St3gal3 or St3gal4 or St3gal6
R560	NNa3Ab4GNb2(Ab4GNb4)Ma3(NNa3Ab4GNb2(Ab4GNb3Ab4GNb6)Ma6)Mb4GNb4(Fa6)GN;Asn	NNa3Ab4GNb2(NNa3Ab4GNb4)Ma3(NNa3Ab4GNb2(Ab4GNb3Ab4GNb6)Ma6)Mb4GNb4(Fa6)GN;Asn	a3SiaT	St3gal3 or St3gal4 or St3gal6
R561	NNa3Ab4GNb2(Ab4GNb4)Ma3(NNa3Ab4GNb2(Ab4GNb3Ab4GNb6)Ma6)Mb4GNb4(Fa6)GN;Asn	NNa3Ab4GNb2(Ab4GNb4)Ma3(NNa3Ab4GNb2(NNa3Ab4GNb3Ab4GNb6)Ma6)Mb4GNb4(Fa6)GN;Asn	a3SiaT	St3gal3 or St3gal4 or St3gal6
R562	NNa3Ab4GNb2(Ab4GNb4)Ma3(Ab4GNb2(NNa3Ab4GNb3Ab4GNb6)Ma6)Mb4GNb4(Fa6)GN;Asn	NNa3Ab4GNb2(NNa3Ab4GNb4)Ma3(Ab4GNb2(NNa3Ab4GNb3Ab4GNb6)Ma6)Mb4GNb4(Fa6)GN;Asn	a3SiaT	St3gal3 or St3gal4 or St3gal6
R563	NNa3Ab4GNb2(Ab4GNb4)Ma3(Ab4GNb2(NNa3Ab4GNb3Ab4GNb6)Ma6)Mb4GNb4(Fa6)GN;Asn	NNa3Ab4GNb2(Ab4GNb4)Ma3(NNa3Ab4GNb2(NNa3Ab4GNb3Ab4GNb6)Ma6)Mb4GNb4(Fa6)GN;Asn	a3SiaT	St3gal3 or St3gal4 or St3gal6
R564	Ab4GNb2(NNa3Ab4GNb4)Ma3(NNa3Ab4GNb2(Ab4GNb3Ab4GNb6)Ma6)Mb4GNb4(Fa6)GN;Asn	NNa3Ab4GNb2(NNa3Ab4GNb4)Ma3(NNa3Ab4GNb2(Ab4GNb3Ab4GNb6)Ma6)Mb4GNb4(Fa6)GN;Asn	a3SiaT	St3gal3 or St3gal4 or St3gal6
R565	Ab4GNb2(NNa3Ab4GNb4)Ma3(NNa3Ab4GNb2(Ab4GNb3Ab4GNb6)Ma6)Mb4GNb4(Fa6)GN;Asn	Ab4GNb2(NNa3Ab4GNb4)Ma3(NNa3Ab4GNb2(NNa3Ab4GNb3Ab4GNb6)Ma6)Mb4GNb4(Fa6)GN;Asn	a3SiaT	St3gal3 or St3gal4 or St3gal6
R566	Ab4GNb2(Ab4GNb4)Ma3(NNa3Ab4GNb2(NNa3Ab4GNb3Ab4GNb6)Ma6)Mb4GNb4(Fa6)GN;Asn	NNa3Ab4GNb2(Ab4GNb4)Ma3(NNa3Ab4GNb2(NNa3Ab4GNb3Ab4GNb6)Ma6)Mb4GNb4(Fa6)GN;Asn	a3SiaT	St3gal3 or St3gal4 or St3gal6
R567	Ab4GNb2(Ab4GNb4)Ma3(NNa3Ab4GNb2(NNa3Ab4GNb3Ab4GNb6)Ma6)Mb4GNb4(Fa6)GN;Asn	Ab4GNb2(NNa3Ab4GNb4)Ma3(NNa3Ab4GNb2(NNa3Ab4GNb3Ab4GNb6)Ma6)Mb4GNb4(Fa6)GN;Asn	a3SiaT	St3gal3 or St3gal4 or St3gal6
R568	NNa3Ab4GNb3Ab4GNb2(Ab4GNb4)Ma3(Ab4GNb2(NNa3Ab4GNb3Ab4GNb6)Ma6)Mb4GNb4GN;Asn	NNa3Ab4GNb3Ab4GNb2(Ab4GNb4)Ma3(NNa3Ab4GNb2(NNa3Ab4GNb3Ab4GNb6)Ma6)Mb4GNb4GN;Asn	a3SiaT	St3gal3 or St3gal4 or St3gal6
R569	NNa3Ab4GNb3Ab4GNb2(Ab4GNb4)Ma3(Ab4GNb2(Ab4GNb3Ab4GNb6)Ma6)Mb4GNb4(Fa6)GN;Asn	NNa3Ab4GNb3Ab4GNb2(NNa3Ab4GNb4)Ma3(Ab4GNb2(Ab4GNb3Ab4GNb6)Ma6)Mb4GNb4(Fa6)GN;Asn	a3SiaT	St3gal3 or St3gal4 or St3gal6
R570	NNa3Ab4GNb3Ab4GNb2(Ab4GNb4)Ma3(Ab4GNb2(Ab4GNb3Ab4GNb6)Ma6)Mb4GNb4(Fa6)GN;Asn	NNa3Ab4GNb3Ab4GNb2(Ab4GNb4)Ma3(NNa3Ab4GNb2(Ab4GNb3Ab4GNb6)Ma6)Mb4GNb4(Fa6)GN;Asn	a3SiaT	St3gal3 or St3gal4 or St3gal6
R571	Ab4GNb3Ab4GNb2(Ab4GNb4)Ma3(Ab4GNb2(NNa3Ab4GNb3Ab4GNb6)Ma6)Mb4GNb4(Fa6)GN;Asn	NNa3Ab4GNb3Ab4GNb2(Ab4GNb4)Ma3(Ab4GNb2(NNa3Ab4GNb3Ab4GNb6)Ma6)Mb4GNb4(Fa6)GN;Asn	a3SiaT	St3gal3 or St3gal4 or St3gal6
R572	NNa3Ab4GNb2(NNa3Ab4GNb4)Ma3(NNa3Ab4GNb3Ab4GNb2(Ab4GNb6)Ma6)Mb4GNb4(Fa6)GN;Asn	NNa3Ab4GNb2(NNa3Ab4GNb4)Ma3(NNa3Ab4GNb3Ab4GNb2(NNa3Ab4GNb6)Ma6)Mb4GNb4(Fa6)GN;Asn	a3SiaT	St3gal3 or St3gal4 or St3gal6
R573	NNa3Ab4GNb2(NNa3Ab4GNb4)Ma3(Ab4GNb3Ab4GNb2(NNa3Ab4GNb6)Ma6)Mb4GNb4(Fa6)GN;Asn	NNa3Ab4GNb2(NNa3Ab4GNb4)Ma3(NNa3Ab4GNb3Ab4GNb2(NNa3Ab4GNb6)Ma6)Mb4GNb4(Fa6)GN;Asn	a3SiaT	St3gal3 or St3gal4 or St3gal6
R574	NNa3Ab4GNb2(Ab4GNb4)Ma3(NNa3Ab4GNb3Ab4GNb2(NNa3Ab4GNb6)Ma6)Mb4GNb4(Fa6)GN;Asn	NNa3Ab4GNb2(NNa3Ab4GNb4)Ma3(NNa3Ab4GNb3Ab4GNb2(NNa3Ab4GNb6)Ma6)Mb4GNb4(Fa6)GN;Asn	a3SiaT	St3gal3 or St3gal4 or St3gal6
R575	Ab4GNb2(NNa3Ab4GNb4)Ma3(NNa3Ab4GNb3Ab4GNb2(NNa3Ab4GNb6)Ma6)Mb4GNb4(Fa6)GN;Asn	NNa3Ab4GNb2(NNa3Ab4GNb4)Ma3(NNa3Ab4GNb3Ab4GNb2(NNa3Ab4GNb6)Ma6)Mb4GNb4(Fa6)GN;Asn	a3SiaT	St3gal3 or St3gal4 or St3gal6
R576	NNa3Ab4GNb2(NNa3Ab4GNb4)Ma3(NNa3Ab4GNb2(Ab4GNb3Ab4GNb6)Ma6)Mb4GNb4(Fa6)GN;Asn	NNa3Ab4GNb2(NNa3Ab4GNb4)Ma3(NNa3Ab4GNb2(NNa3Ab4GNb3Ab4GNb6)Ma6)Mb4GNb4(Fa6)GN;Asn	a3SiaT	St3gal3 or St3gal4 or St3gal6
R577	NNa3Ab4GNb2(NNa3Ab4GNb4)Ma3(Ab4GNb2(NNa3Ab4GNb3Ab4GNb6)Ma6)Mb4GNb4(Fa6)GN;Asn	NNa3Ab4GNb2(NNa3Ab4GNb4)Ma3(NNa3Ab4GNb2(NNa3Ab4GNb3Ab4GNb6)Ma6)Mb4GNb4(Fa6)GN;Asn	a3SiaT	St3gal3 or St3gal4 or St3gal6
R578	NNa3Ab4GNb2(Ab4GNb4)Ma3(NNa3Ab4GNb2(NNa3Ab4GNb3Ab4GNb6)Ma6)Mb4GNb4(Fa6)GN;Asn	NNa3Ab4GNb2(NNa3Ab4GNb4)Ma3(NNa3Ab4GNb2(NNa3Ab4GNb3Ab4GNb6)Ma6)Mb4GNb4(Fa6)GN;Asn	a3SiaT	St3gal3 or St3gal4 or St3gal6
R579	Ab4GNb2(NNa3Ab4GNb4)Ma3(NNa3Ab4GNb2(NNa3Ab4GNb3Ab4GNb6)Ma6)Mb4GNb4(Fa6)GN;Asn	NNa3Ab4GNb2(NNa3Ab4GNb4)Ma3(NNa3Ab4GNb2(NNa3Ab4GNb3Ab4GNb6)Ma6)Mb4GNb4(Fa6)GN;Asn	a3SiaT	St3gal3 or St3gal4 or St3gal6
R580	NNa3Ab4GNb3Ab4GNb2(NNa3Ab4GNb4)Ma3(Ab4GNb2(Ab4GNb3Ab4GNb6)Ma6)Mb4GNb4(Fa6)GN;Asn	NNa3Ab4GNb3Ab4GNb2(NNa3Ab4GNb4)Ma3(NNa3Ab4GNb2(Ab4GNb3Ab4GNb6)Ma6)Mb4GNb4(Fa6)GN;Asn	a3SiaT	St3gal3 or St3gal4 or St3gal6
R581	NNa3Ab4GNb3Ab4GNb2(Ab4GNb4)Ma3(NNa3Ab4GNb2(Ab4GNb3Ab4GNb6)Ma6)Mb4GNb4(Fa6)GN;Asn	NNa3Ab4GNb3Ab4GNb2(Ab4GNb4)Ma3(NNa3Ab4GNb2(NNa3Ab4GNb3Ab4GNb6)Ma6)Mb4GNb4(Fa6)GN;Asn	a3SiaT	St3gal3 or St3gal4 or St3gal6
R582	NNa3Ab4GNb3Ab4GNb2(NNa3Ab4GNb4)Ma3(NNa3Ab4GNb2(Ab4GNb3Ab4GNb6)Ma6)Mb4GNb4(Fa6)GN;Asn	NNa3Ab4GNb3Ab4GNb2(NNa3Ab4GNb4)Ma3(NNa3Ab4GNb2(NNa3Ab4GNb3Ab4GNb6)Ma6)Mb4GNb4(Fa6)GN;Asn	a3SiaT	St3gal3 or St3gal4 or St3gal6
R583	NNa3Ab4GNb3Ab4GNb2(Ab4GNb4)Ma3(NNa3Ab4GNb2(NNa3Ab4GNb3Ab4GNb6)Ma6)Mb4GNb4(Fa6)GN;Asn	NNa3Ab4GNb3Ab4GNb2(NNa3Ab4GNb4)Ma3(NNa3Ab4GNb2(NNa3Ab4GNb3Ab4GNb6)Ma6)Mb4GNb4(Fa6)GN;Asn	a3SiaT	St3gal3 or St3gal4 or St3gal6
R584	Ab4GNb3Ab4GNb2Ma3(Ma6)Mb4GNb4(Fa6)GN;Asn	NNa3Ab4GNb3Ab4GNb2Ma3(Ma6)Mb4GNb4(Fa6)GN;Asn	a3SiaT	St3gal3 or St3gal4 or St3gal6
R585	Ab4GNb3Ab4GNb2Ma3(Ab4GNb3Ab4GNb2Ma6)Mb4GNb4(Fa6)GN;Asn	GNb3Ab4GNb3Ab4GNb2Ma3(Ab4GNb3Ab4GNb2Ma6)Mb4GNb4(Fa6)GN;Asn	iGnT	B3gnt2
R586	GNb3Ab4GNb3Ab4GNb2Ma3(Ab4GNb3Ab4GNb2Ma6)Mb4GNb4(Fa6)GN;Asn	Ab4GNb3Ab4GNb3Ab4GNb2Ma3(Ab4GNb3Ab4GNb2Ma6)Mb4GNb4(Fa6)GN;Asn	b4GalT	B4galt1 or B4galt2 or B4galt3 or B4galt4 or B4galt5 or B4galt6 or B4galt7
R587	Ab4GNb3Ab4GNb2Ma3(Ab4GNb3Ab4GNb2Ma6)Mb4GNb4(Fa6)GN;Asn	Ab4GNb3Ab4GNb2Ma3(GNb3Ab4GNb3Ab4GNb2Ma6)Mb4GNb4(Fa6)GN;Asn	iGnT	B3gnt2
R588	Ab4GNb3Ab4GNb2Ma3(GNb3Ab4GNb3Ab4GNb2Ma6)Mb4GNb4(Fa6)GN;Asn	Ab4GNb3Ab4GNb2Ma3(Ab4GNb3Ab4GNb3Ab4GNb2Ma6)Mb4GNb4(Fa6)GN;Asn	b4GalT	B4galt1 or B4galt2 or B4galt3 or B4galt4 or B4galt5 or B4galt6 or B4galt7
R589	Ab4GNb3Ab4GNb3Ab4GNb2Ma3(Ab4GNb3Ab4GNb2Ma6)Mb4GNb4(Fa6)GN;Asn	Ab4GNb3Ab4GNb3Ab4GNb2Ma3(GNb3Ab4GNb3Ab4GNb2Ma6)Mb4GNb4(Fa6)GN;Asn	iGnT	B3gnt2
R590	Ab4GNb3Ab4GNb3Ab4GNb2Ma3(GNb3Ab4GNb3Ab4GNb2Ma6)Mb4GNb4(Fa6)GN;Asn	Ab4GNb3Ab4GNb3Ab4GNb2Ma3(Ab4GNb3Ab4GNb3Ab4GNb2Ma6)Mb4GNb4(Fa6)GN;Asn	b4GalT	B4galt1 or B4galt2 or B4galt3 or B4galt4 or B4galt5 or B4galt6 or B4galt7
R591	Ma3(Ma3(Ma6)Ma6)Mb4GNb4GN;Asn	Ma3(Ma6Ma6)Mb4GNb4GN;Asn	ManII	Man2a1 or Man2a2
R592	Ma3(Ma6Ma6)Mb4GNb4GN;Asn	Ma3(Ma6)Mb4GNb4GN;Asn	ManII	Man2a1 or Man2a2
R593	Ma3(Ma6)Mb4GNb4GN;Asn	Ma3(Ma6)Mb4GNb4(Fa6)GN;Asn	a6FucT	Fut8
R594	Ma3(Ma6)Mb4GNb4GN;Asn	GNb2Ma3(Ma6)Mb4GNb4GN;Asn	GnTII	Mgat2
R595	Ma3(Ma6)Mb4GNb4(Fa6)GN;Asn	GNb2Ma3(Ma6)Mb4GNb4(Fa6)GN;Asn	GnTII	Mgat2
R596	Ma3(Ma3(Ma6)Ma6)Mb4GNb4GN;Asn	Ma3(Ma3(Ma6)Ma6)Mb4GNb4(Fa6)GN;Asn	a6FucT	Fut8
R597	Ma3(Ma6Ma6)Mb4GNb4GN;Asn	Ma3(Ma6Ma6)Mb4GNb4(Fa6)GN;Asn	a6FucT	Fut8

## Sheet: CHOGlycoNET Oligosaccharides
Oligosaccharides Index	Oligosaccharides
OS1	Ma2Ma2Ma3(Ma2Ma3(Ma2Ma6)Ma6)Mb4GNb4GN;Asn
OS2	Ma2Ma3(Ma2Ma3(Ma2Ma6)Ma6)Mb4GNb4GN;Asn
OS3	Ma2Ma2Ma3(Ma2Ma3(Ma6)Ma6)Mb4GNb4GN;Asn
OS4	Ma3(Ma2Ma3(Ma2Ma6)Ma6)Mb4GNb4GN;Asn
OS5	Ma2Ma3(Ma2Ma3(Ma6)Ma6)Mb4GNb4GN;Asn
OS6	Ma3(Ma2Ma3(Ma6)Ma6)Mb4GNb4GN;Asn
OS7	Ma3(Ma3(Ma6)Ma6)Mb4GNb4GN;Asn
OS8	GNb2Ma3(Ma3(Ma6)Ma6)Mb4GNb4GN;Asn
OS9	GNb2Ma3(Ma6Ma6)Mb4GNb4GN;Asn
OS10	Ab4GNb2Ma3(Ma3(Ma6)Ma6)Mb4GNb4GN;Asn
OS11	GNb2Ma3(Ma6)Mb4GNb4GN;Asn
OS12	GNb2Ma3(GNb2Ma6)Mb4GNb4GN;Asn
OS13	Ab4GNb2Ma3(Ma6)Mb4GNb4GN;Asn
OS14	GNb2Ma3(Ma6)Mb4GNb4(Fa6)GN;Asn
OS15	GNb2(GNb4)Ma3(GNb2Ma6)Mb4GNb4GN;Asn
OS16	GNb2Ma3(GNb2(GNb6)Ma6)Mb4GNb4GN;Asn
OS17	Ab4GNb2Ma3(GNb2Ma6)Mb4GNb4GN;Asn
OS18	GNb2Ma3(Ab4GNb2Ma6)Mb4GNb4GN;Asn
OS19	GNb2Ma3(GNb2Ma6)Mb4GNb4(Fa6)GN;Asn
OS20	GNb2(GNb4)Ma3(Ma6)Mb4GNb4(Fa6)GN;Asn
OS21	Ab4GNb2Ma3(Ma6)Mb4GNb4(Fa6)GN;Asn
OS22	GNb2(GNb4)Ma3(GNb2(GNb6)Ma6)Mb4GNb4GN;Asn
OS23	Ab4GNb2(GNb4)Ma3(GNb2Ma6)Mb4GNb4GN;Asn
OS24	GNb2(Ab4GNb4)Ma3(GNb2Ma6)Mb4GNb4GN;Asn
OS25	GNb2(GNb4)Ma3(GNb2Ma6)Mb4GNb4(Fa6)GN;Asn
OS26	Ab4GNb2Ma3(GNb2(GNb6)Ma6)Mb4GNb4GN;Asn
OS27	GNb2Ma3(GNb2(GNb6)Ma6)Mb4GNb4(Fa6)GN;Asn
OS28	Ab4GNb2Ma3(Ab4GNb2Ma6)Mb4GNb4GN;Asn
OS29	NNa3Ab4GNb2Ma3(GNb2Ma6)Mb4GNb4GN;Asn
OS30	GNb2Ma3(NNa3Ab4GNb2Ma6)Mb4GNb4GN;Asn
OS31	Ab4GNb2Ma3(GNb2Ma6)Mb4GNb4(Fa6)GN;Asn
OS32	GNb2Ma3(Ab4GNb2Ma6)Mb4GNb4(Fa6)GN;Asn
OS33	Ab4GNb2(GNb4)Ma3(Ma6)Mb4GNb4(Fa6)GN;Asn
OS34	GNb2(Ab4GNb4)Ma3(Ma6)Mb4GNb4(Fa6)GN;Asn
OS35	GNb3Ab4GNb2Ma3(Ma6)Mb4GNb4(Fa6)GN;Asn
OS36	Ab4GNb2(GNb4)Ma3(GNb2(GNb6)Ma6)Mb4GNb4GN;Asn
OS37	GNb2(GNb4)Ma3(GNb2(GNb6)Ma6)Mb4GNb4(Fa6)GN;Asn
OS38	Ab4GNb2(Ab4GNb4)Ma3(GNb2Ma6)Mb4GNb4GN;Asn
OS39	Ab4GNb2(GNb4)Ma3(Ab4GNb2Ma6)Mb4GNb4GN;Asn
OS40	GNb2(Ab4GNb4)Ma3(Ab4GNb2Ma6)Mb4GNb4GN;Asn
OS41	Ab4GNb2(GNb4)Ma3(GNb2Ma6)Mb4GNb4(Fa6)GN;Asn
OS42	GNb2(Ab4GNb4)Ma3(GNb2Ma6)Mb4GNb4(Fa6)GN;Asn
OS43	GNb2(GNb4)Ma3(Ab4GNb2Ma6)Mb4GNb4(Fa6)GN;Asn
OS44	Ab4GNb2Ma3(Ab4GNb2(GNb6)Ma6)Mb4GNb4GN;Asn
OS45	Ab4GNb2Ma3(GNb2(GNb6)Ma6)Mb4GNb4(Fa6)GN;Asn
OS46	GNb2Ma3(Ab4GNb2(GNb6)Ma6)Mb4GNb4(Fa6)GN;Asn
OS47	GNb2Ma3(GNb2(Ab4GNb6)Ma6)Mb4GNb4(Fa6)GN;Asn
OS48	NNa3Ab4GNb2Ma3(Ab4GNb2Ma6)Mb4GNb4GN;Asn
OS49	Ab4GNb2Ma3(NNa3Ab4GNb2Ma6)Mb4GNb4GN;Asn
OS50	GNb3Ab4GNb2Ma3(GNb2Ma6)Mb4GNb4(Fa6)GN;Asn
OS51	Ab4GNb2Ma3(Ab4GNb2Ma6)Mb4GNb4(Fa6)GN;Asn
OS52	NNa3Ab4GNb2Ma3(GNb2Ma6)Mb4GNb4(Fa6)GN;Asn
OS53	GNb2Ma3(NNa3Ab4GNb2Ma6)Mb4GNb4(Fa6)GN;Asn
OS54	Ab4GNb2(Ab4GNb4)Ma3(Ma6)Mb4GNb4(Fa6)GN;Asn
OS55	NNa3Ab4GNb2(GNb4)Ma3(Ma6)Mb4GNb4(Fa6)GN;Asn
OS56	GNb2(NNa3Ab4GNb4)Ma3(Ma6)Mb4GNb4(Fa6)GN;Asn
OS57	GNb3Ab4GNb2(GNb4)Ma3(GNb2(GNb6)Ma6)Mb4GNb4GN;Asn
OS58	Ab4GNb2(Ab4GNb4)Ma3(GNb2(GNb6)Ma6)Mb4GNb4GN;Asn
OS59	Ab4GNb2(GNb4)Ma3(GNb2(GNb6)Ma6)Mb4GNb4(Fa6)GN;Asn
OS60	GNb2(Ab4GNb4)Ma3(GNb2(GNb6)Ma6)Mb4GNb4(Fa6)GN;Asn
OS61	GNb2(GNb4)Ma3(Ab4GNb2(GNb6)Ma6)Mb4GNb4(Fa6)GN;Asn
OS62	GNb2(GNb4)Ma3(GNb2(Ab4GNb6)Ma6)Mb4GNb4(Fa6)GN;Asn
OS63	Ab4GNb2(Ab4GNb4)Ma3(Ab4GNb2Ma6)Mb4GNb4GN;Asn
OS64	GNb3Ab4GNb2(GNb4)Ma3(GNb2Ma6)Mb4GNb4(Fa6)GN;Asn
OS65	Ab4GNb2(Ab4GNb4)Ma3(GNb2Ma6)Mb4GNb4(Fa6)GN;Asn
OS66	Ab4GNb2(GNb4)Ma3(Ab4GNb2Ma6)Mb4GNb4(Fa6)GN;Asn
OS67	NNa3Ab4GNb2(GNb4)Ma3(GNb2Ma6)Mb4GNb4(Fa6)GN;Asn
OS68	GNb2(Ab4GNb4)Ma3(Ab4GNb2Ma6)Mb4GNb4(Fa6)GN;Asn
OS69	GNb2(NNa3Ab4GNb4)Ma3(GNb2Ma6)Mb4GNb4(Fa6)GN;Asn
OS70	GNb2(GNb4)Ma3(NNa3Ab4GNb2Ma6)Mb4GNb4(Fa6)GN;Asn
OS71	Ab4GNb2Ma3(Ab4GNb2(Ab4GNb6)Ma6)Mb4GNb4GN;Asn
OS72	Ab4GNb2Ma3(Ab4GNb2(GNb6)Ma6)Mb4GNb4(Fa6)GN;Asn
OS73	Ab4GNb2Ma3(GNb2(Ab4GNb6)Ma6)Mb4GNb4(Fa6)GN;Asn
OS74	NNa3Ab4GNb2Ma3(GNb2(GNb6)Ma6)Mb4GNb4(Fa6)GN;Asn
OS75	GNb2Ma3(Ab4GNb2(Ab4GNb6)Ma6)Mb4GNb4(Fa6)GN;Asn
OS76	GNb2Ma3(NNa3Ab4GNb2(GNb6)Ma6)Mb4GNb4(Fa6)GN;Asn
OS77	GNb2Ma3(GNb2(NNa3Ab4GNb6)Ma6)Mb4GNb4(Fa6)GN;Asn
OS78	Ab4GNb3Ab4GNb2Ma3(GNb2Ma6)Mb4GNb4(Fa6)GN;Asn
OS79	Ab4GNb2Ma3(GNb3Ab4GNb2Ma6)Mb4GNb4(Fa6)GN;Asn
OS80	NNa3Ab4GNb2Ma3(Ab4GNb2Ma6)Mb4GNb4(Fa6)GN;Asn
OS81	Ab4GNb2Ma3(NNa3Ab4GNb2Ma6)Mb4GNb4(Fa6)GN;Asn
OS82	NNa3Ab4GNb2(Ab4GNb4)Ma3(Ma6)Mb4GNb4(Fa6)GN;Asn
OS83	Ab4GNb2(NNa3Ab4GNb4)Ma3(Ma6)Mb4GNb4(Fa6)GN;Asn
OS84	Ab4GNb3Ab4GNb2(GNb4)Ma3(GNb2(GNb6)Ma6)Mb4GNb4GN;Asn
OS85	Ab4GNb2(Ab4GNb4)Ma3(Ab4GNb2(GNb6)Ma6)Mb4GNb4GN;Asn
OS86	GNb3Ab4GNb2(GNb4)Ma3(GNb2(GNb6)Ma6)Mb4GNb4(Fa6)GN;Asn
OS87	Ab4GNb2(Ab4GNb4)Ma3(GNb2(GNb6)Ma6)Mb4GNb4(Fa6)GN;Asn
OS88	Ab4GNb2(GNb4)Ma3(Ab4GNb2(GNb6)Ma6)Mb4GNb4(Fa6)GN;Asn
OS89	Ab4GNb2(GNb4)Ma3(GNb2(Ab4GNb6)Ma6)Mb4GNb4(Fa6)GN;Asn
OS90	NNa3Ab4GNb2(GNb4)Ma3(GNb2(GNb6)Ma6)Mb4GNb4(Fa6)GN;Asn
OS91	GNb2(Ab4GNb4)Ma3(Ab4GNb2(GNb6)Ma6)Mb4GNb4(Fa6)GN;Asn
OS92	GNb2(Ab4GNb4)Ma3(GNb2(Ab4GNb6)Ma6)Mb4GNb4(Fa6)GN;Asn
OS93	GNb2(NNa3Ab4GNb4)Ma3(GNb2(GNb6)Ma6)Mb4GNb4(Fa6)GN;Asn
OS94	GNb2(GNb4)Ma3(Ab4GNb2(Ab4GNb6)Ma6)Mb4GNb4(Fa6)GN;Asn
OS95	GNb2(GNb4)Ma3(NNa3Ab4GNb2(GNb6)Ma6)Mb4GNb4(Fa6)GN;Asn
OS96	GNb2(GNb4)Ma3(GNb2(NNa3Ab4GNb6)Ma6)Mb4GNb4(Fa6)GN;Asn
OS97	NNa3Ab4GNb2(Ab4GNb4)Ma3(Ab4GNb2Ma6)Mb4GNb4GN;Asn
OS98	Ab4GNb2(NNa3Ab4GNb4)Ma3(Ab4GNb2Ma6)Mb4GNb4GN;Asn
OS99	Ab4GNb2(Ab4GNb4)Ma3(NNa3Ab4GNb2Ma6)Mb4GNb4GN;Asn
OS100	Ab4GNb3Ab4GNb2(GNb4)Ma3(GNb2Ma6)Mb4GNb4(Fa6)GN;Asn
OS101	Ab4GNb2(Ab4GNb4)Ma3(Ab4GNb2Ma6)Mb4GNb4(Fa6)GN;Asn
OS102	NNa3Ab4GNb2(Ab4GNb4)Ma3(GNb2Ma6)Mb4GNb4(Fa6)GN;Asn
OS103	Ab4GNb2(NNa3Ab4GNb4)Ma3(GNb2Ma6)Mb4GNb4(Fa6)GN;Asn
OS104	NNa3Ab4GNb2(GNb4)Ma3(Ab4GNb2Ma6)Mb4GNb4(Fa6)GN;Asn
OS105	Ab4GNb2(GNb4)Ma3(NNa3Ab4GNb2Ma6)Mb4GNb4(Fa6)GN;Asn
OS106	GNb2(NNa3Ab4GNb4)Ma3(Ab4GNb2Ma6)Mb4GNb4(Fa6)GN;Asn
OS107	GNb2(Ab4GNb4)Ma3(NNa3Ab4GNb2Ma6)Mb4GNb4(Fa6)GN;Asn
OS108	NNa3Ab4GNb2Ma3(Ab4GNb2(Ab4GNb6)Ma6)Mb4GNb4GN;Asn
OS109	Ab4GNb2Ma3(NNa3Ab4GNb2(Ab4GNb6)Ma6)Mb4GNb4GN;Asn
OS110	Ab4GNb2Ma3(Ab4GNb2(NNa3Ab4GNb6)Ma6)Mb4GNb4GN;Asn
OS111	Ab4GNb2Ma3(Ab4GNb2(Ab4GNb6)Ma6)Mb4GNb4(Fa6)GN;Asn
OS112	NNa3Ab4GNb2Ma3(Ab4GNb2(GNb6)Ma6)Mb4GNb4(Fa6)GN;Asn
OS113	NNa3Ab4GNb2Ma3(GNb2(Ab4GNb6)Ma6)Mb4GNb4(Fa6)GN;Asn
OS114	GNb2Ma3(NNa3Ab4GNb2(Ab4GNb6)Ma6)Mb4GNb4(Fa6)GN;Asn
OS115	Ab4GNb3Ab4GNb2Ma3(Ab4GNb2Ma6)Mb4GNb4(Fa6)GN;Asn
OS116	Ab4GNb2Ma3(Ab4GNb3Ab4GNb2Ma6)Mb4GNb4(Fa6)GN;Asn
OS117	Ab4GNb3Ab4GNb2(Ab4GNb4)Ma3(GNb2(GNb6)Ma6)Mb4GNb4GN;Asn
OS118	Ab4GNb2(Ab4GNb4)Ma3(Ab4GNb2(Ab4GNb6)Ma6)Mb4GNb4GN;Asn
OS119	Ab4GNb3Ab4GNb2(GNb4)Ma3(GNb2(GNb6)Ma6)Mb4GNb4(Fa6)GN;Asn
OS120	Ab4GNb2(Ab4GNb4)Ma3(Ab4GNb2(GNb6)Ma6)Mb4GNb4(Fa6)GN;Asn
OS121	Ab4GNb2(Ab4GNb4)Ma3(GNb2(Ab4GNb6)Ma6)Mb4GNb4(Fa6)GN;Asn
OS122	NNa3Ab4GNb2(Ab4GNb4)Ma3(GNb2(GNb6)Ma6)Mb4GNb4(Fa6)GN;Asn
OS123	Ab4GNb2(NNa3Ab4GNb4)Ma3(GNb2(GNb6)Ma6)Mb4GNb4(Fa6)GN;Asn
OS124	Ab4GNb2(GNb4)Ma3(Ab4GNb2(Ab4GNb6)Ma6)Mb4GNb4(Fa6)GN;Asn
OS125	NNa3Ab4GNb2(GNb4)Ma3(Ab4GNb2(GNb6)Ma6)Mb4GNb4(Fa6)GN;Asn
OS126	Ab4GNb2(GNb4)Ma3(NNa3Ab4GNb2(GNb6)Ma6)Mb4GNb4(Fa6)GN;Asn
OS127	NNa3Ab4GNb2(GNb4)Ma3(GNb2(Ab4GNb6)Ma6)Mb4GNb4(Fa6)GN;Asn
OS128	Ab4GNb2(GNb4)Ma3(GNb2(NNa3Ab4GNb6)Ma6)Mb4GNb4(Fa6)GN;Asn
OS129	GNb2(Ab4GNb4)Ma3(Ab4GNb2(Ab4GNb6)Ma6)Mb4GNb4(Fa6)GN;Asn
OS130	GNb2(NNa3Ab4GNb4)Ma3(Ab4GNb2(GNb6)Ma6)Mb4GNb4(Fa6)GN;Asn
OS131	GNb2(Ab4GNb4)Ma3(NNa3Ab4GNb2(GNb6)Ma6)Mb4GNb4(Fa6)GN;Asn
OS132	GNb2(NNa3Ab4GNb4)Ma3(GNb2(Ab4GNb6)Ma6)Mb4GNb4(Fa6)GN;Asn
OS133	GNb2(Ab4GNb4)Ma3(GNb2(NNa3Ab4GNb6)Ma6)Mb4GNb4(Fa6)GN;Asn
OS134	GNb2(GNb4)Ma3(NNa3Ab4GNb2(Ab4GNb6)Ma6)Mb4GNb4(Fa6)GN;Asn
OS135	GNb2(GNb4)Ma3(Ab4GNb2(NNa3Ab4GNb6)Ma6)Mb4GNb4(Fa6)GN;Asn
OS136	NNa3Ab4GNb2(NNa3Ab4GNb4)Ma3(Ab4GNb2Ma6)Mb4GNb4GN;Asn
OS137	NNa3Ab4GNb2(Ab4GNb4)Ma3(NNa3Ab4GNb2Ma6)Mb4GNb4GN;Asn
OS138	Ab4GNb2(NNa3Ab4GNb4)Ma3(NNa3Ab4GNb2Ma6)Mb4GNb4GN;Asn
OS139	Ab4GNb3Ab4GNb2(Ab4GNb4)Ma3(GNb2Ma6)Mb4GNb4(Fa6)GN;Asn
OS140	NNa3Ab4GNb2(Ab4GNb4)Ma3(Ab4GNb2Ma6)Mb4GNb4(Fa6)GN;Asn
OS141	Ab4GNb2(NNa3Ab4GNb4)Ma3(Ab4GNb2Ma6)Mb4GNb4(Fa6)GN;Asn
OS142	Ab4GNb2(Ab4GNb4)Ma3(NNa3Ab4GNb2Ma6)Mb4GNb4(Fa6)GN;Asn
OS143	NNa3Ab4GNb2(NNa3Ab4GNb4)Ma3(GNb2Ma6)Mb4GNb4(Fa6)GN;Asn
OS144	NNa3Ab4GNb2(GNb4)Ma3(NNa3Ab4GNb2Ma6)Mb4GNb4(Fa6)GN;Asn
OS145	GNb2(NNa3Ab4GNb4)Ma3(NNa3Ab4GNb2Ma6)Mb4GNb4(Fa6)GN;Asn
OS146	Ab4GNb2Ma3(Ab4GNb2(GNb3Ab4GNb6)Ma6)Mb4GNb4(Fa6)GN;Asn
OS147	NNa3Ab4GNb2Ma3(Ab4GNb2(Ab4GNb6)Ma6)Mb4GNb4(Fa6)GN;Asn
OS148	Ab4GNb2Ma3(NNa3Ab4GNb2(Ab4GNb6)Ma6)Mb4GNb4(Fa6)GN;Asn
OS149	Ab4GNb2Ma3(Ab4GNb2(NNa3Ab4GNb6)Ma6)Mb4GNb4(Fa6)GN;Asn
OS150	NNa3Ab4GNb2Ma3(NNa3Ab4GNb2(GNb6)Ma6)Mb4GNb4(Fa6)GN;Asn
OS151	NNa3Ab4GNb2Ma3(GNb2(NNa3Ab4GNb6)Ma6)Mb4GNb4(Fa6)GN;Asn
OS152	GNb2Ma3(NNa3Ab4GNb2(NNa3Ab4GNb6)Ma6)Mb4GNb4(Fa6)GN;Asn
OS153	Ab4GNb3Ab4GNb2Ma3(GNb3Ab4GNb2Ma6)Mb4GNb4(Fa6)GN;Asn
OS154	NNa3Ab4GNb3Ab4GNb2Ma3(Ab4GNb2Ma6)Mb4GNb4(Fa6)GN;Asn
OS155	Ab4GNb3Ab4GNb2Ma3(NNa3Ab4GNb2Ma6)Mb4GNb4(Fa6)GN;Asn
OS156	NNa3Ab4GNb2Ma3(Ab4GNb3Ab4GNb2Ma6)Mb4GNb4(Fa6)GN;Asn
OS157	Ab4GNb2Ma3(NNa3Ab4GNb3Ab4GNb2Ma6)Mb4GNb4(Fa6)GN;Asn
OS158	Ab4GNb3Ab4GNb2(Ab4GNb4)Ma3(Ab4GNb2(GNb6)Ma6)Mb4GNb4GN;Asn
OS159	Ab4GNb2(Ab4GNb4)Ma3(Ab4GNb2(GNb3Ab4GNb6)Ma6)Mb4GNb4GN;Asn
OS160	NNa3Ab4GNb2(Ab4GNb4)Ma3(Ab4GNb2(Ab4GNb6)Ma6)Mb4GNb4GN;Asn
OS161	Ab4GNb2(NNa3Ab4GNb4)Ma3(Ab4GNb2(Ab4GNb6)Ma6)Mb4GNb4GN;Asn
OS162	Ab4GNb2(Ab4GNb4)Ma3(NNa3Ab4GNb2(Ab4GNb6)Ma6)Mb4GNb4GN;Asn
OS163	Ab4GNb2(Ab4GNb4)Ma3(Ab4GNb2(NNa3Ab4GNb6)Ma6)Mb4GNb4GN;Asn
OS164	Ab4GNb3Ab4GNb2(Ab4GNb4)Ma3(GNb2(GNb6)Ma6)Mb4GNb4(Fa6)GN;Asn
OS165	Ab4GNb2(Ab4GNb4)Ma3(GNb3Ab4GNb2(GNb6)Ma6)Mb4GNb4(Fa6)GN;Asn
OS166	Ab4GNb2(Ab4GNb4)Ma3(Ab4GNb2(Ab4GNb6)Ma6)Mb4GNb4(Fa6)GN;Asn
OS167	NNa3Ab4GNb2(Ab4GNb4)Ma3(Ab4GNb2(GNb6)Ma6)Mb4GNb4(Fa6)GN;Asn
OS168	Ab4GNb2(NNa3Ab4GNb4)Ma3(Ab4GNb2(GNb6)Ma6)Mb4GNb4(Fa6)GN;Asn
OS169	Ab4GNb2(Ab4GNb4)Ma3(NNa3Ab4GNb2(GNb6)Ma6)Mb4GNb4(Fa6)GN;Asn
OS170	NNa3Ab4GNb2(Ab4GNb4)Ma3(GNb2(Ab4GNb6)Ma6)Mb4GNb4(Fa6)GN;Asn
OS171	Ab4GNb2(NNa3Ab4GNb4)Ma3(GNb2(Ab4GNb6)Ma6)Mb4GNb4(Fa6)GN;Asn
OS172	Ab4GNb2(Ab4GNb4)Ma3(GNb2(NNa3Ab4GNb6)Ma6)Mb4GNb4(Fa6)GN;Asn
OS173	NNa3Ab4GNb2(NNa3Ab4GNb4)Ma3(GNb2(GNb6)Ma6)Mb4GNb4(Fa6)GN;Asn
OS174	NNa3Ab4GNb2(GNb4)Ma3(Ab4GNb2(Ab4GNb6)Ma6)Mb4GNb4(Fa6)GN;Asn
OS175	Ab4GNb2(GNb4)Ma3(NNa3Ab4GNb2(Ab4GNb6)Ma6)Mb4GNb4(Fa6)GN;Asn
OS176	Ab4GNb2(GNb4)Ma3(Ab4GNb2(NNa3Ab4GNb6)Ma6)Mb4GNb4(Fa6)GN;Asn
OS177	NNa3Ab4GNb2(GNb4)Ma3(NNa3Ab4GNb2(GNb6)Ma6)Mb4GNb4(Fa6)GN;Asn
OS178	NNa3Ab4GNb2(GNb4)Ma3(GNb2(NNa3Ab4GNb6)Ma6)Mb4GNb4(Fa6)GN;Asn
OS179	GNb2(NNa3Ab4GNb4)Ma3(Ab4GNb2(Ab4GNb6)Ma6)Mb4GNb4(Fa6)GN;Asn
OS180	GNb2(Ab4GNb4)Ma3(NNa3Ab4GNb2(Ab4GNb6)Ma6)Mb4GNb4(Fa6)GN;Asn
OS181	GNb2(Ab4GNb4)Ma3(Ab4GNb2(NNa3Ab4GNb6)Ma6)Mb4GNb4(Fa6)GN;Asn
OS182	GNb2(NNa3Ab4GNb4)Ma3(NNa3Ab4GNb2(GNb6)Ma6)Mb4GNb4(Fa6)GN;Asn
OS183	GNb2(NNa3Ab4GNb4)Ma3(GNb2(NNa3Ab4GNb6)Ma6)Mb4GNb4(Fa6)GN;Asn
OS184	GNb2(GNb4)Ma3(NNa3Ab4GNb2(NNa3Ab4GNb6)Ma6)Mb4GNb4(Fa6)GN;Asn
OS185	Ab4GNb3Ab4GNb2(Ab4GNb4)Ma3(Ab4GNb2Ma6)Mb4GNb4(Fa6)GN;Asn
OS186	NNa3Ab4GNb2(NNa3Ab4GNb4)Ma3(Ab4GNb2Ma6)Mb4GNb4(Fa6)GN;Asn
OS187	NNa3Ab4GNb2(Ab4GNb4)Ma3(NNa3Ab4GNb2Ma6)Mb4GNb4(Fa6)GN;Asn
OS188	Ab4GNb2(NNa3Ab4GNb4)Ma3(NNa3Ab4GNb2Ma6)Mb4GNb4(Fa6)GN;Asn
OS189	Ab4GNb2Ma3(Ab4GNb2(Ab4GNb3Ab4GNb6)Ma6)Mb4GNb4(Fa6)GN;Asn
OS190	NNa3Ab4GNb2Ma3(NNa3Ab4GNb2(Ab4GNb6)Ma6)Mb4GNb4(Fa6)GN;Asn
OS191	NNa3Ab4GNb2Ma3(Ab4GNb2(NNa3Ab4GNb6)Ma6)Mb4GNb4(Fa6)GN;Asn
OS192	Ab4GNb2Ma3(NNa3Ab4GNb2(NNa3Ab4GNb6)Ma6)Mb4GNb4(Fa6)GN;Asn
OS193	Ab4GNb3Ab4GNb2(Ab4GNb4)Ma3(Ab4GNb2(Ab4GNb6)Ma6)Mb4GNb4GN;Asn
OS194	Ab4GNb2(Ab4GNb4)Ma3(Ab4GNb2(Ab4GNb3Ab4GNb6)Ma6)Mb4GNb4GN;Asn
OS195	NNa3Ab4GNb2(NNa3Ab4GNb4)Ma3(Ab4GNb2(Ab4GNb6)Ma6)Mb4GNb4GN;Asn
OS196	NNa3Ab4GNb2(Ab4GNb4)Ma3(NNa3Ab4GNb2(Ab4GNb6)Ma6)Mb4GNb4GN;Asn
OS197	NNa3Ab4GNb2(Ab4GNb4)Ma3(Ab4GNb2(NNa3Ab4GNb6)Ma6)Mb4GNb4GN;Asn
OS198	Ab4GNb2(NNa3Ab4GNb4)Ma3(NNa3Ab4GNb2(Ab4GNb6)Ma6)Mb4GNb4GN;Asn
OS199	Ab4GNb2(NNa3Ab4GNb4)Ma3(Ab4GNb2(NNa3Ab4GNb6)Ma6)Mb4GNb4GN;Asn
OS200	Ab4GNb2(Ab4GNb4)Ma3(NNa3Ab4GNb2(NNa3Ab4GNb6)Ma6)Mb4GNb4GN;Asn
OS201	Ab4GNb3Ab4GNb2(Ab4GNb4)Ma3(Ab4GNb2(GNb6)Ma6)Mb4GNb4(Fa6)GN;Asn
OS202	Ab4GNb2(Ab4GNb4)Ma3(Ab4GNb3Ab4GNb2(GNb6)Ma6)Mb4GNb4(Fa6)GN;Asn
OS203	Ab4GNb2(Ab4GNb4)Ma3(Ab4GNb2(GNb3Ab4GNb6)Ma6)Mb4GNb4(Fa6)GN;Asn
OS204	NNa3Ab4GNb2(Ab4GNb4)Ma3(Ab4GNb2(Ab4GNb6)Ma6)Mb4GNb4(Fa6)GN;Asn
OS205	Ab4GNb2(NNa3Ab4GNb4)Ma3(Ab4GNb2(Ab4GNb6)Ma6)Mb4GNb4(Fa6)GN;Asn
OS206	Ab4GNb2(Ab4GNb4)Ma3(NNa3Ab4GNb2(Ab4GNb6)Ma6)Mb4GNb4(Fa6)GN;Asn
OS207	Ab4GNb2(Ab4GNb4)Ma3(Ab4GNb2(NNa3Ab4GNb6)Ma6)Mb4GNb4(Fa6)GN;Asn
OS208	NNa3Ab4GNb2(NNa3Ab4GNb4)Ma3(Ab4GNb2(GNb6)Ma6)Mb4GNb4(Fa6)GN;Asn
OS209	NNa3Ab4GNb2(Ab4GNb4)Ma3(NNa3Ab4GNb2(GNb6)Ma6)Mb4GNb4(Fa6)GN;Asn
OS210	Ab4GNb2(NNa3Ab4GNb4)Ma3(NNa3Ab4GNb2(GNb6)Ma6)Mb4GNb4(Fa6)GN;Asn
OS211	NNa3Ab4GNb2(NNa3Ab4GNb4)Ma3(GNb2(Ab4GNb6)Ma6)Mb4GNb4(Fa6)GN;Asn
OS212	NNa3Ab4GNb2(Ab4GNb4)Ma3(GNb2(NNa3Ab4GNb6)Ma6)Mb4GNb4(Fa6)GN;Asn
OS213	Ab4GNb2(NNa3Ab4GNb4)Ma3(GNb2(NNa3Ab4GNb6)Ma6)Mb4GNb4(Fa6)GN;Asn
OS214	NNa3Ab4GNb2(GNb4)Ma3(NNa3Ab4GNb2(Ab4GNb6)Ma6)Mb4GNb4(Fa6)GN;Asn
OS215	NNa3Ab4GNb2(GNb4)Ma3(Ab4GNb2(NNa3Ab4GNb6)Ma6)Mb4GNb4(Fa6)GN;Asn
OS216	Ab4GNb2(GNb4)Ma3(NNa3Ab4GNb2(NNa3Ab4GNb6)Ma6)Mb4GNb4(Fa6)GN;Asn
OS217	GNb2(NNa3Ab4GNb4)Ma3(NNa3Ab4GNb2(Ab4GNb6)Ma6)Mb4GNb4(Fa6)GN;Asn
OS218	GNb2(NNa3Ab4GNb4)Ma3(Ab4GNb2(NNa3Ab4GNb6)Ma6)Mb4GNb4(Fa6)GN;Asn
OS219	GNb2(Ab4GNb4)Ma3(NNa3Ab4GNb2(NNa3Ab4GNb6)Ma6)Mb4GNb4(Fa6)GN;Asn
OS220	NNa3Ab4GNb3Ab4GNb2(Ab4GNb4)Ma3(Ab4GNb2Ma6)Mb4GNb4(Fa6)GN;Asn
OS221	NNa3Ab4GNb2Ma3(Ab4GNb2(Ab4GNb3Ab4GNb6)Ma6)Mb4GNb4(Fa6)GN;Asn
OS222	Ab4GNb3Ab4GNb2(Ab4GNb4)Ma3(Ab4GNb2(GNb3Ab4GNb6)Ma6)Mb4GNb4GN;Asn
OS223	Ab4GNb2(Ab4GNb4)Ma3(NNa3Ab4GNb2(Ab4GNb3Ab4GNb6)Ma6)Mb4GNb4GN;Asn
OS224	Ab4GNb3Ab4GNb2(Ab4GNb4)Ma3(Ab4GNb2(Ab4GNb6)Ma6)Mb4GNb4(Fa6)GN;Asn
OS225	Ab4GNb2(Ab4GNb4)Ma3(Ab4GNb3Ab4GNb2(Ab4GNb6)Ma6)Mb4GNb4(Fa6)GN;Asn
OS226	Ab4GNb2(Ab4GNb4)Ma3(Ab4GNb2(Ab4GNb3Ab4GNb6)Ma6)Mb4GNb4(Fa6)GN;Asn
OS227	NNa3Ab4GNb2(NNa3Ab4GNb4)Ma3(Ab4GNb2(Ab4GNb6)Ma6)Mb4GNb4(Fa6)GN;Asn
OS228	NNa3Ab4GNb2(Ab4GNb4)Ma3(NNa3Ab4GNb2(Ab4GNb6)Ma6)Mb4GNb4(Fa6)GN;Asn
OS229	NNa3Ab4GNb2(Ab4GNb4)Ma3(Ab4GNb2(NNa3Ab4GNb6)Ma6)Mb4GNb4(Fa6)GN;Asn
OS230	Ab4GNb2(NNa3Ab4GNb4)Ma3(NNa3Ab4GNb2(Ab4GNb6)Ma6)Mb4GNb4(Fa6)GN;Asn
OS231	Ab4GNb2(NNa3Ab4GNb4)Ma3(Ab4GNb2(NNa3Ab4GNb6)Ma6)Mb4GNb4(Fa6)GN;Asn
OS232	Ab4GNb2(Ab4GNb4)Ma3(NNa3Ab4GNb2(NNa3Ab4GNb6)Ma6)Mb4GNb4(Fa6)GN;Asn
OS233	NNa3Ab4GNb2(NNa3Ab4GNb4)Ma3(NNa3Ab4GNb2(GNb6)Ma6)Mb4GNb4(Fa6)GN;Asn
OS234	NNa3Ab4GNb2(NNa3Ab4GNb4)Ma3(GNb2(NNa3Ab4GNb6)Ma6)Mb4GNb4(Fa6)GN;Asn
OS235	NNa3Ab4GNb2(Ab4GNb4)Ma3(GNb2(Fa3(NNa3Ab4)GNb6)Ma6)Mb4GNb4(Fa6)GN;Asn
OS236	NNa3Ab4GNb2(GNb4)Ma3(NNa3Ab4GNb2(NNa3Ab4GNb6)Ma6)Mb4GNb4(Fa6)GN;Asn
OS237	GNb2(NNa3Ab4GNb4)Ma3(NNa3Ab4GNb2(NNa3Ab4GNb6)Ma6)Mb4GNb4(Fa6)GN;Asn
OS238	GNb2(NNa3Ab4GNb4)Ma3(Ab4GNb2(Fa3(NNa3Ab4)GNb6)Ma6)Mb4GNb4(Fa6)GN;Asn
OS239	GNb2(Ab4GNb4)Ma3(NNa3Ab4GNb2(Fa3(NNa3Ab4)GNb6)Ma6)Mb4GNb4(Fa6)GN;Asn
OS240	NNa3Ab4GNb3Ab4GNb2(NNa3Ab4GNb4)Ma3(Ab4GNb2Ma6)Mb4GNb4(Fa6)GN;Asn
OS241	NNa3Ab4GNb2Ma3(NNa3Ab4GNb2(Ab4GNb3Ab4GNb6)Ma6)Mb4GNb4(Fa6)GN;Asn
OS242	Ab4GNb3Ab4GNb2(Ab4GNb4)Ma3(Ab4GNb2(Ab4GNb3Ab4GNb6)Ma6)Mb4GNb4GN;Asn
OS243	Ab4GNb2(Ab4GNb4)Ma3(NNa3Ab4GNb2(NNa3Ab4GNb3Ab4GNb6)Ma6)Mb4GNb4GN;Asn
OS244	Ab4GNb3Ab4GNb2(Ab4GNb4)Ma3(Ab4GNb2(GNb3Ab4GNb6)Ma6)Mb4GNb4(Fa6)GN;Asn
OS245	GNb3Ab4GNb2(Ab4GNb4)Ma3(Ab4GNb2(Ab4GNb3Ab4GNb6)Ma6)Mb4GNb4(Fa6)GN;Asn
OS246	NNa3Ab4GNb2(Ab4GNb4)Ma3(Ab4GNb3Ab4GNb2(Ab4GNb6)Ma6)Mb4GNb4(Fa6)GN;Asn
OS247	Ab4GNb2(NNa3Ab4GNb4)Ma3(Ab4GNb3Ab4GNb2(Ab4GNb6)Ma6)Mb4GNb4(Fa6)GN;Asn
OS248	NNa3Ab4GNb2(Ab4GNb4)Ma3(Ab4GNb2(Ab4GNb3Ab4GNb6)Ma6)Mb4GNb4(Fa6)GN;Asn
OS249	Ab4GNb2(NNa3Ab4GNb4)Ma3(Ab4GNb2(Ab4GNb3Ab4GNb6)Ma6)Mb4GNb4(Fa6)GN;Asn
OS250	Ab4GNb2(Ab4GNb4)Ma3(NNa3Ab4GNb2(Ab4GNb3Ab4GNb6)Ma6)Mb4GNb4(Fa6)GN;Asn
OS251	Ab4GNb2(Ab4GNb4)Ma3(Ab4GNb2(NNa3Ab4GNb3Ab4GNb6)Ma6)Mb4GNb4(Fa6)GN;Asn
OS252	NNa3Ab4GNb2(NNa3Ab4GNb4)Ma3(NNa3Ab4GNb2(Ab4GNb6)Ma6)Mb4GNb4(Fa6)GN;Asn
OS253	NNa3Ab4GNb2(NNa3Ab4GNb4)Ma3(Ab4GNb2(NNa3Ab4GNb6)Ma6)Mb4GNb4(Fa6)GN;Asn
OS254	NNa3Ab4GNb2(Ab4GNb4)Ma3(NNa3Ab4GNb2(NNa3Ab4GNb6)Ma6)Mb4GNb4(Fa6)GN;Asn
OS255	Ab4GNb2(NNa3Ab4GNb4)Ma3(NNa3Ab4GNb2(NNa3Ab4GNb6)Ma6)Mb4GNb4(Fa6)GN;Asn
OS256	Ab4GNb3Ab4GNb2(Ab4GNb4)Ma3(Ab4GNb2(NNa3Ab4GNb3Ab4GNb6)Ma6)Mb4GNb4GN;Asn
OS257	Ab4GNb3Ab4GNb2(Ab4GNb4)Ma3(Ab4GNb2(Ab4GNb3Ab4GNb6)Ma6)Mb4GNb4(Fa6)GN;Asn
OS258	NNa3Ab4GNb2(NNa3Ab4GNb4)Ma3(Ab4GNb3Ab4GNb2(Ab4GNb6)Ma6)Mb4GNb4(Fa6)GN;Asn
OS259	NNa3Ab4GNb2(Ab4GNb4)Ma3(NNa3Ab4GNb3Ab4GNb2(Ab4GNb6)Ma6)Mb4GNb4(Fa6)GN;Asn
OS260	Ab4GNb2(NNa3Ab4GNb4)Ma3(NNa3Ab4GNb3Ab4GNb2(Ab4GNb6)Ma6)Mb4GNb4(Fa6)GN;Asn
OS261	NNa3Ab4GNb2(NNa3Ab4GNb4)Ma3(Ab4GNb2(Ab4GNb3Ab4GNb6)Ma6)Mb4GNb4(Fa6)GN;Asn
OS262	NNa3Ab4GNb2(Ab4GNb4)Ma3(NNa3Ab4GNb2(Ab4GNb3Ab4GNb6)Ma6)Mb4GNb4(Fa6)GN;Asn
OS263	NNa3Ab4GNb2(Ab4GNb4)Ma3(Ab4GNb2(NNa3Ab4GNb3Ab4GNb6)Ma6)Mb4GNb4(Fa6)GN;Asn
OS264	Ab4GNb2(NNa3Ab4GNb4)Ma3(NNa3Ab4GNb2(Ab4GNb3Ab4GNb6)Ma6)Mb4GNb4(Fa6)GN;Asn
OS265	Ab4GNb2(Ab4GNb4)Ma3(NNa3Ab4GNb2(NNa3Ab4GNb3Ab4GNb6)Ma6)Mb4GNb4(Fa6)GN;Asn
OS266	NNa3Ab4GNb3Ab4GNb2(Ab4GNb4)Ma3(Ab4GNb2(NNa3Ab4GNb3Ab4GNb6)Ma6)Mb4GNb4GN;Asn
OS267	NNa3Ab4GNb3Ab4GNb2(Ab4GNb4)Ma3(Ab4GNb2(Ab4GNb3Ab4GNb6)Ma6)Mb4GNb4(Fa6)GN;Asn
OS268	Ab4GNb3Ab4GNb2(Ab4GNb4)Ma3(Ab4GNb2(NNa3Ab4GNb3Ab4GNb6)Ma6)Mb4GNb4(Fa6)GN;Asn
OS269	NNa3Ab4GNb2(NNa3Ab4GNb4)Ma3(NNa3Ab4GNb3Ab4GNb2(Ab4GNb6)Ma6)Mb4GNb4(Fa6)GN;Asn
OS270	NNa3Ab4GNb2(NNa3Ab4GNb4)Ma3(Ab4GNb3Ab4GNb2(NNa3Ab4GNb6)Ma6)Mb4GNb4(Fa6)GN;Asn
OS271	NNa3Ab4GNb2(Ab4GNb4)Ma3(NNa3Ab4GNb3Ab4GNb2(NNa3Ab4GNb6)Ma6)Mb4GNb4(Fa6)GN;Asn
OS272	Ab4GNb2(NNa3Ab4GNb4)Ma3(NNa3Ab4GNb3Ab4GNb2(NNa3Ab4GNb6)Ma6)Mb4GNb4(Fa6)GN;Asn
OS273	NNa3Ab4GNb2(NNa3Ab4GNb4)Ma3(NNa3Ab4GNb2(Ab4GNb3Ab4GNb6)Ma6)Mb4GNb4(Fa6)GN;Asn
OS274	NNa3Ab4GNb2(NNa3Ab4GNb4)Ma3(Ab4GNb2(NNa3Ab4GNb3Ab4GNb6)Ma6)Mb4GNb4(Fa6)GN;Asn
OS275	NNa3Ab4GNb2(Ab4GNb4)Ma3(NNa3Ab4GNb2(NNa3Ab4GNb3Ab4GNb6)Ma6)Mb4GNb4(Fa6)GN;Asn
OS276	Ab4GNb2(NNa3Ab4GNb4)Ma3(NNa3Ab4GNb2(NNa3Ab4GNb3Ab4GNb6)Ma6)Mb4GNb4(Fa6)GN;Asn
OS277	NNa3Ab4GNb3Ab4GNb2(NNa3Ab4GNb4)Ma3(Ab4GNb2(Ab4GNb3Ab4GNb6)Ma6)Mb4GNb4(Fa6)GN;Asn
OS278	NNa3Ab4GNb3Ab4GNb2(Ab4GNb4)Ma3(NNa3Ab4GNb2(Ab4GNb3Ab4GNb6)Ma6)Mb4GNb4(Fa6)GN;Asn
OS279	NNa3Ab4GNb3Ab4GNb2(NNa3Ab4GNb4)Ma3(NNa3Ab4GNb2(Ab4GNb3Ab4GNb6)Ma6)Mb4GNb4(Fa6)GN;Asn
OS280	NNa3Ab4GNb3Ab4GNb2(Ab4GNb4)Ma3(NNa3Ab4GNb2(NNa3Ab4GNb3Ab4GNb6)Ma6)Mb4GNb4(Fa6)GN;Asn
OS281	Ab4GNb3Ab4GNb2Ma3(Ma6)Mb4GNb4(Fa6)GN;Asn
OS282	Ab4GNb3Ab4GNb2Ma3(Ab4GNb3Ab4GNb2Ma6)Mb4GNb4(Fa6)GN;Asn
OS283	GNb3Ab4GNb3Ab4GNb2Ma3(Ab4GNb3Ab4GNb2Ma6)Mb4GNb4(Fa6)GN;Asn
OS284	Ab4GNb3Ab4GNb2Ma3(GNb3Ab4GNb3Ab4GNb2Ma6)Mb4GNb4(Fa6)GN;Asn
OS285	Ab4GNb3Ab4GNb3Ab4GNb2Ma3(Ab4GNb3Ab4GNb2Ma6)Mb4GNb4(Fa6)GN;Asn
OS286	Ab4GNb3Ab4GNb3Ab4GNb2Ma3(GNb3Ab4GNb3Ab4GNb2Ma6)Mb4GNb4(Fa6)GN;Asn
OS287	Ma3(Ma6Ma6)Mb4GNb4GN;Asn
OS288	Ma3(Ma6)Mb4GNb4GN;Asn
OS289	Ma3(Ma6)Mb4GNb4(Fa6)GN;Asn
OS290	NNa3Ab4GNb2Ma3(Ma3(Ma6)Ma6)Mb4GNb4GN;Asn
OS291	NNa3Ab4GNb2Ma3(Ma6)Mb4GNb4GN;Asn
OS292	NNa3Ab4GNb2Ma3(Ma6)Mb4GNb4(Fa6)GN;Asn
OS293	NNa3Ab4GNb2Ma3(NNa3Ab4GNb2Ma6)Mb4GNb4GN;Asn
OS294	NNa3Ab4GNb2Ma3(NNa3Ab4GNb2Ma6)Mb4GNb4(Fa6)GN;Asn
OS295	NNa3Ab4GNb2(NNa3Ab4GNb4)Ma3(Ma6)Mb4GNb4(Fa6)GN;Asn
OS296	NNa3Ab4GNb2Ma3(NNa3Ab4GNb2(Ab4GNb6)Ma6)Mb4GNb4GN;Asn
OS297	NNa3Ab4GNb2Ma3(Ab4GNb2(NNa3Ab4GNb6)Ma6)Mb4GNb4GN;Asn
OS298	Ab4GNb2Ma3(NNa3Ab4GNb2(NNa3Ab4GNb6)Ma6)Mb4GNb4GN;Asn
OS299	NNa3Ab4GNb2(NNa3Ab4GNb4)Ma3(NNa3Ab4GNb2Ma6)Mb4GNb4GN;Asn
OS300	NNa3Ab4GNb3Ab4GNb2Ma3(NNa3Ab4GNb2Ma6)Mb4GNb4(Fa6)GN;Asn
OS301	NNa3Ab4GNb2Ma3(NNa3Ab4GNb3Ab4GNb2Ma6)Mb4GNb4(Fa6)GN;Asn
OS302	NNa3Ab4GNb2(NNa3Ab4GNb4)Ma3(NNa3Ab4GNb2Ma6)Mb4GNb4(Fa6)GN;Asn
OS303	NNa3Ab4GNb2Ma3(NNa3Ab4GNb2(NNa3Ab4GNb6)Ma6)Mb4GNb4(Fa6)GN;Asn
OS304	NNa3Ab4GNb2(NNa3Ab4GNb4)Ma3(NNa3Ab4GNb2(Ab4GNb6)Ma6)Mb4GNb4GN;Asn
OS305	NNa3Ab4GNb2(NNa3Ab4GNb4)Ma3(Ab4GNb2(NNa3Ab4GNb6)Ma6)Mb4GNb4GN;Asn
OS306	NNa3Ab4GNb2(Ab4GNb4)Ma3(NNa3Ab4GNb2(NNa3Ab4GNb6)Ma6)Mb4GNb4GN;Asn
OS307	Ab4GNb2(NNa3Ab4GNb4)Ma3(NNa3Ab4GNb2(NNa3Ab4GNb6)Ma6)Mb4GNb4GN;Asn
OS308	NNa3Ab4GNb2(NNa3Ab4GNb4)Ma3(GNb2(Fa3(Ab4)GNb6)Ma6)Mb4GNb4(Fa6)GN;Asn
OS309	GNb2(NNa3Ab4GNb4)Ma3(NNa3Ab4GNb2(Fa3(Ab4)GNb6)Ma6)Mb4GNb4(Fa6)GN;Asn
OS310	NNa3Ab4GNb2(NNa3Ab4GNb4)Ma3(GNb2(Fa3(NNa3Ab4)GNb6)Ma6)Mb4GNb4(Fa6)GN;Asn
OS311	NNa3Ab4GNb2(GNb4)Ma3(NNa3Ab4GNb2(Fa3(NNa3Ab4)GNb6)Ma6)Mb4GNb4(Fa6)GN;Asn
OS312	GNb2(NNa3Ab4GNb4)Ma3(NNa3Ab4GNb2(Fa3(NNa3Ab4)GNb6)Ma6)Mb4GNb4(Fa6)GN;Asn
OS313	NNa3Ab4GNb3Ab4GNb2(NNa3Ab4GNb4)Ma3(NNa3Ab4GNb2Ma6)Mb4GNb4(Fa6)GN;Asn
OS314	NNa3Ab4GNb2Ma3(NNa3Ab4GNb2(NNa3Ab4GNb3Ab4GNb6)Ma6)Mb4GNb4(Fa6)GN;Asn
OS315	Ab4GNb2(NNa3Ab4GNb4)Ma3(NNa3Ab4GNb2(NNa3Ab4GNb3Ab4GNb6)Ma6)Mb4GNb4GN;Asn
OS316	NNa3Ab4GNb2(NNa3Ab4GNb4)Ma3(NNa3Ab4GNb2(NNa3Ab4GNb6)Ma6)Mb4GNb4(Fa6)GN;Asn
OS317	NNa3Ab4GNb3Ab4GNb2(Ab4GNb4)Ma3(NNa3Ab4GNb2(NNa3Ab4GNb3Ab4GNb6)Ma6)Mb4GNb4GN;Asn
OS318	NNa3Ab4GNb3Ab4GNb2(Ab4GNb4)Ma3(Ab4GNb2(NNa3Ab4GNb3Ab4GNb6)Ma6)Mb4GNb4(Fa6)GN;Asn
OS319	NNa3Ab4GNb2(NNa3Ab4GNb4)Ma3(NNa3Ab4GNb3Ab4GNb2(NNa3Ab4GNb6)Ma6)Mb4GNb4(Fa6)GN;Asn
OS320	NNa3Ab4GNb2(NNa3Ab4GNb4)Ma3(NNa3Ab4GNb2(NNa3Ab4GNb3Ab4GNb6)Ma6)Mb4GNb4(Fa6)GN;Asn
OS321	NNa3Ab4GNb3Ab4GNb2(NNa3Ab4GNb4)Ma3(NNa3Ab4GNb2(NNa3Ab4GNb3Ab4GNb6)Ma6)Mb4GNb4(Fa6)GN;Asn
OS322	NNa3Ab4GNb3Ab4GNb2Ma3(Ma6)Mb4GNb4(Fa6)GN;Asn
OS323	Ab4GNb3Ab4GNb2Ma3(Ab4GNb3Ab4GNb3Ab4GNb2Ma6)Mb4GNb4(Fa6)GN;Asn
OS324	Ab4GNb3Ab4GNb3Ab4GNb2Ma3(Ab4GNb3Ab4GNb3Ab4GNb2Ma6)Mb4GNb4(Fa6)GN;Asn
OS325	Ma3(Ma3(Ma6)Ma6)Mb4GNb4(Fa6)GN;Asn
OS326	Ma3(Ma6Ma6)Mb4GNb4(Fa6)GN;Asn
