# Supplementary material for: CHOGlycoNET: Comprehensive glycosylation reaction network for CHO cells
Source: Metab Eng. 2023 Mar;76:87–96. doi: 10.1016/j.ymben.2022.12.009 (PMC11132536; doi:10.1016/j.ymben.2022.12.009)
Supplement: Multimedia component 1 [file mmc1.zip › SupplMaterial/choglyconet.xml]

<?xml version="1.0" encoding="UTF-8"?>
<sbml xmlns="http://www.sbml.org/sbml/level3/version1/core" xmlns:fbc="http://www.sbml.org/sbml/level3/version1/fbc/version2" sboTerm="SBO:0000624" level="3" version="1" fbc:required="false">
  <model metaid="meta_CHOglycoNET" id="CHOglycoNET" fbc:strict="true">
    <listOfUnitDefinitions>
      <unitDefinition id="mmol_per_gDW_per_hr">
        <listOfUnits>
          <unit kind="mole" exponent="1" scale="-3" multiplier="1"/>
          <unit kind="gram" exponent="-1" scale="0" multiplier="1"/>
          <unit kind="second" exponent="-1" scale="0" multiplier="3600"/>
        </listOfUnits>
      </unitDefinition>
    </listOfUnitDefinitions>
    <listOfCompartments>
      <compartment id="g" constant="true"/>
    </listOfCompartments>
    <listOfSpecies>
      <species id="M_Ma2Ma2Ma3__40__Ma2Ma3__40__Ma2Ma6__41__Ma6__41__Mb4GNb4GN__59__Asn" name="Ma2Ma2Ma3(Ma2Ma3(Ma2Ma6)Ma6)Mb4GNb4GN;Asn" compartment="g" hasOnlySubstanceUnits="false" boundaryCondition="false" constant="false"/>
      <species id="M_Ma2Ma3__40__Ma2Ma3__40__Ma2Ma6__41__Ma6__41__Mb4GNb4GN__59__Asn" name="Ma2Ma3(Ma2Ma3(Ma2Ma6)Ma6)Mb4GNb4GN;Asn" compartment="g" hasOnlySubstanceUnits="false" boundaryCondition="false" constant="false"/>
      <species id="M_GDP" name="Guanosine diphosphate" compartment="g" hasOnlySubstanceUnits="false" boundaryCondition="false" constant="false" fbc:chemicalFormula="C10H15N5O11P2"/>
      <species id="M_GDP__45__Man" name="Guanosine diphosphate mannose" compartment="g" hasOnlySubstanceUnits="false" boundaryCondition="false" constant="false" fbc:chemicalFormula="C16H25N5O16P2"/>
      <species id="M_Ma2Ma2Ma3__40__Ma2Ma3__40__Ma6__41__Ma6__41__Mb4GNb4GN__59__Asn" name="Ma2Ma2Ma3(Ma2Ma3(Ma6)Ma6)Mb4GNb4GN;Asn" compartment="g" hasOnlySubstanceUnits="false" boundaryCondition="false" constant="false"/>
      <species id="M_Ma3__40__Ma2Ma3__40__Ma2Ma6__41__Ma6__41__Mb4GNb4GN__59__Asn" name="Ma3(Ma2Ma3(Ma2Ma6)Ma6)Mb4GNb4GN;Asn" compartment="g" hasOnlySubstanceUnits="false" boundaryCondition="false" constant="false"/>
      <species id="M_Ma2Ma3__40__Ma2Ma3__40__Ma6__41__Ma6__41__Mb4GNb4GN__59__Asn" name="Ma2Ma3(Ma2Ma3(Ma6)Ma6)Mb4GNb4GN;Asn" compartment="g" hasOnlySubstanceUnits="false" boundaryCondition="false" constant="false"/>
      <species id="M_Ma3__40__Ma2Ma3__40__Ma6__41__Ma6__41__Mb4GNb4GN__59__Asn" name="Ma3(Ma2Ma3(Ma6)Ma6)Mb4GNb4GN;Asn" compartment="g" hasOnlySubstanceUnits="false" boundaryCondition="false" constant="false"/>
      <species id="M_Ma3__40__Ma3__40__Ma6__41__Ma6__41__Mb4GNb4GN__59__Asn" name="Ma3(Ma3(Ma6)Ma6)Mb4GNb4GN;Asn" compartment="g" hasOnlySubstanceUnits="false" boundaryCondition="false" constant="false"/>
      <species id="M_GNb2Ma3__40__Ma3__40__Ma6__41__Ma6__41__Mb4GNb4GN__59__Asn" name="GNb2Ma3(Ma3(Ma6)Ma6)Mb4GNb4GN;Asn" compartment="g" hasOnlySubstanceUnits="false" boundaryCondition="false" constant="false"/>
      <species id="M_UDP__45__GlcNAc" name="Uridine diphosphate N-acetylglucosamine" compartment="g" hasOnlySubstanceUnits="false" boundaryCondition="false" constant="false" fbc:chemicalFormula="C17H27N3O17P2"/>
      <species id="M_UDP" name="Uridine diphosphate" compartment="g" hasOnlySubstanceUnits="false" boundaryCondition="false" constant="false" fbc:chemicalFormula="C9H14N2O12P2"/>
      <species id="M_GNb2Ma3__40__Ma6Ma6__41__Mb4GNb4GN__59__Asn" name="GNb2Ma3(Ma6Ma6)Mb4GNb4GN;Asn" compartment="g" hasOnlySubstanceUnits="false" boundaryCondition="false" constant="false"/>
      <species id="M_Ab4GNb2Ma3__40__Ma3__40__Ma6__41__Ma6__41__Mb4GNb4GN__59__Asn" name="Ab4GNb2Ma3(Ma3(Ma6)Ma6)Mb4GNb4GN;Asn" compartment="g" hasOnlySubstanceUnits="false" boundaryCondition="false" constant="false"/>
      <species id="M_UDP__45__Gal" name="Uridine diphosphate galactose" compartment="g" hasOnlySubstanceUnits="false" boundaryCondition="false" constant="false" fbc:chemicalFormula="C15H24N2O17P2"/>
      <species id="M_GNb2Ma3__40__Ma6__41__Mb4GNb4GN__59__Asn" name="GNb2Ma3(Ma6)Mb4GNb4GN;Asn" compartment="g" hasOnlySubstanceUnits="false" boundaryCondition="false" constant="false"/>
      <species id="M_NNa3Ab4GNb2Ma3__40__Ma3__40__Ma6__41__Ma6__41__Mb4GNb4GN__59__Asn" name="NNa3Ab4GNb2Ma3(Ma3(Ma6)Ma6)Mb4GNb4GN;Asn" compartment="g" hasOnlySubstanceUnits="false" boundaryCondition="false" constant="false"/>
      <species id="M_CMP__45__Neu5Ac" name="N-acetyl-2-(hydrogen 5-cytidylate)-β-neuraminic acid" compartment="g" hasOnlySubstanceUnits="false" boundaryCondition="false" constant="false" fbc:chemicalFormula="C20H30N4NaO16P"/>
      <species id="M_CMP" name="Cytidine monophosphate" compartment="g" hasOnlySubstanceUnits="false" boundaryCondition="false" constant="false" fbc:chemicalFormula="C9H14N3O8P"/>
      <species id="M_GNb2Ma3__40__GNb2Ma6__41__Mb4GNb4GN__59__Asn" name="GNb2Ma3(GNb2Ma6)Mb4GNb4GN;Asn" compartment="g" hasOnlySubstanceUnits="false" boundaryCondition="false" constant="false"/>
      <species id="M_Ab4GNb2Ma3__40__Ma6__41__Mb4GNb4GN__59__Asn" name="Ab4GNb2Ma3(Ma6)Mb4GNb4GN;Asn" compartment="g" hasOnlySubstanceUnits="false" boundaryCondition="false" constant="false"/>
      <species id="M_GNb2Ma3__40__Ma6__41__Mb4GNb4__40__Fa6__41__GN__59__Asn" name="GNb2Ma3(Ma6)Mb4GNb4(Fa6)GN;Asn" compartment="g" hasOnlySubstanceUnits="false" boundaryCondition="false" constant="false"/>
      <species id="M_GDP__45__Fuc" name="Guanosine diphosphate fucose" compartment="g" hasOnlySubstanceUnits="false" boundaryCondition="false" constant="false" fbc:chemicalFormula="C16H25N5O15P2"/>
      <species id="M_GNb2__40__GNb4__41__Ma3__40__GNb2Ma6__41__Mb4GNb4GN__59__Asn" name="GNb2(GNb4)Ma3(GNb2Ma6)Mb4GNb4GN;Asn" compartment="g" hasOnlySubstanceUnits="false" boundaryCondition="false" constant="false"/>
      <species id="M_GNb2Ma3__40__GNb2__40__GNb6__41__Ma6__41__Mb4GNb4GN__59__Asn" name="GNb2Ma3(GNb2(GNb6)Ma6)Mb4GNb4GN;Asn" compartment="g" hasOnlySubstanceUnits="false" boundaryCondition="false" constant="false"/>
      <species id="M_Ab4GNb2Ma3__40__GNb2Ma6__41__Mb4GNb4GN__59__Asn" name="Ab4GNb2Ma3(GNb2Ma6)Mb4GNb4GN;Asn" compartment="g" hasOnlySubstanceUnits="false" boundaryCondition="false" constant="false"/>
      <species id="M_GNb2Ma3__40__Ab4GNb2Ma6__41__Mb4GNb4GN__59__Asn" name="GNb2Ma3(Ab4GNb2Ma6)Mb4GNb4GN;Asn" compartment="g" hasOnlySubstanceUnits="false" boundaryCondition="false" constant="false"/>
      <species id="M_GNb2Ma3__40__GNb2Ma6__41__Mb4GNb4__40__Fa6__41__GN__59__Asn" name="GNb2Ma3(GNb2Ma6)Mb4GNb4(Fa6)GN;Asn" compartment="g" hasOnlySubstanceUnits="false" boundaryCondition="false" constant="false"/>
      <species id="M_NNa3Ab4GNb2Ma3__40__Ma6__41__Mb4GNb4GN__59__Asn" name="NNa3Ab4GNb2Ma3(Ma6)Mb4GNb4GN;Asn" compartment="g" hasOnlySubstanceUnits="false" boundaryCondition="false" constant="false"/>
      <species id="M_GNb2__40__GNb4__41__Ma3__40__Ma6__41__Mb4GNb4__40__Fa6__41__GN__59__Asn" name="GNb2(GNb4)Ma3(Ma6)Mb4GNb4(Fa6)GN;Asn" compartment="g" hasOnlySubstanceUnits="false" boundaryCondition="false" constant="false"/>
      <species id="M_Ab4GNb2Ma3__40__Ma6__41__Mb4GNb4__40__Fa6__41__GN__59__Asn" name="Ab4GNb2Ma3(Ma6)Mb4GNb4(Fa6)GN;Asn" compartment="g" hasOnlySubstanceUnits="false" boundaryCondition="false" constant="false"/>
      <species id="M_GNb2__40__GNb4__41__Ma3__40__GNb2__40__GNb6__41__Ma6__41__Mb4GNb4GN__59__Asn" name="GNb2(GNb4)Ma3(GNb2(GNb6)Ma6)Mb4GNb4GN;Asn" compartment="g" hasOnlySubstanceUnits="false" boundaryCondition="false" constant="false"/>
      <species id="M_Ab4GNb2__40__GNb4__41__Ma3__40__GNb2Ma6__41__Mb4GNb4GN__59__Asn" name="Ab4GNb2(GNb4)Ma3(GNb2Ma6)Mb4GNb4GN;Asn" compartment="g" hasOnlySubstanceUnits="false" boundaryCondition="false" constant="false"/>
      <species id="M_GNb2__40__Ab4GNb4__41__Ma3__40__GNb2Ma6__41__Mb4GNb4GN__59__Asn" name="GNb2(Ab4GNb4)Ma3(GNb2Ma6)Mb4GNb4GN;Asn" compartment="g" hasOnlySubstanceUnits="false" boundaryCondition="false" constant="false"/>
      <species id="M_GNb2__40__GNb4__41__Ma3__40__GNb2Ma6__41__Mb4GNb4__40__Fa6__41__GN__59__Asn" name="GNb2(GNb4)Ma3(GNb2Ma6)Mb4GNb4(Fa6)GN;Asn" compartment="g" hasOnlySubstanceUnits="false" boundaryCondition="false" constant="false"/>
      <species id="M_Ab4GNb2Ma3__40__GNb2__40__GNb6__41__Ma6__41__Mb4GNb4GN__59__Asn" name="Ab4GNb2Ma3(GNb2(GNb6)Ma6)Mb4GNb4GN;Asn" compartment="g" hasOnlySubstanceUnits="false" boundaryCondition="false" constant="false"/>
      <species id="M_GNb2Ma3__40__GNb2__40__GNb6__41__Ma6__41__Mb4GNb4__40__Fa6__41__GN__59__Asn" name="GNb2Ma3(GNb2(GNb6)Ma6)Mb4GNb4(Fa6)GN;Asn" compartment="g" hasOnlySubstanceUnits="false" boundaryCondition="false" constant="false"/>
      <species id="M_Ab4GNb2Ma3__40__Ab4GNb2Ma6__41__Mb4GNb4GN__59__Asn" name="Ab4GNb2Ma3(Ab4GNb2Ma6)Mb4GNb4GN;Asn" compartment="g" hasOnlySubstanceUnits="false" boundaryCondition="false" constant="false"/>
      <species id="M_NNa3Ab4GNb2Ma3__40__GNb2Ma6__41__Mb4GNb4GN__59__Asn" name="NNa3Ab4GNb2Ma3(GNb2Ma6)Mb4GNb4GN;Asn" compartment="g" hasOnlySubstanceUnits="false" boundaryCondition="false" constant="false"/>
      <species id="M_GNb2Ma3__40__NNa3Ab4GNb2Ma6__41__Mb4GNb4GN__59__Asn" name="GNb2Ma3(NNa3Ab4GNb2Ma6)Mb4GNb4GN;Asn" compartment="g" hasOnlySubstanceUnits="false" boundaryCondition="false" constant="false"/>
      <species id="M_Ab4GNb2Ma3__40__GNb2Ma6__41__Mb4GNb4__40__Fa6__41__GN__59__Asn" name="Ab4GNb2Ma3(GNb2Ma6)Mb4GNb4(Fa6)GN;Asn" compartment="g" hasOnlySubstanceUnits="false" boundaryCondition="false" constant="false"/>
      <species id="M_GNb2Ma3__40__Ab4GNb2Ma6__41__Mb4GNb4__40__Fa6__41__GN__59__Asn" name="GNb2Ma3(Ab4GNb2Ma6)Mb4GNb4(Fa6)GN;Asn" compartment="g" hasOnlySubstanceUnits="false" boundaryCondition="false" constant="false"/>
      <species id="M_Ab4GNb2__40__GNb4__41__Ma3__40__Ma6__41__Mb4GNb4__40__Fa6__41__GN__59__Asn" name="Ab4GNb2(GNb4)Ma3(Ma6)Mb4GNb4(Fa6)GN;Asn" compartment="g" hasOnlySubstanceUnits="false" boundaryCondition="false" constant="false"/>
      <species id="M_GNb2__40__Ab4GNb4__41__Ma3__40__Ma6__41__Mb4GNb4__40__Fa6__41__GN__59__Asn" name="GNb2(Ab4GNb4)Ma3(Ma6)Mb4GNb4(Fa6)GN;Asn" compartment="g" hasOnlySubstanceUnits="false" boundaryCondition="false" constant="false"/>
      <species id="M_GNb3Ab4GNb2Ma3__40__Ma6__41__Mb4GNb4__40__Fa6__41__GN__59__Asn" name="GNb3Ab4GNb2Ma3(Ma6)Mb4GNb4(Fa6)GN;Asn" compartment="g" hasOnlySubstanceUnits="false" boundaryCondition="false" constant="false"/>
      <species id="M_NNa3Ab4GNb2Ma3__40__Ma6__41__Mb4GNb4__40__Fa6__41__GN__59__Asn" name="NNa3Ab4GNb2Ma3(Ma6)Mb4GNb4(Fa6)GN;Asn" compartment="g" hasOnlySubstanceUnits="false" boundaryCondition="false" constant="false"/>
      <species id="M_GNb2__40__GNb4__41__Ma3__40__GNb2__40__GNb6__41__Ma6__41__Mb4GNb4__40__Fa6__41__GN__59__Asn" name="GNb2(GNb4)Ma3(GNb2(GNb6)Ma6)Mb4GNb4(Fa6)GN;Asn" compartment="g" hasOnlySubstanceUnits="false" boundaryCondition="false" constant="false"/>
      <species id="M_Ab4GNb2__40__GNb4__41__Ma3__40__GNb2__40__GNb6__41__Ma6__41__Mb4GNb4GN__59__Asn" name="Ab4GNb2(GNb4)Ma3(GNb2(GNb6)Ma6)Mb4GNb4GN;Asn" compartment="g" hasOnlySubstanceUnits="false" boundaryCondition="false" constant="false"/>
      <species id="M_Ab4GNb2__40__Ab4GNb4__41__Ma3__40__GNb2Ma6__41__Mb4GNb4GN__59__Asn" name="Ab4GNb2(Ab4GNb4)Ma3(GNb2Ma6)Mb4GNb4GN;Asn" compartment="g" hasOnlySubstanceUnits="false" boundaryCondition="false" constant="false"/>
      <species id="M_Ab4GNb2__40__GNb4__41__Ma3__40__Ab4GNb2Ma6__41__Mb4GNb4GN__59__Asn" name="Ab4GNb2(GNb4)Ma3(Ab4GNb2Ma6)Mb4GNb4GN;Asn" compartment="g" hasOnlySubstanceUnits="false" boundaryCondition="false" constant="false"/>
      <species id="M_GNb2__40__Ab4GNb4__41__Ma3__40__Ab4GNb2Ma6__41__Mb4GNb4GN__59__Asn" name="GNb2(Ab4GNb4)Ma3(Ab4GNb2Ma6)Mb4GNb4GN;Asn" compartment="g" hasOnlySubstanceUnits="false" boundaryCondition="false" constant="false"/>
      <species id="M_Ab4GNb2__40__GNb4__41__Ma3__40__GNb2Ma6__41__Mb4GNb4__40__Fa6__41__GN__59__Asn" name="Ab4GNb2(GNb4)Ma3(GNb2Ma6)Mb4GNb4(Fa6)GN;Asn" compartment="g" hasOnlySubstanceUnits="false" boundaryCondition="false" constant="false"/>
      <species id="M_GNb2__40__Ab4GNb4__41__Ma3__40__GNb2Ma6__41__Mb4GNb4__40__Fa6__41__GN__59__Asn" name="GNb2(Ab4GNb4)Ma3(GNb2Ma6)Mb4GNb4(Fa6)GN;Asn" compartment="g" hasOnlySubstanceUnits="false" boundaryCondition="false" constant="false"/>
      <species id="M_GNb2__40__GNb4__41__Ma3__40__Ab4GNb2Ma6__41__Mb4GNb4__40__Fa6__41__GN__59__Asn" name="GNb2(GNb4)Ma3(Ab4GNb2Ma6)Mb4GNb4(Fa6)GN;Asn" compartment="g" hasOnlySubstanceUnits="false" boundaryCondition="false" constant="false"/>
      <species id="M_Ab4GNb2Ma3__40__Ab4GNb2__40__GNb6__41__Ma6__41__Mb4GNb4GN__59__Asn" name="Ab4GNb2Ma3(Ab4GNb2(GNb6)Ma6)Mb4GNb4GN;Asn" compartment="g" hasOnlySubstanceUnits="false" boundaryCondition="false" constant="false"/>
      <species id="M_Ab4GNb2Ma3__40__GNb2__40__GNb6__41__Ma6__41__Mb4GNb4__40__Fa6__41__GN__59__Asn" name="Ab4GNb2Ma3(GNb2(GNb6)Ma6)Mb4GNb4(Fa6)GN;Asn" compartment="g" hasOnlySubstanceUnits="false" boundaryCondition="false" constant="false"/>
      <species id="M_GNb2Ma3__40__Ab4GNb2__40__GNb6__41__Ma6__41__Mb4GNb4__40__Fa6__41__GN__59__Asn" name="GNb2Ma3(Ab4GNb2(GNb6)Ma6)Mb4GNb4(Fa6)GN;Asn" compartment="g" hasOnlySubstanceUnits="false" boundaryCondition="false" constant="false"/>
      <species id="M_GNb2Ma3__40__GNb2__40__Ab4GNb6__41__Ma6__41__Mb4GNb4__40__Fa6__41__GN__59__Asn" name="GNb2Ma3(GNb2(Ab4GNb6)Ma6)Mb4GNb4(Fa6)GN;Asn" compartment="g" hasOnlySubstanceUnits="false" boundaryCondition="false" constant="false"/>
      <species id="M_NNa3Ab4GNb2Ma3__40__Ab4GNb2Ma6__41__Mb4GNb4GN__59__Asn" name="NNa3Ab4GNb2Ma3(Ab4GNb2Ma6)Mb4GNb4GN;Asn" compartment="g" hasOnlySubstanceUnits="false" boundaryCondition="false" constant="false"/>
      <species id="M_Ab4GNb2Ma3__40__NNa3Ab4GNb2Ma6__41__Mb4GNb4GN__59__Asn" name="Ab4GNb2Ma3(NNa3Ab4GNb2Ma6)Mb4GNb4GN;Asn" compartment="g" hasOnlySubstanceUnits="false" boundaryCondition="false" constant="false"/>
      <species id="M_GNb3Ab4GNb2Ma3__40__GNb2Ma6__41__Mb4GNb4__40__Fa6__41__GN__59__Asn" name="GNb3Ab4GNb2Ma3(GNb2Ma6)Mb4GNb4(Fa6)GN;Asn" compartment="g" hasOnlySubstanceUnits="false" boundaryCondition="false" constant="false"/>
      <species id="M_Ab4GNb2Ma3__40__Ab4GNb2Ma6__41__Mb4GNb4__40__Fa6__41__GN__59__Asn" name="Ab4GNb2Ma3(Ab4GNb2Ma6)Mb4GNb4(Fa6)GN;Asn" compartment="g" hasOnlySubstanceUnits="false" boundaryCondition="false" constant="false"/>
      <species id="M_NNa3Ab4GNb2Ma3__40__GNb2Ma6__41__Mb4GNb4__40__Fa6__41__GN__59__Asn" name="NNa3Ab4GNb2Ma3(GNb2Ma6)Mb4GNb4(Fa6)GN;Asn" compartment="g" hasOnlySubstanceUnits="false" boundaryCondition="false" constant="false"/>
      <species id="M_GNb2Ma3__40__NNa3Ab4GNb2Ma6__41__Mb4GNb4__40__Fa6__41__GN__59__Asn" name="GNb2Ma3(NNa3Ab4GNb2Ma6)Mb4GNb4(Fa6)GN;Asn" compartment="g" hasOnlySubstanceUnits="false" boundaryCondition="false" constant="false"/>
      <species id="M_Ab4GNb2__40__Ab4GNb4__41__Ma3__40__Ma6__41__Mb4GNb4__40__Fa6__41__GN__59__Asn" name="Ab4GNb2(Ab4GNb4)Ma3(Ma6)Mb4GNb4(Fa6)GN;Asn" compartment="g" hasOnlySubstanceUnits="false" boundaryCondition="false" constant="false"/>
      <species id="M_NNa3Ab4GNb2__40__GNb4__41__Ma3__40__Ma6__41__Mb4GNb4__40__Fa6__41__GN__59__Asn" name="NNa3Ab4GNb2(GNb4)Ma3(Ma6)Mb4GNb4(Fa6)GN;Asn" compartment="g" hasOnlySubstanceUnits="false" boundaryCondition="false" constant="false"/>
      <species id="M_GNb2__40__NNa3Ab4GNb4__41__Ma3__40__Ma6__41__Mb4GNb4__40__Fa6__41__GN__59__Asn" name="GNb2(NNa3Ab4GNb4)Ma3(Ma6)Mb4GNb4(Fa6)GN;Asn" compartment="g" hasOnlySubstanceUnits="false" boundaryCondition="false" constant="false"/>
      <species id="M_Ab4GNb3Ab4GNb2Ma3__40__Ma6__41__Mb4GNb4__40__Fa6__41__GN__59__Asn" name="Ab4GNb3Ab4GNb2Ma3(Ma6)Mb4GNb4(Fa6)GN;Asn" compartment="g" hasOnlySubstanceUnits="false" boundaryCondition="false" constant="false"/>
      <species id="M_GNb3Ab4GNb2__40__GNb4__41__Ma3__40__GNb2__40__GNb6__41__Ma6__41__Mb4GNb4GN__59__Asn" name="GNb3Ab4GNb2(GNb4)Ma3(GNb2(GNb6)Ma6)Mb4GNb4GN;Asn" compartment="g" hasOnlySubstanceUnits="false" boundaryCondition="false" constant="false"/>
      <species id="M_Ab4GNb2__40__Ab4GNb4__41__Ma3__40__GNb2__40__GNb6__41__Ma6__41__Mb4GNb4GN__59__Asn" name="Ab4GNb2(Ab4GNb4)Ma3(GNb2(GNb6)Ma6)Mb4GNb4GN;Asn" compartment="g" hasOnlySubstanceUnits="false" boundaryCondition="false" constant="false"/>
      <species id="M_Ab4GNb2__40__GNb4__41__Ma3__40__GNb2__40__GNb6__41__Ma6__41__Mb4GNb4__40__Fa6__41__GN__59__Asn" name="Ab4GNb2(GNb4)Ma3(GNb2(GNb6)Ma6)Mb4GNb4(Fa6)GN;Asn" compartment="g" hasOnlySubstanceUnits="false" boundaryCondition="false" constant="false"/>
      <species id="M_GNb2__40__Ab4GNb4__41__Ma3__40__GNb2__40__GNb6__41__Ma6__41__Mb4GNb4__40__Fa6__41__GN__59__Asn" name="GNb2(Ab4GNb4)Ma3(GNb2(GNb6)Ma6)Mb4GNb4(Fa6)GN;Asn" compartment="g" hasOnlySubstanceUnits="false" boundaryCondition="false" constant="false"/>
      <species id="M_GNb2__40__GNb4__41__Ma3__40__Ab4GNb2__40__GNb6__41__Ma6__41__Mb4GNb4__40__Fa6__41__GN__59__Asn" name="GNb2(GNb4)Ma3(Ab4GNb2(GNb6)Ma6)Mb4GNb4(Fa6)GN;Asn" compartment="g" hasOnlySubstanceUnits="false" boundaryCondition="false" constant="false"/>
      <species id="M_GNb2__40__GNb4__41__Ma3__40__GNb2__40__Ab4GNb6__41__Ma6__41__Mb4GNb4__40__Fa6__41__GN__59__Asn" name="GNb2(GNb4)Ma3(GNb2(Ab4GNb6)Ma6)Mb4GNb4(Fa6)GN;Asn" compartment="g" hasOnlySubstanceUnits="false" boundaryCondition="false" constant="false"/>
      <species id="M_Ab4GNb2__40__Ab4GNb4__41__Ma3__40__Ab4GNb2Ma6__41__Mb4GNb4GN__59__Asn" name="Ab4GNb2(Ab4GNb4)Ma3(Ab4GNb2Ma6)Mb4GNb4GN;Asn" compartment="g" hasOnlySubstanceUnits="false" boundaryCondition="false" constant="false"/>
      <species id="M_GNb3Ab4GNb2__40__GNb4__41__Ma3__40__GNb2Ma6__41__Mb4GNb4__40__Fa6__41__GN__59__Asn" name="GNb3Ab4GNb2(GNb4)Ma3(GNb2Ma6)Mb4GNb4(Fa6)GN;Asn" compartment="g" hasOnlySubstanceUnits="false" boundaryCondition="false" constant="false"/>
      <species id="M_Ab4GNb2__40__Ab4GNb4__41__Ma3__40__GNb2Ma6__41__Mb4GNb4__40__Fa6__41__GN__59__Asn" name="Ab4GNb2(Ab4GNb4)Ma3(GNb2Ma6)Mb4GNb4(Fa6)GN;Asn" compartment="g" hasOnlySubstanceUnits="false" boundaryCondition="false" constant="false"/>
      <species id="M_Ab4GNb2__40__GNb4__41__Ma3__40__Ab4GNb2Ma6__41__Mb4GNb4__40__Fa6__41__GN__59__Asn" name="Ab4GNb2(GNb4)Ma3(Ab4GNb2Ma6)Mb4GNb4(Fa6)GN;Asn" compartment="g" hasOnlySubstanceUnits="false" boundaryCondition="false" constant="false"/>
      <species id="M_NNa3Ab4GNb2__40__GNb4__41__Ma3__40__GNb2Ma6__41__Mb4GNb4__40__Fa6__41__GN__59__Asn" name="NNa3Ab4GNb2(GNb4)Ma3(GNb2Ma6)Mb4GNb4(Fa6)GN;Asn" compartment="g" hasOnlySubstanceUnits="false" boundaryCondition="false" constant="false"/>
      <species id="M_GNb2__40__Ab4GNb4__41__Ma3__40__Ab4GNb2Ma6__41__Mb4GNb4__40__Fa6__41__GN__59__Asn" name="GNb2(Ab4GNb4)Ma3(Ab4GNb2Ma6)Mb4GNb4(Fa6)GN;Asn" compartment="g" hasOnlySubstanceUnits="false" boundaryCondition="false" constant="false"/>
      <species id="M_GNb2__40__NNa3Ab4GNb4__41__Ma3__40__GNb2Ma6__41__Mb4GNb4__40__Fa6__41__GN__59__Asn" name="GNb2(NNa3Ab4GNb4)Ma3(GNb2Ma6)Mb4GNb4(Fa6)GN;Asn" compartment="g" hasOnlySubstanceUnits="false" boundaryCondition="false" constant="false"/>
      <species id="M_GNb2__40__GNb4__41__Ma3__40__NNa3Ab4GNb2Ma6__41__Mb4GNb4__40__Fa6__41__GN__59__Asn" name="GNb2(GNb4)Ma3(NNa3Ab4GNb2Ma6)Mb4GNb4(Fa6)GN;Asn" compartment="g" hasOnlySubstanceUnits="false" boundaryCondition="false" constant="false"/>
      <species id="M_Ab4GNb2Ma3__40__Ab4GNb2__40__Ab4GNb6__41__Ma6__41__Mb4GNb4GN__59__Asn" name="Ab4GNb2Ma3(Ab4GNb2(Ab4GNb6)Ma6)Mb4GNb4GN;Asn" compartment="g" hasOnlySubstanceUnits="false" boundaryCondition="false" constant="false"/>
      <species id="M_Ab4GNb2Ma3__40__Ab4GNb2__40__GNb6__41__Ma6__41__Mb4GNb4__40__Fa6__41__GN__59__Asn" name="Ab4GNb2Ma3(Ab4GNb2(GNb6)Ma6)Mb4GNb4(Fa6)GN;Asn" compartment="g" hasOnlySubstanceUnits="false" boundaryCondition="false" constant="false"/>
      <species id="M_Ab4GNb2Ma3__40__GNb2__40__Ab4GNb6__41__Ma6__41__Mb4GNb4__40__Fa6__41__GN__59__Asn" name="Ab4GNb2Ma3(GNb2(Ab4GNb6)Ma6)Mb4GNb4(Fa6)GN;Asn" compartment="g" hasOnlySubstanceUnits="false" boundaryCondition="false" constant="false"/>
      <species id="M_NNa3Ab4GNb2Ma3__40__GNb2__40__GNb6__41__Ma6__41__Mb4GNb4__40__Fa6__41__GN__59__Asn" name="NNa3Ab4GNb2Ma3(GNb2(GNb6)Ma6)Mb4GNb4(Fa6)GN;Asn" compartment="g" hasOnlySubstanceUnits="false" boundaryCondition="false" constant="false"/>
      <species id="M_GNb2Ma3__40__Ab4GNb2__40__Ab4GNb6__41__Ma6__41__Mb4GNb4__40__Fa6__41__GN__59__Asn" name="GNb2Ma3(Ab4GNb2(Ab4GNb6)Ma6)Mb4GNb4(Fa6)GN;Asn" compartment="g" hasOnlySubstanceUnits="false" boundaryCondition="false" constant="false"/>
      <species id="M_GNb2Ma3__40__NNa3Ab4GNb2__40__GNb6__41__Ma6__41__Mb4GNb4__40__Fa6__41__GN__59__Asn" name="GNb2Ma3(NNa3Ab4GNb2(GNb6)Ma6)Mb4GNb4(Fa6)GN;Asn" compartment="g" hasOnlySubstanceUnits="false" boundaryCondition="false" constant="false"/>
      <species id="M_GNb2Ma3__40__GNb2__40__NNa3Ab4GNb6__41__Ma6__41__Mb4GNb4__40__Fa6__41__GN__59__Asn" name="GNb2Ma3(GNb2(NNa3Ab4GNb6)Ma6)Mb4GNb4(Fa6)GN;Asn" compartment="g" hasOnlySubstanceUnits="false" boundaryCondition="false" constant="false"/>
      <species id="M_NNa3Ab4GNb2Ma3__40__NNa3Ab4GNb2Ma6__41__Mb4GNb4GN__59__Asn" name="NNa3Ab4GNb2Ma3(NNa3Ab4GNb2Ma6)Mb4GNb4GN;Asn" compartment="g" hasOnlySubstanceUnits="false" boundaryCondition="false" constant="false"/>
      <species id="M_Ab4GNb3Ab4GNb2Ma3__40__GNb2Ma6__41__Mb4GNb4__40__Fa6__41__GN__59__Asn" name="Ab4GNb3Ab4GNb2Ma3(GNb2Ma6)Mb4GNb4(Fa6)GN;Asn" compartment="g" hasOnlySubstanceUnits="false" boundaryCondition="false" constant="false"/>
      <species id="M_Ab4GNb2Ma3__40__GNb3Ab4GNb2Ma6__41__Mb4GNb4__40__Fa6__41__GN__59__Asn" name="Ab4GNb2Ma3(GNb3Ab4GNb2Ma6)Mb4GNb4(Fa6)GN;Asn" compartment="g" hasOnlySubstanceUnits="false" boundaryCondition="false" constant="false"/>
      <species id="M_NNa3Ab4GNb2Ma3__40__Ab4GNb2Ma6__41__Mb4GNb4__40__Fa6__41__GN__59__Asn" name="NNa3Ab4GNb2Ma3(Ab4GNb2Ma6)Mb4GNb4(Fa6)GN;Asn" compartment="g" hasOnlySubstanceUnits="false" boundaryCondition="false" constant="false"/>
      <species id="M_Ab4GNb2Ma3__40__NNa3Ab4GNb2Ma6__41__Mb4GNb4__40__Fa6__41__GN__59__Asn" name="Ab4GNb2Ma3(NNa3Ab4GNb2Ma6)Mb4GNb4(Fa6)GN;Asn" compartment="g" hasOnlySubstanceUnits="false" boundaryCondition="false" constant="false"/>
      <species id="M_NNa3Ab4GNb2__40__Ab4GNb4__41__Ma3__40__Ma6__41__Mb4GNb4__40__Fa6__41__GN__59__Asn" name="NNa3Ab4GNb2(Ab4GNb4)Ma3(Ma6)Mb4GNb4(Fa6)GN;Asn" compartment="g" hasOnlySubstanceUnits="false" boundaryCondition="false" constant="false"/>
      <species id="M_Ab4GNb2__40__NNa3Ab4GNb4__41__Ma3__40__Ma6__41__Mb4GNb4__40__Fa6__41__GN__59__Asn" name="Ab4GNb2(NNa3Ab4GNb4)Ma3(Ma6)Mb4GNb4(Fa6)GN;Asn" compartment="g" hasOnlySubstanceUnits="false" boundaryCondition="false" constant="false"/>
      <species id="M_Ab4GNb3Ab4GNb2__40__GNb4__41__Ma3__40__GNb2__40__GNb6__41__Ma6__41__Mb4GNb4GN__59__Asn" name="Ab4GNb3Ab4GNb2(GNb4)Ma3(GNb2(GNb6)Ma6)Mb4GNb4GN;Asn" compartment="g" hasOnlySubstanceUnits="false" boundaryCondition="false" constant="false"/>
      <species id="M_Ab4GNb2__40__Ab4GNb4__41__Ma3__40__Ab4GNb2__40__GNb6__41__Ma6__41__Mb4GNb4GN__59__Asn" name="Ab4GNb2(Ab4GNb4)Ma3(Ab4GNb2(GNb6)Ma6)Mb4GNb4GN;Asn" compartment="g" hasOnlySubstanceUnits="false" boundaryCondition="false" constant="false"/>
      <species id="M_GNb3Ab4GNb2__40__GNb4__41__Ma3__40__GNb2__40__GNb6__41__Ma6__41__Mb4GNb4__40__Fa6__41__GN__59__Asn" name="GNb3Ab4GNb2(GNb4)Ma3(GNb2(GNb6)Ma6)Mb4GNb4(Fa6)GN;Asn" compartment="g" hasOnlySubstanceUnits="false" boundaryCondition="false" constant="false"/>
      <species id="M_Ab4GNb2__40__Ab4GNb4__41__Ma3__40__GNb2__40__GNb6__41__Ma6__41__Mb4GNb4__40__Fa6__41__GN__59__Asn" name="Ab4GNb2(Ab4GNb4)Ma3(GNb2(GNb6)Ma6)Mb4GNb4(Fa6)GN;Asn" compartment="g" hasOnlySubstanceUnits="false" boundaryCondition="false" constant="false"/>
      <species id="M_Ab4GNb2__40__GNb4__41__Ma3__40__Ab4GNb2__40__GNb6__41__Ma6__41__Mb4GNb4__40__Fa6__41__GN__59__Asn" name="Ab4GNb2(GNb4)Ma3(Ab4GNb2(GNb6)Ma6)Mb4GNb4(Fa6)GN;Asn" compartment="g" hasOnlySubstanceUnits="false" boundaryCondition="false" constant="false"/>
      <species id="M_Ab4GNb2__40__GNb4__41__Ma3__40__GNb2__40__Ab4GNb6__41__Ma6__41__Mb4GNb4__40__Fa6__41__GN__59__Asn" name="Ab4GNb2(GNb4)Ma3(GNb2(Ab4GNb6)Ma6)Mb4GNb4(Fa6)GN;Asn" compartment="g" hasOnlySubstanceUnits="false" boundaryCondition="false" constant="false"/>
      <species id="M_NNa3Ab4GNb2__40__GNb4__41__Ma3__40__GNb2__40__GNb6__41__Ma6__41__Mb4GNb4__40__Fa6__41__GN__59__Asn" name="NNa3Ab4GNb2(GNb4)Ma3(GNb2(GNb6)Ma6)Mb4GNb4(Fa6)GN;Asn" compartment="g" hasOnlySubstanceUnits="false" boundaryCondition="false" constant="false"/>
      <species id="M_GNb2__40__Ab4GNb4__41__Ma3__40__Ab4GNb2__40__GNb6__41__Ma6__41__Mb4GNb4__40__Fa6__41__GN__59__Asn" name="GNb2(Ab4GNb4)Ma3(Ab4GNb2(GNb6)Ma6)Mb4GNb4(Fa6)GN;Asn" compartment="g" hasOnlySubstanceUnits="false" boundaryCondition="false" constant="false"/>
      <species id="M_GNb2__40__Ab4GNb4__41__Ma3__40__GNb2__40__Ab4GNb6__41__Ma6__41__Mb4GNb4__40__Fa6__41__GN__59__Asn" name="GNb2(Ab4GNb4)Ma3(GNb2(Ab4GNb6)Ma6)Mb4GNb4(Fa6)GN;Asn" compartment="g" hasOnlySubstanceUnits="false" boundaryCondition="false" constant="false"/>
      <species id="M_GNb2__40__NNa3Ab4GNb4__41__Ma3__40__GNb2__40__GNb6__41__Ma6__41__Mb4GNb4__40__Fa6__41__GN__59__Asn" name="GNb2(NNa3Ab4GNb4)Ma3(GNb2(GNb6)Ma6)Mb4GNb4(Fa6)GN;Asn" compartment="g" hasOnlySubstanceUnits="false" boundaryCondition="false" constant="false"/>
      <species id="M_GNb2__40__GNb4__41__Ma3__40__Ab4GNb2__40__Ab4GNb6__41__Ma6__41__Mb4GNb4__40__Fa6__41__GN__59__Asn" name="GNb2(GNb4)Ma3(Ab4GNb2(Ab4GNb6)Ma6)Mb4GNb4(Fa6)GN;Asn" compartment="g" hasOnlySubstanceUnits="false" boundaryCondition="false" constant="false"/>
      <species id="M_GNb2__40__GNb4__41__Ma3__40__NNa3Ab4GNb2__40__GNb6__41__Ma6__41__Mb4GNb4__40__Fa6__41__GN__59__Asn" name="GNb2(GNb4)Ma3(NNa3Ab4GNb2(GNb6)Ma6)Mb4GNb4(Fa6)GN;Asn" compartment="g" hasOnlySubstanceUnits="false" boundaryCondition="false" constant="false"/>
      <species id="M_GNb2__40__GNb4__41__Ma3__40__GNb2__40__NNa3Ab4GNb6__41__Ma6__41__Mb4GNb4__40__Fa6__41__GN__59__Asn" name="GNb2(GNb4)Ma3(GNb2(NNa3Ab4GNb6)Ma6)Mb4GNb4(Fa6)GN;Asn" compartment="g" hasOnlySubstanceUnits="false" boundaryCondition="false" constant="false"/>
      <species id="M_NNa3Ab4GNb2__40__Ab4GNb4__41__Ma3__40__Ab4GNb2Ma6__41__Mb4GNb4GN__59__Asn" name="NNa3Ab4GNb2(Ab4GNb4)Ma3(Ab4GNb2Ma6)Mb4GNb4GN;Asn" compartment="g" hasOnlySubstanceUnits="false" boundaryCondition="false" constant="false"/>
      <species id="M_Ab4GNb2__40__NNa3Ab4GNb4__41__Ma3__40__Ab4GNb2Ma6__41__Mb4GNb4GN__59__Asn" name="Ab4GNb2(NNa3Ab4GNb4)Ma3(Ab4GNb2Ma6)Mb4GNb4GN;Asn" compartment="g" hasOnlySubstanceUnits="false" boundaryCondition="false" constant="false"/>
      <species id="M_Ab4GNb2__40__Ab4GNb4__41__Ma3__40__NNa3Ab4GNb2Ma6__41__Mb4GNb4GN__59__Asn" name="Ab4GNb2(Ab4GNb4)Ma3(NNa3Ab4GNb2Ma6)Mb4GNb4GN;Asn" compartment="g" hasOnlySubstanceUnits="false" boundaryCondition="false" constant="false"/>
      <species id="M_Ab4GNb3Ab4GNb2__40__GNb4__41__Ma3__40__GNb2Ma6__41__Mb4GNb4__40__Fa6__41__GN__59__Asn" name="Ab4GNb3Ab4GNb2(GNb4)Ma3(GNb2Ma6)Mb4GNb4(Fa6)GN;Asn" compartment="g" hasOnlySubstanceUnits="false" boundaryCondition="false" constant="false"/>
      <species id="M_Ab4GNb2__40__Ab4GNb4__41__Ma3__40__Ab4GNb2Ma6__41__Mb4GNb4__40__Fa6__41__GN__59__Asn" name="Ab4GNb2(Ab4GNb4)Ma3(Ab4GNb2Ma6)Mb4GNb4(Fa6)GN;Asn" compartment="g" hasOnlySubstanceUnits="false" boundaryCondition="false" constant="false"/>
      <species id="M_NNa3Ab4GNb2__40__Ab4GNb4__41__Ma3__40__GNb2Ma6__41__Mb4GNb4__40__Fa6__41__GN__59__Asn" name="NNa3Ab4GNb2(Ab4GNb4)Ma3(GNb2Ma6)Mb4GNb4(Fa6)GN;Asn" compartment="g" hasOnlySubstanceUnits="false" boundaryCondition="false" constant="false"/>
      <species id="M_Ab4GNb2__40__NNa3Ab4GNb4__41__Ma3__40__GNb2Ma6__41__Mb4GNb4__40__Fa6__41__GN__59__Asn" name="Ab4GNb2(NNa3Ab4GNb4)Ma3(GNb2Ma6)Mb4GNb4(Fa6)GN;Asn" compartment="g" hasOnlySubstanceUnits="false" boundaryCondition="false" constant="false"/>
      <species id="M_NNa3Ab4GNb2__40__GNb4__41__Ma3__40__Ab4GNb2Ma6__41__Mb4GNb4__40__Fa6__41__GN__59__Asn" name="NNa3Ab4GNb2(GNb4)Ma3(Ab4GNb2Ma6)Mb4GNb4(Fa6)GN;Asn" compartment="g" hasOnlySubstanceUnits="false" boundaryCondition="false" constant="false"/>
      <species id="M_Ab4GNb2__40__GNb4__41__Ma3__40__NNa3Ab4GNb2Ma6__41__Mb4GNb4__40__Fa6__41__GN__59__Asn" name="Ab4GNb2(GNb4)Ma3(NNa3Ab4GNb2Ma6)Mb4GNb4(Fa6)GN;Asn" compartment="g" hasOnlySubstanceUnits="false" boundaryCondition="false" constant="false"/>
      <species id="M_GNb2__40__NNa3Ab4GNb4__41__Ma3__40__Ab4GNb2Ma6__41__Mb4GNb4__40__Fa6__41__GN__59__Asn" name="GNb2(NNa3Ab4GNb4)Ma3(Ab4GNb2Ma6)Mb4GNb4(Fa6)GN;Asn" compartment="g" hasOnlySubstanceUnits="false" boundaryCondition="false" constant="false"/>
      <species id="M_GNb2__40__Ab4GNb4__41__Ma3__40__NNa3Ab4GNb2Ma6__41__Mb4GNb4__40__Fa6__41__GN__59__Asn" name="GNb2(Ab4GNb4)Ma3(NNa3Ab4GNb2Ma6)Mb4GNb4(Fa6)GN;Asn" compartment="g" hasOnlySubstanceUnits="false" boundaryCondition="false" constant="false"/>
      <species id="M_NNa3Ab4GNb2Ma3__40__Ab4GNb2__40__Ab4GNb6__41__Ma6__41__Mb4GNb4GN__59__Asn" name="NNa3Ab4GNb2Ma3(Ab4GNb2(Ab4GNb6)Ma6)Mb4GNb4GN;Asn" compartment="g" hasOnlySubstanceUnits="false" boundaryCondition="false" constant="false"/>
      <species id="M_Ab4GNb2Ma3__40__NNa3Ab4GNb2__40__Ab4GNb6__41__Ma6__41__Mb4GNb4GN__59__Asn" name="Ab4GNb2Ma3(NNa3Ab4GNb2(Ab4GNb6)Ma6)Mb4GNb4GN;Asn" compartment="g" hasOnlySubstanceUnits="false" boundaryCondition="false" constant="false"/>
      <species id="M_Ab4GNb2Ma3__40__Ab4GNb2__40__NNa3Ab4GNb6__41__Ma6__41__Mb4GNb4GN__59__Asn" name="Ab4GNb2Ma3(Ab4GNb2(NNa3Ab4GNb6)Ma6)Mb4GNb4GN;Asn" compartment="g" hasOnlySubstanceUnits="false" boundaryCondition="false" constant="false"/>
      <species id="M_Ab4GNb2Ma3__40__Ab4GNb2__40__Ab4GNb6__41__Ma6__41__Mb4GNb4__40__Fa6__41__GN__59__Asn" name="Ab4GNb2Ma3(Ab4GNb2(Ab4GNb6)Ma6)Mb4GNb4(Fa6)GN;Asn" compartment="g" hasOnlySubstanceUnits="false" boundaryCondition="false" constant="false"/>
      <species id="M_NNa3Ab4GNb2Ma3__40__Ab4GNb2__40__GNb6__41__Ma6__41__Mb4GNb4__40__Fa6__41__GN__59__Asn" name="NNa3Ab4GNb2Ma3(Ab4GNb2(GNb6)Ma6)Mb4GNb4(Fa6)GN;Asn" compartment="g" hasOnlySubstanceUnits="false" boundaryCondition="false" constant="false"/>
      <species id="M_NNa3Ab4GNb2Ma3__40__GNb2__40__Ab4GNb6__41__Ma6__41__Mb4GNb4__40__Fa6__41__GN__59__Asn" name="NNa3Ab4GNb2Ma3(GNb2(Ab4GNb6)Ma6)Mb4GNb4(Fa6)GN;Asn" compartment="g" hasOnlySubstanceUnits="false" boundaryCondition="false" constant="false"/>
      <species id="M_GNb2Ma3__40__NNa3Ab4GNb2__40__Ab4GNb6__41__Ma6__41__Mb4GNb4__40__Fa6__41__GN__59__Asn" name="GNb2Ma3(NNa3Ab4GNb2(Ab4GNb6)Ma6)Mb4GNb4(Fa6)GN;Asn" compartment="g" hasOnlySubstanceUnits="false" boundaryCondition="false" constant="false"/>
      <species id="M_Ab4GNb3Ab4GNb2Ma3__40__Ab4GNb2Ma6__41__Mb4GNb4__40__Fa6__41__GN__59__Asn" name="Ab4GNb3Ab4GNb2Ma3(Ab4GNb2Ma6)Mb4GNb4(Fa6)GN;Asn" compartment="g" hasOnlySubstanceUnits="false" boundaryCondition="false" constant="false"/>
      <species id="M_Ab4GNb2Ma3__40__Ab4GNb3Ab4GNb2Ma6__41__Mb4GNb4__40__Fa6__41__GN__59__Asn" name="Ab4GNb2Ma3(Ab4GNb3Ab4GNb2Ma6)Mb4GNb4(Fa6)GN;Asn" compartment="g" hasOnlySubstanceUnits="false" boundaryCondition="false" constant="false"/>
      <species id="M_NNa3Ab4GNb2Ma3__40__NNa3Ab4GNb2Ma6__41__Mb4GNb4__40__Fa6__41__GN__59__Asn" name="NNa3Ab4GNb2Ma3(NNa3Ab4GNb2Ma6)Mb4GNb4(Fa6)GN;Asn" compartment="g" hasOnlySubstanceUnits="false" boundaryCondition="false" constant="false"/>
      <species id="M_NNa3Ab4GNb2__40__NNa3Ab4GNb4__41__Ma3__40__Ma6__41__Mb4GNb4__40__Fa6__41__GN__59__Asn" name="NNa3Ab4GNb2(NNa3Ab4GNb4)Ma3(Ma6)Mb4GNb4(Fa6)GN;Asn" compartment="g" hasOnlySubstanceUnits="false" boundaryCondition="false" constant="false"/>
      <species id="M_Ab4GNb3Ab4GNb2__40__Ab4GNb4__41__Ma3__40__GNb2__40__GNb6__41__Ma6__41__Mb4GNb4GN__59__Asn" name="Ab4GNb3Ab4GNb2(Ab4GNb4)Ma3(GNb2(GNb6)Ma6)Mb4GNb4GN;Asn" compartment="g" hasOnlySubstanceUnits="false" boundaryCondition="false" constant="false"/>
      <species id="M_Ab4GNb2__40__Ab4GNb4__41__Ma3__40__Ab4GNb2__40__Ab4GNb6__41__Ma6__41__Mb4GNb4GN__59__Asn" name="Ab4GNb2(Ab4GNb4)Ma3(Ab4GNb2(Ab4GNb6)Ma6)Mb4GNb4GN;Asn" compartment="g" hasOnlySubstanceUnits="false" boundaryCondition="false" constant="false"/>
      <species id="M_Ab4GNb3Ab4GNb2__40__GNb4__41__Ma3__40__GNb2__40__GNb6__41__Ma6__41__Mb4GNb4__40__Fa6__41__GN__59__Asn" name="Ab4GNb3Ab4GNb2(GNb4)Ma3(GNb2(GNb6)Ma6)Mb4GNb4(Fa6)GN;Asn" compartment="g" hasOnlySubstanceUnits="false" boundaryCondition="false" constant="false"/>
      <species id="M_Ab4GNb2__40__Ab4GNb4__41__Ma3__40__Ab4GNb2__40__GNb6__41__Ma6__41__Mb4GNb4__40__Fa6__41__GN__59__Asn" name="Ab4GNb2(Ab4GNb4)Ma3(Ab4GNb2(GNb6)Ma6)Mb4GNb4(Fa6)GN;Asn" compartment="g" hasOnlySubstanceUnits="false" boundaryCondition="false" constant="false"/>
      <species id="M_Ab4GNb2__40__Ab4GNb4__41__Ma3__40__GNb2__40__Ab4GNb6__41__Ma6__41__Mb4GNb4__40__Fa6__41__GN__59__Asn" name="Ab4GNb2(Ab4GNb4)Ma3(GNb2(Ab4GNb6)Ma6)Mb4GNb4(Fa6)GN;Asn" compartment="g" hasOnlySubstanceUnits="false" boundaryCondition="false" constant="false"/>
      <species id="M_NNa3Ab4GNb2__40__Ab4GNb4__41__Ma3__40__GNb2__40__GNb6__41__Ma6__41__Mb4GNb4__40__Fa6__41__GN__59__Asn" name="NNa3Ab4GNb2(Ab4GNb4)Ma3(GNb2(GNb6)Ma6)Mb4GNb4(Fa6)GN;Asn" compartment="g" hasOnlySubstanceUnits="false" boundaryCondition="false" constant="false"/>
      <species id="M_Ab4GNb2__40__NNa3Ab4GNb4__41__Ma3__40__GNb2__40__GNb6__41__Ma6__41__Mb4GNb4__40__Fa6__41__GN__59__Asn" name="Ab4GNb2(NNa3Ab4GNb4)Ma3(GNb2(GNb6)Ma6)Mb4GNb4(Fa6)GN;Asn" compartment="g" hasOnlySubstanceUnits="false" boundaryCondition="false" constant="false"/>
      <species id="M_Ab4GNb2__40__GNb4__41__Ma3__40__Ab4GNb2__40__Ab4GNb6__41__Ma6__41__Mb4GNb4__40__Fa6__41__GN__59__Asn" name="Ab4GNb2(GNb4)Ma3(Ab4GNb2(Ab4GNb6)Ma6)Mb4GNb4(Fa6)GN;Asn" compartment="g" hasOnlySubstanceUnits="false" boundaryCondition="false" constant="false"/>
      <species id="M_NNa3Ab4GNb2__40__GNb4__41__Ma3__40__Ab4GNb2__40__GNb6__41__Ma6__41__Mb4GNb4__40__Fa6__41__GN__59__Asn" name="NNa3Ab4GNb2(GNb4)Ma3(Ab4GNb2(GNb6)Ma6)Mb4GNb4(Fa6)GN;Asn" compartment="g" hasOnlySubstanceUnits="false" boundaryCondition="false" constant="false"/>
      <species id="M_Ab4GNb2__40__GNb4__41__Ma3__40__NNa3Ab4GNb2__40__GNb6__41__Ma6__41__Mb4GNb4__40__Fa6__41__GN__59__Asn" name="Ab4GNb2(GNb4)Ma3(NNa3Ab4GNb2(GNb6)Ma6)Mb4GNb4(Fa6)GN;Asn" compartment="g" hasOnlySubstanceUnits="false" boundaryCondition="false" constant="false"/>
      <species id="M_NNa3Ab4GNb2__40__GNb4__41__Ma3__40__GNb2__40__Ab4GNb6__41__Ma6__41__Mb4GNb4__40__Fa6__41__GN__59__Asn" name="NNa3Ab4GNb2(GNb4)Ma3(GNb2(Ab4GNb6)Ma6)Mb4GNb4(Fa6)GN;Asn" compartment="g" hasOnlySubstanceUnits="false" boundaryCondition="false" constant="false"/>
      <species id="M_Ab4GNb2__40__GNb4__41__Ma3__40__GNb2__40__NNa3Ab4GNb6__41__Ma6__41__Mb4GNb4__40__Fa6__41__GN__59__Asn" name="Ab4GNb2(GNb4)Ma3(GNb2(NNa3Ab4GNb6)Ma6)Mb4GNb4(Fa6)GN;Asn" compartment="g" hasOnlySubstanceUnits="false" boundaryCondition="false" constant="false"/>
      <species id="M_GNb2__40__Ab4GNb4__41__Ma3__40__Ab4GNb2__40__Ab4GNb6__41__Ma6__41__Mb4GNb4__40__Fa6__41__GN__59__Asn" name="GNb2(Ab4GNb4)Ma3(Ab4GNb2(Ab4GNb6)Ma6)Mb4GNb4(Fa6)GN;Asn" compartment="g" hasOnlySubstanceUnits="false" boundaryCondition="false" constant="false"/>
      <species id="M_GNb2__40__NNa3Ab4GNb4__41__Ma3__40__Ab4GNb2__40__GNb6__41__Ma6__41__Mb4GNb4__40__Fa6__41__GN__59__Asn" name="GNb2(NNa3Ab4GNb4)Ma3(Ab4GNb2(GNb6)Ma6)Mb4GNb4(Fa6)GN;Asn" compartment="g" hasOnlySubstanceUnits="false" boundaryCondition="false" constant="false"/>
      <species id="M_GNb2__40__Ab4GNb4__41__Ma3__40__NNa3Ab4GNb2__40__GNb6__41__Ma6__41__Mb4GNb4__40__Fa6__41__GN__59__Asn" name="GNb2(Ab4GNb4)Ma3(NNa3Ab4GNb2(GNb6)Ma6)Mb4GNb4(Fa6)GN;Asn" compartment="g" hasOnlySubstanceUnits="false" boundaryCondition="false" constant="false"/>
      <species id="M_GNb2__40__NNa3Ab4GNb4__41__Ma3__40__GNb2__40__Ab4GNb6__41__Ma6__41__Mb4GNb4__40__Fa6__41__GN__59__Asn" name="GNb2(NNa3Ab4GNb4)Ma3(GNb2(Ab4GNb6)Ma6)Mb4GNb4(Fa6)GN;Asn" compartment="g" hasOnlySubstanceUnits="false" boundaryCondition="false" constant="false"/>
      <species id="M_GNb2__40__Ab4GNb4__41__Ma3__40__GNb2__40__NNa3Ab4GNb6__41__Ma6__41__Mb4GNb4__40__Fa6__41__GN__59__Asn" name="GNb2(Ab4GNb4)Ma3(GNb2(NNa3Ab4GNb6)Ma6)Mb4GNb4(Fa6)GN;Asn" compartment="g" hasOnlySubstanceUnits="false" boundaryCondition="false" constant="false"/>
      <species id="M_GNb2__40__GNb4__41__Ma3__40__NNa3Ab4GNb2__40__Ab4GNb6__41__Ma6__41__Mb4GNb4__40__Fa6__41__GN__59__Asn" name="GNb2(GNb4)Ma3(NNa3Ab4GNb2(Ab4GNb6)Ma6)Mb4GNb4(Fa6)GN;Asn" compartment="g" hasOnlySubstanceUnits="false" boundaryCondition="false" constant="false"/>
      <species id="M_GNb2__40__GNb4__41__Ma3__40__Ab4GNb2__40__NNa3Ab4GNb6__41__Ma6__41__Mb4GNb4__40__Fa6__41__GN__59__Asn" name="GNb2(GNb4)Ma3(Ab4GNb2(NNa3Ab4GNb6)Ma6)Mb4GNb4(Fa6)GN;Asn" compartment="g" hasOnlySubstanceUnits="false" boundaryCondition="false" constant="false"/>
      <species id="M_NNa3Ab4GNb2__40__NNa3Ab4GNb4__41__Ma3__40__Ab4GNb2Ma6__41__Mb4GNb4GN__59__Asn" name="NNa3Ab4GNb2(NNa3Ab4GNb4)Ma3(Ab4GNb2Ma6)Mb4GNb4GN;Asn" compartment="g" hasOnlySubstanceUnits="false" boundaryCondition="false" constant="false"/>
      <species id="M_NNa3Ab4GNb2__40__Ab4GNb4__41__Ma3__40__NNa3Ab4GNb2Ma6__41__Mb4GNb4GN__59__Asn" name="NNa3Ab4GNb2(Ab4GNb4)Ma3(NNa3Ab4GNb2Ma6)Mb4GNb4GN;Asn" compartment="g" hasOnlySubstanceUnits="false" boundaryCondition="false" constant="false"/>
      <species id="M_Ab4GNb2__40__NNa3Ab4GNb4__41__Ma3__40__NNa3Ab4GNb2Ma6__41__Mb4GNb4GN__59__Asn" name="Ab4GNb2(NNa3Ab4GNb4)Ma3(NNa3Ab4GNb2Ma6)Mb4GNb4GN;Asn" compartment="g" hasOnlySubstanceUnits="false" boundaryCondition="false" constant="false"/>
      <species id="M_Ab4GNb3Ab4GNb2__40__Ab4GNb4__41__Ma3__40__GNb2Ma6__41__Mb4GNb4__40__Fa6__41__GN__59__Asn" name="Ab4GNb3Ab4GNb2(Ab4GNb4)Ma3(GNb2Ma6)Mb4GNb4(Fa6)GN;Asn" compartment="g" hasOnlySubstanceUnits="false" boundaryCondition="false" constant="false"/>
      <species id="M_NNa3Ab4GNb2__40__Ab4GNb4__41__Ma3__40__Ab4GNb2Ma6__41__Mb4GNb4__40__Fa6__41__GN__59__Asn" name="NNa3Ab4GNb2(Ab4GNb4)Ma3(Ab4GNb2Ma6)Mb4GNb4(Fa6)GN;Asn" compartment="g" hasOnlySubstanceUnits="false" boundaryCondition="false" constant="false"/>
      <species id="M_Ab4GNb2__40__NNa3Ab4GNb4__41__Ma3__40__Ab4GNb2Ma6__41__Mb4GNb4__40__Fa6__41__GN__59__Asn" name="Ab4GNb2(NNa3Ab4GNb4)Ma3(Ab4GNb2Ma6)Mb4GNb4(Fa6)GN;Asn" compartment="g" hasOnlySubstanceUnits="false" boundaryCondition="false" constant="false"/>
      <species id="M_Ab4GNb2__40__Ab4GNb4__41__Ma3__40__NNa3Ab4GNb2Ma6__41__Mb4GNb4__40__Fa6__41__GN__59__Asn" name="Ab4GNb2(Ab4GNb4)Ma3(NNa3Ab4GNb2Ma6)Mb4GNb4(Fa6)GN;Asn" compartment="g" hasOnlySubstanceUnits="false" boundaryCondition="false" constant="false"/>
      <species id="M_NNa3Ab4GNb2__40__NNa3Ab4GNb4__41__Ma3__40__GNb2Ma6__41__Mb4GNb4__40__Fa6__41__GN__59__Asn" name="NNa3Ab4GNb2(NNa3Ab4GNb4)Ma3(GNb2Ma6)Mb4GNb4(Fa6)GN;Asn" compartment="g" hasOnlySubstanceUnits="false" boundaryCondition="false" constant="false"/>
      <species id="M_NNa3Ab4GNb2__40__GNb4__41__Ma3__40__NNa3Ab4GNb2Ma6__41__Mb4GNb4__40__Fa6__41__GN__59__Asn" name="NNa3Ab4GNb2(GNb4)Ma3(NNa3Ab4GNb2Ma6)Mb4GNb4(Fa6)GN;Asn" compartment="g" hasOnlySubstanceUnits="false" boundaryCondition="false" constant="false"/>
      <species id="M_GNb2__40__NNa3Ab4GNb4__41__Ma3__40__NNa3Ab4GNb2Ma6__41__Mb4GNb4__40__Fa6__41__GN__59__Asn" name="GNb2(NNa3Ab4GNb4)Ma3(NNa3Ab4GNb2Ma6)Mb4GNb4(Fa6)GN;Asn" compartment="g" hasOnlySubstanceUnits="false" boundaryCondition="false" constant="false"/>
      <species id="M_NNa3Ab4GNb2Ma3__40__NNa3Ab4GNb2__40__Ab4GNb6__41__Ma6__41__Mb4GNb4GN__59__Asn" name="NNa3Ab4GNb2Ma3(NNa3Ab4GNb2(Ab4GNb6)Ma6)Mb4GNb4GN;Asn" compartment="g" hasOnlySubstanceUnits="false" boundaryCondition="false" constant="false"/>
      <species id="M_NNa3Ab4GNb2Ma3__40__Ab4GNb2__40__NNa3Ab4GNb6__41__Ma6__41__Mb4GNb4GN__59__Asn" name="NNa3Ab4GNb2Ma3(Ab4GNb2(NNa3Ab4GNb6)Ma6)Mb4GNb4GN;Asn" compartment="g" hasOnlySubstanceUnits="false" boundaryCondition="false" constant="false"/>
      <species id="M_Ab4GNb2Ma3__40__NNa3Ab4GNb2__40__NNa3Ab4GNb6__41__Ma6__41__Mb4GNb4GN__59__Asn" name="Ab4GNb2Ma3(NNa3Ab4GNb2(NNa3Ab4GNb6)Ma6)Mb4GNb4GN;Asn" compartment="g" hasOnlySubstanceUnits="false" boundaryCondition="false" constant="false"/>
      <species id="M_Ab4GNb2Ma3__40__Ab4GNb2__40__GNb3Ab4GNb6__41__Ma6__41__Mb4GNb4__40__Fa6__41__GN__59__Asn" name="Ab4GNb2Ma3(Ab4GNb2(GNb3Ab4GNb6)Ma6)Mb4GNb4(Fa6)GN;Asn" compartment="g" hasOnlySubstanceUnits="false" boundaryCondition="false" constant="false"/>
      <species id="M_NNa3Ab4GNb2Ma3__40__Ab4GNb2__40__Ab4GNb6__41__Ma6__41__Mb4GNb4__40__Fa6__41__GN__59__Asn" name="NNa3Ab4GNb2Ma3(Ab4GNb2(Ab4GNb6)Ma6)Mb4GNb4(Fa6)GN;Asn" compartment="g" hasOnlySubstanceUnits="false" boundaryCondition="false" constant="false"/>
      <species id="M_Ab4GNb2Ma3__40__NNa3Ab4GNb2__40__Ab4GNb6__41__Ma6__41__Mb4GNb4__40__Fa6__41__GN__59__Asn" name="Ab4GNb2Ma3(NNa3Ab4GNb2(Ab4GNb6)Ma6)Mb4GNb4(Fa6)GN;Asn" compartment="g" hasOnlySubstanceUnits="false" boundaryCondition="false" constant="false"/>
      <species id="M_Ab4GNb2Ma3__40__Ab4GNb2__40__NNa3Ab4GNb6__41__Ma6__41__Mb4GNb4__40__Fa6__41__GN__59__Asn" name="Ab4GNb2Ma3(Ab4GNb2(NNa3Ab4GNb6)Ma6)Mb4GNb4(Fa6)GN;Asn" compartment="g" hasOnlySubstanceUnits="false" boundaryCondition="false" constant="false"/>
      <species id="M_NNa3Ab4GNb2Ma3__40__NNa3Ab4GNb2__40__GNb6__41__Ma6__41__Mb4GNb4__40__Fa6__41__GN__59__Asn" name="NNa3Ab4GNb2Ma3(NNa3Ab4GNb2(GNb6)Ma6)Mb4GNb4(Fa6)GN;Asn" compartment="g" hasOnlySubstanceUnits="false" boundaryCondition="false" constant="false"/>
      <species id="M_NNa3Ab4GNb2Ma3__40__GNb2__40__NNa3Ab4GNb6__41__Ma6__41__Mb4GNb4__40__Fa6__41__GN__59__Asn" name="NNa3Ab4GNb2Ma3(GNb2(NNa3Ab4GNb6)Ma6)Mb4GNb4(Fa6)GN;Asn" compartment="g" hasOnlySubstanceUnits="false" boundaryCondition="false" constant="false"/>
      <species id="M_GNb2Ma3__40__NNa3Ab4GNb2__40__NNa3Ab4GNb6__41__Ma6__41__Mb4GNb4__40__Fa6__41__GN__59__Asn" name="GNb2Ma3(NNa3Ab4GNb2(NNa3Ab4GNb6)Ma6)Mb4GNb4(Fa6)GN;Asn" compartment="g" hasOnlySubstanceUnits="false" boundaryCondition="false" constant="false"/>
      <species id="M_Ab4GNb3Ab4GNb2Ma3__40__GNb3Ab4GNb2Ma6__41__Mb4GNb4__40__Fa6__41__GN__59__Asn" name="Ab4GNb3Ab4GNb2Ma3(GNb3Ab4GNb2Ma6)Mb4GNb4(Fa6)GN;Asn" compartment="g" hasOnlySubstanceUnits="false" boundaryCondition="false" constant="false"/>
      <species id="M_NNa3Ab4GNb3Ab4GNb2Ma3__40__Ab4GNb2Ma6__41__Mb4GNb4__40__Fa6__41__GN__59__Asn" name="NNa3Ab4GNb3Ab4GNb2Ma3(Ab4GNb2Ma6)Mb4GNb4(Fa6)GN;Asn" compartment="g" hasOnlySubstanceUnits="false" boundaryCondition="false" constant="false"/>
      <species id="M_Ab4GNb3Ab4GNb2Ma3__40__NNa3Ab4GNb2Ma6__41__Mb4GNb4__40__Fa6__41__GN__59__Asn" name="Ab4GNb3Ab4GNb2Ma3(NNa3Ab4GNb2Ma6)Mb4GNb4(Fa6)GN;Asn" compartment="g" hasOnlySubstanceUnits="false" boundaryCondition="false" constant="false"/>
      <species id="M_NNa3Ab4GNb2Ma3__40__Ab4GNb3Ab4GNb2Ma6__41__Mb4GNb4__40__Fa6__41__GN__59__Asn" name="NNa3Ab4GNb2Ma3(Ab4GNb3Ab4GNb2Ma6)Mb4GNb4(Fa6)GN;Asn" compartment="g" hasOnlySubstanceUnits="false" boundaryCondition="false" constant="false"/>
      <species id="M_Ab4GNb2Ma3__40__NNa3Ab4GNb3Ab4GNb2Ma6__41__Mb4GNb4__40__Fa6__41__GN__59__Asn" name="Ab4GNb2Ma3(NNa3Ab4GNb3Ab4GNb2Ma6)Mb4GNb4(Fa6)GN;Asn" compartment="g" hasOnlySubstanceUnits="false" boundaryCondition="false" constant="false"/>
      <species id="M_Ab4GNb3Ab4GNb2__40__Ab4GNb4__41__Ma3__40__Ab4GNb2__40__GNb6__41__Ma6__41__Mb4GNb4GN__59__Asn" name="Ab4GNb3Ab4GNb2(Ab4GNb4)Ma3(Ab4GNb2(GNb6)Ma6)Mb4GNb4GN;Asn" compartment="g" hasOnlySubstanceUnits="false" boundaryCondition="false" constant="false"/>
      <species id="M_Ab4GNb2__40__Ab4GNb4__41__Ma3__40__Ab4GNb2__40__GNb3Ab4GNb6__41__Ma6__41__Mb4GNb4GN__59__Asn" name="Ab4GNb2(Ab4GNb4)Ma3(Ab4GNb2(GNb3Ab4GNb6)Ma6)Mb4GNb4GN;Asn" compartment="g" hasOnlySubstanceUnits="false" boundaryCondition="false" constant="false"/>
      <species id="M_NNa3Ab4GNb2__40__Ab4GNb4__41__Ma3__40__Ab4GNb2__40__Ab4GNb6__41__Ma6__41__Mb4GNb4GN__59__Asn" name="NNa3Ab4GNb2(Ab4GNb4)Ma3(Ab4GNb2(Ab4GNb6)Ma6)Mb4GNb4GN;Asn" compartment="g" hasOnlySubstanceUnits="false" boundaryCondition="false" constant="false"/>
      <species id="M_Ab4GNb2__40__NNa3Ab4GNb4__41__Ma3__40__Ab4GNb2__40__Ab4GNb6__41__Ma6__41__Mb4GNb4GN__59__Asn" name="Ab4GNb2(NNa3Ab4GNb4)Ma3(Ab4GNb2(Ab4GNb6)Ma6)Mb4GNb4GN;Asn" compartment="g" hasOnlySubstanceUnits="false" boundaryCondition="false" constant="false"/>
      <species id="M_Ab4GNb2__40__Ab4GNb4__41__Ma3__40__NNa3Ab4GNb2__40__Ab4GNb6__41__Ma6__41__Mb4GNb4GN__59__Asn" name="Ab4GNb2(Ab4GNb4)Ma3(NNa3Ab4GNb2(Ab4GNb6)Ma6)Mb4GNb4GN;Asn" compartment="g" hasOnlySubstanceUnits="false" boundaryCondition="false" constant="false"/>
      <species id="M_Ab4GNb2__40__Ab4GNb4__41__Ma3__40__Ab4GNb2__40__NNa3Ab4GNb6__41__Ma6__41__Mb4GNb4GN__59__Asn" name="Ab4GNb2(Ab4GNb4)Ma3(Ab4GNb2(NNa3Ab4GNb6)Ma6)Mb4GNb4GN;Asn" compartment="g" hasOnlySubstanceUnits="false" boundaryCondition="false" constant="false"/>
      <species id="M_Ab4GNb3Ab4GNb2__40__Ab4GNb4__41__Ma3__40__GNb2__40__GNb6__41__Ma6__41__Mb4GNb4__40__Fa6__41__GN__59__Asn" name="Ab4GNb3Ab4GNb2(Ab4GNb4)Ma3(GNb2(GNb6)Ma6)Mb4GNb4(Fa6)GN;Asn" compartment="g" hasOnlySubstanceUnits="false" boundaryCondition="false" constant="false"/>
      <species id="M_Ab4GNb2__40__Ab4GNb4__41__Ma3__40__GNb3Ab4GNb2__40__GNb6__41__Ma6__41__Mb4GNb4__40__Fa6__41__GN__59__Asn" name="Ab4GNb2(Ab4GNb4)Ma3(GNb3Ab4GNb2(GNb6)Ma6)Mb4GNb4(Fa6)GN;Asn" compartment="g" hasOnlySubstanceUnits="false" boundaryCondition="false" constant="false"/>
      <species id="M_Ab4GNb2__40__Ab4GNb4__41__Ma3__40__Ab4GNb2__40__Ab4GNb6__41__Ma6__41__Mb4GNb4__40__Fa6__41__GN__59__Asn" name="Ab4GNb2(Ab4GNb4)Ma3(Ab4GNb2(Ab4GNb6)Ma6)Mb4GNb4(Fa6)GN;Asn" compartment="g" hasOnlySubstanceUnits="false" boundaryCondition="false" constant="false"/>
      <species id="M_NNa3Ab4GNb2__40__Ab4GNb4__41__Ma3__40__Ab4GNb2__40__GNb6__41__Ma6__41__Mb4GNb4__40__Fa6__41__GN__59__Asn" name="NNa3Ab4GNb2(Ab4GNb4)Ma3(Ab4GNb2(GNb6)Ma6)Mb4GNb4(Fa6)GN;Asn" compartment="g" hasOnlySubstanceUnits="false" boundaryCondition="false" constant="false"/>
      <species id="M_Ab4GNb2__40__NNa3Ab4GNb4__41__Ma3__40__Ab4GNb2__40__GNb6__41__Ma6__41__Mb4GNb4__40__Fa6__41__GN__59__Asn" name="Ab4GNb2(NNa3Ab4GNb4)Ma3(Ab4GNb2(GNb6)Ma6)Mb4GNb4(Fa6)GN;Asn" compartment="g" hasOnlySubstanceUnits="false" boundaryCondition="false" constant="false"/>
      <species id="M_Ab4GNb2__40__Ab4GNb4__41__Ma3__40__NNa3Ab4GNb2__40__GNb6__41__Ma6__41__Mb4GNb4__40__Fa6__41__GN__59__Asn" name="Ab4GNb2(Ab4GNb4)Ma3(NNa3Ab4GNb2(GNb6)Ma6)Mb4GNb4(Fa6)GN;Asn" compartment="g" hasOnlySubstanceUnits="false" boundaryCondition="false" constant="false"/>
      <species id="M_NNa3Ab4GNb2__40__Ab4GNb4__41__Ma3__40__GNb2__40__Ab4GNb6__41__Ma6__41__Mb4GNb4__40__Fa6__41__GN__59__Asn" name="NNa3Ab4GNb2(Ab4GNb4)Ma3(GNb2(Ab4GNb6)Ma6)Mb4GNb4(Fa6)GN;Asn" compartment="g" hasOnlySubstanceUnits="false" boundaryCondition="false" constant="false"/>
      <species id="M_Ab4GNb2__40__NNa3Ab4GNb4__41__Ma3__40__GNb2__40__Ab4GNb6__41__Ma6__41__Mb4GNb4__40__Fa6__41__GN__59__Asn" name="Ab4GNb2(NNa3Ab4GNb4)Ma3(GNb2(Ab4GNb6)Ma6)Mb4GNb4(Fa6)GN;Asn" compartment="g" hasOnlySubstanceUnits="false" boundaryCondition="false" constant="false"/>
      <species id="M_Ab4GNb2__40__Ab4GNb4__41__Ma3__40__GNb2__40__NNa3Ab4GNb6__41__Ma6__41__Mb4GNb4__40__Fa6__41__GN__59__Asn" name="Ab4GNb2(Ab4GNb4)Ma3(GNb2(NNa3Ab4GNb6)Ma6)Mb4GNb4(Fa6)GN;Asn" compartment="g" hasOnlySubstanceUnits="false" boundaryCondition="false" constant="false"/>
      <species id="M_NNa3Ab4GNb2__40__NNa3Ab4GNb4__41__Ma3__40__GNb2__40__GNb6__41__Ma6__41__Mb4GNb4__40__Fa6__41__GN__59__Asn" name="NNa3Ab4GNb2(NNa3Ab4GNb4)Ma3(GNb2(GNb6)Ma6)Mb4GNb4(Fa6)GN;Asn" compartment="g" hasOnlySubstanceUnits="false" boundaryCondition="false" constant="false"/>
      <species id="M_NNa3Ab4GNb2__40__GNb4__41__Ma3__40__Ab4GNb2__40__Ab4GNb6__41__Ma6__41__Mb4GNb4__40__Fa6__41__GN__59__Asn" name="NNa3Ab4GNb2(GNb4)Ma3(Ab4GNb2(Ab4GNb6)Ma6)Mb4GNb4(Fa6)GN;Asn" compartment="g" hasOnlySubstanceUnits="false" boundaryCondition="false" constant="false"/>
      <species id="M_Ab4GNb2__40__GNb4__41__Ma3__40__NNa3Ab4GNb2__40__Ab4GNb6__41__Ma6__41__Mb4GNb4__40__Fa6__41__GN__59__Asn" name="Ab4GNb2(GNb4)Ma3(NNa3Ab4GNb2(Ab4GNb6)Ma6)Mb4GNb4(Fa6)GN;Asn" compartment="g" hasOnlySubstanceUnits="false" boundaryCondition="false" constant="false"/>
      <species id="M_Ab4GNb2__40__GNb4__41__Ma3__40__Ab4GNb2__40__NNa3Ab4GNb6__41__Ma6__41__Mb4GNb4__40__Fa6__41__GN__59__Asn" name="Ab4GNb2(GNb4)Ma3(Ab4GNb2(NNa3Ab4GNb6)Ma6)Mb4GNb4(Fa6)GN;Asn" compartment="g" hasOnlySubstanceUnits="false" boundaryCondition="false" constant="false"/>
      <species id="M_NNa3Ab4GNb2__40__GNb4__41__Ma3__40__NNa3Ab4GNb2__40__GNb6__41__Ma6__41__Mb4GNb4__40__Fa6__41__GN__59__Asn" name="NNa3Ab4GNb2(GNb4)Ma3(NNa3Ab4GNb2(GNb6)Ma6)Mb4GNb4(Fa6)GN;Asn" compartment="g" hasOnlySubstanceUnits="false" boundaryCondition="false" constant="false"/>
      <species id="M_NNa3Ab4GNb2__40__GNb4__41__Ma3__40__GNb2__40__NNa3Ab4GNb6__41__Ma6__41__Mb4GNb4__40__Fa6__41__GN__59__Asn" name="NNa3Ab4GNb2(GNb4)Ma3(GNb2(NNa3Ab4GNb6)Ma6)Mb4GNb4(Fa6)GN;Asn" compartment="g" hasOnlySubstanceUnits="false" boundaryCondition="false" constant="false"/>
      <species id="M_GNb2__40__NNa3Ab4GNb4__41__Ma3__40__Ab4GNb2__40__Ab4GNb6__41__Ma6__41__Mb4GNb4__40__Fa6__41__GN__59__Asn" name="GNb2(NNa3Ab4GNb4)Ma3(Ab4GNb2(Ab4GNb6)Ma6)Mb4GNb4(Fa6)GN;Asn" compartment="g" hasOnlySubstanceUnits="false" boundaryCondition="false" constant="false"/>
      <species id="M_GNb2__40__Ab4GNb4__41__Ma3__40__NNa3Ab4GNb2__40__Ab4GNb6__41__Ma6__41__Mb4GNb4__40__Fa6__41__GN__59__Asn" name="GNb2(Ab4GNb4)Ma3(NNa3Ab4GNb2(Ab4GNb6)Ma6)Mb4GNb4(Fa6)GN;Asn" compartment="g" hasOnlySubstanceUnits="false" boundaryCondition="false" constant="false"/>
      <species id="M_GNb2__40__Ab4GNb4__41__Ma3__40__Ab4GNb2__40__NNa3Ab4GNb6__41__Ma6__41__Mb4GNb4__40__Fa6__41__GN__59__Asn" name="GNb2(Ab4GNb4)Ma3(Ab4GNb2(NNa3Ab4GNb6)Ma6)Mb4GNb4(Fa6)GN;Asn" compartment="g" hasOnlySubstanceUnits="false" boundaryCondition="false" constant="false"/>
      <species id="M_GNb2__40__NNa3Ab4GNb4__41__Ma3__40__NNa3Ab4GNb2__40__GNb6__41__Ma6__41__Mb4GNb4__40__Fa6__41__GN__59__Asn" name="GNb2(NNa3Ab4GNb4)Ma3(NNa3Ab4GNb2(GNb6)Ma6)Mb4GNb4(Fa6)GN;Asn" compartment="g" hasOnlySubstanceUnits="false" boundaryCondition="false" constant="false"/>
      <species id="M_GNb2__40__NNa3Ab4GNb4__41__Ma3__40__GNb2__40__NNa3Ab4GNb6__41__Ma6__41__Mb4GNb4__40__Fa6__41__GN__59__Asn" name="GNb2(NNa3Ab4GNb4)Ma3(GNb2(NNa3Ab4GNb6)Ma6)Mb4GNb4(Fa6)GN;Asn" compartment="g" hasOnlySubstanceUnits="false" boundaryCondition="false" constant="false"/>
      <species id="M_GNb2__40__GNb4__41__Ma3__40__NNa3Ab4GNb2__40__NNa3Ab4GNb6__41__Ma6__41__Mb4GNb4__40__Fa6__41__GN__59__Asn" name="GNb2(GNb4)Ma3(NNa3Ab4GNb2(NNa3Ab4GNb6)Ma6)Mb4GNb4(Fa6)GN;Asn" compartment="g" hasOnlySubstanceUnits="false" boundaryCondition="false" constant="false"/>
      <species id="M_NNa3Ab4GNb2__40__NNa3Ab4GNb4__41__Ma3__40__NNa3Ab4GNb2Ma6__41__Mb4GNb4GN__59__Asn" name="NNa3Ab4GNb2(NNa3Ab4GNb4)Ma3(NNa3Ab4GNb2Ma6)Mb4GNb4GN;Asn" compartment="g" hasOnlySubstanceUnits="false" boundaryCondition="false" constant="false"/>
      <species id="M_Ab4GNb3Ab4GNb2__40__Ab4GNb4__41__Ma3__40__Ab4GNb2Ma6__41__Mb4GNb4__40__Fa6__41__GN__59__Asn" name="Ab4GNb3Ab4GNb2(Ab4GNb4)Ma3(Ab4GNb2Ma6)Mb4GNb4(Fa6)GN;Asn" compartment="g" hasOnlySubstanceUnits="false" boundaryCondition="false" constant="false"/>
      <species id="M_NNa3Ab4GNb2__40__NNa3Ab4GNb4__41__Ma3__40__Ab4GNb2Ma6__41__Mb4GNb4__40__Fa6__41__GN__59__Asn" name="NNa3Ab4GNb2(NNa3Ab4GNb4)Ma3(Ab4GNb2Ma6)Mb4GNb4(Fa6)GN;Asn" compartment="g" hasOnlySubstanceUnits="false" boundaryCondition="false" constant="false"/>
      <species id="M_NNa3Ab4GNb2__40__Ab4GNb4__41__Ma3__40__NNa3Ab4GNb2Ma6__41__Mb4GNb4__40__Fa6__41__GN__59__Asn" name="NNa3Ab4GNb2(Ab4GNb4)Ma3(NNa3Ab4GNb2Ma6)Mb4GNb4(Fa6)GN;Asn" compartment="g" hasOnlySubstanceUnits="false" boundaryCondition="false" constant="false"/>
      <species id="M_Ab4GNb2__40__NNa3Ab4GNb4__41__Ma3__40__NNa3Ab4GNb2Ma6__41__Mb4GNb4__40__Fa6__41__GN__59__Asn" name="Ab4GNb2(NNa3Ab4GNb4)Ma3(NNa3Ab4GNb2Ma6)Mb4GNb4(Fa6)GN;Asn" compartment="g" hasOnlySubstanceUnits="false" boundaryCondition="false" constant="false"/>
      <species id="M_Ab4GNb2Ma3__40__Ab4GNb2__40__Ab4GNb3Ab4GNb6__41__Ma6__41__Mb4GNb4__40__Fa6__41__GN__59__Asn" name="Ab4GNb2Ma3(Ab4GNb2(Ab4GNb3Ab4GNb6)Ma6)Mb4GNb4(Fa6)GN;Asn" compartment="g" hasOnlySubstanceUnits="false" boundaryCondition="false" constant="false"/>
      <species id="M_NNa3Ab4GNb2Ma3__40__NNa3Ab4GNb2__40__Ab4GNb6__41__Ma6__41__Mb4GNb4__40__Fa6__41__GN__59__Asn" name="NNa3Ab4GNb2Ma3(NNa3Ab4GNb2(Ab4GNb6)Ma6)Mb4GNb4(Fa6)GN;Asn" compartment="g" hasOnlySubstanceUnits="false" boundaryCondition="false" constant="false"/>
      <species id="M_NNa3Ab4GNb2Ma3__40__Ab4GNb2__40__NNa3Ab4GNb6__41__Ma6__41__Mb4GNb4__40__Fa6__41__GN__59__Asn" name="NNa3Ab4GNb2Ma3(Ab4GNb2(NNa3Ab4GNb6)Ma6)Mb4GNb4(Fa6)GN;Asn" compartment="g" hasOnlySubstanceUnits="false" boundaryCondition="false" constant="false"/>
      <species id="M_Ab4GNb2Ma3__40__NNa3Ab4GNb2__40__NNa3Ab4GNb6__41__Ma6__41__Mb4GNb4__40__Fa6__41__GN__59__Asn" name="Ab4GNb2Ma3(NNa3Ab4GNb2(NNa3Ab4GNb6)Ma6)Mb4GNb4(Fa6)GN;Asn" compartment="g" hasOnlySubstanceUnits="false" boundaryCondition="false" constant="false"/>
      <species id="M_Ab4GNb3Ab4GNb2Ma3__40__Ab4GNb3Ab4GNb2Ma6__41__Mb4GNb4__40__Fa6__41__GN__59__Asn" name="Ab4GNb3Ab4GNb2Ma3(Ab4GNb3Ab4GNb2Ma6)Mb4GNb4(Fa6)GN;Asn" compartment="g" hasOnlySubstanceUnits="false" boundaryCondition="false" constant="false"/>
      <species id="M_NNa3Ab4GNb3Ab4GNb2Ma3__40__NNa3Ab4GNb2Ma6__41__Mb4GNb4__40__Fa6__41__GN__59__Asn" name="NNa3Ab4GNb3Ab4GNb2Ma3(NNa3Ab4GNb2Ma6)Mb4GNb4(Fa6)GN;Asn" compartment="g" hasOnlySubstanceUnits="false" boundaryCondition="false" constant="false"/>
      <species id="M_NNa3Ab4GNb2Ma3__40__NNa3Ab4GNb3Ab4GNb2Ma6__41__Mb4GNb4__40__Fa6__41__GN__59__Asn" name="NNa3Ab4GNb2Ma3(NNa3Ab4GNb3Ab4GNb2Ma6)Mb4GNb4(Fa6)GN;Asn" compartment="g" hasOnlySubstanceUnits="false" boundaryCondition="false" constant="false"/>
      <species id="M_Ab4GNb3Ab4GNb2__40__Ab4GNb4__41__Ma3__40__Ab4GNb2__40__Ab4GNb6__41__Ma6__41__Mb4GNb4GN__59__Asn" name="Ab4GNb3Ab4GNb2(Ab4GNb4)Ma3(Ab4GNb2(Ab4GNb6)Ma6)Mb4GNb4GN;Asn" compartment="g" hasOnlySubstanceUnits="false" boundaryCondition="false" constant="false"/>
      <species id="M_Ab4GNb2__40__Ab4GNb4__41__Ma3__40__Ab4GNb2__40__Ab4GNb3Ab4GNb6__41__Ma6__41__Mb4GNb4GN__59__Asn" name="Ab4GNb2(Ab4GNb4)Ma3(Ab4GNb2(Ab4GNb3Ab4GNb6)Ma6)Mb4GNb4GN;Asn" compartment="g" hasOnlySubstanceUnits="false" boundaryCondition="false" constant="false"/>
      <species id="M_NNa3Ab4GNb2__40__NNa3Ab4GNb4__41__Ma3__40__Ab4GNb2__40__Ab4GNb6__41__Ma6__41__Mb4GNb4GN__59__Asn" name="NNa3Ab4GNb2(NNa3Ab4GNb4)Ma3(Ab4GNb2(Ab4GNb6)Ma6)Mb4GNb4GN;Asn" compartment="g" hasOnlySubstanceUnits="false" boundaryCondition="false" constant="false"/>
      <species id="M_NNa3Ab4GNb2__40__Ab4GNb4__41__Ma3__40__NNa3Ab4GNb2__40__Ab4GNb6__41__Ma6__41__Mb4GNb4GN__59__Asn" name="NNa3Ab4GNb2(Ab4GNb4)Ma3(NNa3Ab4GNb2(Ab4GNb6)Ma6)Mb4GNb4GN;Asn" compartment="g" hasOnlySubstanceUnits="false" boundaryCondition="false" constant="false"/>
      <species id="M_NNa3Ab4GNb2__40__Ab4GNb4__41__Ma3__40__Ab4GNb2__40__NNa3Ab4GNb6__41__Ma6__41__Mb4GNb4GN__59__Asn" name="NNa3Ab4GNb2(Ab4GNb4)Ma3(Ab4GNb2(NNa3Ab4GNb6)Ma6)Mb4GNb4GN;Asn" compartment="g" hasOnlySubstanceUnits="false" boundaryCondition="false" constant="false"/>
      <species id="M_Ab4GNb2__40__NNa3Ab4GNb4__41__Ma3__40__NNa3Ab4GNb2__40__Ab4GNb6__41__Ma6__41__Mb4GNb4GN__59__Asn" name="Ab4GNb2(NNa3Ab4GNb4)Ma3(NNa3Ab4GNb2(Ab4GNb6)Ma6)Mb4GNb4GN;Asn" compartment="g" hasOnlySubstanceUnits="false" boundaryCondition="false" constant="false"/>
      <species id="M_Ab4GNb2__40__NNa3Ab4GNb4__41__Ma3__40__Ab4GNb2__40__NNa3Ab4GNb6__41__Ma6__41__Mb4GNb4GN__59__Asn" name="Ab4GNb2(NNa3Ab4GNb4)Ma3(Ab4GNb2(NNa3Ab4GNb6)Ma6)Mb4GNb4GN;Asn" compartment="g" hasOnlySubstanceUnits="false" boundaryCondition="false" constant="false"/>
      <species id="M_Ab4GNb2__40__Ab4GNb4__41__Ma3__40__NNa3Ab4GNb2__40__NNa3Ab4GNb6__41__Ma6__41__Mb4GNb4GN__59__Asn" name="Ab4GNb2(Ab4GNb4)Ma3(NNa3Ab4GNb2(NNa3Ab4GNb6)Ma6)Mb4GNb4GN;Asn" compartment="g" hasOnlySubstanceUnits="false" boundaryCondition="false" constant="false"/>
      <species id="M_Ab4GNb3Ab4GNb2__40__Ab4GNb4__41__Ma3__40__Ab4GNb2__40__GNb6__41__Ma6__41__Mb4GNb4__40__Fa6__41__GN__59__Asn" name="Ab4GNb3Ab4GNb2(Ab4GNb4)Ma3(Ab4GNb2(GNb6)Ma6)Mb4GNb4(Fa6)GN;Asn" compartment="g" hasOnlySubstanceUnits="false" boundaryCondition="false" constant="false"/>
      <species id="M_Ab4GNb2__40__Ab4GNb4__41__Ma3__40__Ab4GNb3Ab4GNb2__40__GNb6__41__Ma6__41__Mb4GNb4__40__Fa6__41__GN__59__Asn" name="Ab4GNb2(Ab4GNb4)Ma3(Ab4GNb3Ab4GNb2(GNb6)Ma6)Mb4GNb4(Fa6)GN;Asn" compartment="g" hasOnlySubstanceUnits="false" boundaryCondition="false" constant="false"/>
      <species id="M_Ab4GNb2__40__Ab4GNb4__41__Ma3__40__Ab4GNb2__40__GNb3Ab4GNb6__41__Ma6__41__Mb4GNb4__40__Fa6__41__GN__59__Asn" name="Ab4GNb2(Ab4GNb4)Ma3(Ab4GNb2(GNb3Ab4GNb6)Ma6)Mb4GNb4(Fa6)GN;Asn" compartment="g" hasOnlySubstanceUnits="false" boundaryCondition="false" constant="false"/>
      <species id="M_NNa3Ab4GNb2__40__Ab4GNb4__41__Ma3__40__Ab4GNb2__40__Ab4GNb6__41__Ma6__41__Mb4GNb4__40__Fa6__41__GN__59__Asn" name="NNa3Ab4GNb2(Ab4GNb4)Ma3(Ab4GNb2(Ab4GNb6)Ma6)Mb4GNb4(Fa6)GN;Asn" compartment="g" hasOnlySubstanceUnits="false" boundaryCondition="false" constant="false"/>
      <species id="M_Ab4GNb2__40__NNa3Ab4GNb4__41__Ma3__40__Ab4GNb2__40__Ab4GNb6__41__Ma6__41__Mb4GNb4__40__Fa6__41__GN__59__Asn" name="Ab4GNb2(NNa3Ab4GNb4)Ma3(Ab4GNb2(Ab4GNb6)Ma6)Mb4GNb4(Fa6)GN;Asn" compartment="g" hasOnlySubstanceUnits="false" boundaryCondition="false" constant="false"/>
      <species id="M_Ab4GNb2__40__Ab4GNb4__41__Ma3__40__NNa3Ab4GNb2__40__Ab4GNb6__41__Ma6__41__Mb4GNb4__40__Fa6__41__GN__59__Asn" name="Ab4GNb2(Ab4GNb4)Ma3(NNa3Ab4GNb2(Ab4GNb6)Ma6)Mb4GNb4(Fa6)GN;Asn" compartment="g" hasOnlySubstanceUnits="false" boundaryCondition="false" constant="false"/>
      <species id="M_Ab4GNb2__40__Ab4GNb4__41__Ma3__40__Ab4GNb2__40__NNa3Ab4GNb6__41__Ma6__41__Mb4GNb4__40__Fa6__41__GN__59__Asn" name="Ab4GNb2(Ab4GNb4)Ma3(Ab4GNb2(NNa3Ab4GNb6)Ma6)Mb4GNb4(Fa6)GN;Asn" compartment="g" hasOnlySubstanceUnits="false" boundaryCondition="false" constant="false"/>
      <species id="M_NNa3Ab4GNb2__40__NNa3Ab4GNb4__41__Ma3__40__Ab4GNb2__40__GNb6__41__Ma6__41__Mb4GNb4__40__Fa6__41__GN__59__Asn" name="NNa3Ab4GNb2(NNa3Ab4GNb4)Ma3(Ab4GNb2(GNb6)Ma6)Mb4GNb4(Fa6)GN;Asn" compartment="g" hasOnlySubstanceUnits="false" boundaryCondition="false" constant="false"/>
      <species id="M_NNa3Ab4GNb2__40__Ab4GNb4__41__Ma3__40__NNa3Ab4GNb2__40__GNb6__41__Ma6__41__Mb4GNb4__40__Fa6__41__GN__59__Asn" name="NNa3Ab4GNb2(Ab4GNb4)Ma3(NNa3Ab4GNb2(GNb6)Ma6)Mb4GNb4(Fa6)GN;Asn" compartment="g" hasOnlySubstanceUnits="false" boundaryCondition="false" constant="false"/>
      <species id="M_Ab4GNb2__40__NNa3Ab4GNb4__41__Ma3__40__NNa3Ab4GNb2__40__GNb6__41__Ma6__41__Mb4GNb4__40__Fa6__41__GN__59__Asn" name="Ab4GNb2(NNa3Ab4GNb4)Ma3(NNa3Ab4GNb2(GNb6)Ma6)Mb4GNb4(Fa6)GN;Asn" compartment="g" hasOnlySubstanceUnits="false" boundaryCondition="false" constant="false"/>
      <species id="M_NNa3Ab4GNb2__40__NNa3Ab4GNb4__41__Ma3__40__GNb2__40__Ab4GNb6__41__Ma6__41__Mb4GNb4__40__Fa6__41__GN__59__Asn" name="NNa3Ab4GNb2(NNa3Ab4GNb4)Ma3(GNb2(Ab4GNb6)Ma6)Mb4GNb4(Fa6)GN;Asn" compartment="g" hasOnlySubstanceUnits="false" boundaryCondition="false" constant="false"/>
      <species id="M_NNa3Ab4GNb2__40__Ab4GNb4__41__Ma3__40__GNb2__40__NNa3Ab4GNb6__41__Ma6__41__Mb4GNb4__40__Fa6__41__GN__59__Asn" name="NNa3Ab4GNb2(Ab4GNb4)Ma3(GNb2(NNa3Ab4GNb6)Ma6)Mb4GNb4(Fa6)GN;Asn" compartment="g" hasOnlySubstanceUnits="false" boundaryCondition="false" constant="false"/>
      <species id="M_Ab4GNb2__40__NNa3Ab4GNb4__41__Ma3__40__GNb2__40__NNa3Ab4GNb6__41__Ma6__41__Mb4GNb4__40__Fa6__41__GN__59__Asn" name="Ab4GNb2(NNa3Ab4GNb4)Ma3(GNb2(NNa3Ab4GNb6)Ma6)Mb4GNb4(Fa6)GN;Asn" compartment="g" hasOnlySubstanceUnits="false" boundaryCondition="false" constant="false"/>
      <species id="M_NNa3Ab4GNb2__40__GNb4__41__Ma3__40__NNa3Ab4GNb2__40__Ab4GNb6__41__Ma6__41__Mb4GNb4__40__Fa6__41__GN__59__Asn" name="NNa3Ab4GNb2(GNb4)Ma3(NNa3Ab4GNb2(Ab4GNb6)Ma6)Mb4GNb4(Fa6)GN;Asn" compartment="g" hasOnlySubstanceUnits="false" boundaryCondition="false" constant="false"/>
      <species id="M_NNa3Ab4GNb2__40__GNb4__41__Ma3__40__Ab4GNb2__40__NNa3Ab4GNb6__41__Ma6__41__Mb4GNb4__40__Fa6__41__GN__59__Asn" name="NNa3Ab4GNb2(GNb4)Ma3(Ab4GNb2(NNa3Ab4GNb6)Ma6)Mb4GNb4(Fa6)GN;Asn" compartment="g" hasOnlySubstanceUnits="false" boundaryCondition="false" constant="false"/>
      <species id="M_Ab4GNb2__40__GNb4__41__Ma3__40__NNa3Ab4GNb2__40__NNa3Ab4GNb6__41__Ma6__41__Mb4GNb4__40__Fa6__41__GN__59__Asn" name="Ab4GNb2(GNb4)Ma3(NNa3Ab4GNb2(NNa3Ab4GNb6)Ma6)Mb4GNb4(Fa6)GN;Asn" compartment="g" hasOnlySubstanceUnits="false" boundaryCondition="false" constant="false"/>
      <species id="M_GNb2__40__NNa3Ab4GNb4__41__Ma3__40__NNa3Ab4GNb2__40__Ab4GNb6__41__Ma6__41__Mb4GNb4__40__Fa6__41__GN__59__Asn" name="GNb2(NNa3Ab4GNb4)Ma3(NNa3Ab4GNb2(Ab4GNb6)Ma6)Mb4GNb4(Fa6)GN;Asn" compartment="g" hasOnlySubstanceUnits="false" boundaryCondition="false" constant="false"/>
      <species id="M_GNb2__40__NNa3Ab4GNb4__41__Ma3__40__Ab4GNb2__40__NNa3Ab4GNb6__41__Ma6__41__Mb4GNb4__40__Fa6__41__GN__59__Asn" name="GNb2(NNa3Ab4GNb4)Ma3(Ab4GNb2(NNa3Ab4GNb6)Ma6)Mb4GNb4(Fa6)GN;Asn" compartment="g" hasOnlySubstanceUnits="false" boundaryCondition="false" constant="false"/>
      <species id="M_GNb2__40__Ab4GNb4__41__Ma3__40__NNa3Ab4GNb2__40__NNa3Ab4GNb6__41__Ma6__41__Mb4GNb4__40__Fa6__41__GN__59__Asn" name="GNb2(Ab4GNb4)Ma3(NNa3Ab4GNb2(NNa3Ab4GNb6)Ma6)Mb4GNb4(Fa6)GN;Asn" compartment="g" hasOnlySubstanceUnits="false" boundaryCondition="false" constant="false"/>
      <species id="M_NNa3Ab4GNb3Ab4GNb2__40__Ab4GNb4__41__Ma3__40__Ab4GNb2Ma6__41__Mb4GNb4__40__Fa6__41__GN__59__Asn" name="NNa3Ab4GNb3Ab4GNb2(Ab4GNb4)Ma3(Ab4GNb2Ma6)Mb4GNb4(Fa6)GN;Asn" compartment="g" hasOnlySubstanceUnits="false" boundaryCondition="false" constant="false"/>
      <species id="M_NNa3Ab4GNb2__40__NNa3Ab4GNb4__41__Ma3__40__NNa3Ab4GNb2Ma6__41__Mb4GNb4__40__Fa6__41__GN__59__Asn" name="NNa3Ab4GNb2(NNa3Ab4GNb4)Ma3(NNa3Ab4GNb2Ma6)Mb4GNb4(Fa6)GN;Asn" compartment="g" hasOnlySubstanceUnits="false" boundaryCondition="false" constant="false"/>
      <species id="M_NNa3Ab4GNb2Ma3__40__Ab4GNb2__40__Ab4GNb3Ab4GNb6__41__Ma6__41__Mb4GNb4__40__Fa6__41__GN__59__Asn" name="NNa3Ab4GNb2Ma3(Ab4GNb2(Ab4GNb3Ab4GNb6)Ma6)Mb4GNb4(Fa6)GN;Asn" compartment="g" hasOnlySubstanceUnits="false" boundaryCondition="false" constant="false"/>
      <species id="M_NNa3Ab4GNb2Ma3__40__NNa3Ab4GNb2__40__NNa3Ab4GNb6__41__Ma6__41__Mb4GNb4__40__Fa6__41__GN__59__Asn" name="NNa3Ab4GNb2Ma3(NNa3Ab4GNb2(NNa3Ab4GNb6)Ma6)Mb4GNb4(Fa6)GN;Asn" compartment="g" hasOnlySubstanceUnits="false" boundaryCondition="false" constant="false"/>
      <species id="M_Ab4GNb3Ab4GNb2__40__Ab4GNb4__41__Ma3__40__Ab4GNb2__40__GNb3Ab4GNb6__41__Ma6__41__Mb4GNb4GN__59__Asn" name="Ab4GNb3Ab4GNb2(Ab4GNb4)Ma3(Ab4GNb2(GNb3Ab4GNb6)Ma6)Mb4GNb4GN;Asn" compartment="g" hasOnlySubstanceUnits="false" boundaryCondition="false" constant="false"/>
      <species id="M_Ab4GNb2__40__Ab4GNb4__41__Ma3__40__NNa3Ab4GNb2__40__Ab4GNb3Ab4GNb6__41__Ma6__41__Mb4GNb4GN__59__Asn" name="Ab4GNb2(Ab4GNb4)Ma3(NNa3Ab4GNb2(Ab4GNb3Ab4GNb6)Ma6)Mb4GNb4GN;Asn" compartment="g" hasOnlySubstanceUnits="false" boundaryCondition="false" constant="false"/>
      <species id="M_NNa3Ab4GNb2__40__NNa3Ab4GNb4__41__Ma3__40__NNa3Ab4GNb2__40__Ab4GNb6__41__Ma6__41__Mb4GNb4GN__59__Asn" name="NNa3Ab4GNb2(NNa3Ab4GNb4)Ma3(NNa3Ab4GNb2(Ab4GNb6)Ma6)Mb4GNb4GN;Asn" compartment="g" hasOnlySubstanceUnits="false" boundaryCondition="false" constant="false"/>
      <species id="M_NNa3Ab4GNb2__40__NNa3Ab4GNb4__41__Ma3__40__Ab4GNb2__40__NNa3Ab4GNb6__41__Ma6__41__Mb4GNb4GN__59__Asn" name="NNa3Ab4GNb2(NNa3Ab4GNb4)Ma3(Ab4GNb2(NNa3Ab4GNb6)Ma6)Mb4GNb4GN;Asn" compartment="g" hasOnlySubstanceUnits="false" boundaryCondition="false" constant="false"/>
      <species id="M_NNa3Ab4GNb2__40__Ab4GNb4__41__Ma3__40__NNa3Ab4GNb2__40__NNa3Ab4GNb6__41__Ma6__41__Mb4GNb4GN__59__Asn" name="NNa3Ab4GNb2(Ab4GNb4)Ma3(NNa3Ab4GNb2(NNa3Ab4GNb6)Ma6)Mb4GNb4GN;Asn" compartment="g" hasOnlySubstanceUnits="false" boundaryCondition="false" constant="false"/>
      <species id="M_Ab4GNb2__40__NNa3Ab4GNb4__41__Ma3__40__NNa3Ab4GNb2__40__NNa3Ab4GNb6__41__Ma6__41__Mb4GNb4GN__59__Asn" name="Ab4GNb2(NNa3Ab4GNb4)Ma3(NNa3Ab4GNb2(NNa3Ab4GNb6)Ma6)Mb4GNb4GN;Asn" compartment="g" hasOnlySubstanceUnits="false" boundaryCondition="false" constant="false"/>
      <species id="M_Ab4GNb3Ab4GNb2__40__Ab4GNb4__41__Ma3__40__Ab4GNb2__40__Ab4GNb6__41__Ma6__41__Mb4GNb4__40__Fa6__41__GN__59__Asn" name="Ab4GNb3Ab4GNb2(Ab4GNb4)Ma3(Ab4GNb2(Ab4GNb6)Ma6)Mb4GNb4(Fa6)GN;Asn" compartment="g" hasOnlySubstanceUnits="false" boundaryCondition="false" constant="false"/>
      <species id="M_Ab4GNb2__40__Ab4GNb4__41__Ma3__40__Ab4GNb3Ab4GNb2__40__Ab4GNb6__41__Ma6__41__Mb4GNb4__40__Fa6__41__GN__59__Asn" name="Ab4GNb2(Ab4GNb4)Ma3(Ab4GNb3Ab4GNb2(Ab4GNb6)Ma6)Mb4GNb4(Fa6)GN;Asn" compartment="g" hasOnlySubstanceUnits="false" boundaryCondition="false" constant="false"/>
      <species id="M_Ab4GNb2__40__Ab4GNb4__41__Ma3__40__Ab4GNb2__40__Ab4GNb3Ab4GNb6__41__Ma6__41__Mb4GNb4__40__Fa6__41__GN__59__Asn" name="Ab4GNb2(Ab4GNb4)Ma3(Ab4GNb2(Ab4GNb3Ab4GNb6)Ma6)Mb4GNb4(Fa6)GN;Asn" compartment="g" hasOnlySubstanceUnits="false" boundaryCondition="false" constant="false"/>
      <species id="M_NNa3Ab4GNb2__40__NNa3Ab4GNb4__41__Ma3__40__Ab4GNb2__40__Ab4GNb6__41__Ma6__41__Mb4GNb4__40__Fa6__41__GN__59__Asn" name="NNa3Ab4GNb2(NNa3Ab4GNb4)Ma3(Ab4GNb2(Ab4GNb6)Ma6)Mb4GNb4(Fa6)GN;Asn" compartment="g" hasOnlySubstanceUnits="false" boundaryCondition="false" constant="false"/>
      <species id="M_NNa3Ab4GNb2__40__Ab4GNb4__41__Ma3__40__NNa3Ab4GNb2__40__Ab4GNb6__41__Ma6__41__Mb4GNb4__40__Fa6__41__GN__59__Asn" name="NNa3Ab4GNb2(Ab4GNb4)Ma3(NNa3Ab4GNb2(Ab4GNb6)Ma6)Mb4GNb4(Fa6)GN;Asn" compartment="g" hasOnlySubstanceUnits="false" boundaryCondition="false" constant="false"/>
      <species id="M_NNa3Ab4GNb2__40__Ab4GNb4__41__Ma3__40__Ab4GNb2__40__NNa3Ab4GNb6__41__Ma6__41__Mb4GNb4__40__Fa6__41__GN__59__Asn" name="NNa3Ab4GNb2(Ab4GNb4)Ma3(Ab4GNb2(NNa3Ab4GNb6)Ma6)Mb4GNb4(Fa6)GN;Asn" compartment="g" hasOnlySubstanceUnits="false" boundaryCondition="false" constant="false"/>
      <species id="M_Ab4GNb2__40__NNa3Ab4GNb4__41__Ma3__40__NNa3Ab4GNb2__40__Ab4GNb6__41__Ma6__41__Mb4GNb4__40__Fa6__41__GN__59__Asn" name="Ab4GNb2(NNa3Ab4GNb4)Ma3(NNa3Ab4GNb2(Ab4GNb6)Ma6)Mb4GNb4(Fa6)GN;Asn" compartment="g" hasOnlySubstanceUnits="false" boundaryCondition="false" constant="false"/>
      <species id="M_Ab4GNb2__40__NNa3Ab4GNb4__41__Ma3__40__Ab4GNb2__40__NNa3Ab4GNb6__41__Ma6__41__Mb4GNb4__40__Fa6__41__GN__59__Asn" name="Ab4GNb2(NNa3Ab4GNb4)Ma3(Ab4GNb2(NNa3Ab4GNb6)Ma6)Mb4GNb4(Fa6)GN;Asn" compartment="g" hasOnlySubstanceUnits="false" boundaryCondition="false" constant="false"/>
      <species id="M_Ab4GNb2__40__Ab4GNb4__41__Ma3__40__NNa3Ab4GNb2__40__NNa3Ab4GNb6__41__Ma6__41__Mb4GNb4__40__Fa6__41__GN__59__Asn" name="Ab4GNb2(Ab4GNb4)Ma3(NNa3Ab4GNb2(NNa3Ab4GNb6)Ma6)Mb4GNb4(Fa6)GN;Asn" compartment="g" hasOnlySubstanceUnits="false" boundaryCondition="false" constant="false"/>
      <species id="M_NNa3Ab4GNb2__40__NNa3Ab4GNb4__41__Ma3__40__NNa3Ab4GNb2__40__GNb6__41__Ma6__41__Mb4GNb4__40__Fa6__41__GN__59__Asn" name="NNa3Ab4GNb2(NNa3Ab4GNb4)Ma3(NNa3Ab4GNb2(GNb6)Ma6)Mb4GNb4(Fa6)GN;Asn" compartment="g" hasOnlySubstanceUnits="false" boundaryCondition="false" constant="false"/>
      <species id="M_NNa3Ab4GNb2__40__NNa3Ab4GNb4__41__Ma3__40__GNb2__40__NNa3Ab4GNb6__41__Ma6__41__Mb4GNb4__40__Fa6__41__GN__59__Asn" name="NNa3Ab4GNb2(NNa3Ab4GNb4)Ma3(GNb2(NNa3Ab4GNb6)Ma6)Mb4GNb4(Fa6)GN;Asn" compartment="g" hasOnlySubstanceUnits="false" boundaryCondition="false" constant="false"/>
      <species id="M_NNa3Ab4GNb2__40__NNa3Ab4GNb4__41__Ma3__40__GNb2__40__Fa3__40__Ab4__41__GNb6__41__Ma6__41__Mb4GNb4__40__Fa6__41__GN__59__Asn" name="NNa3Ab4GNb2(NNa3Ab4GNb4)Ma3(GNb2(Fa3(Ab4)GNb6)Ma6)Mb4GNb4(Fa6)GN;Asn" compartment="g" hasOnlySubstanceUnits="false" boundaryCondition="false" constant="false"/>
      <species id="M_NNa3Ab4GNb2__40__Ab4GNb4__41__Ma3__40__GNb2__40__Fa3__40__NNa3Ab4__41__GNb6__41__Ma6__41__Mb4GNb4__40__Fa6__41__GN__59__Asn" name="NNa3Ab4GNb2(Ab4GNb4)Ma3(GNb2(Fa3(NNa3Ab4)GNb6)Ma6)Mb4GNb4(Fa6)GN;Asn" compartment="g" hasOnlySubstanceUnits="false" boundaryCondition="false" constant="false"/>
      <species id="M_NNa3Ab4GNb2__40__GNb4__41__Ma3__40__NNa3Ab4GNb2__40__NNa3Ab4GNb6__41__Ma6__41__Mb4GNb4__40__Fa6__41__GN__59__Asn" name="NNa3Ab4GNb2(GNb4)Ma3(NNa3Ab4GNb2(NNa3Ab4GNb6)Ma6)Mb4GNb4(Fa6)GN;Asn" compartment="g" hasOnlySubstanceUnits="false" boundaryCondition="false" constant="false"/>
      <species id="M_GNb2__40__NNa3Ab4GNb4__41__Ma3__40__NNa3Ab4GNb2__40__NNa3Ab4GNb6__41__Ma6__41__Mb4GNb4__40__Fa6__41__GN__59__Asn" name="GNb2(NNa3Ab4GNb4)Ma3(NNa3Ab4GNb2(NNa3Ab4GNb6)Ma6)Mb4GNb4(Fa6)GN;Asn" compartment="g" hasOnlySubstanceUnits="false" boundaryCondition="false" constant="false"/>
      <species id="M_GNb2__40__NNa3Ab4GNb4__41__Ma3__40__NNa3Ab4GNb2__40__Fa3__40__Ab4__41__GNb6__41__Ma6__41__Mb4GNb4__40__Fa6__41__GN__59__Asn" name="GNb2(NNa3Ab4GNb4)Ma3(NNa3Ab4GNb2(Fa3(Ab4)GNb6)Ma6)Mb4GNb4(Fa6)GN;Asn" compartment="g" hasOnlySubstanceUnits="false" boundaryCondition="false" constant="false"/>
      <species id="M_GNb2__40__NNa3Ab4GNb4__41__Ma3__40__Ab4GNb2__40__Fa3__40__NNa3Ab4__41__GNb6__41__Ma6__41__Mb4GNb4__40__Fa6__41__GN__59__Asn" name="GNb2(NNa3Ab4GNb4)Ma3(Ab4GNb2(Fa3(NNa3Ab4)GNb6)Ma6)Mb4GNb4(Fa6)GN;Asn" compartment="g" hasOnlySubstanceUnits="false" boundaryCondition="false" constant="false"/>
      <species id="M_GNb2__40__Ab4GNb4__41__Ma3__40__NNa3Ab4GNb2__40__Fa3__40__NNa3Ab4__41__GNb6__41__Ma6__41__Mb4GNb4__40__Fa6__41__GN__59__Asn" name="GNb2(Ab4GNb4)Ma3(NNa3Ab4GNb2(Fa3(NNa3Ab4)GNb6)Ma6)Mb4GNb4(Fa6)GN;Asn" compartment="g" hasOnlySubstanceUnits="false" boundaryCondition="false" constant="false"/>
      <species id="M_NNa3Ab4GNb3Ab4GNb2__40__NNa3Ab4GNb4__41__Ma3__40__Ab4GNb2Ma6__41__Mb4GNb4__40__Fa6__41__GN__59__Asn" name="NNa3Ab4GNb3Ab4GNb2(NNa3Ab4GNb4)Ma3(Ab4GNb2Ma6)Mb4GNb4(Fa6)GN;Asn" compartment="g" hasOnlySubstanceUnits="false" boundaryCondition="false" constant="false"/>
      <species id="M_NNa3Ab4GNb2Ma3__40__NNa3Ab4GNb2__40__Ab4GNb3Ab4GNb6__41__Ma6__41__Mb4GNb4__40__Fa6__41__GN__59__Asn" name="NNa3Ab4GNb2Ma3(NNa3Ab4GNb2(Ab4GNb3Ab4GNb6)Ma6)Mb4GNb4(Fa6)GN;Asn" compartment="g" hasOnlySubstanceUnits="false" boundaryCondition="false" constant="false"/>
      <species id="M_Ab4GNb3Ab4GNb2__40__Ab4GNb4__41__Ma3__40__Ab4GNb2__40__Ab4GNb3Ab4GNb6__41__Ma6__41__Mb4GNb4GN__59__Asn" name="Ab4GNb3Ab4GNb2(Ab4GNb4)Ma3(Ab4GNb2(Ab4GNb3Ab4GNb6)Ma6)Mb4GNb4GN;Asn" compartment="g" hasOnlySubstanceUnits="false" boundaryCondition="false" constant="false"/>
      <species id="M_Ab4GNb2__40__Ab4GNb4__41__Ma3__40__NNa3Ab4GNb2__40__NNa3Ab4GNb3Ab4GNb6__41__Ma6__41__Mb4GNb4GN__59__Asn" name="Ab4GNb2(Ab4GNb4)Ma3(NNa3Ab4GNb2(NNa3Ab4GNb3Ab4GNb6)Ma6)Mb4GNb4GN;Asn" compartment="g" hasOnlySubstanceUnits="false" boundaryCondition="false" constant="false"/>
      <species id="M_Ab4GNb3Ab4GNb2__40__Ab4GNb4__41__Ma3__40__Ab4GNb2__40__GNb3Ab4GNb6__41__Ma6__41__Mb4GNb4__40__Fa6__41__GN__59__Asn" name="Ab4GNb3Ab4GNb2(Ab4GNb4)Ma3(Ab4GNb2(GNb3Ab4GNb6)Ma6)Mb4GNb4(Fa6)GN;Asn" compartment="g" hasOnlySubstanceUnits="false" boundaryCondition="false" constant="false"/>
      <species id="M_NNa3Ab4GNb2__40__Ab4GNb4__41__Ma3__40__Ab4GNb3Ab4GNb2__40__Ab4GNb6__41__Ma6__41__Mb4GNb4__40__Fa6__41__GN__59__Asn" name="NNa3Ab4GNb2(Ab4GNb4)Ma3(Ab4GNb3Ab4GNb2(Ab4GNb6)Ma6)Mb4GNb4(Fa6)GN;Asn" compartment="g" hasOnlySubstanceUnits="false" boundaryCondition="false" constant="false"/>
      <species id="M_Ab4GNb2__40__NNa3Ab4GNb4__41__Ma3__40__Ab4GNb3Ab4GNb2__40__Ab4GNb6__41__Ma6__41__Mb4GNb4__40__Fa6__41__GN__59__Asn" name="Ab4GNb2(NNa3Ab4GNb4)Ma3(Ab4GNb3Ab4GNb2(Ab4GNb6)Ma6)Mb4GNb4(Fa6)GN;Asn" compartment="g" hasOnlySubstanceUnits="false" boundaryCondition="false" constant="false"/>
      <species id="M_GNb3Ab4GNb2__40__Ab4GNb4__41__Ma3__40__Ab4GNb2__40__Ab4GNb3Ab4GNb6__41__Ma6__41__Mb4GNb4__40__Fa6__41__GN__59__Asn" name="GNb3Ab4GNb2(Ab4GNb4)Ma3(Ab4GNb2(Ab4GNb3Ab4GNb6)Ma6)Mb4GNb4(Fa6)GN;Asn" compartment="g" hasOnlySubstanceUnits="false" boundaryCondition="false" constant="false"/>
      <species id="M_NNa3Ab4GNb2__40__Ab4GNb4__41__Ma3__40__Ab4GNb2__40__Ab4GNb3Ab4GNb6__41__Ma6__41__Mb4GNb4__40__Fa6__41__GN__59__Asn" name="NNa3Ab4GNb2(Ab4GNb4)Ma3(Ab4GNb2(Ab4GNb3Ab4GNb6)Ma6)Mb4GNb4(Fa6)GN;Asn" compartment="g" hasOnlySubstanceUnits="false" boundaryCondition="false" constant="false"/>
      <species id="M_Ab4GNb2__40__NNa3Ab4GNb4__41__Ma3__40__Ab4GNb2__40__Ab4GNb3Ab4GNb6__41__Ma6__41__Mb4GNb4__40__Fa6__41__GN__59__Asn" name="Ab4GNb2(NNa3Ab4GNb4)Ma3(Ab4GNb2(Ab4GNb3Ab4GNb6)Ma6)Mb4GNb4(Fa6)GN;Asn" compartment="g" hasOnlySubstanceUnits="false" boundaryCondition="false" constant="false"/>
      <species id="M_Ab4GNb2__40__Ab4GNb4__41__Ma3__40__NNa3Ab4GNb2__40__Ab4GNb3Ab4GNb6__41__Ma6__41__Mb4GNb4__40__Fa6__41__GN__59__Asn" name="Ab4GNb2(Ab4GNb4)Ma3(NNa3Ab4GNb2(Ab4GNb3Ab4GNb6)Ma6)Mb4GNb4(Fa6)GN;Asn" compartment="g" hasOnlySubstanceUnits="false" boundaryCondition="false" constant="false"/>
      <species id="M_Ab4GNb2__40__Ab4GNb4__41__Ma3__40__Ab4GNb2__40__NNa3Ab4GNb3Ab4GNb6__41__Ma6__41__Mb4GNb4__40__Fa6__41__GN__59__Asn" name="Ab4GNb2(Ab4GNb4)Ma3(Ab4GNb2(NNa3Ab4GNb3Ab4GNb6)Ma6)Mb4GNb4(Fa6)GN;Asn" compartment="g" hasOnlySubstanceUnits="false" boundaryCondition="false" constant="false"/>
      <species id="M_NNa3Ab4GNb2__40__NNa3Ab4GNb4__41__Ma3__40__NNa3Ab4GNb2__40__Ab4GNb6__41__Ma6__41__Mb4GNb4__40__Fa6__41__GN__59__Asn" name="NNa3Ab4GNb2(NNa3Ab4GNb4)Ma3(NNa3Ab4GNb2(Ab4GNb6)Ma6)Mb4GNb4(Fa6)GN;Asn" compartment="g" hasOnlySubstanceUnits="false" boundaryCondition="false" constant="false"/>
      <species id="M_NNa3Ab4GNb2__40__NNa3Ab4GNb4__41__Ma3__40__Ab4GNb2__40__NNa3Ab4GNb6__41__Ma6__41__Mb4GNb4__40__Fa6__41__GN__59__Asn" name="NNa3Ab4GNb2(NNa3Ab4GNb4)Ma3(Ab4GNb2(NNa3Ab4GNb6)Ma6)Mb4GNb4(Fa6)GN;Asn" compartment="g" hasOnlySubstanceUnits="false" boundaryCondition="false" constant="false"/>
      <species id="M_NNa3Ab4GNb2__40__Ab4GNb4__41__Ma3__40__NNa3Ab4GNb2__40__NNa3Ab4GNb6__41__Ma6__41__Mb4GNb4__40__Fa6__41__GN__59__Asn" name="NNa3Ab4GNb2(Ab4GNb4)Ma3(NNa3Ab4GNb2(NNa3Ab4GNb6)Ma6)Mb4GNb4(Fa6)GN;Asn" compartment="g" hasOnlySubstanceUnits="false" boundaryCondition="false" constant="false"/>
      <species id="M_Ab4GNb2__40__NNa3Ab4GNb4__41__Ma3__40__NNa3Ab4GNb2__40__NNa3Ab4GNb6__41__Ma6__41__Mb4GNb4__40__Fa6__41__GN__59__Asn" name="Ab4GNb2(NNa3Ab4GNb4)Ma3(NNa3Ab4GNb2(NNa3Ab4GNb6)Ma6)Mb4GNb4(Fa6)GN;Asn" compartment="g" hasOnlySubstanceUnits="false" boundaryCondition="false" constant="false"/>
      <species id="M_NNa3Ab4GNb2__40__NNa3Ab4GNb4__41__Ma3__40__GNb2__40__Fa3__40__NNa3Ab4__41__GNb6__41__Ma6__41__Mb4GNb4__40__Fa6__41__GN__59__Asn" name="NNa3Ab4GNb2(NNa3Ab4GNb4)Ma3(GNb2(Fa3(NNa3Ab4)GNb6)Ma6)Mb4GNb4(Fa6)GN;Asn" compartment="g" hasOnlySubstanceUnits="false" boundaryCondition="false" constant="false"/>
      <species id="M_NNa3Ab4GNb2__40__GNb4__41__Ma3__40__NNa3Ab4GNb2__40__Fa3__40__NNa3Ab4__41__GNb6__41__Ma6__41__Mb4GNb4__40__Fa6__41__GN__59__Asn" name="NNa3Ab4GNb2(GNb4)Ma3(NNa3Ab4GNb2(Fa3(NNa3Ab4)GNb6)Ma6)Mb4GNb4(Fa6)GN;Asn" compartment="g" hasOnlySubstanceUnits="false" boundaryCondition="false" constant="false"/>
      <species id="M_GNb2__40__NNa3Ab4GNb4__41__Ma3__40__NNa3Ab4GNb2__40__Fa3__40__NNa3Ab4__41__GNb6__41__Ma6__41__Mb4GNb4__40__Fa6__41__GN__59__Asn" name="GNb2(NNa3Ab4GNb4)Ma3(NNa3Ab4GNb2(Fa3(NNa3Ab4)GNb6)Ma6)Mb4GNb4(Fa6)GN;Asn" compartment="g" hasOnlySubstanceUnits="false" boundaryCondition="false" constant="false"/>
      <species id="M_NNa3Ab4GNb3Ab4GNb2__40__NNa3Ab4GNb4__41__Ma3__40__NNa3Ab4GNb2Ma6__41__Mb4GNb4__40__Fa6__41__GN__59__Asn" name="NNa3Ab4GNb3Ab4GNb2(NNa3Ab4GNb4)Ma3(NNa3Ab4GNb2Ma6)Mb4GNb4(Fa6)GN;Asn" compartment="g" hasOnlySubstanceUnits="false" boundaryCondition="false" constant="false"/>
      <species id="M_NNa3Ab4GNb2Ma3__40__NNa3Ab4GNb2__40__NNa3Ab4GNb3Ab4GNb6__41__Ma6__41__Mb4GNb4__40__Fa6__41__GN__59__Asn" name="NNa3Ab4GNb2Ma3(NNa3Ab4GNb2(NNa3Ab4GNb3Ab4GNb6)Ma6)Mb4GNb4(Fa6)GN;Asn" compartment="g" hasOnlySubstanceUnits="false" boundaryCondition="false" constant="false"/>
      <species id="M_Ab4GNb3Ab4GNb2__40__Ab4GNb4__41__Ma3__40__Ab4GNb2__40__NNa3Ab4GNb3Ab4GNb6__41__Ma6__41__Mb4GNb4GN__59__Asn" name="Ab4GNb3Ab4GNb2(Ab4GNb4)Ma3(Ab4GNb2(NNa3Ab4GNb3Ab4GNb6)Ma6)Mb4GNb4GN;Asn" compartment="g" hasOnlySubstanceUnits="false" boundaryCondition="false" constant="false"/>
      <species id="M_Ab4GNb2__40__NNa3Ab4GNb4__41__Ma3__40__NNa3Ab4GNb2__40__NNa3Ab4GNb3Ab4GNb6__41__Ma6__41__Mb4GNb4GN__59__Asn" name="Ab4GNb2(NNa3Ab4GNb4)Ma3(NNa3Ab4GNb2(NNa3Ab4GNb3Ab4GNb6)Ma6)Mb4GNb4GN;Asn" compartment="g" hasOnlySubstanceUnits="false" boundaryCondition="false" constant="false"/>
      <species id="M_Ab4GNb3Ab4GNb2__40__Ab4GNb4__41__Ma3__40__Ab4GNb2__40__Ab4GNb3Ab4GNb6__41__Ma6__41__Mb4GNb4__40__Fa6__41__GN__59__Asn" name="Ab4GNb3Ab4GNb2(Ab4GNb4)Ma3(Ab4GNb2(Ab4GNb3Ab4GNb6)Ma6)Mb4GNb4(Fa6)GN;Asn" compartment="g" hasOnlySubstanceUnits="false" boundaryCondition="false" constant="false"/>
      <species id="M_NNa3Ab4GNb2__40__NNa3Ab4GNb4__41__Ma3__40__Ab4GNb3Ab4GNb2__40__Ab4GNb6__41__Ma6__41__Mb4GNb4__40__Fa6__41__GN__59__Asn" name="NNa3Ab4GNb2(NNa3Ab4GNb4)Ma3(Ab4GNb3Ab4GNb2(Ab4GNb6)Ma6)Mb4GNb4(Fa6)GN;Asn" compartment="g" hasOnlySubstanceUnits="false" boundaryCondition="false" constant="false"/>
      <species id="M_NNa3Ab4GNb2__40__Ab4GNb4__41__Ma3__40__NNa3Ab4GNb3Ab4GNb2__40__Ab4GNb6__41__Ma6__41__Mb4GNb4__40__Fa6__41__GN__59__Asn" name="NNa3Ab4GNb2(Ab4GNb4)Ma3(NNa3Ab4GNb3Ab4GNb2(Ab4GNb6)Ma6)Mb4GNb4(Fa6)GN;Asn" compartment="g" hasOnlySubstanceUnits="false" boundaryCondition="false" constant="false"/>
      <species id="M_Ab4GNb2__40__NNa3Ab4GNb4__41__Ma3__40__NNa3Ab4GNb3Ab4GNb2__40__Ab4GNb6__41__Ma6__41__Mb4GNb4__40__Fa6__41__GN__59__Asn" name="Ab4GNb2(NNa3Ab4GNb4)Ma3(NNa3Ab4GNb3Ab4GNb2(Ab4GNb6)Ma6)Mb4GNb4(Fa6)GN;Asn" compartment="g" hasOnlySubstanceUnits="false" boundaryCondition="false" constant="false"/>
      <species id="M_NNa3Ab4GNb2__40__NNa3Ab4GNb4__41__Ma3__40__Ab4GNb2__40__Ab4GNb3Ab4GNb6__41__Ma6__41__Mb4GNb4__40__Fa6__41__GN__59__Asn" name="NNa3Ab4GNb2(NNa3Ab4GNb4)Ma3(Ab4GNb2(Ab4GNb3Ab4GNb6)Ma6)Mb4GNb4(Fa6)GN;Asn" compartment="g" hasOnlySubstanceUnits="false" boundaryCondition="false" constant="false"/>
      <species id="M_NNa3Ab4GNb2__40__Ab4GNb4__41__Ma3__40__NNa3Ab4GNb2__40__Ab4GNb3Ab4GNb6__41__Ma6__41__Mb4GNb4__40__Fa6__41__GN__59__Asn" name="NNa3Ab4GNb2(Ab4GNb4)Ma3(NNa3Ab4GNb2(Ab4GNb3Ab4GNb6)Ma6)Mb4GNb4(Fa6)GN;Asn" compartment="g" hasOnlySubstanceUnits="false" boundaryCondition="false" constant="false"/>
      <species id="M_NNa3Ab4GNb2__40__Ab4GNb4__41__Ma3__40__Ab4GNb2__40__NNa3Ab4GNb3Ab4GNb6__41__Ma6__41__Mb4GNb4__40__Fa6__41__GN__59__Asn" name="NNa3Ab4GNb2(Ab4GNb4)Ma3(Ab4GNb2(NNa3Ab4GNb3Ab4GNb6)Ma6)Mb4GNb4(Fa6)GN;Asn" compartment="g" hasOnlySubstanceUnits="false" boundaryCondition="false" constant="false"/>
      <species id="M_Ab4GNb2__40__NNa3Ab4GNb4__41__Ma3__40__NNa3Ab4GNb2__40__Ab4GNb3Ab4GNb6__41__Ma6__41__Mb4GNb4__40__Fa6__41__GN__59__Asn" name="Ab4GNb2(NNa3Ab4GNb4)Ma3(NNa3Ab4GNb2(Ab4GNb3Ab4GNb6)Ma6)Mb4GNb4(Fa6)GN;Asn" compartment="g" hasOnlySubstanceUnits="false" boundaryCondition="false" constant="false"/>
      <species id="M_Ab4GNb2__40__Ab4GNb4__41__Ma3__40__NNa3Ab4GNb2__40__NNa3Ab4GNb3Ab4GNb6__41__Ma6__41__Mb4GNb4__40__Fa6__41__GN__59__Asn" name="Ab4GNb2(Ab4GNb4)Ma3(NNa3Ab4GNb2(NNa3Ab4GNb3Ab4GNb6)Ma6)Mb4GNb4(Fa6)GN;Asn" compartment="g" hasOnlySubstanceUnits="false" boundaryCondition="false" constant="false"/>
      <species id="M_NNa3Ab4GNb2__40__NNa3Ab4GNb4__41__Ma3__40__NNa3Ab4GNb2__40__NNa3Ab4GNb6__41__Ma6__41__Mb4GNb4__40__Fa6__41__GN__59__Asn" name="NNa3Ab4GNb2(NNa3Ab4GNb4)Ma3(NNa3Ab4GNb2(NNa3Ab4GNb6)Ma6)Mb4GNb4(Fa6)GN;Asn" compartment="g" hasOnlySubstanceUnits="false" boundaryCondition="false" constant="false"/>
      <species id="M_NNa3Ab4GNb3Ab4GNb2__40__Ab4GNb4__41__Ma3__40__Ab4GNb2__40__NNa3Ab4GNb3Ab4GNb6__41__Ma6__41__Mb4GNb4GN__59__Asn" name="NNa3Ab4GNb3Ab4GNb2(Ab4GNb4)Ma3(Ab4GNb2(NNa3Ab4GNb3Ab4GNb6)Ma6)Mb4GNb4GN;Asn" compartment="g" hasOnlySubstanceUnits="false" boundaryCondition="false" constant="false"/>
      <species id="M_NNa3Ab4GNb3Ab4GNb2__40__Ab4GNb4__41__Ma3__40__Ab4GNb2__40__Ab4GNb3Ab4GNb6__41__Ma6__41__Mb4GNb4__40__Fa6__41__GN__59__Asn" name="NNa3Ab4GNb3Ab4GNb2(Ab4GNb4)Ma3(Ab4GNb2(Ab4GNb3Ab4GNb6)Ma6)Mb4GNb4(Fa6)GN;Asn" compartment="g" hasOnlySubstanceUnits="false" boundaryCondition="false" constant="false"/>
      <species id="M_Ab4GNb3Ab4GNb2__40__Ab4GNb4__41__Ma3__40__Ab4GNb2__40__NNa3Ab4GNb3Ab4GNb6__41__Ma6__41__Mb4GNb4__40__Fa6__41__GN__59__Asn" name="Ab4GNb3Ab4GNb2(Ab4GNb4)Ma3(Ab4GNb2(NNa3Ab4GNb3Ab4GNb6)Ma6)Mb4GNb4(Fa6)GN;Asn" compartment="g" hasOnlySubstanceUnits="false" boundaryCondition="false" constant="false"/>
      <species id="M_NNa3Ab4GNb2__40__NNa3Ab4GNb4__41__Ma3__40__NNa3Ab4GNb3Ab4GNb2__40__Ab4GNb6__41__Ma6__41__Mb4GNb4__40__Fa6__41__GN__59__Asn" name="NNa3Ab4GNb2(NNa3Ab4GNb4)Ma3(NNa3Ab4GNb3Ab4GNb2(Ab4GNb6)Ma6)Mb4GNb4(Fa6)GN;Asn" compartment="g" hasOnlySubstanceUnits="false" boundaryCondition="false" constant="false"/>
      <species id="M_NNa3Ab4GNb2__40__NNa3Ab4GNb4__41__Ma3__40__Ab4GNb3Ab4GNb2__40__NNa3Ab4GNb6__41__Ma6__41__Mb4GNb4__40__Fa6__41__GN__59__Asn" name="NNa3Ab4GNb2(NNa3Ab4GNb4)Ma3(Ab4GNb3Ab4GNb2(NNa3Ab4GNb6)Ma6)Mb4GNb4(Fa6)GN;Asn" compartment="g" hasOnlySubstanceUnits="false" boundaryCondition="false" constant="false"/>
      <species id="M_NNa3Ab4GNb2__40__Ab4GNb4__41__Ma3__40__NNa3Ab4GNb3Ab4GNb2__40__NNa3Ab4GNb6__41__Ma6__41__Mb4GNb4__40__Fa6__41__GN__59__Asn" name="NNa3Ab4GNb2(Ab4GNb4)Ma3(NNa3Ab4GNb3Ab4GNb2(NNa3Ab4GNb6)Ma6)Mb4GNb4(Fa6)GN;Asn" compartment="g" hasOnlySubstanceUnits="false" boundaryCondition="false" constant="false"/>
      <species id="M_Ab4GNb2__40__NNa3Ab4GNb4__41__Ma3__40__NNa3Ab4GNb3Ab4GNb2__40__NNa3Ab4GNb6__41__Ma6__41__Mb4GNb4__40__Fa6__41__GN__59__Asn" name="Ab4GNb2(NNa3Ab4GNb4)Ma3(NNa3Ab4GNb3Ab4GNb2(NNa3Ab4GNb6)Ma6)Mb4GNb4(Fa6)GN;Asn" compartment="g" hasOnlySubstanceUnits="false" boundaryCondition="false" constant="false"/>
      <species id="M_NNa3Ab4GNb2__40__NNa3Ab4GNb4__41__Ma3__40__NNa3Ab4GNb2__40__Ab4GNb3Ab4GNb6__41__Ma6__41__Mb4GNb4__40__Fa6__41__GN__59__Asn" name="NNa3Ab4GNb2(NNa3Ab4GNb4)Ma3(NNa3Ab4GNb2(Ab4GNb3Ab4GNb6)Ma6)Mb4GNb4(Fa6)GN;Asn" compartment="g" hasOnlySubstanceUnits="false" boundaryCondition="false" constant="false"/>
      <species id="M_NNa3Ab4GNb2__40__Ab4GNb4__41__Ma3__40__NNa3Ab4GNb2__40__NNa3Ab4GNb3Ab4GNb6__41__Ma6__41__Mb4GNb4__40__Fa6__41__GN__59__Asn" name="NNa3Ab4GNb2(Ab4GNb4)Ma3(NNa3Ab4GNb2(NNa3Ab4GNb3Ab4GNb6)Ma6)Mb4GNb4(Fa6)GN;Asn" compartment="g" hasOnlySubstanceUnits="false" boundaryCondition="false" constant="false"/>
      <species id="M_NNa3Ab4GNb2__40__NNa3Ab4GNb4__41__Ma3__40__Ab4GNb2__40__NNa3Ab4GNb3Ab4GNb6__41__Ma6__41__Mb4GNb4__40__Fa6__41__GN__59__Asn" name="NNa3Ab4GNb2(NNa3Ab4GNb4)Ma3(Ab4GNb2(NNa3Ab4GNb3Ab4GNb6)Ma6)Mb4GNb4(Fa6)GN;Asn" compartment="g" hasOnlySubstanceUnits="false" boundaryCondition="false" constant="false"/>
      <species id="M_Ab4GNb2__40__NNa3Ab4GNb4__41__Ma3__40__NNa3Ab4GNb2__40__NNa3Ab4GNb3Ab4GNb6__41__Ma6__41__Mb4GNb4__40__Fa6__41__GN__59__Asn" name="Ab4GNb2(NNa3Ab4GNb4)Ma3(NNa3Ab4GNb2(NNa3Ab4GNb3Ab4GNb6)Ma6)Mb4GNb4(Fa6)GN;Asn" compartment="g" hasOnlySubstanceUnits="false" boundaryCondition="false" constant="false"/>
      <species id="M_NNa3Ab4GNb3Ab4GNb2__40__Ab4GNb4__41__Ma3__40__NNa3Ab4GNb2__40__NNa3Ab4GNb3Ab4GNb6__41__Ma6__41__Mb4GNb4GN__59__Asn" name="NNa3Ab4GNb3Ab4GNb2(Ab4GNb4)Ma3(NNa3Ab4GNb2(NNa3Ab4GNb3Ab4GNb6)Ma6)Mb4GNb4GN;Asn" compartment="g" hasOnlySubstanceUnits="false" boundaryCondition="false" constant="false"/>
      <species id="M_NNa3Ab4GNb3Ab4GNb2__40__NNa3Ab4GNb4__41__Ma3__40__Ab4GNb2__40__Ab4GNb3Ab4GNb6__41__Ma6__41__Mb4GNb4__40__Fa6__41__GN__59__Asn" name="NNa3Ab4GNb3Ab4GNb2(NNa3Ab4GNb4)Ma3(Ab4GNb2(Ab4GNb3Ab4GNb6)Ma6)Mb4GNb4(Fa6)GN;Asn" compartment="g" hasOnlySubstanceUnits="false" boundaryCondition="false" constant="false"/>
      <species id="M_NNa3Ab4GNb3Ab4GNb2__40__Ab4GNb4__41__Ma3__40__NNa3Ab4GNb2__40__Ab4GNb3Ab4GNb6__41__Ma6__41__Mb4GNb4__40__Fa6__41__GN__59__Asn" name="NNa3Ab4GNb3Ab4GNb2(Ab4GNb4)Ma3(NNa3Ab4GNb2(Ab4GNb3Ab4GNb6)Ma6)Mb4GNb4(Fa6)GN;Asn" compartment="g" hasOnlySubstanceUnits="false" boundaryCondition="false" constant="false"/>
      <species id="M_NNa3Ab4GNb3Ab4GNb2__40__Ab4GNb4__41__Ma3__40__Ab4GNb2__40__NNa3Ab4GNb3Ab4GNb6__41__Ma6__41__Mb4GNb4__40__Fa6__41__GN__59__Asn" name="NNa3Ab4GNb3Ab4GNb2(Ab4GNb4)Ma3(Ab4GNb2(NNa3Ab4GNb3Ab4GNb6)Ma6)Mb4GNb4(Fa6)GN;Asn" compartment="g" hasOnlySubstanceUnits="false" boundaryCondition="false" constant="false"/>
      <species id="M_NNa3Ab4GNb2__40__NNa3Ab4GNb4__41__Ma3__40__NNa3Ab4GNb3Ab4GNb2__40__NNa3Ab4GNb6__41__Ma6__41__Mb4GNb4__40__Fa6__41__GN__59__Asn" name="NNa3Ab4GNb2(NNa3Ab4GNb4)Ma3(NNa3Ab4GNb3Ab4GNb2(NNa3Ab4GNb6)Ma6)Mb4GNb4(Fa6)GN;Asn" compartment="g" hasOnlySubstanceUnits="false" boundaryCondition="false" constant="false"/>
      <species id="M_NNa3Ab4GNb2__40__NNa3Ab4GNb4__41__Ma3__40__NNa3Ab4GNb2__40__NNa3Ab4GNb3Ab4GNb6__41__Ma6__41__Mb4GNb4__40__Fa6__41__GN__59__Asn" name="NNa3Ab4GNb2(NNa3Ab4GNb4)Ma3(NNa3Ab4GNb2(NNa3Ab4GNb3Ab4GNb6)Ma6)Mb4GNb4(Fa6)GN;Asn" compartment="g" hasOnlySubstanceUnits="false" boundaryCondition="false" constant="false"/>
      <species id="M_NNa3Ab4GNb3Ab4GNb2__40__NNa3Ab4GNb4__41__Ma3__40__NNa3Ab4GNb2__40__Ab4GNb3Ab4GNb6__41__Ma6__41__Mb4GNb4__40__Fa6__41__GN__59__Asn" name="NNa3Ab4GNb3Ab4GNb2(NNa3Ab4GNb4)Ma3(NNa3Ab4GNb2(Ab4GNb3Ab4GNb6)Ma6)Mb4GNb4(Fa6)GN;Asn" compartment="g" hasOnlySubstanceUnits="false" boundaryCondition="false" constant="false"/>
      <species id="M_NNa3Ab4GNb3Ab4GNb2__40__Ab4GNb4__41__Ma3__40__NNa3Ab4GNb2__40__NNa3Ab4GNb3Ab4GNb6__41__Ma6__41__Mb4GNb4__40__Fa6__41__GN__59__Asn" name="NNa3Ab4GNb3Ab4GNb2(Ab4GNb4)Ma3(NNa3Ab4GNb2(NNa3Ab4GNb3Ab4GNb6)Ma6)Mb4GNb4(Fa6)GN;Asn" compartment="g" hasOnlySubstanceUnits="false" boundaryCondition="false" constant="false"/>
      <species id="M_NNa3Ab4GNb3Ab4GNb2__40__NNa3Ab4GNb4__41__Ma3__40__NNa3Ab4GNb2__40__NNa3Ab4GNb3Ab4GNb6__41__Ma6__41__Mb4GNb4__40__Fa6__41__GN__59__Asn" name="NNa3Ab4GNb3Ab4GNb2(NNa3Ab4GNb4)Ma3(NNa3Ab4GNb2(NNa3Ab4GNb3Ab4GNb6)Ma6)Mb4GNb4(Fa6)GN;Asn" compartment="g" hasOnlySubstanceUnits="false" boundaryCondition="false" constant="false"/>
      <species id="M_NNa3Ab4GNb3Ab4GNb2Ma3__40__Ma6__41__Mb4GNb4__40__Fa6__41__GN__59__Asn" name="NNa3Ab4GNb3Ab4GNb2Ma3(Ma6)Mb4GNb4(Fa6)GN;Asn" compartment="g" hasOnlySubstanceUnits="false" boundaryCondition="false" constant="false"/>
      <species id="M_GNb3Ab4GNb3Ab4GNb2Ma3__40__Ab4GNb3Ab4GNb2Ma6__41__Mb4GNb4__40__Fa6__41__GN__59__Asn" name="GNb3Ab4GNb3Ab4GNb2Ma3(Ab4GNb3Ab4GNb2Ma6)Mb4GNb4(Fa6)GN;Asn" compartment="g" hasOnlySubstanceUnits="false" boundaryCondition="false" constant="false"/>
      <species id="M_Ab4GNb3Ab4GNb3Ab4GNb2Ma3__40__Ab4GNb3Ab4GNb2Ma6__41__Mb4GNb4__40__Fa6__41__GN__59__Asn" name="Ab4GNb3Ab4GNb3Ab4GNb2Ma3(Ab4GNb3Ab4GNb2Ma6)Mb4GNb4(Fa6)GN;Asn" compartment="g" hasOnlySubstanceUnits="false" boundaryCondition="false" constant="false"/>
      <species id="M_Ab4GNb3Ab4GNb2Ma3__40__GNb3Ab4GNb3Ab4GNb2Ma6__41__Mb4GNb4__40__Fa6__41__GN__59__Asn" name="Ab4GNb3Ab4GNb2Ma3(GNb3Ab4GNb3Ab4GNb2Ma6)Mb4GNb4(Fa6)GN;Asn" compartment="g" hasOnlySubstanceUnits="false" boundaryCondition="false" constant="false"/>
      <species id="M_Ab4GNb3Ab4GNb2Ma3__40__Ab4GNb3Ab4GNb3Ab4GNb2Ma6__41__Mb4GNb4__40__Fa6__41__GN__59__Asn" name="Ab4GNb3Ab4GNb2Ma3(Ab4GNb3Ab4GNb3Ab4GNb2Ma6)Mb4GNb4(Fa6)GN;Asn" compartment="g" hasOnlySubstanceUnits="false" boundaryCondition="false" constant="false"/>
      <species id="M_Ab4GNb3Ab4GNb3Ab4GNb2Ma3__40__GNb3Ab4GNb3Ab4GNb2Ma6__41__Mb4GNb4__40__Fa6__41__GN__59__Asn" name="Ab4GNb3Ab4GNb3Ab4GNb2Ma3(GNb3Ab4GNb3Ab4GNb2Ma6)Mb4GNb4(Fa6)GN;Asn" compartment="g" hasOnlySubstanceUnits="false" boundaryCondition="false" constant="false"/>
      <species id="M_Ab4GNb3Ab4GNb3Ab4GNb2Ma3__40__Ab4GNb3Ab4GNb3Ab4GNb2Ma6__41__Mb4GNb4__40__Fa6__41__GN__59__Asn" name="Ab4GNb3Ab4GNb3Ab4GNb2Ma3(Ab4GNb3Ab4GNb3Ab4GNb2Ma6)Mb4GNb4(Fa6)GN;Asn" compartment="g" hasOnlySubstanceUnits="false" boundaryCondition="false" constant="false"/>
      <species id="M_Ma3__40__Ma6Ma6__41__Mb4GNb4GN__59__Asn" name="Ma3(Ma6Ma6)Mb4GNb4GN;Asn" compartment="g" hasOnlySubstanceUnits="false" boundaryCondition="false" constant="false"/>
      <species id="M_Ma3__40__Ma6__41__Mb4GNb4GN__59__Asn" name="Ma3(Ma6)Mb4GNb4GN;Asn" compartment="g" hasOnlySubstanceUnits="false" boundaryCondition="false" constant="false"/>
      <species id="M_Ma3__40__Ma6__41__Mb4GNb4__40__Fa6__41__GN__59__Asn" name="Ma3(Ma6)Mb4GNb4(Fa6)GN;Asn" compartment="g" hasOnlySubstanceUnits="false" boundaryCondition="false" constant="false"/>
      <species id="M_Ma3__40__Ma3__40__Ma6__41__Ma6__41__Mb4GNb4__40__Fa6__41__GN__59__Asn" name="Ma3(Ma3(Ma6)Ma6)Mb4GNb4(Fa6)GN;Asn" compartment="g" hasOnlySubstanceUnits="false" boundaryCondition="false" constant="false"/>
      <species id="M_Ma3__40__Ma6Ma6__41__Mb4GNb4__40__Fa6__41__GN__59__Asn" name="Ma3(Ma6Ma6)Mb4GNb4(Fa6)GN;Asn" compartment="g" hasOnlySubstanceUnits="false" boundaryCondition="false" constant="false"/>
    </listOfSpecies>
    <listOfParameters>
      <parameter sboTerm="SBO:0000626" id="cobra_default_lb" value="0" constant="true"/>
      <parameter sboTerm="SBO:0000626" id="cobra_default_ub" value="1000" constant="true"/>
      <parameter sboTerm="SBO:0000626" id="cobra_0_bound" value="0" constant="true"/>
      <parameter sboTerm="SBO:0000626" id="minus_inf" value="-INF" constant="true"/>
      <parameter sboTerm="SBO:0000626" id="plus_inf" value="INF" constant="true"/>
    </listOfParameters>
    <listOfReactions>
      <reaction id="R_R1" name="R1" reversible="false" fast="false" fbc:lowerFluxBound="cobra_0_bound" fbc:upperFluxBound="cobra_default_ub">
        <listOfReactants>
          <speciesReference species="M_Ma2Ma2Ma3__40__Ma2Ma3__40__Ma2Ma6__41__Ma6__41__Mb4GNb4GN__59__Asn" stoichiometry="1" constant="true"/>
          <speciesReference species="M_GDP" stoichiometry="1" constant="true"/>
        </listOfReactants>
        <listOfProducts>
          <speciesReference species="M_Ma2Ma3__40__Ma2Ma3__40__Ma2Ma6__41__Ma6__41__Mb4GNb4GN__59__Asn" stoichiometry="1" constant="true"/>
          <speciesReference species="M_GDP__45__Man" stoichiometry="1" constant="true"/>
        </listOfProducts>
        <fbc:geneProductAssociation>
          <fbc:or>
            <fbc:geneProductRef fbc:geneProduct="G_Man1a1"/>
            <fbc:geneProductRef fbc:geneProduct="G_Man1a2"/>
          </fbc:or>
        </fbc:geneProductAssociation>
      </reaction>
      <reaction id="R_R2" name="R2" reversible="false" fast="false" fbc:lowerFluxBound="cobra_0_bound" fbc:upperFluxBound="cobra_default_ub">
        <listOfReactants>
          <speciesReference species="M_Ma2Ma2Ma3__40__Ma2Ma3__40__Ma2Ma6__41__Ma6__41__Mb4GNb4GN__59__Asn" stoichiometry="1" constant="true"/>
          <speciesReference species="M_GDP" stoichiometry="1" constant="true"/>
        </listOfReactants>
        <listOfProducts>
          <speciesReference species="M_Ma2Ma2Ma3__40__Ma2Ma3__40__Ma6__41__Ma6__41__Mb4GNb4GN__59__Asn" stoichiometry="1" constant="true"/>
          <speciesReference species="M_GDP__45__Man" stoichiometry="1" constant="true"/>
        </listOfProducts>
        <fbc:geneProductAssociation>
          <fbc:or>
            <fbc:geneProductRef fbc:geneProduct="G_Man1a1"/>
            <fbc:geneProductRef fbc:geneProduct="G_Man1a2"/>
          </fbc:or>
        </fbc:geneProductAssociation>
      </reaction>
      <reaction id="R_R3" name="R3" reversible="false" fast="false" fbc:lowerFluxBound="cobra_0_bound" fbc:upperFluxBound="cobra_default_ub">
        <listOfReactants>
          <speciesReference species="M_Ma2Ma3__40__Ma2Ma3__40__Ma2Ma6__41__Ma6__41__Mb4GNb4GN__59__Asn" stoichiometry="1" constant="true"/>
          <speciesReference species="M_GDP" stoichiometry="1" constant="true"/>
        </listOfReactants>
        <listOfProducts>
          <speciesReference species="M_Ma3__40__Ma2Ma3__40__Ma2Ma6__41__Ma6__41__Mb4GNb4GN__59__Asn" stoichiometry="1" constant="true"/>
          <speciesReference species="M_GDP__45__Man" stoichiometry="1" constant="true"/>
        </listOfProducts>
        <fbc:geneProductAssociation>
          <fbc:or>
            <fbc:geneProductRef fbc:geneProduct="G_Man1a1"/>
            <fbc:geneProductRef fbc:geneProduct="G_Man1a2"/>
          </fbc:or>
        </fbc:geneProductAssociation>
      </reaction>
      <reaction id="R_R4" name="R4" reversible="false" fast="false" fbc:lowerFluxBound="cobra_0_bound" fbc:upperFluxBound="cobra_default_ub">
        <listOfReactants>
          <speciesReference species="M_Ma2Ma3__40__Ma2Ma3__40__Ma2Ma6__41__Ma6__41__Mb4GNb4GN__59__Asn" stoichiometry="1" constant="true"/>
          <speciesReference species="M_GDP" stoichiometry="1" constant="true"/>
        </listOfReactants>
        <listOfProducts>
          <speciesReference species="M_Ma2Ma3__40__Ma2Ma3__40__Ma6__41__Ma6__41__Mb4GNb4GN__59__Asn" stoichiometry="1" constant="true"/>
          <speciesReference species="M_GDP__45__Man" stoichiometry="1" constant="true"/>
        </listOfProducts>
        <fbc:geneProductAssociation>
          <fbc:or>
            <fbc:geneProductRef fbc:geneProduct="G_Man1a1"/>
            <fbc:geneProductRef fbc:geneProduct="G_Man1a2"/>
          </fbc:or>
        </fbc:geneProductAssociation>
      </reaction>
      <reaction id="R_R5" name="R5" reversible="false" fast="false" fbc:lowerFluxBound="cobra_0_bound" fbc:upperFluxBound="cobra_default_ub">
        <listOfReactants>
          <speciesReference species="M_Ma2Ma2Ma3__40__Ma2Ma3__40__Ma6__41__Ma6__41__Mb4GNb4GN__59__Asn" stoichiometry="1" constant="true"/>
          <speciesReference species="M_GDP" stoichiometry="1" constant="true"/>
        </listOfReactants>
        <listOfProducts>
          <speciesReference species="M_Ma2Ma3__40__Ma2Ma3__40__Ma6__41__Ma6__41__Mb4GNb4GN__59__Asn" stoichiometry="1" constant="true"/>
          <speciesReference species="M_GDP__45__Man" stoichiometry="1" constant="true"/>
        </listOfProducts>
        <fbc:geneProductAssociation>
          <fbc:or>
            <fbc:geneProductRef fbc:geneProduct="G_Man1a1"/>
            <fbc:geneProductRef fbc:geneProduct="G_Man1a2"/>
          </fbc:or>
        </fbc:geneProductAssociation>
      </reaction>
      <reaction id="R_R6" name="R6" reversible="false" fast="false" fbc:lowerFluxBound="cobra_0_bound" fbc:upperFluxBound="cobra_default_ub">
        <listOfReactants>
          <speciesReference species="M_Ma3__40__Ma2Ma3__40__Ma2Ma6__41__Ma6__41__Mb4GNb4GN__59__Asn" stoichiometry="1" constant="true"/>
          <speciesReference species="M_GDP" stoichiometry="1" constant="true"/>
        </listOfReactants>
        <listOfProducts>
          <speciesReference species="M_Ma3__40__Ma2Ma3__40__Ma6__41__Ma6__41__Mb4GNb4GN__59__Asn" stoichiometry="1" constant="true"/>
          <speciesReference species="M_GDP__45__Man" stoichiometry="1" constant="true"/>
        </listOfProducts>
        <fbc:geneProductAssociation>
          <fbc:or>
            <fbc:geneProductRef fbc:geneProduct="G_Man1a1"/>
            <fbc:geneProductRef fbc:geneProduct="G_Man1a2"/>
          </fbc:or>
        </fbc:geneProductAssociation>
      </reaction>
      <reaction id="R_R7" name="R7" reversible="false" fast="false" fbc:lowerFluxBound="cobra_0_bound" fbc:upperFluxBound="cobra_default_ub">
        <listOfReactants>
          <speciesReference species="M_Ma2Ma3__40__Ma2Ma3__40__Ma6__41__Ma6__41__Mb4GNb4GN__59__Asn" stoichiometry="1" constant="true"/>
          <speciesReference species="M_GDP" stoichiometry="1" constant="true"/>
        </listOfReactants>
        <listOfProducts>
          <speciesReference species="M_Ma3__40__Ma2Ma3__40__Ma6__41__Ma6__41__Mb4GNb4GN__59__Asn" stoichiometry="1" constant="true"/>
          <speciesReference species="M_GDP__45__Man" stoichiometry="1" constant="true"/>
        </listOfProducts>
        <fbc:geneProductAssociation>
          <fbc:or>
            <fbc:geneProductRef fbc:geneProduct="G_Man1a1"/>
            <fbc:geneProductRef fbc:geneProduct="G_Man1a2"/>
          </fbc:or>
        </fbc:geneProductAssociation>
      </reaction>
      <reaction id="R_R8" name="R8" reversible="false" fast="false" fbc:lowerFluxBound="cobra_0_bound" fbc:upperFluxBound="cobra_default_ub">
        <listOfReactants>
          <speciesReference species="M_Ma3__40__Ma2Ma3__40__Ma6__41__Ma6__41__Mb4GNb4GN__59__Asn" stoichiometry="1" constant="true"/>
          <speciesReference species="M_GDP" stoichiometry="1" constant="true"/>
        </listOfReactants>
        <listOfProducts>
          <speciesReference species="M_Ma3__40__Ma3__40__Ma6__41__Ma6__41__Mb4GNb4GN__59__Asn" stoichiometry="1" constant="true"/>
          <speciesReference species="M_GDP__45__Man" stoichiometry="1" constant="true"/>
        </listOfProducts>
        <fbc:geneProductAssociation>
          <fbc:or>
            <fbc:geneProductRef fbc:geneProduct="G_Man1a1"/>
            <fbc:geneProductRef fbc:geneProduct="G_Man1a2"/>
          </fbc:or>
        </fbc:geneProductAssociation>
      </reaction>
      <reaction id="R_R9" name="R9" reversible="false" fast="false" fbc:lowerFluxBound="cobra_0_bound" fbc:upperFluxBound="cobra_default_ub">
        <listOfReactants>
          <speciesReference species="M_UDP__45__GlcNAc" stoichiometry="1" constant="true"/>
          <speciesReference species="M_Ma3__40__Ma3__40__Ma6__41__Ma6__41__Mb4GNb4GN__59__Asn" stoichiometry="1" constant="true"/>
        </listOfReactants>
        <listOfProducts>
          <speciesReference species="M_GNb2Ma3__40__Ma3__40__Ma6__41__Ma6__41__Mb4GNb4GN__59__Asn" stoichiometry="1" constant="true"/>
          <speciesReference species="M_UDP" stoichiometry="1" constant="true"/>
        </listOfProducts>
        <fbc:geneProductAssociation>
          <fbc:geneProductRef fbc:geneProduct="G_Mgat1"/>
        </fbc:geneProductAssociation>
      </reaction>
      <reaction id="R_R10" name="R10" reversible="false" fast="false" fbc:lowerFluxBound="cobra_0_bound" fbc:upperFluxBound="cobra_default_ub">
        <listOfReactants>
          <speciesReference species="M_GNb2Ma3__40__Ma3__40__Ma6__41__Ma6__41__Mb4GNb4GN__59__Asn" stoichiometry="1" constant="true"/>
          <speciesReference species="M_GDP" stoichiometry="1" constant="true"/>
        </listOfReactants>
        <listOfProducts>
          <speciesReference species="M_GNb2Ma3__40__Ma6Ma6__41__Mb4GNb4GN__59__Asn" stoichiometry="1" constant="true"/>
          <speciesReference species="M_GDP__45__Man" stoichiometry="1" constant="true"/>
        </listOfProducts>
        <fbc:geneProductAssociation>
          <fbc:or>
            <fbc:geneProductRef fbc:geneProduct="G_Man2a1"/>
            <fbc:geneProductRef fbc:geneProduct="G_Man2a2"/>
          </fbc:or>
        </fbc:geneProductAssociation>
      </reaction>
      <reaction id="R_R11" name="R11" reversible="false" fast="false" fbc:lowerFluxBound="cobra_0_bound" fbc:upperFluxBound="cobra_default_ub">
        <listOfReactants>
          <speciesReference species="M_UDP__45__Gal" stoichiometry="1" constant="true"/>
          <speciesReference species="M_GNb2Ma3__40__Ma3__40__Ma6__41__Ma6__41__Mb4GNb4GN__59__Asn" stoichiometry="1" constant="true"/>
        </listOfReactants>
        <listOfProducts>
          <speciesReference species="M_Ab4GNb2Ma3__40__Ma3__40__Ma6__41__Ma6__41__Mb4GNb4GN__59__Asn" stoichiometry="1" constant="true"/>
          <speciesReference species="M_UDP" stoichiometry="1" constant="true"/>
        </listOfProducts>
        <fbc:geneProductAssociation>
          <fbc:or>
            <fbc:geneProductRef fbc:geneProduct="G_B4galt1"/>
            <fbc:geneProductRef fbc:geneProduct="G_B4galt2"/>
            <fbc:geneProductRef fbc:geneProduct="G_B4galt3"/>
            <fbc:geneProductRef fbc:geneProduct="G_B4galt4"/>
            <fbc:geneProductRef fbc:geneProduct="G_B4galt5"/>
            <fbc:geneProductRef fbc:geneProduct="G_B4galt6"/>
            <fbc:geneProductRef fbc:geneProduct="G_B4galt7"/>
          </fbc:or>
        </fbc:geneProductAssociation>
      </reaction>
      <reaction id="R_R12" name="R12" reversible="false" fast="false" fbc:lowerFluxBound="cobra_0_bound" fbc:upperFluxBound="cobra_default_ub">
        <listOfReactants>
          <speciesReference species="M_GNb2Ma3__40__Ma6Ma6__41__Mb4GNb4GN__59__Asn" stoichiometry="1" constant="true"/>
          <speciesReference species="M_GDP" stoichiometry="1" constant="true"/>
        </listOfReactants>
        <listOfProducts>
          <speciesReference species="M_GNb2Ma3__40__Ma6__41__Mb4GNb4GN__59__Asn" stoichiometry="1" constant="true"/>
          <speciesReference species="M_GDP__45__Man" stoichiometry="1" constant="true"/>
        </listOfProducts>
        <fbc:geneProductAssociation>
          <fbc:or>
            <fbc:geneProductRef fbc:geneProduct="G_Man2a1"/>
            <fbc:geneProductRef fbc:geneProduct="G_Man2a2"/>
          </fbc:or>
        </fbc:geneProductAssociation>
      </reaction>
      <reaction id="R_R13" name="R13" reversible="false" fast="false" fbc:lowerFluxBound="cobra_0_bound" fbc:upperFluxBound="cobra_default_ub">
        <listOfReactants>
          <speciesReference species="M_CMP__45__Neu5Ac" stoichiometry="1" constant="true"/>
          <speciesReference species="M_Ab4GNb2Ma3__40__Ma3__40__Ma6__41__Ma6__41__Mb4GNb4GN__59__Asn" stoichiometry="1" constant="true"/>
        </listOfReactants>
        <listOfProducts>
          <speciesReference species="M_NNa3Ab4GNb2Ma3__40__Ma3__40__Ma6__41__Ma6__41__Mb4GNb4GN__59__Asn" stoichiometry="1" constant="true"/>
          <speciesReference species="M_CMP" stoichiometry="1" constant="true"/>
        </listOfProducts>
        <fbc:geneProductAssociation>
          <fbc:or>
            <fbc:geneProductRef fbc:geneProduct="G_St3gal3"/>
            <fbc:geneProductRef fbc:geneProduct="G_St3gal4"/>
            <fbc:geneProductRef fbc:geneProduct="G_St3gal6"/>
          </fbc:or>
        </fbc:geneProductAssociation>
      </reaction>
      <reaction id="R_R14" name="R14" reversible="false" fast="false" fbc:lowerFluxBound="cobra_0_bound" fbc:upperFluxBound="cobra_default_ub">
        <listOfReactants>
          <speciesReference species="M_GNb2Ma3__40__Ma6__41__Mb4GNb4GN__59__Asn" stoichiometry="1" constant="true"/>
          <speciesReference species="M_UDP__45__GlcNAc" stoichiometry="1" constant="true"/>
        </listOfReactants>
        <listOfProducts>
          <speciesReference species="M_GNb2Ma3__40__GNb2Ma6__41__Mb4GNb4GN__59__Asn" stoichiometry="1" constant="true"/>
          <speciesReference species="M_UDP" stoichiometry="1" constant="true"/>
        </listOfProducts>
        <fbc:geneProductAssociation>
          <fbc:geneProductRef fbc:geneProduct="G_Mgat2"/>
        </fbc:geneProductAssociation>
      </reaction>
      <reaction id="R_R15" name="R15" reversible="false" fast="false" fbc:lowerFluxBound="cobra_0_bound" fbc:upperFluxBound="cobra_default_ub">
        <listOfReactants>
          <speciesReference species="M_GNb2Ma3__40__Ma6__41__Mb4GNb4GN__59__Asn" stoichiometry="1" constant="true"/>
          <speciesReference species="M_UDP__45__Gal" stoichiometry="1" constant="true"/>
        </listOfReactants>
        <listOfProducts>
          <speciesReference species="M_Ab4GNb2Ma3__40__Ma6__41__Mb4GNb4GN__59__Asn" stoichiometry="1" constant="true"/>
          <speciesReference species="M_UDP" stoichiometry="1" constant="true"/>
        </listOfProducts>
        <fbc:geneProductAssociation>
          <fbc:or>
            <fbc:geneProductRef fbc:geneProduct="G_B4galt1"/>
            <fbc:geneProductRef fbc:geneProduct="G_B4galt2"/>
            <fbc:geneProductRef fbc:geneProduct="G_B4galt3"/>
            <fbc:geneProductRef fbc:geneProduct="G_B4galt4"/>
            <fbc:geneProductRef fbc:geneProduct="G_B4galt5"/>
            <fbc:geneProductRef fbc:geneProduct="G_B4galt6"/>
            <fbc:geneProductRef fbc:geneProduct="G_B4galt7"/>
          </fbc:or>
        </fbc:geneProductAssociation>
      </reaction>
      <reaction id="R_R16" name="R16" reversible="false" fast="false" fbc:lowerFluxBound="cobra_0_bound" fbc:upperFluxBound="cobra_default_ub">
        <listOfReactants>
          <speciesReference species="M_GDP__45__Fuc" stoichiometry="1" constant="true"/>
          <speciesReference species="M_GNb2Ma3__40__Ma6__41__Mb4GNb4GN__59__Asn" stoichiometry="1" constant="true"/>
        </listOfReactants>
        <listOfProducts>
          <speciesReference species="M_GNb2Ma3__40__Ma6__41__Mb4GNb4__40__Fa6__41__GN__59__Asn" stoichiometry="1" constant="true"/>
          <speciesReference species="M_GDP" stoichiometry="1" constant="true"/>
        </listOfProducts>
        <fbc:geneProductAssociation>
          <fbc:geneProductRef fbc:geneProduct="G_Fut8"/>
        </fbc:geneProductAssociation>
      </reaction>
      <reaction id="R_R17" name="R17" reversible="false" fast="false" fbc:lowerFluxBound="cobra_0_bound" fbc:upperFluxBound="cobra_default_ub">
        <listOfReactants>
          <speciesReference species="M_GNb2Ma3__40__GNb2Ma6__41__Mb4GNb4GN__59__Asn" stoichiometry="1" constant="true"/>
          <speciesReference species="M_UDP__45__GlcNAc" stoichiometry="1" constant="true"/>
        </listOfReactants>
        <listOfProducts>
          <speciesReference species="M_GNb2__40__GNb4__41__Ma3__40__GNb2Ma6__41__Mb4GNb4GN__59__Asn" stoichiometry="1" constant="true"/>
          <speciesReference species="M_UDP" stoichiometry="1" constant="true"/>
        </listOfProducts>
        <fbc:geneProductAssociation>
          <fbc:or>
            <fbc:geneProductRef fbc:geneProduct="G_Mgat4A"/>
            <fbc:geneProductRef fbc:geneProduct="G_Mgat4B"/>
          </fbc:or>
        </fbc:geneProductAssociation>
      </reaction>
      <reaction id="R_R18" name="R18" reversible="false" fast="false" fbc:lowerFluxBound="cobra_0_bound" fbc:upperFluxBound="cobra_default_ub">
        <listOfReactants>
          <speciesReference species="M_GNb2Ma3__40__GNb2Ma6__41__Mb4GNb4GN__59__Asn" stoichiometry="1" constant="true"/>
          <speciesReference species="M_UDP__45__GlcNAc" stoichiometry="1" constant="true"/>
        </listOfReactants>
        <listOfProducts>
          <speciesReference species="M_GNb2Ma3__40__GNb2__40__GNb6__41__Ma6__41__Mb4GNb4GN__59__Asn" stoichiometry="1" constant="true"/>
          <speciesReference species="M_UDP" stoichiometry="1" constant="true"/>
        </listOfProducts>
        <fbc:geneProductAssociation>
          <fbc:geneProductRef fbc:geneProduct="G_Mgat5"/>
        </fbc:geneProductAssociation>
      </reaction>
      <reaction id="R_R19" name="R19" reversible="false" fast="false" fbc:lowerFluxBound="cobra_0_bound" fbc:upperFluxBound="cobra_default_ub">
        <listOfReactants>
          <speciesReference species="M_GNb2Ma3__40__GNb2Ma6__41__Mb4GNb4GN__59__Asn" stoichiometry="1" constant="true"/>
          <speciesReference species="M_UDP__45__Gal" stoichiometry="1" constant="true"/>
        </listOfReactants>
        <listOfProducts>
          <speciesReference species="M_Ab4GNb2Ma3__40__GNb2Ma6__41__Mb4GNb4GN__59__Asn" stoichiometry="1" constant="true"/>
          <speciesReference species="M_UDP" stoichiometry="1" constant="true"/>
        </listOfProducts>
        <fbc:geneProductAssociation>
          <fbc:or>
            <fbc:geneProductRef fbc:geneProduct="G_B4galt1"/>
            <fbc:geneProductRef fbc:geneProduct="G_B4galt2"/>
            <fbc:geneProductRef fbc:geneProduct="G_B4galt3"/>
            <fbc:geneProductRef fbc:geneProduct="G_B4galt4"/>
            <fbc:geneProductRef fbc:geneProduct="G_B4galt5"/>
            <fbc:geneProductRef fbc:geneProduct="G_B4galt6"/>
            <fbc:geneProductRef fbc:geneProduct="G_B4galt7"/>
          </fbc:or>
        </fbc:geneProductAssociation>
      </reaction>
      <reaction id="R_R20" name="R20" reversible="false" fast="false" fbc:lowerFluxBound="cobra_0_bound" fbc:upperFluxBound="cobra_default_ub">
        <listOfReactants>
          <speciesReference species="M_GNb2Ma3__40__GNb2Ma6__41__Mb4GNb4GN__59__Asn" stoichiometry="1" constant="true"/>
          <speciesReference species="M_UDP__45__Gal" stoichiometry="1" constant="true"/>
        </listOfReactants>
        <listOfProducts>
          <speciesReference species="M_GNb2Ma3__40__Ab4GNb2Ma6__41__Mb4GNb4GN__59__Asn" stoichiometry="1" constant="true"/>
          <speciesReference species="M_UDP" stoichiometry="1" constant="true"/>
        </listOfProducts>
        <fbc:geneProductAssociation>
          <fbc:or>
            <fbc:geneProductRef fbc:geneProduct="G_B4galt1"/>
            <fbc:geneProductRef fbc:geneProduct="G_B4galt2"/>
            <fbc:geneProductRef fbc:geneProduct="G_B4galt3"/>
            <fbc:geneProductRef fbc:geneProduct="G_B4galt4"/>
            <fbc:geneProductRef fbc:geneProduct="G_B4galt5"/>
            <fbc:geneProductRef fbc:geneProduct="G_B4galt6"/>
            <fbc:geneProductRef fbc:geneProduct="G_B4galt7"/>
          </fbc:or>
        </fbc:geneProductAssociation>
      </reaction>
      <reaction id="R_R21" name="R21" reversible="false" fast="false" fbc:lowerFluxBound="cobra_0_bound" fbc:upperFluxBound="cobra_default_ub">
        <listOfReactants>
          <speciesReference species="M_GNb2Ma3__40__GNb2Ma6__41__Mb4GNb4GN__59__Asn" stoichiometry="1" constant="true"/>
          <speciesReference species="M_GDP__45__Fuc" stoichiometry="1" constant="true"/>
        </listOfReactants>
        <listOfProducts>
          <speciesReference species="M_GNb2Ma3__40__GNb2Ma6__41__Mb4GNb4__40__Fa6__41__GN__59__Asn" stoichiometry="1" constant="true"/>
          <speciesReference species="M_GDP" stoichiometry="1" constant="true"/>
        </listOfProducts>
        <fbc:geneProductAssociation>
          <fbc:geneProductRef fbc:geneProduct="G_Fut8"/>
        </fbc:geneProductAssociation>
      </reaction>
      <reaction id="R_R22" name="R22" reversible="false" fast="false" fbc:lowerFluxBound="cobra_0_bound" fbc:upperFluxBound="cobra_default_ub">
        <listOfReactants>
          <speciesReference species="M_Ab4GNb2Ma3__40__Ma6__41__Mb4GNb4GN__59__Asn" stoichiometry="1" constant="true"/>
          <speciesReference species="M_CMP__45__Neu5Ac" stoichiometry="1" constant="true"/>
        </listOfReactants>
        <listOfProducts>
          <speciesReference species="M_NNa3Ab4GNb2Ma3__40__Ma6__41__Mb4GNb4GN__59__Asn" stoichiometry="1" constant="true"/>
          <speciesReference species="M_CMP" stoichiometry="1" constant="true"/>
        </listOfProducts>
        <fbc:geneProductAssociation>
          <fbc:or>
            <fbc:geneProductRef fbc:geneProduct="G_St3gal3"/>
            <fbc:geneProductRef fbc:geneProduct="G_St3gal4"/>
            <fbc:geneProductRef fbc:geneProduct="G_St3gal6"/>
          </fbc:or>
        </fbc:geneProductAssociation>
      </reaction>
      <reaction id="R_R23" name="R23" reversible="false" fast="false" fbc:lowerFluxBound="cobra_0_bound" fbc:upperFluxBound="cobra_default_ub">
        <listOfReactants>
          <speciesReference species="M_GNb2Ma3__40__Ma6__41__Mb4GNb4__40__Fa6__41__GN__59__Asn" stoichiometry="1" constant="true"/>
          <speciesReference species="M_UDP__45__GlcNAc" stoichiometry="1" constant="true"/>
        </listOfReactants>
        <listOfProducts>
          <speciesReference species="M_GNb2Ma3__40__GNb2Ma6__41__Mb4GNb4__40__Fa6__41__GN__59__Asn" stoichiometry="1" constant="true"/>
          <speciesReference species="M_UDP" stoichiometry="1" constant="true"/>
        </listOfProducts>
        <fbc:geneProductAssociation>
          <fbc:geneProductRef fbc:geneProduct="G_Mgat2"/>
        </fbc:geneProductAssociation>
      </reaction>
      <reaction id="R_R24" name="R24" reversible="false" fast="false" fbc:lowerFluxBound="cobra_0_bound" fbc:upperFluxBound="cobra_default_ub">
        <listOfReactants>
          <speciesReference species="M_GNb2Ma3__40__Ma6__41__Mb4GNb4__40__Fa6__41__GN__59__Asn" stoichiometry="1" constant="true"/>
          <speciesReference species="M_UDP__45__GlcNAc" stoichiometry="1" constant="true"/>
        </listOfReactants>
        <listOfProducts>
          <speciesReference species="M_GNb2__40__GNb4__41__Ma3__40__Ma6__41__Mb4GNb4__40__Fa6__41__GN__59__Asn" stoichiometry="1" constant="true"/>
          <speciesReference species="M_UDP" stoichiometry="1" constant="true"/>
        </listOfProducts>
        <fbc:geneProductAssociation>
          <fbc:or>
            <fbc:geneProductRef fbc:geneProduct="G_Mgat4A"/>
            <fbc:geneProductRef fbc:geneProduct="G_Mgat4B"/>
          </fbc:or>
        </fbc:geneProductAssociation>
      </reaction>
      <reaction id="R_R25" name="R25" reversible="false" fast="false" fbc:lowerFluxBound="cobra_0_bound" fbc:upperFluxBound="cobra_default_ub">
        <listOfReactants>
          <speciesReference species="M_GNb2Ma3__40__Ma6__41__Mb4GNb4__40__Fa6__41__GN__59__Asn" stoichiometry="1" constant="true"/>
          <speciesReference species="M_UDP__45__Gal" stoichiometry="1" constant="true"/>
        </listOfReactants>
        <listOfProducts>
          <speciesReference species="M_Ab4GNb2Ma3__40__Ma6__41__Mb4GNb4__40__Fa6__41__GN__59__Asn" stoichiometry="1" constant="true"/>
          <speciesReference species="M_UDP" stoichiometry="1" constant="true"/>
        </listOfProducts>
        <fbc:geneProductAssociation>
          <fbc:or>
            <fbc:geneProductRef fbc:geneProduct="G_B4galt1"/>
            <fbc:geneProductRef fbc:geneProduct="G_B4galt2"/>
            <fbc:geneProductRef fbc:geneProduct="G_B4galt3"/>
            <fbc:geneProductRef fbc:geneProduct="G_B4galt4"/>
            <fbc:geneProductRef fbc:geneProduct="G_B4galt5"/>
            <fbc:geneProductRef fbc:geneProduct="G_B4galt6"/>
            <fbc:geneProductRef fbc:geneProduct="G_B4galt7"/>
          </fbc:or>
        </fbc:geneProductAssociation>
      </reaction>
      <reaction id="R_R26" name="R26" reversible="false" fast="false" fbc:lowerFluxBound="cobra_0_bound" fbc:upperFluxBound="cobra_default_ub">
        <listOfReactants>
          <speciesReference species="M_GNb2__40__GNb4__41__Ma3__40__GNb2Ma6__41__Mb4GNb4GN__59__Asn" stoichiometry="1" constant="true"/>
          <speciesReference species="M_UDP__45__GlcNAc" stoichiometry="1" constant="true"/>
        </listOfReactants>
        <listOfProducts>
          <speciesReference species="M_GNb2__40__GNb4__41__Ma3__40__GNb2__40__GNb6__41__Ma6__41__Mb4GNb4GN__59__Asn" stoichiometry="1" constant="true"/>
          <speciesReference species="M_UDP" stoichiometry="1" constant="true"/>
        </listOfProducts>
        <fbc:geneProductAssociation>
          <fbc:geneProductRef fbc:geneProduct="G_Mgat5"/>
        </fbc:geneProductAssociation>
      </reaction>
      <reaction id="R_R27" name="R27" reversible="false" fast="false" fbc:lowerFluxBound="cobra_0_bound" fbc:upperFluxBound="cobra_default_ub">
        <listOfReactants>
          <speciesReference species="M_GNb2__40__GNb4__41__Ma3__40__GNb2Ma6__41__Mb4GNb4GN__59__Asn" stoichiometry="1" constant="true"/>
          <speciesReference species="M_UDP__45__Gal" stoichiometry="1" constant="true"/>
        </listOfReactants>
        <listOfProducts>
          <speciesReference species="M_Ab4GNb2__40__GNb4__41__Ma3__40__GNb2Ma6__41__Mb4GNb4GN__59__Asn" stoichiometry="1" constant="true"/>
          <speciesReference species="M_UDP" stoichiometry="1" constant="true"/>
        </listOfProducts>
        <fbc:geneProductAssociation>
          <fbc:or>
            <fbc:geneProductRef fbc:geneProduct="G_B4galt1"/>
            <fbc:geneProductRef fbc:geneProduct="G_B4galt2"/>
            <fbc:geneProductRef fbc:geneProduct="G_B4galt3"/>
            <fbc:geneProductRef fbc:geneProduct="G_B4galt4"/>
            <fbc:geneProductRef fbc:geneProduct="G_B4galt5"/>
            <fbc:geneProductRef fbc:geneProduct="G_B4galt6"/>
            <fbc:geneProductRef fbc:geneProduct="G_B4galt7"/>
          </fbc:or>
        </fbc:geneProductAssociation>
      </reaction>
      <reaction id="R_R28" name="R28" reversible="false" fast="false" fbc:lowerFluxBound="cobra_0_bound" fbc:upperFluxBound="cobra_default_ub">
        <listOfReactants>
          <speciesReference species="M_GNb2__40__GNb4__41__Ma3__40__GNb2Ma6__41__Mb4GNb4GN__59__Asn" stoichiometry="1" constant="true"/>
          <speciesReference species="M_UDP__45__Gal" stoichiometry="1" constant="true"/>
        </listOfReactants>
        <listOfProducts>
          <speciesReference species="M_GNb2__40__Ab4GNb4__41__Ma3__40__GNb2Ma6__41__Mb4GNb4GN__59__Asn" stoichiometry="1" constant="true"/>
          <speciesReference species="M_UDP" stoichiometry="1" constant="true"/>
        </listOfProducts>
        <fbc:geneProductAssociation>
          <fbc:or>
            <fbc:geneProductRef fbc:geneProduct="G_B4galt1"/>
            <fbc:geneProductRef fbc:geneProduct="G_B4galt2"/>
            <fbc:geneProductRef fbc:geneProduct="G_B4galt3"/>
            <fbc:geneProductRef fbc:geneProduct="G_B4galt4"/>
            <fbc:geneProductRef fbc:geneProduct="G_B4galt5"/>
            <fbc:geneProductRef fbc:geneProduct="G_B4galt6"/>
            <fbc:geneProductRef fbc:geneProduct="G_B4galt7"/>
          </fbc:or>
        </fbc:geneProductAssociation>
      </reaction>
      <reaction id="R_R29" name="R29" reversible="false" fast="false" fbc:lowerFluxBound="cobra_0_bound" fbc:upperFluxBound="cobra_default_ub">
        <listOfReactants>
          <speciesReference species="M_GNb2__40__GNb4__41__Ma3__40__GNb2Ma6__41__Mb4GNb4GN__59__Asn" stoichiometry="1" constant="true"/>
          <speciesReference species="M_GDP__45__Fuc" stoichiometry="1" constant="true"/>
        </listOfReactants>
        <listOfProducts>
          <speciesReference species="M_GNb2__40__GNb4__41__Ma3__40__GNb2Ma6__41__Mb4GNb4__40__Fa6__41__GN__59__Asn" stoichiometry="1" constant="true"/>
          <speciesReference species="M_GDP" stoichiometry="1" constant="true"/>
        </listOfProducts>
        <fbc:geneProductAssociation>
          <fbc:geneProductRef fbc:geneProduct="G_Fut8"/>
        </fbc:geneProductAssociation>
      </reaction>
      <reaction id="R_R30" name="R30" reversible="false" fast="false" fbc:lowerFluxBound="cobra_0_bound" fbc:upperFluxBound="cobra_default_ub">
        <listOfReactants>
          <speciesReference species="M_GNb2Ma3__40__GNb2__40__GNb6__41__Ma6__41__Mb4GNb4GN__59__Asn" stoichiometry="1" constant="true"/>
          <speciesReference species="M_UDP__45__GlcNAc" stoichiometry="1" constant="true"/>
        </listOfReactants>
        <listOfProducts>
          <speciesReference species="M_GNb2__40__GNb4__41__Ma3__40__GNb2__40__GNb6__41__Ma6__41__Mb4GNb4GN__59__Asn" stoichiometry="1" constant="true"/>
          <speciesReference species="M_UDP" stoichiometry="1" constant="true"/>
        </listOfProducts>
        <fbc:geneProductAssociation>
          <fbc:or>
            <fbc:geneProductRef fbc:geneProduct="G_Mgat4A"/>
            <fbc:geneProductRef fbc:geneProduct="G_Mgat4B"/>
          </fbc:or>
        </fbc:geneProductAssociation>
      </reaction>
      <reaction id="R_R31" name="R31" reversible="false" fast="false" fbc:lowerFluxBound="cobra_0_bound" fbc:upperFluxBound="cobra_default_ub">
        <listOfReactants>
          <speciesReference species="M_GNb2Ma3__40__GNb2__40__GNb6__41__Ma6__41__Mb4GNb4GN__59__Asn" stoichiometry="1" constant="true"/>
          <speciesReference species="M_UDP__45__Gal" stoichiometry="1" constant="true"/>
        </listOfReactants>
        <listOfProducts>
          <speciesReference species="M_Ab4GNb2Ma3__40__GNb2__40__GNb6__41__Ma6__41__Mb4GNb4GN__59__Asn" stoichiometry="1" constant="true"/>
          <speciesReference species="M_UDP" stoichiometry="1" constant="true"/>
        </listOfProducts>
        <fbc:geneProductAssociation>
          <fbc:or>
            <fbc:geneProductRef fbc:geneProduct="G_B4galt1"/>
            <fbc:geneProductRef fbc:geneProduct="G_B4galt2"/>
            <fbc:geneProductRef fbc:geneProduct="G_B4galt3"/>
            <fbc:geneProductRef fbc:geneProduct="G_B4galt4"/>
            <fbc:geneProductRef fbc:geneProduct="G_B4galt5"/>
            <fbc:geneProductRef fbc:geneProduct="G_B4galt6"/>
            <fbc:geneProductRef fbc:geneProduct="G_B4galt7"/>
          </fbc:or>
        </fbc:geneProductAssociation>
      </reaction>
      <reaction id="R_R32" name="R32" reversible="false" fast="false" fbc:lowerFluxBound="cobra_0_bound" fbc:upperFluxBound="cobra_default_ub">
        <listOfReactants>
          <speciesReference species="M_GNb2Ma3__40__GNb2__40__GNb6__41__Ma6__41__Mb4GNb4GN__59__Asn" stoichiometry="1" constant="true"/>
          <speciesReference species="M_GDP__45__Fuc" stoichiometry="1" constant="true"/>
        </listOfReactants>
        <listOfProducts>
          <speciesReference species="M_GNb2Ma3__40__GNb2__40__GNb6__41__Ma6__41__Mb4GNb4__40__Fa6__41__GN__59__Asn" stoichiometry="1" constant="true"/>
          <speciesReference species="M_GDP" stoichiometry="1" constant="true"/>
        </listOfProducts>
        <fbc:geneProductAssociation>
          <fbc:geneProductRef fbc:geneProduct="G_Fut8"/>
        </fbc:geneProductAssociation>
      </reaction>
      <reaction id="R_R33" name="R33" reversible="false" fast="false" fbc:lowerFluxBound="cobra_0_bound" fbc:upperFluxBound="cobra_default_ub">
        <listOfReactants>
          <speciesReference species="M_Ab4GNb2Ma3__40__GNb2Ma6__41__Mb4GNb4GN__59__Asn" stoichiometry="1" constant="true"/>
          <speciesReference species="M_UDP__45__GlcNAc" stoichiometry="1" constant="true"/>
        </listOfReactants>
        <listOfProducts>
          <speciesReference species="M_Ab4GNb2Ma3__40__GNb2__40__GNb6__41__Ma6__41__Mb4GNb4GN__59__Asn" stoichiometry="1" constant="true"/>
          <speciesReference species="M_UDP" stoichiometry="1" constant="true"/>
        </listOfProducts>
        <fbc:geneProductAssociation>
          <fbc:geneProductRef fbc:geneProduct="G_Mgat5"/>
        </fbc:geneProductAssociation>
      </reaction>
      <reaction id="R_R34" name="R34" reversible="false" fast="false" fbc:lowerFluxBound="cobra_0_bound" fbc:upperFluxBound="cobra_default_ub">
        <listOfReactants>
          <speciesReference species="M_Ab4GNb2Ma3__40__GNb2Ma6__41__Mb4GNb4GN__59__Asn" stoichiometry="1" constant="true"/>
          <speciesReference species="M_UDP__45__Gal" stoichiometry="1" constant="true"/>
        </listOfReactants>
        <listOfProducts>
          <speciesReference species="M_Ab4GNb2Ma3__40__Ab4GNb2Ma6__41__Mb4GNb4GN__59__Asn" stoichiometry="1" constant="true"/>
          <speciesReference species="M_UDP" stoichiometry="1" constant="true"/>
        </listOfProducts>
        <fbc:geneProductAssociation>
          <fbc:or>
            <fbc:geneProductRef fbc:geneProduct="G_B4galt1"/>
            <fbc:geneProductRef fbc:geneProduct="G_B4galt2"/>
            <fbc:geneProductRef fbc:geneProduct="G_B4galt3"/>
            <fbc:geneProductRef fbc:geneProduct="G_B4galt4"/>
            <fbc:geneProductRef fbc:geneProduct="G_B4galt5"/>
            <fbc:geneProductRef fbc:geneProduct="G_B4galt6"/>
            <fbc:geneProductRef fbc:geneProduct="G_B4galt7"/>
          </fbc:or>
        </fbc:geneProductAssociation>
      </reaction>
      <reaction id="R_R35" name="R35" reversible="false" fast="false" fbc:lowerFluxBound="cobra_0_bound" fbc:upperFluxBound="cobra_default_ub">
        <listOfReactants>
          <speciesReference species="M_Ab4GNb2Ma3__40__GNb2Ma6__41__Mb4GNb4GN__59__Asn" stoichiometry="1" constant="true"/>
          <speciesReference species="M_CMP__45__Neu5Ac" stoichiometry="1" constant="true"/>
        </listOfReactants>
        <listOfProducts>
          <speciesReference species="M_NNa3Ab4GNb2Ma3__40__GNb2Ma6__41__Mb4GNb4GN__59__Asn" stoichiometry="1" constant="true"/>
          <speciesReference species="M_CMP" stoichiometry="1" constant="true"/>
        </listOfProducts>
        <fbc:geneProductAssociation>
          <fbc:or>
            <fbc:geneProductRef fbc:geneProduct="G_St3gal3"/>
            <fbc:geneProductRef fbc:geneProduct="G_St3gal4"/>
            <fbc:geneProductRef fbc:geneProduct="G_St3gal6"/>
          </fbc:or>
        </fbc:geneProductAssociation>
      </reaction>
      <reaction id="R_R36" name="R36" reversible="false" fast="false" fbc:lowerFluxBound="cobra_0_bound" fbc:upperFluxBound="cobra_default_ub">
        <listOfReactants>
          <speciesReference species="M_GNb2Ma3__40__Ab4GNb2Ma6__41__Mb4GNb4GN__59__Asn" stoichiometry="1" constant="true"/>
          <speciesReference species="M_UDP__45__Gal" stoichiometry="1" constant="true"/>
        </listOfReactants>
        <listOfProducts>
          <speciesReference species="M_Ab4GNb2Ma3__40__Ab4GNb2Ma6__41__Mb4GNb4GN__59__Asn" stoichiometry="1" constant="true"/>
          <speciesReference species="M_UDP" stoichiometry="1" constant="true"/>
        </listOfProducts>
        <fbc:geneProductAssociation>
          <fbc:or>
            <fbc:geneProductRef fbc:geneProduct="G_B4galt1"/>
            <fbc:geneProductRef fbc:geneProduct="G_B4galt2"/>
            <fbc:geneProductRef fbc:geneProduct="G_B4galt3"/>
            <fbc:geneProductRef fbc:geneProduct="G_B4galt4"/>
            <fbc:geneProductRef fbc:geneProduct="G_B4galt5"/>
            <fbc:geneProductRef fbc:geneProduct="G_B4galt6"/>
            <fbc:geneProductRef fbc:geneProduct="G_B4galt7"/>
          </fbc:or>
        </fbc:geneProductAssociation>
      </reaction>
      <reaction id="R_R37" name="R37" reversible="false" fast="false" fbc:lowerFluxBound="cobra_0_bound" fbc:upperFluxBound="cobra_default_ub">
        <listOfReactants>
          <speciesReference species="M_GNb2Ma3__40__Ab4GNb2Ma6__41__Mb4GNb4GN__59__Asn" stoichiometry="1" constant="true"/>
          <speciesReference species="M_CMP__45__Neu5Ac" stoichiometry="1" constant="true"/>
        </listOfReactants>
        <listOfProducts>
          <speciesReference species="M_GNb2Ma3__40__NNa3Ab4GNb2Ma6__41__Mb4GNb4GN__59__Asn" stoichiometry="1" constant="true"/>
          <speciesReference species="M_CMP" stoichiometry="1" constant="true"/>
        </listOfProducts>
        <fbc:geneProductAssociation>
          <fbc:or>
            <fbc:geneProductRef fbc:geneProduct="G_St3gal3"/>
            <fbc:geneProductRef fbc:geneProduct="G_St3gal4"/>
            <fbc:geneProductRef fbc:geneProduct="G_St3gal6"/>
          </fbc:or>
        </fbc:geneProductAssociation>
      </reaction>
      <reaction id="R_R38" name="R38" reversible="false" fast="false" fbc:lowerFluxBound="cobra_0_bound" fbc:upperFluxBound="cobra_default_ub">
        <listOfReactants>
          <speciesReference species="M_GNb2Ma3__40__GNb2Ma6__41__Mb4GNb4__40__Fa6__41__GN__59__Asn" stoichiometry="1" constant="true"/>
          <speciesReference species="M_UDP__45__GlcNAc" stoichiometry="1" constant="true"/>
        </listOfReactants>
        <listOfProducts>
          <speciesReference species="M_GNb2__40__GNb4__41__Ma3__40__GNb2Ma6__41__Mb4GNb4__40__Fa6__41__GN__59__Asn" stoichiometry="1" constant="true"/>
          <speciesReference species="M_UDP" stoichiometry="1" constant="true"/>
        </listOfProducts>
        <fbc:geneProductAssociation>
          <fbc:or>
            <fbc:geneProductRef fbc:geneProduct="G_Mgat4A"/>
            <fbc:geneProductRef fbc:geneProduct="G_Mgat4B"/>
          </fbc:or>
        </fbc:geneProductAssociation>
      </reaction>
      <reaction id="R_R39" name="R39" reversible="false" fast="false" fbc:lowerFluxBound="cobra_0_bound" fbc:upperFluxBound="cobra_default_ub">
        <listOfReactants>
          <speciesReference species="M_GNb2Ma3__40__GNb2Ma6__41__Mb4GNb4__40__Fa6__41__GN__59__Asn" stoichiometry="1" constant="true"/>
          <speciesReference species="M_UDP__45__GlcNAc" stoichiometry="1" constant="true"/>
        </listOfReactants>
        <listOfProducts>
          <speciesReference species="M_GNb2Ma3__40__GNb2__40__GNb6__41__Ma6__41__Mb4GNb4__40__Fa6__41__GN__59__Asn" stoichiometry="1" constant="true"/>
          <speciesReference species="M_UDP" stoichiometry="1" constant="true"/>
        </listOfProducts>
        <fbc:geneProductAssociation>
          <fbc:geneProductRef fbc:geneProduct="G_Mgat5"/>
        </fbc:geneProductAssociation>
      </reaction>
      <reaction id="R_R40" name="R40" reversible="false" fast="false" fbc:lowerFluxBound="cobra_0_bound" fbc:upperFluxBound="cobra_default_ub">
        <listOfReactants>
          <speciesReference species="M_GNb2Ma3__40__GNb2Ma6__41__Mb4GNb4__40__Fa6__41__GN__59__Asn" stoichiometry="1" constant="true"/>
          <speciesReference species="M_UDP__45__Gal" stoichiometry="1" constant="true"/>
        </listOfReactants>
        <listOfProducts>
          <speciesReference species="M_Ab4GNb2Ma3__40__GNb2Ma6__41__Mb4GNb4__40__Fa6__41__GN__59__Asn" stoichiometry="1" constant="true"/>
          <speciesReference species="M_UDP" stoichiometry="1" constant="true"/>
        </listOfProducts>
        <fbc:geneProductAssociation>
          <fbc:or>
            <fbc:geneProductRef fbc:geneProduct="G_B4galt1"/>
            <fbc:geneProductRef fbc:geneProduct="G_B4galt2"/>
            <fbc:geneProductRef fbc:geneProduct="G_B4galt3"/>
            <fbc:geneProductRef fbc:geneProduct="G_B4galt4"/>
            <fbc:geneProductRef fbc:geneProduct="G_B4galt5"/>
            <fbc:geneProductRef fbc:geneProduct="G_B4galt6"/>
            <fbc:geneProductRef fbc:geneProduct="G_B4galt7"/>
          </fbc:or>
        </fbc:geneProductAssociation>
      </reaction>
      <reaction id="R_R41" name="R41" reversible="false" fast="false" fbc:lowerFluxBound="cobra_0_bound" fbc:upperFluxBound="cobra_default_ub">
        <listOfReactants>
          <speciesReference species="M_GNb2Ma3__40__GNb2Ma6__41__Mb4GNb4__40__Fa6__41__GN__59__Asn" stoichiometry="1" constant="true"/>
          <speciesReference species="M_UDP__45__Gal" stoichiometry="1" constant="true"/>
        </listOfReactants>
        <listOfProducts>
          <speciesReference species="M_GNb2Ma3__40__Ab4GNb2Ma6__41__Mb4GNb4__40__Fa6__41__GN__59__Asn" stoichiometry="1" constant="true"/>
          <speciesReference species="M_UDP" stoichiometry="1" constant="true"/>
        </listOfProducts>
        <fbc:geneProductAssociation>
          <fbc:or>
            <fbc:geneProductRef fbc:geneProduct="G_B4galt1"/>
            <fbc:geneProductRef fbc:geneProduct="G_B4galt2"/>
            <fbc:geneProductRef fbc:geneProduct="G_B4galt3"/>
            <fbc:geneProductRef fbc:geneProduct="G_B4galt4"/>
            <fbc:geneProductRef fbc:geneProduct="G_B4galt5"/>
            <fbc:geneProductRef fbc:geneProduct="G_B4galt6"/>
            <fbc:geneProductRef fbc:geneProduct="G_B4galt7"/>
          </fbc:or>
        </fbc:geneProductAssociation>
      </reaction>
      <reaction id="R_R42" name="R42" reversible="false" fast="false" fbc:lowerFluxBound="cobra_0_bound" fbc:upperFluxBound="cobra_default_ub">
        <listOfReactants>
          <speciesReference species="M_GNb2__40__GNb4__41__Ma3__40__Ma6__41__Mb4GNb4__40__Fa6__41__GN__59__Asn" stoichiometry="1" constant="true"/>
          <speciesReference species="M_UDP__45__Gal" stoichiometry="1" constant="true"/>
        </listOfReactants>
        <listOfProducts>
          <speciesReference species="M_Ab4GNb2__40__GNb4__41__Ma3__40__Ma6__41__Mb4GNb4__40__Fa6__41__GN__59__Asn" stoichiometry="1" constant="true"/>
          <speciesReference species="M_UDP" stoichiometry="1" constant="true"/>
        </listOfProducts>
        <fbc:geneProductAssociation>
          <fbc:or>
            <fbc:geneProductRef fbc:geneProduct="G_B4galt1"/>
            <fbc:geneProductRef fbc:geneProduct="G_B4galt2"/>
            <fbc:geneProductRef fbc:geneProduct="G_B4galt3"/>
            <fbc:geneProductRef fbc:geneProduct="G_B4galt4"/>
            <fbc:geneProductRef fbc:geneProduct="G_B4galt5"/>
            <fbc:geneProductRef fbc:geneProduct="G_B4galt6"/>
            <fbc:geneProductRef fbc:geneProduct="G_B4galt7"/>
          </fbc:or>
        </fbc:geneProductAssociation>
      </reaction>
      <reaction id="R_R43" name="R43" reversible="false" fast="false" fbc:lowerFluxBound="cobra_0_bound" fbc:upperFluxBound="cobra_default_ub">
        <listOfReactants>
          <speciesReference species="M_GNb2__40__GNb4__41__Ma3__40__Ma6__41__Mb4GNb4__40__Fa6__41__GN__59__Asn" stoichiometry="1" constant="true"/>
          <speciesReference species="M_UDP__45__Gal" stoichiometry="1" constant="true"/>
        </listOfReactants>
        <listOfProducts>
          <speciesReference species="M_GNb2__40__Ab4GNb4__41__Ma3__40__Ma6__41__Mb4GNb4__40__Fa6__41__GN__59__Asn" stoichiometry="1" constant="true"/>
          <speciesReference species="M_UDP" stoichiometry="1" constant="true"/>
        </listOfProducts>
        <fbc:geneProductAssociation>
          <fbc:or>
            <fbc:geneProductRef fbc:geneProduct="G_B4galt1"/>
            <fbc:geneProductRef fbc:geneProduct="G_B4galt2"/>
            <fbc:geneProductRef fbc:geneProduct="G_B4galt3"/>
            <fbc:geneProductRef fbc:geneProduct="G_B4galt4"/>
            <fbc:geneProductRef fbc:geneProduct="G_B4galt5"/>
            <fbc:geneProductRef fbc:geneProduct="G_B4galt6"/>
            <fbc:geneProductRef fbc:geneProduct="G_B4galt7"/>
          </fbc:or>
        </fbc:geneProductAssociation>
      </reaction>
      <reaction id="R_R44" name="R44" reversible="false" fast="false" fbc:lowerFluxBound="cobra_0_bound" fbc:upperFluxBound="cobra_default_ub">
        <listOfReactants>
          <speciesReference species="M_Ab4GNb2Ma3__40__Ma6__41__Mb4GNb4__40__Fa6__41__GN__59__Asn" stoichiometry="1" constant="true"/>
          <speciesReference species="M_UDP__45__GlcNAc" stoichiometry="1" constant="true"/>
        </listOfReactants>
        <listOfProducts>
          <speciesReference species="M_GNb3Ab4GNb2Ma3__40__Ma6__41__Mb4GNb4__40__Fa6__41__GN__59__Asn" stoichiometry="1" constant="true"/>
          <speciesReference species="M_UDP" stoichiometry="1" constant="true"/>
        </listOfProducts>
        <fbc:geneProductAssociation>
          <fbc:geneProductRef fbc:geneProduct="G_B3gnt2"/>
        </fbc:geneProductAssociation>
      </reaction>
      <reaction id="R_R45" name="R45" reversible="false" fast="false" fbc:lowerFluxBound="cobra_0_bound" fbc:upperFluxBound="cobra_default_ub">
        <listOfReactants>
          <speciesReference species="M_Ab4GNb2Ma3__40__Ma6__41__Mb4GNb4__40__Fa6__41__GN__59__Asn" stoichiometry="1" constant="true"/>
          <speciesReference species="M_CMP__45__Neu5Ac" stoichiometry="1" constant="true"/>
        </listOfReactants>
        <listOfProducts>
          <speciesReference species="M_NNa3Ab4GNb2Ma3__40__Ma6__41__Mb4GNb4__40__Fa6__41__GN__59__Asn" stoichiometry="1" constant="true"/>
          <speciesReference species="M_CMP" stoichiometry="1" constant="true"/>
        </listOfProducts>
        <fbc:geneProductAssociation>
          <fbc:or>
            <fbc:geneProductRef fbc:geneProduct="G_St3gal3"/>
            <fbc:geneProductRef fbc:geneProduct="G_St3gal4"/>
            <fbc:geneProductRef fbc:geneProduct="G_St3gal6"/>
          </fbc:or>
        </fbc:geneProductAssociation>
      </reaction>
      <reaction id="R_R46" name="R46" reversible="false" fast="false" fbc:lowerFluxBound="cobra_0_bound" fbc:upperFluxBound="cobra_default_ub">
        <listOfReactants>
          <speciesReference species="M_GNb2__40__GNb4__41__Ma3__40__GNb2__40__GNb6__41__Ma6__41__Mb4GNb4GN__59__Asn" stoichiometry="1" constant="true"/>
          <speciesReference species="M_GDP__45__Fuc" stoichiometry="1" constant="true"/>
        </listOfReactants>
        <listOfProducts>
          <speciesReference species="M_GNb2__40__GNb4__41__Ma3__40__GNb2__40__GNb6__41__Ma6__41__Mb4GNb4__40__Fa6__41__GN__59__Asn" stoichiometry="1" constant="true"/>
          <speciesReference species="M_GDP" stoichiometry="1" constant="true"/>
        </listOfProducts>
        <fbc:geneProductAssociation>
          <fbc:geneProductRef fbc:geneProduct="G_Fut8"/>
        </fbc:geneProductAssociation>
      </reaction>
      <reaction id="R_R47" name="R47" reversible="false" fast="false" fbc:lowerFluxBound="cobra_0_bound" fbc:upperFluxBound="cobra_default_ub">
        <listOfReactants>
          <speciesReference species="M_Ab4GNb2__40__GNb4__41__Ma3__40__GNb2Ma6__41__Mb4GNb4GN__59__Asn" stoichiometry="1" constant="true"/>
          <speciesReference species="M_UDP__45__GlcNAc" stoichiometry="1" constant="true"/>
        </listOfReactants>
        <listOfProducts>
          <speciesReference species="M_Ab4GNb2__40__GNb4__41__Ma3__40__GNb2__40__GNb6__41__Ma6__41__Mb4GNb4GN__59__Asn" stoichiometry="1" constant="true"/>
          <speciesReference species="M_UDP" stoichiometry="1" constant="true"/>
        </listOfProducts>
        <fbc:geneProductAssociation>
          <fbc:geneProductRef fbc:geneProduct="G_Mgat5"/>
        </fbc:geneProductAssociation>
      </reaction>
      <reaction id="R_R48" name="R48" reversible="false" fast="false" fbc:lowerFluxBound="cobra_0_bound" fbc:upperFluxBound="cobra_default_ub">
        <listOfReactants>
          <speciesReference species="M_Ab4GNb2__40__GNb4__41__Ma3__40__GNb2Ma6__41__Mb4GNb4GN__59__Asn" stoichiometry="1" constant="true"/>
          <speciesReference species="M_UDP__45__Gal" stoichiometry="1" constant="true"/>
        </listOfReactants>
        <listOfProducts>
          <speciesReference species="M_Ab4GNb2__40__Ab4GNb4__41__Ma3__40__GNb2Ma6__41__Mb4GNb4GN__59__Asn" stoichiometry="1" constant="true"/>
          <speciesReference species="M_UDP" stoichiometry="1" constant="true"/>
        </listOfProducts>
        <fbc:geneProductAssociation>
          <fbc:or>
            <fbc:geneProductRef fbc:geneProduct="G_B4galt1"/>
            <fbc:geneProductRef fbc:geneProduct="G_B4galt2"/>
            <fbc:geneProductRef fbc:geneProduct="G_B4galt3"/>
            <fbc:geneProductRef fbc:geneProduct="G_B4galt4"/>
            <fbc:geneProductRef fbc:geneProduct="G_B4galt5"/>
            <fbc:geneProductRef fbc:geneProduct="G_B4galt6"/>
            <fbc:geneProductRef fbc:geneProduct="G_B4galt7"/>
          </fbc:or>
        </fbc:geneProductAssociation>
      </reaction>
      <reaction id="R_R49" name="R49" reversible="false" fast="false" fbc:lowerFluxBound="cobra_0_bound" fbc:upperFluxBound="cobra_default_ub">
        <listOfReactants>
          <speciesReference species="M_Ab4GNb2__40__GNb4__41__Ma3__40__GNb2Ma6__41__Mb4GNb4GN__59__Asn" stoichiometry="1" constant="true"/>
          <speciesReference species="M_UDP__45__Gal" stoichiometry="1" constant="true"/>
        </listOfReactants>
        <listOfProducts>
          <speciesReference species="M_Ab4GNb2__40__GNb4__41__Ma3__40__Ab4GNb2Ma6__41__Mb4GNb4GN__59__Asn" stoichiometry="1" constant="true"/>
          <speciesReference species="M_UDP" stoichiometry="1" constant="true"/>
        </listOfProducts>
        <fbc:geneProductAssociation>
          <fbc:or>
            <fbc:geneProductRef fbc:geneProduct="G_B4galt1"/>
            <fbc:geneProductRef fbc:geneProduct="G_B4galt2"/>
            <fbc:geneProductRef fbc:geneProduct="G_B4galt3"/>
            <fbc:geneProductRef fbc:geneProduct="G_B4galt4"/>
            <fbc:geneProductRef fbc:geneProduct="G_B4galt5"/>
            <fbc:geneProductRef fbc:geneProduct="G_B4galt6"/>
            <fbc:geneProductRef fbc:geneProduct="G_B4galt7"/>
          </fbc:or>
        </fbc:geneProductAssociation>
      </reaction>
      <reaction id="R_R50" name="R50" reversible="false" fast="false" fbc:lowerFluxBound="cobra_0_bound" fbc:upperFluxBound="cobra_default_ub">
        <listOfReactants>
          <speciesReference species="M_GNb2__40__Ab4GNb4__41__Ma3__40__GNb2Ma6__41__Mb4GNb4GN__59__Asn" stoichiometry="1" constant="true"/>
          <speciesReference species="M_UDP__45__Gal" stoichiometry="1" constant="true"/>
        </listOfReactants>
        <listOfProducts>
          <speciesReference species="M_Ab4GNb2__40__Ab4GNb4__41__Ma3__40__GNb2Ma6__41__Mb4GNb4GN__59__Asn" stoichiometry="1" constant="true"/>
          <speciesReference species="M_UDP" stoichiometry="1" constant="true"/>
        </listOfProducts>
        <fbc:geneProductAssociation>
          <fbc:or>
            <fbc:geneProductRef fbc:geneProduct="G_B4galt1"/>
            <fbc:geneProductRef fbc:geneProduct="G_B4galt2"/>
            <fbc:geneProductRef fbc:geneProduct="G_B4galt3"/>
            <fbc:geneProductRef fbc:geneProduct="G_B4galt4"/>
            <fbc:geneProductRef fbc:geneProduct="G_B4galt5"/>
            <fbc:geneProductRef fbc:geneProduct="G_B4galt6"/>
            <fbc:geneProductRef fbc:geneProduct="G_B4galt7"/>
          </fbc:or>
        </fbc:geneProductAssociation>
      </reaction>
      <reaction id="R_R51" name="R51" reversible="false" fast="false" fbc:lowerFluxBound="cobra_0_bound" fbc:upperFluxBound="cobra_default_ub">
        <listOfReactants>
          <speciesReference species="M_GNb2__40__Ab4GNb4__41__Ma3__40__GNb2Ma6__41__Mb4GNb4GN__59__Asn" stoichiometry="1" constant="true"/>
          <speciesReference species="M_UDP__45__Gal" stoichiometry="1" constant="true"/>
        </listOfReactants>
        <listOfProducts>
          <speciesReference species="M_GNb2__40__Ab4GNb4__41__Ma3__40__Ab4GNb2Ma6__41__Mb4GNb4GN__59__Asn" stoichiometry="1" constant="true"/>
          <speciesReference species="M_UDP" stoichiometry="1" constant="true"/>
        </listOfProducts>
        <fbc:geneProductAssociation>
          <fbc:or>
            <fbc:geneProductRef fbc:geneProduct="G_B4galt1"/>
            <fbc:geneProductRef fbc:geneProduct="G_B4galt2"/>
            <fbc:geneProductRef fbc:geneProduct="G_B4galt3"/>
            <fbc:geneProductRef fbc:geneProduct="G_B4galt4"/>
            <fbc:geneProductRef fbc:geneProduct="G_B4galt5"/>
            <fbc:geneProductRef fbc:geneProduct="G_B4galt6"/>
            <fbc:geneProductRef fbc:geneProduct="G_B4galt7"/>
          </fbc:or>
        </fbc:geneProductAssociation>
      </reaction>
      <reaction id="R_R52" name="R52" reversible="false" fast="false" fbc:lowerFluxBound="cobra_0_bound" fbc:upperFluxBound="cobra_default_ub">
        <listOfReactants>
          <speciesReference species="M_GNb2__40__GNb4__41__Ma3__40__GNb2Ma6__41__Mb4GNb4__40__Fa6__41__GN__59__Asn" stoichiometry="1" constant="true"/>
          <speciesReference species="M_UDP__45__GlcNAc" stoichiometry="1" constant="true"/>
        </listOfReactants>
        <listOfProducts>
          <speciesReference species="M_GNb2__40__GNb4__41__Ma3__40__GNb2__40__GNb6__41__Ma6__41__Mb4GNb4__40__Fa6__41__GN__59__Asn" stoichiometry="1" constant="true"/>
          <speciesReference species="M_UDP" stoichiometry="1" constant="true"/>
        </listOfProducts>
        <fbc:geneProductAssociation>
          <fbc:geneProductRef fbc:geneProduct="G_Mgat5"/>
        </fbc:geneProductAssociation>
      </reaction>
      <reaction id="R_R53" name="R53" reversible="false" fast="false" fbc:lowerFluxBound="cobra_0_bound" fbc:upperFluxBound="cobra_default_ub">
        <listOfReactants>
          <speciesReference species="M_GNb2__40__GNb4__41__Ma3__40__GNb2Ma6__41__Mb4GNb4__40__Fa6__41__GN__59__Asn" stoichiometry="1" constant="true"/>
          <speciesReference species="M_UDP__45__Gal" stoichiometry="1" constant="true"/>
        </listOfReactants>
        <listOfProducts>
          <speciesReference species="M_Ab4GNb2__40__GNb4__41__Ma3__40__GNb2Ma6__41__Mb4GNb4__40__Fa6__41__GN__59__Asn" stoichiometry="1" constant="true"/>
          <speciesReference species="M_UDP" stoichiometry="1" constant="true"/>
        </listOfProducts>
        <fbc:geneProductAssociation>
          <fbc:or>
            <fbc:geneProductRef fbc:geneProduct="G_B4galt1"/>
            <fbc:geneProductRef fbc:geneProduct="G_B4galt2"/>
            <fbc:geneProductRef fbc:geneProduct="G_B4galt3"/>
            <fbc:geneProductRef fbc:geneProduct="G_B4galt4"/>
            <fbc:geneProductRef fbc:geneProduct="G_B4galt5"/>
            <fbc:geneProductRef fbc:geneProduct="G_B4galt6"/>
            <fbc:geneProductRef fbc:geneProduct="G_B4galt7"/>
          </fbc:or>
        </fbc:geneProductAssociation>
      </reaction>
      <reaction id="R_R54" name="R54" reversible="false" fast="false" fbc:lowerFluxBound="cobra_0_bound" fbc:upperFluxBound="cobra_default_ub">
        <listOfReactants>
          <speciesReference species="M_GNb2__40__GNb4__41__Ma3__40__GNb2Ma6__41__Mb4GNb4__40__Fa6__41__GN__59__Asn" stoichiometry="1" constant="true"/>
          <speciesReference species="M_UDP__45__Gal" stoichiometry="1" constant="true"/>
        </listOfReactants>
        <listOfProducts>
          <speciesReference species="M_GNb2__40__Ab4GNb4__41__Ma3__40__GNb2Ma6__41__Mb4GNb4__40__Fa6__41__GN__59__Asn" stoichiometry="1" constant="true"/>
          <speciesReference species="M_UDP" stoichiometry="1" constant="true"/>
        </listOfProducts>
        <fbc:geneProductAssociation>
          <fbc:or>
            <fbc:geneProductRef fbc:geneProduct="G_B4galt1"/>
            <fbc:geneProductRef fbc:geneProduct="G_B4galt2"/>
            <fbc:geneProductRef fbc:geneProduct="G_B4galt3"/>
            <fbc:geneProductRef fbc:geneProduct="G_B4galt4"/>
            <fbc:geneProductRef fbc:geneProduct="G_B4galt5"/>
            <fbc:geneProductRef fbc:geneProduct="G_B4galt6"/>
            <fbc:geneProductRef fbc:geneProduct="G_B4galt7"/>
          </fbc:or>
        </fbc:geneProductAssociation>
      </reaction>
      <reaction id="R_R55" name="R55" reversible="false" fast="false" fbc:lowerFluxBound="cobra_0_bound" fbc:upperFluxBound="cobra_default_ub">
        <listOfReactants>
          <speciesReference species="M_GNb2__40__GNb4__41__Ma3__40__GNb2Ma6__41__Mb4GNb4__40__Fa6__41__GN__59__Asn" stoichiometry="1" constant="true"/>
          <speciesReference species="M_UDP__45__Gal" stoichiometry="1" constant="true"/>
        </listOfReactants>
        <listOfProducts>
          <speciesReference species="M_GNb2__40__GNb4__41__Ma3__40__Ab4GNb2Ma6__41__Mb4GNb4__40__Fa6__41__GN__59__Asn" stoichiometry="1" constant="true"/>
          <speciesReference species="M_UDP" stoichiometry="1" constant="true"/>
        </listOfProducts>
        <fbc:geneProductAssociation>
          <fbc:or>
            <fbc:geneProductRef fbc:geneProduct="G_B4galt1"/>
            <fbc:geneProductRef fbc:geneProduct="G_B4galt2"/>
            <fbc:geneProductRef fbc:geneProduct="G_B4galt3"/>
            <fbc:geneProductRef fbc:geneProduct="G_B4galt4"/>
            <fbc:geneProductRef fbc:geneProduct="G_B4galt5"/>
            <fbc:geneProductRef fbc:geneProduct="G_B4galt6"/>
            <fbc:geneProductRef fbc:geneProduct="G_B4galt7"/>
          </fbc:or>
        </fbc:geneProductAssociation>
      </reaction>
      <reaction id="R_R56" name="R56" reversible="false" fast="false" fbc:lowerFluxBound="cobra_0_bound" fbc:upperFluxBound="cobra_default_ub">
        <listOfReactants>
          <speciesReference species="M_Ab4GNb2Ma3__40__GNb2__40__GNb6__41__Ma6__41__Mb4GNb4GN__59__Asn" stoichiometry="1" constant="true"/>
          <speciesReference species="M_UDP__45__Gal" stoichiometry="1" constant="true"/>
        </listOfReactants>
        <listOfProducts>
          <speciesReference species="M_Ab4GNb2Ma3__40__Ab4GNb2__40__GNb6__41__Ma6__41__Mb4GNb4GN__59__Asn" stoichiometry="1" constant="true"/>
          <speciesReference species="M_UDP" stoichiometry="1" constant="true"/>
        </listOfProducts>
        <fbc:geneProductAssociation>
          <fbc:or>
            <fbc:geneProductRef fbc:geneProduct="G_B4galt1"/>
            <fbc:geneProductRef fbc:geneProduct="G_B4galt2"/>
            <fbc:geneProductRef fbc:geneProduct="G_B4galt3"/>
            <fbc:geneProductRef fbc:geneProduct="G_B4galt4"/>
            <fbc:geneProductRef fbc:geneProduct="G_B4galt5"/>
            <fbc:geneProductRef fbc:geneProduct="G_B4galt6"/>
            <fbc:geneProductRef fbc:geneProduct="G_B4galt7"/>
          </fbc:or>
        </fbc:geneProductAssociation>
      </reaction>
      <reaction id="R_R57" name="R57" reversible="false" fast="false" fbc:lowerFluxBound="cobra_0_bound" fbc:upperFluxBound="cobra_default_ub">
        <listOfReactants>
          <speciesReference species="M_GNb2Ma3__40__GNb2__40__GNb6__41__Ma6__41__Mb4GNb4__40__Fa6__41__GN__59__Asn" stoichiometry="1" constant="true"/>
          <speciesReference species="M_UDP__45__GlcNAc" stoichiometry="1" constant="true"/>
        </listOfReactants>
        <listOfProducts>
          <speciesReference species="M_GNb2__40__GNb4__41__Ma3__40__GNb2__40__GNb6__41__Ma6__41__Mb4GNb4__40__Fa6__41__GN__59__Asn" stoichiometry="1" constant="true"/>
          <speciesReference species="M_UDP" stoichiometry="1" constant="true"/>
        </listOfProducts>
        <fbc:geneProductAssociation>
          <fbc:or>
            <fbc:geneProductRef fbc:geneProduct="G_Mgat4A"/>
            <fbc:geneProductRef fbc:geneProduct="G_Mgat4B"/>
          </fbc:or>
        </fbc:geneProductAssociation>
      </reaction>
      <reaction id="R_R58" name="R58" reversible="false" fast="false" fbc:lowerFluxBound="cobra_0_bound" fbc:upperFluxBound="cobra_default_ub">
        <listOfReactants>
          <speciesReference species="M_GNb2Ma3__40__GNb2__40__GNb6__41__Ma6__41__Mb4GNb4__40__Fa6__41__GN__59__Asn" stoichiometry="1" constant="true"/>
          <speciesReference species="M_UDP__45__Gal" stoichiometry="1" constant="true"/>
        </listOfReactants>
        <listOfProducts>
          <speciesReference species="M_Ab4GNb2Ma3__40__GNb2__40__GNb6__41__Ma6__41__Mb4GNb4__40__Fa6__41__GN__59__Asn" stoichiometry="1" constant="true"/>
          <speciesReference species="M_UDP" stoichiometry="1" constant="true"/>
        </listOfProducts>
        <fbc:geneProductAssociation>
          <fbc:or>
            <fbc:geneProductRef fbc:geneProduct="G_B4galt1"/>
            <fbc:geneProductRef fbc:geneProduct="G_B4galt2"/>
            <fbc:geneProductRef fbc:geneProduct="G_B4galt3"/>
            <fbc:geneProductRef fbc:geneProduct="G_B4galt4"/>
            <fbc:geneProductRef fbc:geneProduct="G_B4galt5"/>
            <fbc:geneProductRef fbc:geneProduct="G_B4galt6"/>
            <fbc:geneProductRef fbc:geneProduct="G_B4galt7"/>
          </fbc:or>
        </fbc:geneProductAssociation>
      </reaction>
      <reaction id="R_R59" name="R59" reversible="false" fast="false" fbc:lowerFluxBound="cobra_0_bound" fbc:upperFluxBound="cobra_default_ub">
        <listOfReactants>
          <speciesReference species="M_GNb2Ma3__40__GNb2__40__GNb6__41__Ma6__41__Mb4GNb4__40__Fa6__41__GN__59__Asn" stoichiometry="1" constant="true"/>
          <speciesReference species="M_UDP__45__Gal" stoichiometry="1" constant="true"/>
        </listOfReactants>
        <listOfProducts>
          <speciesReference species="M_GNb2Ma3__40__Ab4GNb2__40__GNb6__41__Ma6__41__Mb4GNb4__40__Fa6__41__GN__59__Asn" stoichiometry="1" constant="true"/>
          <speciesReference species="M_UDP" stoichiometry="1" constant="true"/>
        </listOfProducts>
        <fbc:geneProductAssociation>
          <fbc:or>
            <fbc:geneProductRef fbc:geneProduct="G_B4galt1"/>
            <fbc:geneProductRef fbc:geneProduct="G_B4galt2"/>
            <fbc:geneProductRef fbc:geneProduct="G_B4galt3"/>
            <fbc:geneProductRef fbc:geneProduct="G_B4galt4"/>
            <fbc:geneProductRef fbc:geneProduct="G_B4galt5"/>
            <fbc:geneProductRef fbc:geneProduct="G_B4galt6"/>
            <fbc:geneProductRef fbc:geneProduct="G_B4galt7"/>
          </fbc:or>
        </fbc:geneProductAssociation>
      </reaction>
      <reaction id="R_R60" name="R60" reversible="false" fast="false" fbc:lowerFluxBound="cobra_0_bound" fbc:upperFluxBound="cobra_default_ub">
        <listOfReactants>
          <speciesReference species="M_GNb2Ma3__40__GNb2__40__GNb6__41__Ma6__41__Mb4GNb4__40__Fa6__41__GN__59__Asn" stoichiometry="1" constant="true"/>
          <speciesReference species="M_UDP__45__Gal" stoichiometry="1" constant="true"/>
        </listOfReactants>
        <listOfProducts>
          <speciesReference species="M_GNb2Ma3__40__GNb2__40__Ab4GNb6__41__Ma6__41__Mb4GNb4__40__Fa6__41__GN__59__Asn" stoichiometry="1" constant="true"/>
          <speciesReference species="M_UDP" stoichiometry="1" constant="true"/>
        </listOfProducts>
        <fbc:geneProductAssociation>
          <fbc:or>
            <fbc:geneProductRef fbc:geneProduct="G_B4galt1"/>
            <fbc:geneProductRef fbc:geneProduct="G_B4galt2"/>
            <fbc:geneProductRef fbc:geneProduct="G_B4galt3"/>
            <fbc:geneProductRef fbc:geneProduct="G_B4galt4"/>
            <fbc:geneProductRef fbc:geneProduct="G_B4galt5"/>
            <fbc:geneProductRef fbc:geneProduct="G_B4galt6"/>
            <fbc:geneProductRef fbc:geneProduct="G_B4galt7"/>
          </fbc:or>
        </fbc:geneProductAssociation>
      </reaction>
      <reaction id="R_R61" name="R61" reversible="false" fast="false" fbc:lowerFluxBound="cobra_0_bound" fbc:upperFluxBound="cobra_default_ub">
        <listOfReactants>
          <speciesReference species="M_Ab4GNb2Ma3__40__Ab4GNb2Ma6__41__Mb4GNb4GN__59__Asn" stoichiometry="1" constant="true"/>
          <speciesReference species="M_CMP__45__Neu5Ac" stoichiometry="1" constant="true"/>
        </listOfReactants>
        <listOfProducts>
          <speciesReference species="M_NNa3Ab4GNb2Ma3__40__Ab4GNb2Ma6__41__Mb4GNb4GN__59__Asn" stoichiometry="1" constant="true"/>
          <speciesReference species="M_CMP" stoichiometry="1" constant="true"/>
        </listOfProducts>
        <fbc:geneProductAssociation>
          <fbc:or>
            <fbc:geneProductRef fbc:geneProduct="G_St3gal3"/>
            <fbc:geneProductRef fbc:geneProduct="G_St3gal4"/>
            <fbc:geneProductRef fbc:geneProduct="G_St3gal6"/>
          </fbc:or>
        </fbc:geneProductAssociation>
      </reaction>
      <reaction id="R_R62" name="R62" reversible="false" fast="false" fbc:lowerFluxBound="cobra_0_bound" fbc:upperFluxBound="cobra_default_ub">
        <listOfReactants>
          <speciesReference species="M_Ab4GNb2Ma3__40__Ab4GNb2Ma6__41__Mb4GNb4GN__59__Asn" stoichiometry="1" constant="true"/>
          <speciesReference species="M_CMP__45__Neu5Ac" stoichiometry="1" constant="true"/>
        </listOfReactants>
        <listOfProducts>
          <speciesReference species="M_Ab4GNb2Ma3__40__NNa3Ab4GNb2Ma6__41__Mb4GNb4GN__59__Asn" stoichiometry="1" constant="true"/>
          <speciesReference species="M_CMP" stoichiometry="1" constant="true"/>
        </listOfProducts>
        <fbc:geneProductAssociation>
          <fbc:or>
            <fbc:geneProductRef fbc:geneProduct="G_St3gal3"/>
            <fbc:geneProductRef fbc:geneProduct="G_St3gal4"/>
            <fbc:geneProductRef fbc:geneProduct="G_St3gal6"/>
          </fbc:or>
        </fbc:geneProductAssociation>
      </reaction>
      <reaction id="R_R63" name="R63" reversible="false" fast="false" fbc:lowerFluxBound="cobra_0_bound" fbc:upperFluxBound="cobra_default_ub">
        <listOfReactants>
          <speciesReference species="M_NNa3Ab4GNb2Ma3__40__GNb2Ma6__41__Mb4GNb4GN__59__Asn" stoichiometry="1" constant="true"/>
          <speciesReference species="M_UDP__45__Gal" stoichiometry="1" constant="true"/>
        </listOfReactants>
        <listOfProducts>
          <speciesReference species="M_NNa3Ab4GNb2Ma3__40__Ab4GNb2Ma6__41__Mb4GNb4GN__59__Asn" stoichiometry="1" constant="true"/>
          <speciesReference species="M_UDP" stoichiometry="1" constant="true"/>
        </listOfProducts>
        <fbc:geneProductAssociation>
          <fbc:or>
            <fbc:geneProductRef fbc:geneProduct="G_B4galt1"/>
            <fbc:geneProductRef fbc:geneProduct="G_B4galt2"/>
            <fbc:geneProductRef fbc:geneProduct="G_B4galt3"/>
            <fbc:geneProductRef fbc:geneProduct="G_B4galt4"/>
            <fbc:geneProductRef fbc:geneProduct="G_B4galt5"/>
            <fbc:geneProductRef fbc:geneProduct="G_B4galt6"/>
            <fbc:geneProductRef fbc:geneProduct="G_B4galt7"/>
          </fbc:or>
        </fbc:geneProductAssociation>
      </reaction>
      <reaction id="R_R64" name="R64" reversible="false" fast="false" fbc:lowerFluxBound="cobra_0_bound" fbc:upperFluxBound="cobra_default_ub">
        <listOfReactants>
          <speciesReference species="M_GNb2Ma3__40__NNa3Ab4GNb2Ma6__41__Mb4GNb4GN__59__Asn" stoichiometry="1" constant="true"/>
          <speciesReference species="M_UDP__45__Gal" stoichiometry="1" constant="true"/>
        </listOfReactants>
        <listOfProducts>
          <speciesReference species="M_Ab4GNb2Ma3__40__NNa3Ab4GNb2Ma6__41__Mb4GNb4GN__59__Asn" stoichiometry="1" constant="true"/>
          <speciesReference species="M_UDP" stoichiometry="1" constant="true"/>
        </listOfProducts>
        <fbc:geneProductAssociation>
          <fbc:or>
            <fbc:geneProductRef fbc:geneProduct="G_B4galt1"/>
            <fbc:geneProductRef fbc:geneProduct="G_B4galt2"/>
            <fbc:geneProductRef fbc:geneProduct="G_B4galt3"/>
            <fbc:geneProductRef fbc:geneProduct="G_B4galt4"/>
            <fbc:geneProductRef fbc:geneProduct="G_B4galt5"/>
            <fbc:geneProductRef fbc:geneProduct="G_B4galt6"/>
            <fbc:geneProductRef fbc:geneProduct="G_B4galt7"/>
          </fbc:or>
        </fbc:geneProductAssociation>
      </reaction>
      <reaction id="R_R65" name="R65" reversible="false" fast="false" fbc:lowerFluxBound="cobra_0_bound" fbc:upperFluxBound="cobra_default_ub">
        <listOfReactants>
          <speciesReference species="M_Ab4GNb2Ma3__40__GNb2Ma6__41__Mb4GNb4__40__Fa6__41__GN__59__Asn" stoichiometry="1" constant="true"/>
          <speciesReference species="M_UDP__45__GlcNAc" stoichiometry="1" constant="true"/>
        </listOfReactants>
        <listOfProducts>
          <speciesReference species="M_Ab4GNb2Ma3__40__GNb2__40__GNb6__41__Ma6__41__Mb4GNb4__40__Fa6__41__GN__59__Asn" stoichiometry="1" constant="true"/>
          <speciesReference species="M_UDP" stoichiometry="1" constant="true"/>
        </listOfProducts>
        <fbc:geneProductAssociation>
          <fbc:geneProductRef fbc:geneProduct="G_Mgat5"/>
        </fbc:geneProductAssociation>
      </reaction>
      <reaction id="R_R66" name="R66" reversible="false" fast="false" fbc:lowerFluxBound="cobra_0_bound" fbc:upperFluxBound="cobra_default_ub">
        <listOfReactants>
          <speciesReference species="M_Ab4GNb2Ma3__40__GNb2Ma6__41__Mb4GNb4__40__Fa6__41__GN__59__Asn" stoichiometry="1" constant="true"/>
          <speciesReference species="M_UDP__45__GlcNAc" stoichiometry="1" constant="true"/>
        </listOfReactants>
        <listOfProducts>
          <speciesReference species="M_GNb3Ab4GNb2Ma3__40__GNb2Ma6__41__Mb4GNb4__40__Fa6__41__GN__59__Asn" stoichiometry="1" constant="true"/>
          <speciesReference species="M_UDP" stoichiometry="1" constant="true"/>
        </listOfProducts>
        <fbc:geneProductAssociation>
          <fbc:geneProductRef fbc:geneProduct="G_B3gnt2"/>
        </fbc:geneProductAssociation>
      </reaction>
      <reaction id="R_R67" name="R67" reversible="false" fast="false" fbc:lowerFluxBound="cobra_0_bound" fbc:upperFluxBound="cobra_default_ub">
        <listOfReactants>
          <speciesReference species="M_Ab4GNb2Ma3__40__GNb2Ma6__41__Mb4GNb4__40__Fa6__41__GN__59__Asn" stoichiometry="1" constant="true"/>
          <speciesReference species="M_UDP__45__Gal" stoichiometry="1" constant="true"/>
        </listOfReactants>
        <listOfProducts>
          <speciesReference species="M_Ab4GNb2Ma3__40__Ab4GNb2Ma6__41__Mb4GNb4__40__Fa6__41__GN__59__Asn" stoichiometry="1" constant="true"/>
          <speciesReference species="M_UDP" stoichiometry="1" constant="true"/>
        </listOfProducts>
        <fbc:geneProductAssociation>
          <fbc:or>
            <fbc:geneProductRef fbc:geneProduct="G_B4galt1"/>
            <fbc:geneProductRef fbc:geneProduct="G_B4galt2"/>
            <fbc:geneProductRef fbc:geneProduct="G_B4galt3"/>
            <fbc:geneProductRef fbc:geneProduct="G_B4galt4"/>
            <fbc:geneProductRef fbc:geneProduct="G_B4galt5"/>
            <fbc:geneProductRef fbc:geneProduct="G_B4galt6"/>
            <fbc:geneProductRef fbc:geneProduct="G_B4galt7"/>
          </fbc:or>
        </fbc:geneProductAssociation>
      </reaction>
      <reaction id="R_R68" name="R68" reversible="false" fast="false" fbc:lowerFluxBound="cobra_0_bound" fbc:upperFluxBound="cobra_default_ub">
        <listOfReactants>
          <speciesReference species="M_Ab4GNb2Ma3__40__GNb2Ma6__41__Mb4GNb4__40__Fa6__41__GN__59__Asn" stoichiometry="1" constant="true"/>
          <speciesReference species="M_CMP__45__Neu5Ac" stoichiometry="1" constant="true"/>
        </listOfReactants>
        <listOfProducts>
          <speciesReference species="M_NNa3Ab4GNb2Ma3__40__GNb2Ma6__41__Mb4GNb4__40__Fa6__41__GN__59__Asn" stoichiometry="1" constant="true"/>
          <speciesReference species="M_CMP" stoichiometry="1" constant="true"/>
        </listOfProducts>
        <fbc:geneProductAssociation>
          <fbc:or>
            <fbc:geneProductRef fbc:geneProduct="G_St3gal3"/>
            <fbc:geneProductRef fbc:geneProduct="G_St3gal4"/>
            <fbc:geneProductRef fbc:geneProduct="G_St3gal6"/>
          </fbc:or>
        </fbc:geneProductAssociation>
      </reaction>
      <reaction id="R_R69" name="R69" reversible="false" fast="false" fbc:lowerFluxBound="cobra_0_bound" fbc:upperFluxBound="cobra_default_ub">
        <listOfReactants>
          <speciesReference species="M_GNb2Ma3__40__Ab4GNb2Ma6__41__Mb4GNb4__40__Fa6__41__GN__59__Asn" stoichiometry="1" constant="true"/>
          <speciesReference species="M_UDP__45__GlcNAc" stoichiometry="1" constant="true"/>
        </listOfReactants>
        <listOfProducts>
          <speciesReference species="M_GNb2__40__GNb4__41__Ma3__40__Ab4GNb2Ma6__41__Mb4GNb4__40__Fa6__41__GN__59__Asn" stoichiometry="1" constant="true"/>
          <speciesReference species="M_UDP" stoichiometry="1" constant="true"/>
        </listOfProducts>
        <fbc:geneProductAssociation>
          <fbc:or>
            <fbc:geneProductRef fbc:geneProduct="G_Mgat4A"/>
            <fbc:geneProductRef fbc:geneProduct="G_Mgat4B"/>
          </fbc:or>
        </fbc:geneProductAssociation>
      </reaction>
      <reaction id="R_R70" name="R70" reversible="false" fast="false" fbc:lowerFluxBound="cobra_0_bound" fbc:upperFluxBound="cobra_default_ub">
        <listOfReactants>
          <speciesReference species="M_GNb2Ma3__40__Ab4GNb2Ma6__41__Mb4GNb4__40__Fa6__41__GN__59__Asn" stoichiometry="1" constant="true"/>
          <speciesReference species="M_UDP__45__Gal" stoichiometry="1" constant="true"/>
        </listOfReactants>
        <listOfProducts>
          <speciesReference species="M_Ab4GNb2Ma3__40__Ab4GNb2Ma6__41__Mb4GNb4__40__Fa6__41__GN__59__Asn" stoichiometry="1" constant="true"/>
          <speciesReference species="M_UDP" stoichiometry="1" constant="true"/>
        </listOfProducts>
        <fbc:geneProductAssociation>
          <fbc:or>
            <fbc:geneProductRef fbc:geneProduct="G_B4galt1"/>
            <fbc:geneProductRef fbc:geneProduct="G_B4galt2"/>
            <fbc:geneProductRef fbc:geneProduct="G_B4galt3"/>
            <fbc:geneProductRef fbc:geneProduct="G_B4galt4"/>
            <fbc:geneProductRef fbc:geneProduct="G_B4galt5"/>
            <fbc:geneProductRef fbc:geneProduct="G_B4galt6"/>
            <fbc:geneProductRef fbc:geneProduct="G_B4galt7"/>
          </fbc:or>
        </fbc:geneProductAssociation>
      </reaction>
      <reaction id="R_R71" name="R71" reversible="false" fast="false" fbc:lowerFluxBound="cobra_0_bound" fbc:upperFluxBound="cobra_default_ub">
        <listOfReactants>
          <speciesReference species="M_GNb2Ma3__40__Ab4GNb2Ma6__41__Mb4GNb4__40__Fa6__41__GN__59__Asn" stoichiometry="1" constant="true"/>
          <speciesReference species="M_CMP__45__Neu5Ac" stoichiometry="1" constant="true"/>
        </listOfReactants>
        <listOfProducts>
          <speciesReference species="M_GNb2Ma3__40__NNa3Ab4GNb2Ma6__41__Mb4GNb4__40__Fa6__41__GN__59__Asn" stoichiometry="1" constant="true"/>
          <speciesReference species="M_CMP" stoichiometry="1" constant="true"/>
        </listOfProducts>
        <fbc:geneProductAssociation>
          <fbc:or>
            <fbc:geneProductRef fbc:geneProduct="G_St3gal3"/>
            <fbc:geneProductRef fbc:geneProduct="G_St3gal4"/>
            <fbc:geneProductRef fbc:geneProduct="G_St3gal6"/>
          </fbc:or>
        </fbc:geneProductAssociation>
      </reaction>
      <reaction id="R_R72" name="R72" reversible="false" fast="false" fbc:lowerFluxBound="cobra_0_bound" fbc:upperFluxBound="cobra_default_ub">
        <listOfReactants>
          <speciesReference species="M_Ab4GNb2__40__GNb4__41__Ma3__40__Ma6__41__Mb4GNb4__40__Fa6__41__GN__59__Asn" stoichiometry="1" constant="true"/>
          <speciesReference species="M_UDP__45__Gal" stoichiometry="1" constant="true"/>
        </listOfReactants>
        <listOfProducts>
          <speciesReference species="M_Ab4GNb2__40__Ab4GNb4__41__Ma3__40__Ma6__41__Mb4GNb4__40__Fa6__41__GN__59__Asn" stoichiometry="1" constant="true"/>
          <speciesReference species="M_UDP" stoichiometry="1" constant="true"/>
        </listOfProducts>
        <fbc:geneProductAssociation>
          <fbc:or>
            <fbc:geneProductRef fbc:geneProduct="G_B4galt1"/>
            <fbc:geneProductRef fbc:geneProduct="G_B4galt2"/>
            <fbc:geneProductRef fbc:geneProduct="G_B4galt3"/>
            <fbc:geneProductRef fbc:geneProduct="G_B4galt4"/>
            <fbc:geneProductRef fbc:geneProduct="G_B4galt5"/>
            <fbc:geneProductRef fbc:geneProduct="G_B4galt6"/>
            <fbc:geneProductRef fbc:geneProduct="G_B4galt7"/>
          </fbc:or>
        </fbc:geneProductAssociation>
      </reaction>
      <reaction id="R_R73" name="R73" reversible="false" fast="false" fbc:lowerFluxBound="cobra_0_bound" fbc:upperFluxBound="cobra_default_ub">
        <listOfReactants>
          <speciesReference species="M_Ab4GNb2__40__GNb4__41__Ma3__40__Ma6__41__Mb4GNb4__40__Fa6__41__GN__59__Asn" stoichiometry="1" constant="true"/>
          <speciesReference species="M_CMP__45__Neu5Ac" stoichiometry="1" constant="true"/>
        </listOfReactants>
        <listOfProducts>
          <speciesReference species="M_NNa3Ab4GNb2__40__GNb4__41__Ma3__40__Ma6__41__Mb4GNb4__40__Fa6__41__GN__59__Asn" stoichiometry="1" constant="true"/>
          <speciesReference species="M_CMP" stoichiometry="1" constant="true"/>
        </listOfProducts>
        <fbc:geneProductAssociation>
          <fbc:or>
            <fbc:geneProductRef fbc:geneProduct="G_St3gal3"/>
            <fbc:geneProductRef fbc:geneProduct="G_St3gal4"/>
            <fbc:geneProductRef fbc:geneProduct="G_St3gal6"/>
          </fbc:or>
        </fbc:geneProductAssociation>
      </reaction>
      <reaction id="R_R74" name="R74" reversible="false" fast="false" fbc:lowerFluxBound="cobra_0_bound" fbc:upperFluxBound="cobra_default_ub">
        <listOfReactants>
          <speciesReference species="M_GNb2__40__Ab4GNb4__41__Ma3__40__Ma6__41__Mb4GNb4__40__Fa6__41__GN__59__Asn" stoichiometry="1" constant="true"/>
          <speciesReference species="M_CMP__45__Neu5Ac" stoichiometry="1" constant="true"/>
        </listOfReactants>
        <listOfProducts>
          <speciesReference species="M_GNb2__40__NNa3Ab4GNb4__41__Ma3__40__Ma6__41__Mb4GNb4__40__Fa6__41__GN__59__Asn" stoichiometry="1" constant="true"/>
          <speciesReference species="M_CMP" stoichiometry="1" constant="true"/>
        </listOfProducts>
        <fbc:geneProductAssociation>
          <fbc:or>
            <fbc:geneProductRef fbc:geneProduct="G_St3gal3"/>
            <fbc:geneProductRef fbc:geneProduct="G_St3gal4"/>
            <fbc:geneProductRef fbc:geneProduct="G_St3gal6"/>
          </fbc:or>
        </fbc:geneProductAssociation>
      </reaction>
      <reaction id="R_R75" name="R75" reversible="false" fast="false" fbc:lowerFluxBound="cobra_0_bound" fbc:upperFluxBound="cobra_default_ub">
        <listOfReactants>
          <speciesReference species="M_GNb3Ab4GNb2Ma3__40__Ma6__41__Mb4GNb4__40__Fa6__41__GN__59__Asn" stoichiometry="1" constant="true"/>
          <speciesReference species="M_UDP__45__Gal" stoichiometry="1" constant="true"/>
        </listOfReactants>
        <listOfProducts>
          <speciesReference species="M_Ab4GNb3Ab4GNb2Ma3__40__Ma6__41__Mb4GNb4__40__Fa6__41__GN__59__Asn" stoichiometry="1" constant="true"/>
          <speciesReference species="M_UDP" stoichiometry="1" constant="true"/>
        </listOfProducts>
        <fbc:geneProductAssociation>
          <fbc:or>
            <fbc:geneProductRef fbc:geneProduct="G_B4galt1"/>
            <fbc:geneProductRef fbc:geneProduct="G_B4galt2"/>
            <fbc:geneProductRef fbc:geneProduct="G_B4galt3"/>
            <fbc:geneProductRef fbc:geneProduct="G_B4galt4"/>
            <fbc:geneProductRef fbc:geneProduct="G_B4galt5"/>
            <fbc:geneProductRef fbc:geneProduct="G_B4galt6"/>
            <fbc:geneProductRef fbc:geneProduct="G_B4galt7"/>
          </fbc:or>
        </fbc:geneProductAssociation>
      </reaction>
      <reaction id="R_R76" name="R76" reversible="false" fast="false" fbc:lowerFluxBound="cobra_0_bound" fbc:upperFluxBound="cobra_default_ub">
        <listOfReactants>
          <speciesReference species="M_Ab4GNb2__40__GNb4__41__Ma3__40__GNb2__40__GNb6__41__Ma6__41__Mb4GNb4GN__59__Asn" stoichiometry="1" constant="true"/>
          <speciesReference species="M_UDP__45__GlcNAc" stoichiometry="1" constant="true"/>
        </listOfReactants>
        <listOfProducts>
          <speciesReference species="M_GNb3Ab4GNb2__40__GNb4__41__Ma3__40__GNb2__40__GNb6__41__Ma6__41__Mb4GNb4GN__59__Asn" stoichiometry="1" constant="true"/>
          <speciesReference species="M_UDP" stoichiometry="1" constant="true"/>
        </listOfProducts>
        <fbc:geneProductAssociation>
          <fbc:geneProductRef fbc:geneProduct="G_B3gnt2"/>
        </fbc:geneProductAssociation>
      </reaction>
      <reaction id="R_R77" name="R77" reversible="false" fast="false" fbc:lowerFluxBound="cobra_0_bound" fbc:upperFluxBound="cobra_default_ub">
        <listOfReactants>
          <speciesReference species="M_Ab4GNb2__40__GNb4__41__Ma3__40__GNb2__40__GNb6__41__Ma6__41__Mb4GNb4GN__59__Asn" stoichiometry="1" constant="true"/>
          <speciesReference species="M_UDP__45__Gal" stoichiometry="1" constant="true"/>
        </listOfReactants>
        <listOfProducts>
          <speciesReference species="M_Ab4GNb2__40__Ab4GNb4__41__Ma3__40__GNb2__40__GNb6__41__Ma6__41__Mb4GNb4GN__59__Asn" stoichiometry="1" constant="true"/>
          <speciesReference species="M_UDP" stoichiometry="1" constant="true"/>
        </listOfProducts>
        <fbc:geneProductAssociation>
          <fbc:or>
            <fbc:geneProductRef fbc:geneProduct="G_B4galt1"/>
            <fbc:geneProductRef fbc:geneProduct="G_B4galt2"/>
            <fbc:geneProductRef fbc:geneProduct="G_B4galt3"/>
            <fbc:geneProductRef fbc:geneProduct="G_B4galt4"/>
            <fbc:geneProductRef fbc:geneProduct="G_B4galt5"/>
            <fbc:geneProductRef fbc:geneProduct="G_B4galt6"/>
            <fbc:geneProductRef fbc:geneProduct="G_B4galt7"/>
          </fbc:or>
        </fbc:geneProductAssociation>
      </reaction>
      <reaction id="R_R78" name="R78" reversible="false" fast="false" fbc:lowerFluxBound="cobra_0_bound" fbc:upperFluxBound="cobra_default_ub">
        <listOfReactants>
          <speciesReference species="M_GNb2__40__GNb4__41__Ma3__40__GNb2__40__GNb6__41__Ma6__41__Mb4GNb4__40__Fa6__41__GN__59__Asn" stoichiometry="1" constant="true"/>
          <speciesReference species="M_UDP__45__Gal" stoichiometry="1" constant="true"/>
        </listOfReactants>
        <listOfProducts>
          <speciesReference species="M_Ab4GNb2__40__GNb4__41__Ma3__40__GNb2__40__GNb6__41__Ma6__41__Mb4GNb4__40__Fa6__41__GN__59__Asn" stoichiometry="1" constant="true"/>
          <speciesReference species="M_UDP" stoichiometry="1" constant="true"/>
        </listOfProducts>
        <fbc:geneProductAssociation>
          <fbc:or>
            <fbc:geneProductRef fbc:geneProduct="G_B4galt1"/>
            <fbc:geneProductRef fbc:geneProduct="G_B4galt2"/>
            <fbc:geneProductRef fbc:geneProduct="G_B4galt3"/>
            <fbc:geneProductRef fbc:geneProduct="G_B4galt4"/>
            <fbc:geneProductRef fbc:geneProduct="G_B4galt5"/>
            <fbc:geneProductRef fbc:geneProduct="G_B4galt6"/>
            <fbc:geneProductRef fbc:geneProduct="G_B4galt7"/>
          </fbc:or>
        </fbc:geneProductAssociation>
      </reaction>
      <reaction id="R_R79" name="R79" reversible="false" fast="false" fbc:lowerFluxBound="cobra_0_bound" fbc:upperFluxBound="cobra_default_ub">
        <listOfReactants>
          <speciesReference species="M_GNb2__40__GNb4__41__Ma3__40__GNb2__40__GNb6__41__Ma6__41__Mb4GNb4__40__Fa6__41__GN__59__Asn" stoichiometry="1" constant="true"/>
          <speciesReference species="M_UDP__45__Gal" stoichiometry="1" constant="true"/>
        </listOfReactants>
        <listOfProducts>
          <speciesReference species="M_GNb2__40__Ab4GNb4__41__Ma3__40__GNb2__40__GNb6__41__Ma6__41__Mb4GNb4__40__Fa6__41__GN__59__Asn" stoichiometry="1" constant="true"/>
          <speciesReference species="M_UDP" stoichiometry="1" constant="true"/>
        </listOfProducts>
        <fbc:geneProductAssociation>
          <fbc:or>
            <fbc:geneProductRef fbc:geneProduct="G_B4galt1"/>
            <fbc:geneProductRef fbc:geneProduct="G_B4galt2"/>
            <fbc:geneProductRef fbc:geneProduct="G_B4galt3"/>
            <fbc:geneProductRef fbc:geneProduct="G_B4galt4"/>
            <fbc:geneProductRef fbc:geneProduct="G_B4galt5"/>
            <fbc:geneProductRef fbc:geneProduct="G_B4galt6"/>
            <fbc:geneProductRef fbc:geneProduct="G_B4galt7"/>
          </fbc:or>
        </fbc:geneProductAssociation>
      </reaction>
      <reaction id="R_R80" name="R80" reversible="false" fast="false" fbc:lowerFluxBound="cobra_0_bound" fbc:upperFluxBound="cobra_default_ub">
        <listOfReactants>
          <speciesReference species="M_GNb2__40__GNb4__41__Ma3__40__GNb2__40__GNb6__41__Ma6__41__Mb4GNb4__40__Fa6__41__GN__59__Asn" stoichiometry="1" constant="true"/>
          <speciesReference species="M_UDP__45__Gal" stoichiometry="1" constant="true"/>
        </listOfReactants>
        <listOfProducts>
          <speciesReference species="M_GNb2__40__GNb4__41__Ma3__40__Ab4GNb2__40__GNb6__41__Ma6__41__Mb4GNb4__40__Fa6__41__GN__59__Asn" stoichiometry="1" constant="true"/>
          <speciesReference species="M_UDP" stoichiometry="1" constant="true"/>
        </listOfProducts>
        <fbc:geneProductAssociation>
          <fbc:or>
            <fbc:geneProductRef fbc:geneProduct="G_B4galt1"/>
            <fbc:geneProductRef fbc:geneProduct="G_B4galt2"/>
            <fbc:geneProductRef fbc:geneProduct="G_B4galt3"/>
            <fbc:geneProductRef fbc:geneProduct="G_B4galt4"/>
            <fbc:geneProductRef fbc:geneProduct="G_B4galt5"/>
            <fbc:geneProductRef fbc:geneProduct="G_B4galt6"/>
            <fbc:geneProductRef fbc:geneProduct="G_B4galt7"/>
          </fbc:or>
        </fbc:geneProductAssociation>
      </reaction>
      <reaction id="R_R81" name="R81" reversible="false" fast="false" fbc:lowerFluxBound="cobra_0_bound" fbc:upperFluxBound="cobra_default_ub">
        <listOfReactants>
          <speciesReference species="M_GNb2__40__GNb4__41__Ma3__40__GNb2__40__GNb6__41__Ma6__41__Mb4GNb4__40__Fa6__41__GN__59__Asn" stoichiometry="1" constant="true"/>
          <speciesReference species="M_UDP__45__Gal" stoichiometry="1" constant="true"/>
        </listOfReactants>
        <listOfProducts>
          <speciesReference species="M_GNb2__40__GNb4__41__Ma3__40__GNb2__40__Ab4GNb6__41__Ma6__41__Mb4GNb4__40__Fa6__41__GN__59__Asn" stoichiometry="1" constant="true"/>
          <speciesReference species="M_UDP" stoichiometry="1" constant="true"/>
        </listOfProducts>
        <fbc:geneProductAssociation>
          <fbc:or>
            <fbc:geneProductRef fbc:geneProduct="G_B4galt1"/>
            <fbc:geneProductRef fbc:geneProduct="G_B4galt2"/>
            <fbc:geneProductRef fbc:geneProduct="G_B4galt3"/>
            <fbc:geneProductRef fbc:geneProduct="G_B4galt4"/>
            <fbc:geneProductRef fbc:geneProduct="G_B4galt5"/>
            <fbc:geneProductRef fbc:geneProduct="G_B4galt6"/>
            <fbc:geneProductRef fbc:geneProduct="G_B4galt7"/>
          </fbc:or>
        </fbc:geneProductAssociation>
      </reaction>
      <reaction id="R_R82" name="R82" reversible="false" fast="false" fbc:lowerFluxBound="cobra_0_bound" fbc:upperFluxBound="cobra_default_ub">
        <listOfReactants>
          <speciesReference species="M_Ab4GNb2__40__Ab4GNb4__41__Ma3__40__GNb2Ma6__41__Mb4GNb4GN__59__Asn" stoichiometry="1" constant="true"/>
          <speciesReference species="M_UDP__45__GlcNAc" stoichiometry="1" constant="true"/>
        </listOfReactants>
        <listOfProducts>
          <speciesReference species="M_Ab4GNb2__40__Ab4GNb4__41__Ma3__40__GNb2__40__GNb6__41__Ma6__41__Mb4GNb4GN__59__Asn" stoichiometry="1" constant="true"/>
          <speciesReference species="M_UDP" stoichiometry="1" constant="true"/>
        </listOfProducts>
        <fbc:geneProductAssociation>
          <fbc:geneProductRef fbc:geneProduct="G_Mgat5"/>
        </fbc:geneProductAssociation>
      </reaction>
      <reaction id="R_R83" name="R83" reversible="false" fast="false" fbc:lowerFluxBound="cobra_0_bound" fbc:upperFluxBound="cobra_default_ub">
        <listOfReactants>
          <speciesReference species="M_Ab4GNb2__40__Ab4GNb4__41__Ma3__40__GNb2Ma6__41__Mb4GNb4GN__59__Asn" stoichiometry="1" constant="true"/>
          <speciesReference species="M_UDP__45__Gal" stoichiometry="1" constant="true"/>
        </listOfReactants>
        <listOfProducts>
          <speciesReference species="M_Ab4GNb2__40__Ab4GNb4__41__Ma3__40__Ab4GNb2Ma6__41__Mb4GNb4GN__59__Asn" stoichiometry="1" constant="true"/>
          <speciesReference species="M_UDP" stoichiometry="1" constant="true"/>
        </listOfProducts>
        <fbc:geneProductAssociation>
          <fbc:or>
            <fbc:geneProductRef fbc:geneProduct="G_B4galt1"/>
            <fbc:geneProductRef fbc:geneProduct="G_B4galt2"/>
            <fbc:geneProductRef fbc:geneProduct="G_B4galt3"/>
            <fbc:geneProductRef fbc:geneProduct="G_B4galt4"/>
            <fbc:geneProductRef fbc:geneProduct="G_B4galt5"/>
            <fbc:geneProductRef fbc:geneProduct="G_B4galt6"/>
            <fbc:geneProductRef fbc:geneProduct="G_B4galt7"/>
          </fbc:or>
        </fbc:geneProductAssociation>
      </reaction>
      <reaction id="R_R84" name="R84" reversible="false" fast="false" fbc:lowerFluxBound="cobra_0_bound" fbc:upperFluxBound="cobra_default_ub">
        <listOfReactants>
          <speciesReference species="M_Ab4GNb2__40__GNb4__41__Ma3__40__Ab4GNb2Ma6__41__Mb4GNb4GN__59__Asn" stoichiometry="1" constant="true"/>
          <speciesReference species="M_UDP__45__Gal" stoichiometry="1" constant="true"/>
        </listOfReactants>
        <listOfProducts>
          <speciesReference species="M_Ab4GNb2__40__Ab4GNb4__41__Ma3__40__Ab4GNb2Ma6__41__Mb4GNb4GN__59__Asn" stoichiometry="1" constant="true"/>
          <speciesReference species="M_UDP" stoichiometry="1" constant="true"/>
        </listOfProducts>
        <fbc:geneProductAssociation>
          <fbc:or>
            <fbc:geneProductRef fbc:geneProduct="G_B4galt1"/>
            <fbc:geneProductRef fbc:geneProduct="G_B4galt2"/>
            <fbc:geneProductRef fbc:geneProduct="G_B4galt3"/>
            <fbc:geneProductRef fbc:geneProduct="G_B4galt4"/>
            <fbc:geneProductRef fbc:geneProduct="G_B4galt5"/>
            <fbc:geneProductRef fbc:geneProduct="G_B4galt6"/>
            <fbc:geneProductRef fbc:geneProduct="G_B4galt7"/>
          </fbc:or>
        </fbc:geneProductAssociation>
      </reaction>
      <reaction id="R_R85" name="R85" reversible="false" fast="false" fbc:lowerFluxBound="cobra_0_bound" fbc:upperFluxBound="cobra_default_ub">
        <listOfReactants>
          <speciesReference species="M_GNb2__40__Ab4GNb4__41__Ma3__40__Ab4GNb2Ma6__41__Mb4GNb4GN__59__Asn" stoichiometry="1" constant="true"/>
          <speciesReference species="M_UDP__45__Gal" stoichiometry="1" constant="true"/>
        </listOfReactants>
        <listOfProducts>
          <speciesReference species="M_Ab4GNb2__40__Ab4GNb4__41__Ma3__40__Ab4GNb2Ma6__41__Mb4GNb4GN__59__Asn" stoichiometry="1" constant="true"/>
          <speciesReference species="M_UDP" stoichiometry="1" constant="true"/>
        </listOfProducts>
        <fbc:geneProductAssociation>
          <fbc:or>
            <fbc:geneProductRef fbc:geneProduct="G_B4galt1"/>
            <fbc:geneProductRef fbc:geneProduct="G_B4galt2"/>
            <fbc:geneProductRef fbc:geneProduct="G_B4galt3"/>
            <fbc:geneProductRef fbc:geneProduct="G_B4galt4"/>
            <fbc:geneProductRef fbc:geneProduct="G_B4galt5"/>
            <fbc:geneProductRef fbc:geneProduct="G_B4galt6"/>
            <fbc:geneProductRef fbc:geneProduct="G_B4galt7"/>
          </fbc:or>
        </fbc:geneProductAssociation>
      </reaction>
      <reaction id="R_R86" name="R86" reversible="false" fast="false" fbc:lowerFluxBound="cobra_0_bound" fbc:upperFluxBound="cobra_default_ub">
        <listOfReactants>
          <speciesReference species="M_Ab4GNb2__40__GNb4__41__Ma3__40__GNb2Ma6__41__Mb4GNb4__40__Fa6__41__GN__59__Asn" stoichiometry="1" constant="true"/>
          <speciesReference species="M_UDP__45__GlcNAc" stoichiometry="1" constant="true"/>
        </listOfReactants>
        <listOfProducts>
          <speciesReference species="M_Ab4GNb2__40__GNb4__41__Ma3__40__GNb2__40__GNb6__41__Ma6__41__Mb4GNb4__40__Fa6__41__GN__59__Asn" stoichiometry="1" constant="true"/>
          <speciesReference species="M_UDP" stoichiometry="1" constant="true"/>
        </listOfProducts>
        <fbc:geneProductAssociation>
          <fbc:geneProductRef fbc:geneProduct="G_Mgat5"/>
        </fbc:geneProductAssociation>
      </reaction>
      <reaction id="R_R87" name="R87" reversible="false" fast="false" fbc:lowerFluxBound="cobra_0_bound" fbc:upperFluxBound="cobra_default_ub">
        <listOfReactants>
          <speciesReference species="M_Ab4GNb2__40__GNb4__41__Ma3__40__GNb2Ma6__41__Mb4GNb4__40__Fa6__41__GN__59__Asn" stoichiometry="1" constant="true"/>
          <speciesReference species="M_UDP__45__GlcNAc" stoichiometry="1" constant="true"/>
        </listOfReactants>
        <listOfProducts>
          <speciesReference species="M_GNb3Ab4GNb2__40__GNb4__41__Ma3__40__GNb2Ma6__41__Mb4GNb4__40__Fa6__41__GN__59__Asn" stoichiometry="1" constant="true"/>
          <speciesReference species="M_UDP" stoichiometry="1" constant="true"/>
        </listOfProducts>
        <fbc:geneProductAssociation>
          <fbc:geneProductRef fbc:geneProduct="G_B3gnt2"/>
        </fbc:geneProductAssociation>
      </reaction>
      <reaction id="R_R88" name="R88" reversible="false" fast="false" fbc:lowerFluxBound="cobra_0_bound" fbc:upperFluxBound="cobra_default_ub">
        <listOfReactants>
          <speciesReference species="M_Ab4GNb2__40__GNb4__41__Ma3__40__GNb2Ma6__41__Mb4GNb4__40__Fa6__41__GN__59__Asn" stoichiometry="1" constant="true"/>
          <speciesReference species="M_UDP__45__Gal" stoichiometry="1" constant="true"/>
        </listOfReactants>
        <listOfProducts>
          <speciesReference species="M_Ab4GNb2__40__Ab4GNb4__41__Ma3__40__GNb2Ma6__41__Mb4GNb4__40__Fa6__41__GN__59__Asn" stoichiometry="1" constant="true"/>
          <speciesReference species="M_UDP" stoichiometry="1" constant="true"/>
        </listOfProducts>
        <fbc:geneProductAssociation>
          <fbc:or>
            <fbc:geneProductRef fbc:geneProduct="G_B4galt1"/>
            <fbc:geneProductRef fbc:geneProduct="G_B4galt2"/>
            <fbc:geneProductRef fbc:geneProduct="G_B4galt3"/>
            <fbc:geneProductRef fbc:geneProduct="G_B4galt4"/>
            <fbc:geneProductRef fbc:geneProduct="G_B4galt5"/>
            <fbc:geneProductRef fbc:geneProduct="G_B4galt6"/>
            <fbc:geneProductRef fbc:geneProduct="G_B4galt7"/>
          </fbc:or>
        </fbc:geneProductAssociation>
      </reaction>
      <reaction id="R_R89" name="R89" reversible="false" fast="false" fbc:lowerFluxBound="cobra_0_bound" fbc:upperFluxBound="cobra_default_ub">
        <listOfReactants>
          <speciesReference species="M_Ab4GNb2__40__GNb4__41__Ma3__40__GNb2Ma6__41__Mb4GNb4__40__Fa6__41__GN__59__Asn" stoichiometry="1" constant="true"/>
          <speciesReference species="M_UDP__45__Gal" stoichiometry="1" constant="true"/>
        </listOfReactants>
        <listOfProducts>
          <speciesReference species="M_Ab4GNb2__40__GNb4__41__Ma3__40__Ab4GNb2Ma6__41__Mb4GNb4__40__Fa6__41__GN__59__Asn" stoichiometry="1" constant="true"/>
          <speciesReference species="M_UDP" stoichiometry="1" constant="true"/>
        </listOfProducts>
        <fbc:geneProductAssociation>
          <fbc:or>
            <fbc:geneProductRef fbc:geneProduct="G_B4galt1"/>
            <fbc:geneProductRef fbc:geneProduct="G_B4galt2"/>
            <fbc:geneProductRef fbc:geneProduct="G_B4galt3"/>
            <fbc:geneProductRef fbc:geneProduct="G_B4galt4"/>
            <fbc:geneProductRef fbc:geneProduct="G_B4galt5"/>
            <fbc:geneProductRef fbc:geneProduct="G_B4galt6"/>
            <fbc:geneProductRef fbc:geneProduct="G_B4galt7"/>
          </fbc:or>
        </fbc:geneProductAssociation>
      </reaction>
      <reaction id="R_R90" name="R90" reversible="false" fast="false" fbc:lowerFluxBound="cobra_0_bound" fbc:upperFluxBound="cobra_default_ub">
        <listOfReactants>
          <speciesReference species="M_Ab4GNb2__40__GNb4__41__Ma3__40__GNb2Ma6__41__Mb4GNb4__40__Fa6__41__GN__59__Asn" stoichiometry="1" constant="true"/>
          <speciesReference species="M_CMP__45__Neu5Ac" stoichiometry="1" constant="true"/>
        </listOfReactants>
        <listOfProducts>
          <speciesReference species="M_NNa3Ab4GNb2__40__GNb4__41__Ma3__40__GNb2Ma6__41__Mb4GNb4__40__Fa6__41__GN__59__Asn" stoichiometry="1" constant="true"/>
          <speciesReference species="M_CMP" stoichiometry="1" constant="true"/>
        </listOfProducts>
        <fbc:geneProductAssociation>
          <fbc:or>
            <fbc:geneProductRef fbc:geneProduct="G_St3gal3"/>
            <fbc:geneProductRef fbc:geneProduct="G_St3gal4"/>
            <fbc:geneProductRef fbc:geneProduct="G_St3gal6"/>
          </fbc:or>
        </fbc:geneProductAssociation>
      </reaction>
      <reaction id="R_R91" name="R91" reversible="false" fast="false" fbc:lowerFluxBound="cobra_0_bound" fbc:upperFluxBound="cobra_default_ub">
        <listOfReactants>
          <speciesReference species="M_GNb2__40__Ab4GNb4__41__Ma3__40__GNb2Ma6__41__Mb4GNb4__40__Fa6__41__GN__59__Asn" stoichiometry="1" constant="true"/>
          <speciesReference species="M_UDP__45__GlcNAc" stoichiometry="1" constant="true"/>
        </listOfReactants>
        <listOfProducts>
          <speciesReference species="M_GNb2__40__Ab4GNb4__41__Ma3__40__GNb2__40__GNb6__41__Ma6__41__Mb4GNb4__40__Fa6__41__GN__59__Asn" stoichiometry="1" constant="true"/>
          <speciesReference species="M_UDP" stoichiometry="1" constant="true"/>
        </listOfProducts>
        <fbc:geneProductAssociation>
          <fbc:geneProductRef fbc:geneProduct="G_Mgat5"/>
        </fbc:geneProductAssociation>
      </reaction>
      <reaction id="R_R92" name="R92" reversible="false" fast="false" fbc:lowerFluxBound="cobra_0_bound" fbc:upperFluxBound="cobra_default_ub">
        <listOfReactants>
          <speciesReference species="M_GNb2__40__Ab4GNb4__41__Ma3__40__GNb2Ma6__41__Mb4GNb4__40__Fa6__41__GN__59__Asn" stoichiometry="1" constant="true"/>
          <speciesReference species="M_UDP__45__Gal" stoichiometry="1" constant="true"/>
        </listOfReactants>
        <listOfProducts>
          <speciesReference species="M_Ab4GNb2__40__Ab4GNb4__41__Ma3__40__GNb2Ma6__41__Mb4GNb4__40__Fa6__41__GN__59__Asn" stoichiometry="1" constant="true"/>
          <speciesReference species="M_UDP" stoichiometry="1" constant="true"/>
        </listOfProducts>
        <fbc:geneProductAssociation>
          <fbc:or>
            <fbc:geneProductRef fbc:geneProduct="G_B4galt1"/>
            <fbc:geneProductRef fbc:geneProduct="G_B4galt2"/>
            <fbc:geneProductRef fbc:geneProduct="G_B4galt3"/>
            <fbc:geneProductRef fbc:geneProduct="G_B4galt4"/>
            <fbc:geneProductRef fbc:geneProduct="G_B4galt5"/>
            <fbc:geneProductRef fbc:geneProduct="G_B4galt6"/>
            <fbc:geneProductRef fbc:geneProduct="G_B4galt7"/>
          </fbc:or>
        </fbc:geneProductAssociation>
      </reaction>
      <reaction id="R_R93" name="R93" reversible="false" fast="false" fbc:lowerFluxBound="cobra_0_bound" fbc:upperFluxBound="cobra_default_ub">
        <listOfReactants>
          <speciesReference species="M_GNb2__40__Ab4GNb4__41__Ma3__40__GNb2Ma6__41__Mb4GNb4__40__Fa6__41__GN__59__Asn" stoichiometry="1" constant="true"/>
          <speciesReference species="M_UDP__45__Gal" stoichiometry="1" constant="true"/>
        </listOfReactants>
        <listOfProducts>
          <speciesReference species="M_GNb2__40__Ab4GNb4__41__Ma3__40__Ab4GNb2Ma6__41__Mb4GNb4__40__Fa6__41__GN__59__Asn" stoichiometry="1" constant="true"/>
          <speciesReference species="M_UDP" stoichiometry="1" constant="true"/>
        </listOfProducts>
        <fbc:geneProductAssociation>
          <fbc:or>
            <fbc:geneProductRef fbc:geneProduct="G_B4galt1"/>
            <fbc:geneProductRef fbc:geneProduct="G_B4galt2"/>
            <fbc:geneProductRef fbc:geneProduct="G_B4galt3"/>
            <fbc:geneProductRef fbc:geneProduct="G_B4galt4"/>
            <fbc:geneProductRef fbc:geneProduct="G_B4galt5"/>
            <fbc:geneProductRef fbc:geneProduct="G_B4galt6"/>
            <fbc:geneProductRef fbc:geneProduct="G_B4galt7"/>
          </fbc:or>
        </fbc:geneProductAssociation>
      </reaction>
      <reaction id="R_R94" name="R94" reversible="false" fast="false" fbc:lowerFluxBound="cobra_0_bound" fbc:upperFluxBound="cobra_default_ub">
        <listOfReactants>
          <speciesReference species="M_GNb2__40__Ab4GNb4__41__Ma3__40__GNb2Ma6__41__Mb4GNb4__40__Fa6__41__GN__59__Asn" stoichiometry="1" constant="true"/>
          <speciesReference species="M_CMP__45__Neu5Ac" stoichiometry="1" constant="true"/>
        </listOfReactants>
        <listOfProducts>
          <speciesReference species="M_GNb2__40__NNa3Ab4GNb4__41__Ma3__40__GNb2Ma6__41__Mb4GNb4__40__Fa6__41__GN__59__Asn" stoichiometry="1" constant="true"/>
          <speciesReference species="M_CMP" stoichiometry="1" constant="true"/>
        </listOfProducts>
        <fbc:geneProductAssociation>
          <fbc:or>
            <fbc:geneProductRef fbc:geneProduct="G_St3gal3"/>
            <fbc:geneProductRef fbc:geneProduct="G_St3gal4"/>
            <fbc:geneProductRef fbc:geneProduct="G_St3gal6"/>
          </fbc:or>
        </fbc:geneProductAssociation>
      </reaction>
      <reaction id="R_R95" name="R95" reversible="false" fast="false" fbc:lowerFluxBound="cobra_0_bound" fbc:upperFluxBound="cobra_default_ub">
        <listOfReactants>
          <speciesReference species="M_GNb2__40__GNb4__41__Ma3__40__Ab4GNb2Ma6__41__Mb4GNb4__40__Fa6__41__GN__59__Asn" stoichiometry="1" constant="true"/>
          <speciesReference species="M_UDP__45__Gal" stoichiometry="1" constant="true"/>
        </listOfReactants>
        <listOfProducts>
          <speciesReference species="M_Ab4GNb2__40__GNb4__41__Ma3__40__Ab4GNb2Ma6__41__Mb4GNb4__40__Fa6__41__GN__59__Asn" stoichiometry="1" constant="true"/>
          <speciesReference species="M_UDP" stoichiometry="1" constant="true"/>
        </listOfProducts>
        <fbc:geneProductAssociation>
          <fbc:or>
            <fbc:geneProductRef fbc:geneProduct="G_B4galt1"/>
            <fbc:geneProductRef fbc:geneProduct="G_B4galt2"/>
            <fbc:geneProductRef fbc:geneProduct="G_B4galt3"/>
            <fbc:geneProductRef fbc:geneProduct="G_B4galt4"/>
            <fbc:geneProductRef fbc:geneProduct="G_B4galt5"/>
            <fbc:geneProductRef fbc:geneProduct="G_B4galt6"/>
            <fbc:geneProductRef fbc:geneProduct="G_B4galt7"/>
          </fbc:or>
        </fbc:geneProductAssociation>
      </reaction>
      <reaction id="R_R96" name="R96" reversible="false" fast="false" fbc:lowerFluxBound="cobra_0_bound" fbc:upperFluxBound="cobra_default_ub">
        <listOfReactants>
          <speciesReference species="M_GNb2__40__GNb4__41__Ma3__40__Ab4GNb2Ma6__41__Mb4GNb4__40__Fa6__41__GN__59__Asn" stoichiometry="1" constant="true"/>
          <speciesReference species="M_UDP__45__Gal" stoichiometry="1" constant="true"/>
        </listOfReactants>
        <listOfProducts>
          <speciesReference species="M_GNb2__40__Ab4GNb4__41__Ma3__40__Ab4GNb2Ma6__41__Mb4GNb4__40__Fa6__41__GN__59__Asn" stoichiometry="1" constant="true"/>
          <speciesReference species="M_UDP" stoichiometry="1" constant="true"/>
        </listOfProducts>
        <fbc:geneProductAssociation>
          <fbc:or>
            <fbc:geneProductRef fbc:geneProduct="G_B4galt1"/>
            <fbc:geneProductRef fbc:geneProduct="G_B4galt2"/>
            <fbc:geneProductRef fbc:geneProduct="G_B4galt3"/>
            <fbc:geneProductRef fbc:geneProduct="G_B4galt4"/>
            <fbc:geneProductRef fbc:geneProduct="G_B4galt5"/>
            <fbc:geneProductRef fbc:geneProduct="G_B4galt6"/>
            <fbc:geneProductRef fbc:geneProduct="G_B4galt7"/>
          </fbc:or>
        </fbc:geneProductAssociation>
      </reaction>
      <reaction id="R_R97" name="R97" reversible="false" fast="false" fbc:lowerFluxBound="cobra_0_bound" fbc:upperFluxBound="cobra_default_ub">
        <listOfReactants>
          <speciesReference species="M_GNb2__40__GNb4__41__Ma3__40__Ab4GNb2Ma6__41__Mb4GNb4__40__Fa6__41__GN__59__Asn" stoichiometry="1" constant="true"/>
          <speciesReference species="M_CMP__45__Neu5Ac" stoichiometry="1" constant="true"/>
        </listOfReactants>
        <listOfProducts>
          <speciesReference species="M_GNb2__40__GNb4__41__Ma3__40__NNa3Ab4GNb2Ma6__41__Mb4GNb4__40__Fa6__41__GN__59__Asn" stoichiometry="1" constant="true"/>
          <speciesReference species="M_CMP" stoichiometry="1" constant="true"/>
        </listOfProducts>
        <fbc:geneProductAssociation>
          <fbc:or>
            <fbc:geneProductRef fbc:geneProduct="G_St3gal3"/>
            <fbc:geneProductRef fbc:geneProduct="G_St3gal4"/>
            <fbc:geneProductRef fbc:geneProduct="G_St3gal6"/>
          </fbc:or>
        </fbc:geneProductAssociation>
      </reaction>
      <reaction id="R_R98" name="R98" reversible="false" fast="false" fbc:lowerFluxBound="cobra_0_bound" fbc:upperFluxBound="cobra_default_ub">
        <listOfReactants>
          <speciesReference species="M_Ab4GNb2Ma3__40__Ab4GNb2__40__GNb6__41__Ma6__41__Mb4GNb4GN__59__Asn" stoichiometry="1" constant="true"/>
          <speciesReference species="M_UDP__45__Gal" stoichiometry="1" constant="true"/>
        </listOfReactants>
        <listOfProducts>
          <speciesReference species="M_Ab4GNb2Ma3__40__Ab4GNb2__40__Ab4GNb6__41__Ma6__41__Mb4GNb4GN__59__Asn" stoichiometry="1" constant="true"/>
          <speciesReference species="M_UDP" stoichiometry="1" constant="true"/>
        </listOfProducts>
        <fbc:geneProductAssociation>
          <fbc:or>
            <fbc:geneProductRef fbc:geneProduct="G_B4galt1"/>
            <fbc:geneProductRef fbc:geneProduct="G_B4galt2"/>
            <fbc:geneProductRef fbc:geneProduct="G_B4galt3"/>
            <fbc:geneProductRef fbc:geneProduct="G_B4galt4"/>
            <fbc:geneProductRef fbc:geneProduct="G_B4galt5"/>
            <fbc:geneProductRef fbc:geneProduct="G_B4galt6"/>
            <fbc:geneProductRef fbc:geneProduct="G_B4galt7"/>
          </fbc:or>
        </fbc:geneProductAssociation>
      </reaction>
      <reaction id="R_R99" name="R99" reversible="false" fast="false" fbc:lowerFluxBound="cobra_0_bound" fbc:upperFluxBound="cobra_default_ub">
        <listOfReactants>
          <speciesReference species="M_Ab4GNb2Ma3__40__GNb2__40__GNb6__41__Ma6__41__Mb4GNb4__40__Fa6__41__GN__59__Asn" stoichiometry="1" constant="true"/>
          <speciesReference species="M_UDP__45__Gal" stoichiometry="1" constant="true"/>
        </listOfReactants>
        <listOfProducts>
          <speciesReference species="M_Ab4GNb2Ma3__40__Ab4GNb2__40__GNb6__41__Ma6__41__Mb4GNb4__40__Fa6__41__GN__59__Asn" stoichiometry="1" constant="true"/>
          <speciesReference species="M_UDP" stoichiometry="1" constant="true"/>
        </listOfProducts>
        <fbc:geneProductAssociation>
          <fbc:or>
            <fbc:geneProductRef fbc:geneProduct="G_B4galt1"/>
            <fbc:geneProductRef fbc:geneProduct="G_B4galt2"/>
            <fbc:geneProductRef fbc:geneProduct="G_B4galt3"/>
            <fbc:geneProductRef fbc:geneProduct="G_B4galt4"/>
            <fbc:geneProductRef fbc:geneProduct="G_B4galt5"/>
            <fbc:geneProductRef fbc:geneProduct="G_B4galt6"/>
            <fbc:geneProductRef fbc:geneProduct="G_B4galt7"/>
          </fbc:or>
        </fbc:geneProductAssociation>
      </reaction>
      <reaction id="R_R100" name="R100" reversible="false" fast="false" fbc:lowerFluxBound="cobra_0_bound" fbc:upperFluxBound="cobra_default_ub">
        <listOfReactants>
          <speciesReference species="M_Ab4GNb2Ma3__40__GNb2__40__GNb6__41__Ma6__41__Mb4GNb4__40__Fa6__41__GN__59__Asn" stoichiometry="1" constant="true"/>
          <speciesReference species="M_UDP__45__Gal" stoichiometry="1" constant="true"/>
        </listOfReactants>
        <listOfProducts>
          <speciesReference species="M_Ab4GNb2Ma3__40__GNb2__40__Ab4GNb6__41__Ma6__41__Mb4GNb4__40__Fa6__41__GN__59__Asn" stoichiometry="1" constant="true"/>
          <speciesReference species="M_UDP" stoichiometry="1" constant="true"/>
        </listOfProducts>
        <fbc:geneProductAssociation>
          <fbc:or>
            <fbc:geneProductRef fbc:geneProduct="G_B4galt1"/>
            <fbc:geneProductRef fbc:geneProduct="G_B4galt2"/>
            <fbc:geneProductRef fbc:geneProduct="G_B4galt3"/>
            <fbc:geneProductRef fbc:geneProduct="G_B4galt4"/>
            <fbc:geneProductRef fbc:geneProduct="G_B4galt5"/>
            <fbc:geneProductRef fbc:geneProduct="G_B4galt6"/>
            <fbc:geneProductRef fbc:geneProduct="G_B4galt7"/>
          </fbc:or>
        </fbc:geneProductAssociation>
      </reaction>
      <reaction id="R_R101" name="R101" reversible="false" fast="false" fbc:lowerFluxBound="cobra_0_bound" fbc:upperFluxBound="cobra_default_ub">
        <listOfReactants>
          <speciesReference species="M_Ab4GNb2Ma3__40__GNb2__40__GNb6__41__Ma6__41__Mb4GNb4__40__Fa6__41__GN__59__Asn" stoichiometry="1" constant="true"/>
          <speciesReference species="M_CMP__45__Neu5Ac" stoichiometry="1" constant="true"/>
        </listOfReactants>
        <listOfProducts>
          <speciesReference species="M_NNa3Ab4GNb2Ma3__40__GNb2__40__GNb6__41__Ma6__41__Mb4GNb4__40__Fa6__41__GN__59__Asn" stoichiometry="1" constant="true"/>
          <speciesReference species="M_CMP" stoichiometry="1" constant="true"/>
        </listOfProducts>
        <fbc:geneProductAssociation>
          <fbc:or>
            <fbc:geneProductRef fbc:geneProduct="G_St3gal3"/>
            <fbc:geneProductRef fbc:geneProduct="G_St3gal4"/>
            <fbc:geneProductRef fbc:geneProduct="G_St3gal6"/>
          </fbc:or>
        </fbc:geneProductAssociation>
      </reaction>
      <reaction id="R_R102" name="R102" reversible="false" fast="false" fbc:lowerFluxBound="cobra_0_bound" fbc:upperFluxBound="cobra_default_ub">
        <listOfReactants>
          <speciesReference species="M_GNb2Ma3__40__Ab4GNb2__40__GNb6__41__Ma6__41__Mb4GNb4__40__Fa6__41__GN__59__Asn" stoichiometry="1" constant="true"/>
          <speciesReference species="M_UDP__45__GlcNAc" stoichiometry="1" constant="true"/>
        </listOfReactants>
        <listOfProducts>
          <speciesReference species="M_GNb2__40__GNb4__41__Ma3__40__Ab4GNb2__40__GNb6__41__Ma6__41__Mb4GNb4__40__Fa6__41__GN__59__Asn" stoichiometry="1" constant="true"/>
          <speciesReference species="M_UDP" stoichiometry="1" constant="true"/>
        </listOfProducts>
        <fbc:geneProductAssociation>
          <fbc:or>
            <fbc:geneProductRef fbc:geneProduct="G_Mgat4A"/>
            <fbc:geneProductRef fbc:geneProduct="G_Mgat4B"/>
          </fbc:or>
        </fbc:geneProductAssociation>
      </reaction>
      <reaction id="R_R103" name="R103" reversible="false" fast="false" fbc:lowerFluxBound="cobra_0_bound" fbc:upperFluxBound="cobra_default_ub">
        <listOfReactants>
          <speciesReference species="M_GNb2Ma3__40__Ab4GNb2__40__GNb6__41__Ma6__41__Mb4GNb4__40__Fa6__41__GN__59__Asn" stoichiometry="1" constant="true"/>
          <speciesReference species="M_UDP__45__Gal" stoichiometry="1" constant="true"/>
        </listOfReactants>
        <listOfProducts>
          <speciesReference species="M_Ab4GNb2Ma3__40__Ab4GNb2__40__GNb6__41__Ma6__41__Mb4GNb4__40__Fa6__41__GN__59__Asn" stoichiometry="1" constant="true"/>
          <speciesReference species="M_UDP" stoichiometry="1" constant="true"/>
        </listOfProducts>
        <fbc:geneProductAssociation>
          <fbc:or>
            <fbc:geneProductRef fbc:geneProduct="G_B4galt1"/>
            <fbc:geneProductRef fbc:geneProduct="G_B4galt2"/>
            <fbc:geneProductRef fbc:geneProduct="G_B4galt3"/>
            <fbc:geneProductRef fbc:geneProduct="G_B4galt4"/>
            <fbc:geneProductRef fbc:geneProduct="G_B4galt5"/>
            <fbc:geneProductRef fbc:geneProduct="G_B4galt6"/>
            <fbc:geneProductRef fbc:geneProduct="G_B4galt7"/>
          </fbc:or>
        </fbc:geneProductAssociation>
      </reaction>
      <reaction id="R_R104" name="R104" reversible="false" fast="false" fbc:lowerFluxBound="cobra_0_bound" fbc:upperFluxBound="cobra_default_ub">
        <listOfReactants>
          <speciesReference species="M_GNb2Ma3__40__Ab4GNb2__40__GNb6__41__Ma6__41__Mb4GNb4__40__Fa6__41__GN__59__Asn" stoichiometry="1" constant="true"/>
          <speciesReference species="M_UDP__45__Gal" stoichiometry="1" constant="true"/>
        </listOfReactants>
        <listOfProducts>
          <speciesReference species="M_GNb2Ma3__40__Ab4GNb2__40__Ab4GNb6__41__Ma6__41__Mb4GNb4__40__Fa6__41__GN__59__Asn" stoichiometry="1" constant="true"/>
          <speciesReference species="M_UDP" stoichiometry="1" constant="true"/>
        </listOfProducts>
        <fbc:geneProductAssociation>
          <fbc:or>
            <fbc:geneProductRef fbc:geneProduct="G_B4galt1"/>
            <fbc:geneProductRef fbc:geneProduct="G_B4galt2"/>
            <fbc:geneProductRef fbc:geneProduct="G_B4galt3"/>
            <fbc:geneProductRef fbc:geneProduct="G_B4galt4"/>
            <fbc:geneProductRef fbc:geneProduct="G_B4galt5"/>
            <fbc:geneProductRef fbc:geneProduct="G_B4galt6"/>
            <fbc:geneProductRef fbc:geneProduct="G_B4galt7"/>
          </fbc:or>
        </fbc:geneProductAssociation>
      </reaction>
      <reaction id="R_R105" name="R105" reversible="false" fast="false" fbc:lowerFluxBound="cobra_0_bound" fbc:upperFluxBound="cobra_default_ub">
        <listOfReactants>
          <speciesReference species="M_GNb2Ma3__40__Ab4GNb2__40__GNb6__41__Ma6__41__Mb4GNb4__40__Fa6__41__GN__59__Asn" stoichiometry="1" constant="true"/>
          <speciesReference species="M_CMP__45__Neu5Ac" stoichiometry="1" constant="true"/>
        </listOfReactants>
        <listOfProducts>
          <speciesReference species="M_GNb2Ma3__40__NNa3Ab4GNb2__40__GNb6__41__Ma6__41__Mb4GNb4__40__Fa6__41__GN__59__Asn" stoichiometry="1" constant="true"/>
          <speciesReference species="M_CMP" stoichiometry="1" constant="true"/>
        </listOfProducts>
        <fbc:geneProductAssociation>
          <fbc:or>
            <fbc:geneProductRef fbc:geneProduct="G_St3gal3"/>
            <fbc:geneProductRef fbc:geneProduct="G_St3gal4"/>
            <fbc:geneProductRef fbc:geneProduct="G_St3gal6"/>
          </fbc:or>
        </fbc:geneProductAssociation>
      </reaction>
      <reaction id="R_R106" name="R106" reversible="false" fast="false" fbc:lowerFluxBound="cobra_0_bound" fbc:upperFluxBound="cobra_default_ub">
        <listOfReactants>
          <speciesReference species="M_GNb2Ma3__40__GNb2__40__Ab4GNb6__41__Ma6__41__Mb4GNb4__40__Fa6__41__GN__59__Asn" stoichiometry="1" constant="true"/>
          <speciesReference species="M_UDP__45__GlcNAc" stoichiometry="1" constant="true"/>
        </listOfReactants>
        <listOfProducts>
          <speciesReference species="M_GNb2__40__GNb4__41__Ma3__40__GNb2__40__Ab4GNb6__41__Ma6__41__Mb4GNb4__40__Fa6__41__GN__59__Asn" stoichiometry="1" constant="true"/>
          <speciesReference species="M_UDP" stoichiometry="1" constant="true"/>
        </listOfProducts>
        <fbc:geneProductAssociation>
          <fbc:or>
            <fbc:geneProductRef fbc:geneProduct="G_Mgat4A"/>
            <fbc:geneProductRef fbc:geneProduct="G_Mgat4B"/>
          </fbc:or>
        </fbc:geneProductAssociation>
      </reaction>
      <reaction id="R_R107" name="R107" reversible="false" fast="false" fbc:lowerFluxBound="cobra_0_bound" fbc:upperFluxBound="cobra_default_ub">
        <listOfReactants>
          <speciesReference species="M_GNb2Ma3__40__GNb2__40__Ab4GNb6__41__Ma6__41__Mb4GNb4__40__Fa6__41__GN__59__Asn" stoichiometry="1" constant="true"/>
          <speciesReference species="M_UDP__45__Gal" stoichiometry="1" constant="true"/>
        </listOfReactants>
        <listOfProducts>
          <speciesReference species="M_Ab4GNb2Ma3__40__GNb2__40__Ab4GNb6__41__Ma6__41__Mb4GNb4__40__Fa6__41__GN__59__Asn" stoichiometry="1" constant="true"/>
          <speciesReference species="M_UDP" stoichiometry="1" constant="true"/>
        </listOfProducts>
        <fbc:geneProductAssociation>
          <fbc:or>
            <fbc:geneProductRef fbc:geneProduct="G_B4galt1"/>
            <fbc:geneProductRef fbc:geneProduct="G_B4galt2"/>
            <fbc:geneProductRef fbc:geneProduct="G_B4galt3"/>
            <fbc:geneProductRef fbc:geneProduct="G_B4galt4"/>
            <fbc:geneProductRef fbc:geneProduct="G_B4galt5"/>
            <fbc:geneProductRef fbc:geneProduct="G_B4galt6"/>
            <fbc:geneProductRef fbc:geneProduct="G_B4galt7"/>
          </fbc:or>
        </fbc:geneProductAssociation>
      </reaction>
      <reaction id="R_R108" name="R108" reversible="false" fast="false" fbc:lowerFluxBound="cobra_0_bound" fbc:upperFluxBound="cobra_default_ub">
        <listOfReactants>
          <speciesReference species="M_GNb2Ma3__40__GNb2__40__Ab4GNb6__41__Ma6__41__Mb4GNb4__40__Fa6__41__GN__59__Asn" stoichiometry="1" constant="true"/>
          <speciesReference species="M_UDP__45__Gal" stoichiometry="1" constant="true"/>
        </listOfReactants>
        <listOfProducts>
          <speciesReference species="M_GNb2Ma3__40__Ab4GNb2__40__Ab4GNb6__41__Ma6__41__Mb4GNb4__40__Fa6__41__GN__59__Asn" stoichiometry="1" constant="true"/>
          <speciesReference species="M_UDP" stoichiometry="1" constant="true"/>
        </listOfProducts>
        <fbc:geneProductAssociation>
          <fbc:or>
            <fbc:geneProductRef fbc:geneProduct="G_B4galt1"/>
            <fbc:geneProductRef fbc:geneProduct="G_B4galt2"/>
            <fbc:geneProductRef fbc:geneProduct="G_B4galt3"/>
            <fbc:geneProductRef fbc:geneProduct="G_B4galt4"/>
            <fbc:geneProductRef fbc:geneProduct="G_B4galt5"/>
            <fbc:geneProductRef fbc:geneProduct="G_B4galt6"/>
            <fbc:geneProductRef fbc:geneProduct="G_B4galt7"/>
          </fbc:or>
        </fbc:geneProductAssociation>
      </reaction>
      <reaction id="R_R109" name="R109" reversible="false" fast="false" fbc:lowerFluxBound="cobra_0_bound" fbc:upperFluxBound="cobra_default_ub">
        <listOfReactants>
          <speciesReference species="M_GNb2Ma3__40__GNb2__40__Ab4GNb6__41__Ma6__41__Mb4GNb4__40__Fa6__41__GN__59__Asn" stoichiometry="1" constant="true"/>
          <speciesReference species="M_CMP__45__Neu5Ac" stoichiometry="1" constant="true"/>
        </listOfReactants>
        <listOfProducts>
          <speciesReference species="M_GNb2Ma3__40__GNb2__40__NNa3Ab4GNb6__41__Ma6__41__Mb4GNb4__40__Fa6__41__GN__59__Asn" stoichiometry="1" constant="true"/>
          <speciesReference species="M_CMP" stoichiometry="1" constant="true"/>
        </listOfProducts>
        <fbc:geneProductAssociation>
          <fbc:or>
            <fbc:geneProductRef fbc:geneProduct="G_St3gal3"/>
            <fbc:geneProductRef fbc:geneProduct="G_St3gal4"/>
            <fbc:geneProductRef fbc:geneProduct="G_St3gal6"/>
          </fbc:or>
        </fbc:geneProductAssociation>
      </reaction>
      <reaction id="R_R110" name="R110" reversible="false" fast="false" fbc:lowerFluxBound="cobra_0_bound" fbc:upperFluxBound="cobra_default_ub">
        <listOfReactants>
          <speciesReference species="M_NNa3Ab4GNb2Ma3__40__Ab4GNb2Ma6__41__Mb4GNb4GN__59__Asn" stoichiometry="1" constant="true"/>
          <speciesReference species="M_CMP__45__Neu5Ac" stoichiometry="1" constant="true"/>
        </listOfReactants>
        <listOfProducts>
          <speciesReference species="M_NNa3Ab4GNb2Ma3__40__NNa3Ab4GNb2Ma6__41__Mb4GNb4GN__59__Asn" stoichiometry="1" constant="true"/>
          <speciesReference species="M_CMP" stoichiometry="1" constant="true"/>
        </listOfProducts>
        <fbc:geneProductAssociation>
          <fbc:or>
            <fbc:geneProductRef fbc:geneProduct="G_St3gal3"/>
            <fbc:geneProductRef fbc:geneProduct="G_St3gal4"/>
            <fbc:geneProductRef fbc:geneProduct="G_St3gal6"/>
          </fbc:or>
        </fbc:geneProductAssociation>
      </reaction>
      <reaction id="R_R111" name="R111" reversible="false" fast="false" fbc:lowerFluxBound="cobra_0_bound" fbc:upperFluxBound="cobra_default_ub">
        <listOfReactants>
          <speciesReference species="M_Ab4GNb2Ma3__40__NNa3Ab4GNb2Ma6__41__Mb4GNb4GN__59__Asn" stoichiometry="1" constant="true"/>
          <speciesReference species="M_CMP__45__Neu5Ac" stoichiometry="1" constant="true"/>
        </listOfReactants>
        <listOfProducts>
          <speciesReference species="M_NNa3Ab4GNb2Ma3__40__NNa3Ab4GNb2Ma6__41__Mb4GNb4GN__59__Asn" stoichiometry="1" constant="true"/>
          <speciesReference species="M_CMP" stoichiometry="1" constant="true"/>
        </listOfProducts>
        <fbc:geneProductAssociation>
          <fbc:or>
            <fbc:geneProductRef fbc:geneProduct="G_St3gal3"/>
            <fbc:geneProductRef fbc:geneProduct="G_St3gal4"/>
            <fbc:geneProductRef fbc:geneProduct="G_St3gal6"/>
          </fbc:or>
        </fbc:geneProductAssociation>
      </reaction>
      <reaction id="R_R112" name="R112" reversible="false" fast="false" fbc:lowerFluxBound="cobra_0_bound" fbc:upperFluxBound="cobra_default_ub">
        <listOfReactants>
          <speciesReference species="M_GNb3Ab4GNb2Ma3__40__GNb2Ma6__41__Mb4GNb4__40__Fa6__41__GN__59__Asn" stoichiometry="1" constant="true"/>
          <speciesReference species="M_UDP__45__Gal" stoichiometry="1" constant="true"/>
        </listOfReactants>
        <listOfProducts>
          <speciesReference species="M_Ab4GNb3Ab4GNb2Ma3__40__GNb2Ma6__41__Mb4GNb4__40__Fa6__41__GN__59__Asn" stoichiometry="1" constant="true"/>
          <speciesReference species="M_UDP" stoichiometry="1" constant="true"/>
        </listOfProducts>
        <fbc:geneProductAssociation>
          <fbc:or>
            <fbc:geneProductRef fbc:geneProduct="G_B4galt1"/>
            <fbc:geneProductRef fbc:geneProduct="G_B4galt2"/>
            <fbc:geneProductRef fbc:geneProduct="G_B4galt3"/>
            <fbc:geneProductRef fbc:geneProduct="G_B4galt4"/>
            <fbc:geneProductRef fbc:geneProduct="G_B4galt5"/>
            <fbc:geneProductRef fbc:geneProduct="G_B4galt6"/>
            <fbc:geneProductRef fbc:geneProduct="G_B4galt7"/>
          </fbc:or>
        </fbc:geneProductAssociation>
      </reaction>
      <reaction id="R_R113" name="R113" reversible="false" fast="false" fbc:lowerFluxBound="cobra_0_bound" fbc:upperFluxBound="cobra_default_ub">
        <listOfReactants>
          <speciesReference species="M_Ab4GNb2Ma3__40__Ab4GNb2Ma6__41__Mb4GNb4__40__Fa6__41__GN__59__Asn" stoichiometry="1" constant="true"/>
          <speciesReference species="M_UDP__45__GlcNAc" stoichiometry="1" constant="true"/>
        </listOfReactants>
        <listOfProducts>
          <speciesReference species="M_Ab4GNb2Ma3__40__GNb3Ab4GNb2Ma6__41__Mb4GNb4__40__Fa6__41__GN__59__Asn" stoichiometry="1" constant="true"/>
          <speciesReference species="M_UDP" stoichiometry="1" constant="true"/>
        </listOfProducts>
        <fbc:geneProductAssociation>
          <fbc:geneProductRef fbc:geneProduct="G_B3gnt2"/>
        </fbc:geneProductAssociation>
      </reaction>
      <reaction id="R_R114" name="R114" reversible="false" fast="false" fbc:lowerFluxBound="cobra_0_bound" fbc:upperFluxBound="cobra_default_ub">
        <listOfReactants>
          <speciesReference species="M_Ab4GNb2Ma3__40__Ab4GNb2Ma6__41__Mb4GNb4__40__Fa6__41__GN__59__Asn" stoichiometry="1" constant="true"/>
          <speciesReference species="M_CMP__45__Neu5Ac" stoichiometry="1" constant="true"/>
        </listOfReactants>
        <listOfProducts>
          <speciesReference species="M_NNa3Ab4GNb2Ma3__40__Ab4GNb2Ma6__41__Mb4GNb4__40__Fa6__41__GN__59__Asn" stoichiometry="1" constant="true"/>
          <speciesReference species="M_CMP" stoichiometry="1" constant="true"/>
        </listOfProducts>
        <fbc:geneProductAssociation>
          <fbc:or>
            <fbc:geneProductRef fbc:geneProduct="G_St3gal3"/>
            <fbc:geneProductRef fbc:geneProduct="G_St3gal4"/>
            <fbc:geneProductRef fbc:geneProduct="G_St3gal6"/>
          </fbc:or>
        </fbc:geneProductAssociation>
      </reaction>
      <reaction id="R_R115" name="R115" reversible="false" fast="false" fbc:lowerFluxBound="cobra_0_bound" fbc:upperFluxBound="cobra_default_ub">
        <listOfReactants>
          <speciesReference species="M_Ab4GNb2Ma3__40__Ab4GNb2Ma6__41__Mb4GNb4__40__Fa6__41__GN__59__Asn" stoichiometry="1" constant="true"/>
          <speciesReference species="M_CMP__45__Neu5Ac" stoichiometry="1" constant="true"/>
        </listOfReactants>
        <listOfProducts>
          <speciesReference species="M_Ab4GNb2Ma3__40__NNa3Ab4GNb2Ma6__41__Mb4GNb4__40__Fa6__41__GN__59__Asn" stoichiometry="1" constant="true"/>
          <speciesReference species="M_CMP" stoichiometry="1" constant="true"/>
        </listOfProducts>
        <fbc:geneProductAssociation>
          <fbc:or>
            <fbc:geneProductRef fbc:geneProduct="G_St3gal3"/>
            <fbc:geneProductRef fbc:geneProduct="G_St3gal4"/>
            <fbc:geneProductRef fbc:geneProduct="G_St3gal6"/>
          </fbc:or>
        </fbc:geneProductAssociation>
      </reaction>
      <reaction id="R_R116" name="R116" reversible="false" fast="false" fbc:lowerFluxBound="cobra_0_bound" fbc:upperFluxBound="cobra_default_ub">
        <listOfReactants>
          <speciesReference species="M_NNa3Ab4GNb2Ma3__40__GNb2Ma6__41__Mb4GNb4__40__Fa6__41__GN__59__Asn" stoichiometry="1" constant="true"/>
          <speciesReference species="M_UDP__45__GlcNAc" stoichiometry="1" constant="true"/>
        </listOfReactants>
        <listOfProducts>
          <speciesReference species="M_NNa3Ab4GNb2Ma3__40__GNb2__40__GNb6__41__Ma6__41__Mb4GNb4__40__Fa6__41__GN__59__Asn" stoichiometry="1" constant="true"/>
          <speciesReference species="M_UDP" stoichiometry="1" constant="true"/>
        </listOfProducts>
        <fbc:geneProductAssociation>
          <fbc:geneProductRef fbc:geneProduct="G_Mgat5"/>
        </fbc:geneProductAssociation>
      </reaction>
      <reaction id="R_R117" name="R117" reversible="false" fast="false" fbc:lowerFluxBound="cobra_0_bound" fbc:upperFluxBound="cobra_default_ub">
        <listOfReactants>
          <speciesReference species="M_NNa3Ab4GNb2Ma3__40__GNb2Ma6__41__Mb4GNb4__40__Fa6__41__GN__59__Asn" stoichiometry="1" constant="true"/>
          <speciesReference species="M_UDP__45__Gal" stoichiometry="1" constant="true"/>
        </listOfReactants>
        <listOfProducts>
          <speciesReference species="M_NNa3Ab4GNb2Ma3__40__Ab4GNb2Ma6__41__Mb4GNb4__40__Fa6__41__GN__59__Asn" stoichiometry="1" constant="true"/>
          <speciesReference species="M_UDP" stoichiometry="1" constant="true"/>
        </listOfProducts>
        <fbc:geneProductAssociation>
          <fbc:or>
            <fbc:geneProductRef fbc:geneProduct="G_B4galt1"/>
            <fbc:geneProductRef fbc:geneProduct="G_B4galt2"/>
            <fbc:geneProductRef fbc:geneProduct="G_B4galt3"/>
            <fbc:geneProductRef fbc:geneProduct="G_B4galt4"/>
            <fbc:geneProductRef fbc:geneProduct="G_B4galt5"/>
            <fbc:geneProductRef fbc:geneProduct="G_B4galt6"/>
            <fbc:geneProductRef fbc:geneProduct="G_B4galt7"/>
          </fbc:or>
        </fbc:geneProductAssociation>
      </reaction>
      <reaction id="R_R118" name="R118" reversible="false" fast="false" fbc:lowerFluxBound="cobra_0_bound" fbc:upperFluxBound="cobra_default_ub">
        <listOfReactants>
          <speciesReference species="M_GNb2Ma3__40__NNa3Ab4GNb2Ma6__41__Mb4GNb4__40__Fa6__41__GN__59__Asn" stoichiometry="1" constant="true"/>
          <speciesReference species="M_UDP__45__GlcNAc" stoichiometry="1" constant="true"/>
        </listOfReactants>
        <listOfProducts>
          <speciesReference species="M_GNb2__40__GNb4__41__Ma3__40__NNa3Ab4GNb2Ma6__41__Mb4GNb4__40__Fa6__41__GN__59__Asn" stoichiometry="1" constant="true"/>
          <speciesReference species="M_UDP" stoichiometry="1" constant="true"/>
        </listOfProducts>
        <fbc:geneProductAssociation>
          <fbc:or>
            <fbc:geneProductRef fbc:geneProduct="G_Mgat4A"/>
            <fbc:geneProductRef fbc:geneProduct="G_Mgat4B"/>
          </fbc:or>
        </fbc:geneProductAssociation>
      </reaction>
      <reaction id="R_R119" name="R119" reversible="false" fast="false" fbc:lowerFluxBound="cobra_0_bound" fbc:upperFluxBound="cobra_default_ub">
        <listOfReactants>
          <speciesReference species="M_GNb2Ma3__40__NNa3Ab4GNb2Ma6__41__Mb4GNb4__40__Fa6__41__GN__59__Asn" stoichiometry="1" constant="true"/>
          <speciesReference species="M_UDP__45__Gal" stoichiometry="1" constant="true"/>
        </listOfReactants>
        <listOfProducts>
          <speciesReference species="M_Ab4GNb2Ma3__40__NNa3Ab4GNb2Ma6__41__Mb4GNb4__40__Fa6__41__GN__59__Asn" stoichiometry="1" constant="true"/>
          <speciesReference species="M_UDP" stoichiometry="1" constant="true"/>
        </listOfProducts>
        <fbc:geneProductAssociation>
          <fbc:or>
            <fbc:geneProductRef fbc:geneProduct="G_B4galt1"/>
            <fbc:geneProductRef fbc:geneProduct="G_B4galt2"/>
            <fbc:geneProductRef fbc:geneProduct="G_B4galt3"/>
            <fbc:geneProductRef fbc:geneProduct="G_B4galt4"/>
            <fbc:geneProductRef fbc:geneProduct="G_B4galt5"/>
            <fbc:geneProductRef fbc:geneProduct="G_B4galt6"/>
            <fbc:geneProductRef fbc:geneProduct="G_B4galt7"/>
          </fbc:or>
        </fbc:geneProductAssociation>
      </reaction>
      <reaction id="R_R120" name="R120" reversible="false" fast="false" fbc:lowerFluxBound="cobra_0_bound" fbc:upperFluxBound="cobra_default_ub">
        <listOfReactants>
          <speciesReference species="M_Ab4GNb2__40__Ab4GNb4__41__Ma3__40__Ma6__41__Mb4GNb4__40__Fa6__41__GN__59__Asn" stoichiometry="1" constant="true"/>
          <speciesReference species="M_CMP__45__Neu5Ac" stoichiometry="1" constant="true"/>
        </listOfReactants>
        <listOfProducts>
          <speciesReference species="M_NNa3Ab4GNb2__40__Ab4GNb4__41__Ma3__40__Ma6__41__Mb4GNb4__40__Fa6__41__GN__59__Asn" stoichiometry="1" constant="true"/>
          <speciesReference species="M_CMP" stoichiometry="1" constant="true"/>
        </listOfProducts>
        <fbc:geneProductAssociation>
          <fbc:or>
            <fbc:geneProductRef fbc:geneProduct="G_St3gal3"/>
            <fbc:geneProductRef fbc:geneProduct="G_St3gal4"/>
            <fbc:geneProductRef fbc:geneProduct="G_St3gal6"/>
          </fbc:or>
        </fbc:geneProductAssociation>
      </reaction>
      <reaction id="R_R121" name="R121" reversible="false" fast="false" fbc:lowerFluxBound="cobra_0_bound" fbc:upperFluxBound="cobra_default_ub">
        <listOfReactants>
          <speciesReference species="M_Ab4GNb2__40__Ab4GNb4__41__Ma3__40__Ma6__41__Mb4GNb4__40__Fa6__41__GN__59__Asn" stoichiometry="1" constant="true"/>
          <speciesReference species="M_CMP__45__Neu5Ac" stoichiometry="1" constant="true"/>
        </listOfReactants>
        <listOfProducts>
          <speciesReference species="M_Ab4GNb2__40__NNa3Ab4GNb4__41__Ma3__40__Ma6__41__Mb4GNb4__40__Fa6__41__GN__59__Asn" stoichiometry="1" constant="true"/>
          <speciesReference species="M_CMP" stoichiometry="1" constant="true"/>
        </listOfProducts>
        <fbc:geneProductAssociation>
          <fbc:or>
            <fbc:geneProductRef fbc:geneProduct="G_St3gal3"/>
            <fbc:geneProductRef fbc:geneProduct="G_St3gal4"/>
            <fbc:geneProductRef fbc:geneProduct="G_St3gal6"/>
          </fbc:or>
        </fbc:geneProductAssociation>
      </reaction>
      <reaction id="R_R122" name="R122" reversible="false" fast="false" fbc:lowerFluxBound="cobra_0_bound" fbc:upperFluxBound="cobra_default_ub">
        <listOfReactants>
          <speciesReference species="M_NNa3Ab4GNb2__40__GNb4__41__Ma3__40__Ma6__41__Mb4GNb4__40__Fa6__41__GN__59__Asn" stoichiometry="1" constant="true"/>
          <speciesReference species="M_UDP__45__Gal" stoichiometry="1" constant="true"/>
        </listOfReactants>
        <listOfProducts>
          <speciesReference species="M_NNa3Ab4GNb2__40__Ab4GNb4__41__Ma3__40__Ma6__41__Mb4GNb4__40__Fa6__41__GN__59__Asn" stoichiometry="1" constant="true"/>
          <speciesReference species="M_UDP" stoichiometry="1" constant="true"/>
        </listOfProducts>
        <fbc:geneProductAssociation>
          <fbc:or>
            <fbc:geneProductRef fbc:geneProduct="G_B4galt1"/>
            <fbc:geneProductRef fbc:geneProduct="G_B4galt2"/>
            <fbc:geneProductRef fbc:geneProduct="G_B4galt3"/>
            <fbc:geneProductRef fbc:geneProduct="G_B4galt4"/>
            <fbc:geneProductRef fbc:geneProduct="G_B4galt5"/>
            <fbc:geneProductRef fbc:geneProduct="G_B4galt6"/>
            <fbc:geneProductRef fbc:geneProduct="G_B4galt7"/>
          </fbc:or>
        </fbc:geneProductAssociation>
      </reaction>
      <reaction id="R_R123" name="R123" reversible="false" fast="false" fbc:lowerFluxBound="cobra_0_bound" fbc:upperFluxBound="cobra_default_ub">
        <listOfReactants>
          <speciesReference species="M_GNb2__40__NNa3Ab4GNb4__41__Ma3__40__Ma6__41__Mb4GNb4__40__Fa6__41__GN__59__Asn" stoichiometry="1" constant="true"/>
          <speciesReference species="M_UDP__45__Gal" stoichiometry="1" constant="true"/>
        </listOfReactants>
        <listOfProducts>
          <speciesReference species="M_Ab4GNb2__40__NNa3Ab4GNb4__41__Ma3__40__Ma6__41__Mb4GNb4__40__Fa6__41__GN__59__Asn" stoichiometry="1" constant="true"/>
          <speciesReference species="M_UDP" stoichiometry="1" constant="true"/>
        </listOfProducts>
        <fbc:geneProductAssociation>
          <fbc:or>
            <fbc:geneProductRef fbc:geneProduct="G_B4galt1"/>
            <fbc:geneProductRef fbc:geneProduct="G_B4galt2"/>
            <fbc:geneProductRef fbc:geneProduct="G_B4galt3"/>
            <fbc:geneProductRef fbc:geneProduct="G_B4galt4"/>
            <fbc:geneProductRef fbc:geneProduct="G_B4galt5"/>
            <fbc:geneProductRef fbc:geneProduct="G_B4galt6"/>
            <fbc:geneProductRef fbc:geneProduct="G_B4galt7"/>
          </fbc:or>
        </fbc:geneProductAssociation>
      </reaction>
      <reaction id="R_R124" name="R124" reversible="false" fast="false" fbc:lowerFluxBound="cobra_0_bound" fbc:upperFluxBound="cobra_default_ub">
        <listOfReactants>
          <speciesReference species="M_GNb3Ab4GNb2__40__GNb4__41__Ma3__40__GNb2__40__GNb6__41__Ma6__41__Mb4GNb4GN__59__Asn" stoichiometry="1" constant="true"/>
          <speciesReference species="M_UDP__45__Gal" stoichiometry="1" constant="true"/>
        </listOfReactants>
        <listOfProducts>
          <speciesReference species="M_Ab4GNb3Ab4GNb2__40__GNb4__41__Ma3__40__GNb2__40__GNb6__41__Ma6__41__Mb4GNb4GN__59__Asn" stoichiometry="1" constant="true"/>
          <speciesReference species="M_UDP" stoichiometry="1" constant="true"/>
        </listOfProducts>
        <fbc:geneProductAssociation>
          <fbc:or>
            <fbc:geneProductRef fbc:geneProduct="G_B4galt1"/>
            <fbc:geneProductRef fbc:geneProduct="G_B4galt2"/>
            <fbc:geneProductRef fbc:geneProduct="G_B4galt3"/>
            <fbc:geneProductRef fbc:geneProduct="G_B4galt4"/>
            <fbc:geneProductRef fbc:geneProduct="G_B4galt5"/>
            <fbc:geneProductRef fbc:geneProduct="G_B4galt6"/>
            <fbc:geneProductRef fbc:geneProduct="G_B4galt7"/>
          </fbc:or>
        </fbc:geneProductAssociation>
      </reaction>
      <reaction id="R_R125" name="R125" reversible="false" fast="false" fbc:lowerFluxBound="cobra_0_bound" fbc:upperFluxBound="cobra_default_ub">
        <listOfReactants>
          <speciesReference species="M_Ab4GNb2__40__Ab4GNb4__41__Ma3__40__GNb2__40__GNb6__41__Ma6__41__Mb4GNb4GN__59__Asn" stoichiometry="1" constant="true"/>
          <speciesReference species="M_UDP__45__Gal" stoichiometry="1" constant="true"/>
        </listOfReactants>
        <listOfProducts>
          <speciesReference species="M_Ab4GNb2__40__Ab4GNb4__41__Ma3__40__Ab4GNb2__40__GNb6__41__Ma6__41__Mb4GNb4GN__59__Asn" stoichiometry="1" constant="true"/>
          <speciesReference species="M_UDP" stoichiometry="1" constant="true"/>
        </listOfProducts>
        <fbc:geneProductAssociation>
          <fbc:or>
            <fbc:geneProductRef fbc:geneProduct="G_B4galt1"/>
            <fbc:geneProductRef fbc:geneProduct="G_B4galt2"/>
            <fbc:geneProductRef fbc:geneProduct="G_B4galt3"/>
            <fbc:geneProductRef fbc:geneProduct="G_B4galt4"/>
            <fbc:geneProductRef fbc:geneProduct="G_B4galt5"/>
            <fbc:geneProductRef fbc:geneProduct="G_B4galt6"/>
            <fbc:geneProductRef fbc:geneProduct="G_B4galt7"/>
          </fbc:or>
        </fbc:geneProductAssociation>
      </reaction>
      <reaction id="R_R126" name="R126" reversible="false" fast="false" fbc:lowerFluxBound="cobra_0_bound" fbc:upperFluxBound="cobra_default_ub">
        <listOfReactants>
          <speciesReference species="M_Ab4GNb2__40__GNb4__41__Ma3__40__GNb2__40__GNb6__41__Ma6__41__Mb4GNb4__40__Fa6__41__GN__59__Asn" stoichiometry="1" constant="true"/>
          <speciesReference species="M_UDP__45__GlcNAc" stoichiometry="1" constant="true"/>
        </listOfReactants>
        <listOfProducts>
          <speciesReference species="M_GNb3Ab4GNb2__40__GNb4__41__Ma3__40__GNb2__40__GNb6__41__Ma6__41__Mb4GNb4__40__Fa6__41__GN__59__Asn" stoichiometry="1" constant="true"/>
          <speciesReference species="M_UDP" stoichiometry="1" constant="true"/>
        </listOfProducts>
        <fbc:geneProductAssociation>
          <fbc:geneProductRef fbc:geneProduct="G_B3gnt2"/>
        </fbc:geneProductAssociation>
      </reaction>
      <reaction id="R_R127" name="R127" reversible="false" fast="false" fbc:lowerFluxBound="cobra_0_bound" fbc:upperFluxBound="cobra_default_ub">
        <listOfReactants>
          <speciesReference species="M_Ab4GNb2__40__GNb4__41__Ma3__40__GNb2__40__GNb6__41__Ma6__41__Mb4GNb4__40__Fa6__41__GN__59__Asn" stoichiometry="1" constant="true"/>
          <speciesReference species="M_UDP__45__Gal" stoichiometry="1" constant="true"/>
        </listOfReactants>
        <listOfProducts>
          <speciesReference species="M_Ab4GNb2__40__Ab4GNb4__41__Ma3__40__GNb2__40__GNb6__41__Ma6__41__Mb4GNb4__40__Fa6__41__GN__59__Asn" stoichiometry="1" constant="true"/>
          <speciesReference species="M_UDP" stoichiometry="1" constant="true"/>
        </listOfProducts>
        <fbc:geneProductAssociation>
          <fbc:or>
            <fbc:geneProductRef fbc:geneProduct="G_B4galt1"/>
            <fbc:geneProductRef fbc:geneProduct="G_B4galt2"/>
            <fbc:geneProductRef fbc:geneProduct="G_B4galt3"/>
            <fbc:geneProductRef fbc:geneProduct="G_B4galt4"/>
            <fbc:geneProductRef fbc:geneProduct="G_B4galt5"/>
            <fbc:geneProductRef fbc:geneProduct="G_B4galt6"/>
            <fbc:geneProductRef fbc:geneProduct="G_B4galt7"/>
          </fbc:or>
        </fbc:geneProductAssociation>
      </reaction>
      <reaction id="R_R128" name="R128" reversible="false" fast="false" fbc:lowerFluxBound="cobra_0_bound" fbc:upperFluxBound="cobra_default_ub">
        <listOfReactants>
          <speciesReference species="M_Ab4GNb2__40__GNb4__41__Ma3__40__GNb2__40__GNb6__41__Ma6__41__Mb4GNb4__40__Fa6__41__GN__59__Asn" stoichiometry="1" constant="true"/>
          <speciesReference species="M_UDP__45__Gal" stoichiometry="1" constant="true"/>
        </listOfReactants>
        <listOfProducts>
          <speciesReference species="M_Ab4GNb2__40__GNb4__41__Ma3__40__Ab4GNb2__40__GNb6__41__Ma6__41__Mb4GNb4__40__Fa6__41__GN__59__Asn" stoichiometry="1" constant="true"/>
          <speciesReference species="M_UDP" stoichiometry="1" constant="true"/>
        </listOfProducts>
        <fbc:geneProductAssociation>
          <fbc:or>
            <fbc:geneProductRef fbc:geneProduct="G_B4galt1"/>
            <fbc:geneProductRef fbc:geneProduct="G_B4galt2"/>
            <fbc:geneProductRef fbc:geneProduct="G_B4galt3"/>
            <fbc:geneProductRef fbc:geneProduct="G_B4galt4"/>
            <fbc:geneProductRef fbc:geneProduct="G_B4galt5"/>
            <fbc:geneProductRef fbc:geneProduct="G_B4galt6"/>
            <fbc:geneProductRef fbc:geneProduct="G_B4galt7"/>
          </fbc:or>
        </fbc:geneProductAssociation>
      </reaction>
      <reaction id="R_R129" name="R129" reversible="false" fast="false" fbc:lowerFluxBound="cobra_0_bound" fbc:upperFluxBound="cobra_default_ub">
        <listOfReactants>
          <speciesReference species="M_Ab4GNb2__40__GNb4__41__Ma3__40__GNb2__40__GNb6__41__Ma6__41__Mb4GNb4__40__Fa6__41__GN__59__Asn" stoichiometry="1" constant="true"/>
          <speciesReference species="M_UDP__45__Gal" stoichiometry="1" constant="true"/>
        </listOfReactants>
        <listOfProducts>
          <speciesReference species="M_Ab4GNb2__40__GNb4__41__Ma3__40__GNb2__40__Ab4GNb6__41__Ma6__41__Mb4GNb4__40__Fa6__41__GN__59__Asn" stoichiometry="1" constant="true"/>
          <speciesReference species="M_UDP" stoichiometry="1" constant="true"/>
        </listOfProducts>
        <fbc:geneProductAssociation>
          <fbc:or>
            <fbc:geneProductRef fbc:geneProduct="G_B4galt1"/>
            <fbc:geneProductRef fbc:geneProduct="G_B4galt2"/>
            <fbc:geneProductRef fbc:geneProduct="G_B4galt3"/>
            <fbc:geneProductRef fbc:geneProduct="G_B4galt4"/>
            <fbc:geneProductRef fbc:geneProduct="G_B4galt5"/>
            <fbc:geneProductRef fbc:geneProduct="G_B4galt6"/>
            <fbc:geneProductRef fbc:geneProduct="G_B4galt7"/>
          </fbc:or>
        </fbc:geneProductAssociation>
      </reaction>
      <reaction id="R_R130" name="R130" reversible="false" fast="false" fbc:lowerFluxBound="cobra_0_bound" fbc:upperFluxBound="cobra_default_ub">
        <listOfReactants>
          <speciesReference species="M_Ab4GNb2__40__GNb4__41__Ma3__40__GNb2__40__GNb6__41__Ma6__41__Mb4GNb4__40__Fa6__41__GN__59__Asn" stoichiometry="1" constant="true"/>
          <speciesReference species="M_CMP__45__Neu5Ac" stoichiometry="1" constant="true"/>
        </listOfReactants>
        <listOfProducts>
          <speciesReference species="M_NNa3Ab4GNb2__40__GNb4__41__Ma3__40__GNb2__40__GNb6__41__Ma6__41__Mb4GNb4__40__Fa6__41__GN__59__Asn" stoichiometry="1" constant="true"/>
          <speciesReference species="M_CMP" stoichiometry="1" constant="true"/>
        </listOfProducts>
        <fbc:geneProductAssociation>
          <fbc:or>
            <fbc:geneProductRef fbc:geneProduct="G_St3gal3"/>
            <fbc:geneProductRef fbc:geneProduct="G_St3gal4"/>
            <fbc:geneProductRef fbc:geneProduct="G_St3gal6"/>
          </fbc:or>
        </fbc:geneProductAssociation>
      </reaction>
      <reaction id="R_R131" name="R131" reversible="false" fast="false" fbc:lowerFluxBound="cobra_0_bound" fbc:upperFluxBound="cobra_default_ub">
        <listOfReactants>
          <speciesReference species="M_GNb2__40__Ab4GNb4__41__Ma3__40__GNb2__40__GNb6__41__Ma6__41__Mb4GNb4__40__Fa6__41__GN__59__Asn" stoichiometry="1" constant="true"/>
          <speciesReference species="M_UDP__45__Gal" stoichiometry="1" constant="true"/>
        </listOfReactants>
        <listOfProducts>
          <speciesReference species="M_Ab4GNb2__40__Ab4GNb4__41__Ma3__40__GNb2__40__GNb6__41__Ma6__41__Mb4GNb4__40__Fa6__41__GN__59__Asn" stoichiometry="1" constant="true"/>
          <speciesReference species="M_UDP" stoichiometry="1" constant="true"/>
        </listOfProducts>
        <fbc:geneProductAssociation>
          <fbc:or>
            <fbc:geneProductRef fbc:geneProduct="G_B4galt1"/>
            <fbc:geneProductRef fbc:geneProduct="G_B4galt2"/>
            <fbc:geneProductRef fbc:geneProduct="G_B4galt3"/>
            <fbc:geneProductRef fbc:geneProduct="G_B4galt4"/>
            <fbc:geneProductRef fbc:geneProduct="G_B4galt5"/>
            <fbc:geneProductRef fbc:geneProduct="G_B4galt6"/>
            <fbc:geneProductRef fbc:geneProduct="G_B4galt7"/>
          </fbc:or>
        </fbc:geneProductAssociation>
      </reaction>
      <reaction id="R_R132" name="R132" reversible="false" fast="false" fbc:lowerFluxBound="cobra_0_bound" fbc:upperFluxBound="cobra_default_ub">
        <listOfReactants>
          <speciesReference species="M_GNb2__40__Ab4GNb4__41__Ma3__40__GNb2__40__GNb6__41__Ma6__41__Mb4GNb4__40__Fa6__41__GN__59__Asn" stoichiometry="1" constant="true"/>
          <speciesReference species="M_UDP__45__Gal" stoichiometry="1" constant="true"/>
        </listOfReactants>
        <listOfProducts>
          <speciesReference species="M_GNb2__40__Ab4GNb4__41__Ma3__40__Ab4GNb2__40__GNb6__41__Ma6__41__Mb4GNb4__40__Fa6__41__GN__59__Asn" stoichiometry="1" constant="true"/>
          <speciesReference species="M_UDP" stoichiometry="1" constant="true"/>
        </listOfProducts>
        <fbc:geneProductAssociation>
          <fbc:or>
            <fbc:geneProductRef fbc:geneProduct="G_B4galt1"/>
            <fbc:geneProductRef fbc:geneProduct="G_B4galt2"/>
            <fbc:geneProductRef fbc:geneProduct="G_B4galt3"/>
            <fbc:geneProductRef fbc:geneProduct="G_B4galt4"/>
            <fbc:geneProductRef fbc:geneProduct="G_B4galt5"/>
            <fbc:geneProductRef fbc:geneProduct="G_B4galt6"/>
            <fbc:geneProductRef fbc:geneProduct="G_B4galt7"/>
          </fbc:or>
        </fbc:geneProductAssociation>
      </reaction>
      <reaction id="R_R133" name="R133" reversible="false" fast="false" fbc:lowerFluxBound="cobra_0_bound" fbc:upperFluxBound="cobra_default_ub">
        <listOfReactants>
          <speciesReference species="M_GNb2__40__Ab4GNb4__41__Ma3__40__GNb2__40__GNb6__41__Ma6__41__Mb4GNb4__40__Fa6__41__GN__59__Asn" stoichiometry="1" constant="true"/>
          <speciesReference species="M_UDP__45__Gal" stoichiometry="1" constant="true"/>
        </listOfReactants>
        <listOfProducts>
          <speciesReference species="M_GNb2__40__Ab4GNb4__41__Ma3__40__GNb2__40__Ab4GNb6__41__Ma6__41__Mb4GNb4__40__Fa6__41__GN__59__Asn" stoichiometry="1" constant="true"/>
          <speciesReference species="M_UDP" stoichiometry="1" constant="true"/>
        </listOfProducts>
        <fbc:geneProductAssociation>
          <fbc:or>
            <fbc:geneProductRef fbc:geneProduct="G_B4galt1"/>
            <fbc:geneProductRef fbc:geneProduct="G_B4galt2"/>
            <fbc:geneProductRef fbc:geneProduct="G_B4galt3"/>
            <fbc:geneProductRef fbc:geneProduct="G_B4galt4"/>
            <fbc:geneProductRef fbc:geneProduct="G_B4galt5"/>
            <fbc:geneProductRef fbc:geneProduct="G_B4galt6"/>
            <fbc:geneProductRef fbc:geneProduct="G_B4galt7"/>
          </fbc:or>
        </fbc:geneProductAssociation>
      </reaction>
      <reaction id="R_R134" name="R134" reversible="false" fast="false" fbc:lowerFluxBound="cobra_0_bound" fbc:upperFluxBound="cobra_default_ub">
        <listOfReactants>
          <speciesReference species="M_GNb2__40__Ab4GNb4__41__Ma3__40__GNb2__40__GNb6__41__Ma6__41__Mb4GNb4__40__Fa6__41__GN__59__Asn" stoichiometry="1" constant="true"/>
          <speciesReference species="M_CMP__45__Neu5Ac" stoichiometry="1" constant="true"/>
        </listOfReactants>
        <listOfProducts>
          <speciesReference species="M_GNb2__40__NNa3Ab4GNb4__41__Ma3__40__GNb2__40__GNb6__41__Ma6__41__Mb4GNb4__40__Fa6__41__GN__59__Asn" stoichiometry="1" constant="true"/>
          <speciesReference species="M_CMP" stoichiometry="1" constant="true"/>
        </listOfProducts>
        <fbc:geneProductAssociation>
          <fbc:or>
            <fbc:geneProductRef fbc:geneProduct="G_St3gal3"/>
            <fbc:geneProductRef fbc:geneProduct="G_St3gal4"/>
            <fbc:geneProductRef fbc:geneProduct="G_St3gal6"/>
          </fbc:or>
        </fbc:geneProductAssociation>
      </reaction>
      <reaction id="R_R135" name="R135" reversible="false" fast="false" fbc:lowerFluxBound="cobra_0_bound" fbc:upperFluxBound="cobra_default_ub">
        <listOfReactants>
          <speciesReference species="M_GNb2__40__GNb4__41__Ma3__40__Ab4GNb2__40__GNb6__41__Ma6__41__Mb4GNb4__40__Fa6__41__GN__59__Asn" stoichiometry="1" constant="true"/>
          <speciesReference species="M_UDP__45__Gal" stoichiometry="1" constant="true"/>
        </listOfReactants>
        <listOfProducts>
          <speciesReference species="M_Ab4GNb2__40__GNb4__41__Ma3__40__Ab4GNb2__40__GNb6__41__Ma6__41__Mb4GNb4__40__Fa6__41__GN__59__Asn" stoichiometry="1" constant="true"/>
          <speciesReference species="M_UDP" stoichiometry="1" constant="true"/>
        </listOfProducts>
        <fbc:geneProductAssociation>
          <fbc:or>
            <fbc:geneProductRef fbc:geneProduct="G_B4galt1"/>
            <fbc:geneProductRef fbc:geneProduct="G_B4galt2"/>
            <fbc:geneProductRef fbc:geneProduct="G_B4galt3"/>
            <fbc:geneProductRef fbc:geneProduct="G_B4galt4"/>
            <fbc:geneProductRef fbc:geneProduct="G_B4galt5"/>
            <fbc:geneProductRef fbc:geneProduct="G_B4galt6"/>
            <fbc:geneProductRef fbc:geneProduct="G_B4galt7"/>
          </fbc:or>
        </fbc:geneProductAssociation>
      </reaction>
      <reaction id="R_R136" name="R136" reversible="false" fast="false" fbc:lowerFluxBound="cobra_0_bound" fbc:upperFluxBound="cobra_default_ub">
        <listOfReactants>
          <speciesReference species="M_GNb2__40__GNb4__41__Ma3__40__Ab4GNb2__40__GNb6__41__Ma6__41__Mb4GNb4__40__Fa6__41__GN__59__Asn" stoichiometry="1" constant="true"/>
          <speciesReference species="M_UDP__45__Gal" stoichiometry="1" constant="true"/>
        </listOfReactants>
        <listOfProducts>
          <speciesReference species="M_GNb2__40__Ab4GNb4__41__Ma3__40__Ab4GNb2__40__GNb6__41__Ma6__41__Mb4GNb4__40__Fa6__41__GN__59__Asn" stoichiometry="1" constant="true"/>
          <speciesReference species="M_UDP" stoichiometry="1" constant="true"/>
        </listOfProducts>
        <fbc:geneProductAssociation>
          <fbc:or>
            <fbc:geneProductRef fbc:geneProduct="G_B4galt1"/>
            <fbc:geneProductRef fbc:geneProduct="G_B4galt2"/>
            <fbc:geneProductRef fbc:geneProduct="G_B4galt3"/>
            <fbc:geneProductRef fbc:geneProduct="G_B4galt4"/>
            <fbc:geneProductRef fbc:geneProduct="G_B4galt5"/>
            <fbc:geneProductRef fbc:geneProduct="G_B4galt6"/>
            <fbc:geneProductRef fbc:geneProduct="G_B4galt7"/>
          </fbc:or>
        </fbc:geneProductAssociation>
      </reaction>
      <reaction id="R_R137" name="R137" reversible="false" fast="false" fbc:lowerFluxBound="cobra_0_bound" fbc:upperFluxBound="cobra_default_ub">
        <listOfReactants>
          <speciesReference species="M_GNb2__40__GNb4__41__Ma3__40__Ab4GNb2__40__GNb6__41__Ma6__41__Mb4GNb4__40__Fa6__41__GN__59__Asn" stoichiometry="1" constant="true"/>
          <speciesReference species="M_UDP__45__Gal" stoichiometry="1" constant="true"/>
        </listOfReactants>
        <listOfProducts>
          <speciesReference species="M_GNb2__40__GNb4__41__Ma3__40__Ab4GNb2__40__Ab4GNb6__41__Ma6__41__Mb4GNb4__40__Fa6__41__GN__59__Asn" stoichiometry="1" constant="true"/>
          <speciesReference species="M_UDP" stoichiometry="1" constant="true"/>
        </listOfProducts>
        <fbc:geneProductAssociation>
          <fbc:or>
            <fbc:geneProductRef fbc:geneProduct="G_B4galt1"/>
            <fbc:geneProductRef fbc:geneProduct="G_B4galt2"/>
            <fbc:geneProductRef fbc:geneProduct="G_B4galt3"/>
            <fbc:geneProductRef fbc:geneProduct="G_B4galt4"/>
            <fbc:geneProductRef fbc:geneProduct="G_B4galt5"/>
            <fbc:geneProductRef fbc:geneProduct="G_B4galt6"/>
            <fbc:geneProductRef fbc:geneProduct="G_B4galt7"/>
          </fbc:or>
        </fbc:geneProductAssociation>
      </reaction>
      <reaction id="R_R138" name="R138" reversible="false" fast="false" fbc:lowerFluxBound="cobra_0_bound" fbc:upperFluxBound="cobra_default_ub">
        <listOfReactants>
          <speciesReference species="M_GNb2__40__GNb4__41__Ma3__40__Ab4GNb2__40__GNb6__41__Ma6__41__Mb4GNb4__40__Fa6__41__GN__59__Asn" stoichiometry="1" constant="true"/>
          <speciesReference species="M_CMP__45__Neu5Ac" stoichiometry="1" constant="true"/>
        </listOfReactants>
        <listOfProducts>
          <speciesReference species="M_GNb2__40__GNb4__41__Ma3__40__NNa3Ab4GNb2__40__GNb6__41__Ma6__41__Mb4GNb4__40__Fa6__41__GN__59__Asn" stoichiometry="1" constant="true"/>
          <speciesReference species="M_CMP" stoichiometry="1" constant="true"/>
        </listOfProducts>
        <fbc:geneProductAssociation>
          <fbc:or>
            <fbc:geneProductRef fbc:geneProduct="G_St3gal3"/>
            <fbc:geneProductRef fbc:geneProduct="G_St3gal4"/>
            <fbc:geneProductRef fbc:geneProduct="G_St3gal6"/>
          </fbc:or>
        </fbc:geneProductAssociation>
      </reaction>
      <reaction id="R_R139" name="R139" reversible="false" fast="false" fbc:lowerFluxBound="cobra_0_bound" fbc:upperFluxBound="cobra_default_ub">
        <listOfReactants>
          <speciesReference species="M_GNb2__40__GNb4__41__Ma3__40__GNb2__40__Ab4GNb6__41__Ma6__41__Mb4GNb4__40__Fa6__41__GN__59__Asn" stoichiometry="1" constant="true"/>
          <speciesReference species="M_UDP__45__Gal" stoichiometry="1" constant="true"/>
        </listOfReactants>
        <listOfProducts>
          <speciesReference species="M_Ab4GNb2__40__GNb4__41__Ma3__40__GNb2__40__Ab4GNb6__41__Ma6__41__Mb4GNb4__40__Fa6__41__GN__59__Asn" stoichiometry="1" constant="true"/>
          <speciesReference species="M_UDP" stoichiometry="1" constant="true"/>
        </listOfProducts>
        <fbc:geneProductAssociation>
          <fbc:or>
            <fbc:geneProductRef fbc:geneProduct="G_B4galt1"/>
            <fbc:geneProductRef fbc:geneProduct="G_B4galt2"/>
            <fbc:geneProductRef fbc:geneProduct="G_B4galt3"/>
            <fbc:geneProductRef fbc:geneProduct="G_B4galt4"/>
            <fbc:geneProductRef fbc:geneProduct="G_B4galt5"/>
            <fbc:geneProductRef fbc:geneProduct="G_B4galt6"/>
            <fbc:geneProductRef fbc:geneProduct="G_B4galt7"/>
          </fbc:or>
        </fbc:geneProductAssociation>
      </reaction>
      <reaction id="R_R140" name="R140" reversible="false" fast="false" fbc:lowerFluxBound="cobra_0_bound" fbc:upperFluxBound="cobra_default_ub">
        <listOfReactants>
          <speciesReference species="M_GNb2__40__GNb4__41__Ma3__40__GNb2__40__Ab4GNb6__41__Ma6__41__Mb4GNb4__40__Fa6__41__GN__59__Asn" stoichiometry="1" constant="true"/>
          <speciesReference species="M_UDP__45__Gal" stoichiometry="1" constant="true"/>
        </listOfReactants>
        <listOfProducts>
          <speciesReference species="M_GNb2__40__Ab4GNb4__41__Ma3__40__GNb2__40__Ab4GNb6__41__Ma6__41__Mb4GNb4__40__Fa6__41__GN__59__Asn" stoichiometry="1" constant="true"/>
          <speciesReference species="M_UDP" stoichiometry="1" constant="true"/>
        </listOfProducts>
        <fbc:geneProductAssociation>
          <fbc:or>
            <fbc:geneProductRef fbc:geneProduct="G_B4galt1"/>
            <fbc:geneProductRef fbc:geneProduct="G_B4galt2"/>
            <fbc:geneProductRef fbc:geneProduct="G_B4galt3"/>
            <fbc:geneProductRef fbc:geneProduct="G_B4galt4"/>
            <fbc:geneProductRef fbc:geneProduct="G_B4galt5"/>
            <fbc:geneProductRef fbc:geneProduct="G_B4galt6"/>
            <fbc:geneProductRef fbc:geneProduct="G_B4galt7"/>
          </fbc:or>
        </fbc:geneProductAssociation>
      </reaction>
      <reaction id="R_R141" name="R141" reversible="false" fast="false" fbc:lowerFluxBound="cobra_0_bound" fbc:upperFluxBound="cobra_default_ub">
        <listOfReactants>
          <speciesReference species="M_GNb2__40__GNb4__41__Ma3__40__GNb2__40__Ab4GNb6__41__Ma6__41__Mb4GNb4__40__Fa6__41__GN__59__Asn" stoichiometry="1" constant="true"/>
          <speciesReference species="M_UDP__45__Gal" stoichiometry="1" constant="true"/>
        </listOfReactants>
        <listOfProducts>
          <speciesReference species="M_GNb2__40__GNb4__41__Ma3__40__Ab4GNb2__40__Ab4GNb6__41__Ma6__41__Mb4GNb4__40__Fa6__41__GN__59__Asn" stoichiometry="1" constant="true"/>
          <speciesReference species="M_UDP" stoichiometry="1" constant="true"/>
        </listOfProducts>
        <fbc:geneProductAssociation>
          <fbc:or>
            <fbc:geneProductRef fbc:geneProduct="G_B4galt1"/>
            <fbc:geneProductRef fbc:geneProduct="G_B4galt2"/>
            <fbc:geneProductRef fbc:geneProduct="G_B4galt3"/>
            <fbc:geneProductRef fbc:geneProduct="G_B4galt4"/>
            <fbc:geneProductRef fbc:geneProduct="G_B4galt5"/>
            <fbc:geneProductRef fbc:geneProduct="G_B4galt6"/>
            <fbc:geneProductRef fbc:geneProduct="G_B4galt7"/>
          </fbc:or>
        </fbc:geneProductAssociation>
      </reaction>
      <reaction id="R_R142" name="R142" reversible="false" fast="false" fbc:lowerFluxBound="cobra_0_bound" fbc:upperFluxBound="cobra_default_ub">
        <listOfReactants>
          <speciesReference species="M_GNb2__40__GNb4__41__Ma3__40__GNb2__40__Ab4GNb6__41__Ma6__41__Mb4GNb4__40__Fa6__41__GN__59__Asn" stoichiometry="1" constant="true"/>
          <speciesReference species="M_CMP__45__Neu5Ac" stoichiometry="1" constant="true"/>
        </listOfReactants>
        <listOfProducts>
          <speciesReference species="M_GNb2__40__GNb4__41__Ma3__40__GNb2__40__NNa3Ab4GNb6__41__Ma6__41__Mb4GNb4__40__Fa6__41__GN__59__Asn" stoichiometry="1" constant="true"/>
          <speciesReference species="M_CMP" stoichiometry="1" constant="true"/>
        </listOfProducts>
        <fbc:geneProductAssociation>
          <fbc:or>
            <fbc:geneProductRef fbc:geneProduct="G_St3gal3"/>
            <fbc:geneProductRef fbc:geneProduct="G_St3gal4"/>
            <fbc:geneProductRef fbc:geneProduct="G_St3gal6"/>
          </fbc:or>
        </fbc:geneProductAssociation>
      </reaction>
      <reaction id="R_R143" name="R143" reversible="false" fast="false" fbc:lowerFluxBound="cobra_0_bound" fbc:upperFluxBound="cobra_default_ub">
        <listOfReactants>
          <speciesReference species="M_Ab4GNb2__40__Ab4GNb4__41__Ma3__40__Ab4GNb2Ma6__41__Mb4GNb4GN__59__Asn" stoichiometry="1" constant="true"/>
          <speciesReference species="M_CMP__45__Neu5Ac" stoichiometry="1" constant="true"/>
        </listOfReactants>
        <listOfProducts>
          <speciesReference species="M_NNa3Ab4GNb2__40__Ab4GNb4__41__Ma3__40__Ab4GNb2Ma6__41__Mb4GNb4GN__59__Asn" stoichiometry="1" constant="true"/>
          <speciesReference species="M_CMP" stoichiometry="1" constant="true"/>
        </listOfProducts>
        <fbc:geneProductAssociation>
          <fbc:or>
            <fbc:geneProductRef fbc:geneProduct="G_St3gal3"/>
            <fbc:geneProductRef fbc:geneProduct="G_St3gal4"/>
            <fbc:geneProductRef fbc:geneProduct="G_St3gal6"/>
          </fbc:or>
        </fbc:geneProductAssociation>
      </reaction>
      <reaction id="R_R144" name="R144" reversible="false" fast="false" fbc:lowerFluxBound="cobra_0_bound" fbc:upperFluxBound="cobra_default_ub">
        <listOfReactants>
          <speciesReference species="M_Ab4GNb2__40__Ab4GNb4__41__Ma3__40__Ab4GNb2Ma6__41__Mb4GNb4GN__59__Asn" stoichiometry="1" constant="true"/>
          <speciesReference species="M_CMP__45__Neu5Ac" stoichiometry="1" constant="true"/>
        </listOfReactants>
        <listOfProducts>
          <speciesReference species="M_Ab4GNb2__40__NNa3Ab4GNb4__41__Ma3__40__Ab4GNb2Ma6__41__Mb4GNb4GN__59__Asn" stoichiometry="1" constant="true"/>
          <speciesReference species="M_CMP" stoichiometry="1" constant="true"/>
        </listOfProducts>
        <fbc:geneProductAssociation>
          <fbc:or>
            <fbc:geneProductRef fbc:geneProduct="G_St3gal3"/>
            <fbc:geneProductRef fbc:geneProduct="G_St3gal4"/>
            <fbc:geneProductRef fbc:geneProduct="G_St3gal6"/>
          </fbc:or>
        </fbc:geneProductAssociation>
      </reaction>
      <reaction id="R_R145" name="R145" reversible="false" fast="false" fbc:lowerFluxBound="cobra_0_bound" fbc:upperFluxBound="cobra_default_ub">
        <listOfReactants>
          <speciesReference species="M_Ab4GNb2__40__Ab4GNb4__41__Ma3__40__Ab4GNb2Ma6__41__Mb4GNb4GN__59__Asn" stoichiometry="1" constant="true"/>
          <speciesReference species="M_CMP__45__Neu5Ac" stoichiometry="1" constant="true"/>
        </listOfReactants>
        <listOfProducts>
          <speciesReference species="M_Ab4GNb2__40__Ab4GNb4__41__Ma3__40__NNa3Ab4GNb2Ma6__41__Mb4GNb4GN__59__Asn" stoichiometry="1" constant="true"/>
          <speciesReference species="M_CMP" stoichiometry="1" constant="true"/>
        </listOfProducts>
        <fbc:geneProductAssociation>
          <fbc:or>
            <fbc:geneProductRef fbc:geneProduct="G_St3gal3"/>
            <fbc:geneProductRef fbc:geneProduct="G_St3gal4"/>
            <fbc:geneProductRef fbc:geneProduct="G_St3gal6"/>
          </fbc:or>
        </fbc:geneProductAssociation>
      </reaction>
      <reaction id="R_R146" name="R146" reversible="false" fast="false" fbc:lowerFluxBound="cobra_0_bound" fbc:upperFluxBound="cobra_default_ub">
        <listOfReactants>
          <speciesReference species="M_GNb3Ab4GNb2__40__GNb4__41__Ma3__40__GNb2Ma6__41__Mb4GNb4__40__Fa6__41__GN__59__Asn" stoichiometry="1" constant="true"/>
          <speciesReference species="M_UDP__45__Gal" stoichiometry="1" constant="true"/>
        </listOfReactants>
        <listOfProducts>
          <speciesReference species="M_Ab4GNb3Ab4GNb2__40__GNb4__41__Ma3__40__GNb2Ma6__41__Mb4GNb4__40__Fa6__41__GN__59__Asn" stoichiometry="1" constant="true"/>
          <speciesReference species="M_UDP" stoichiometry="1" constant="true"/>
        </listOfProducts>
        <fbc:geneProductAssociation>
          <fbc:or>
            <fbc:geneProductRef fbc:geneProduct="G_B4galt1"/>
            <fbc:geneProductRef fbc:geneProduct="G_B4galt2"/>
            <fbc:geneProductRef fbc:geneProduct="G_B4galt3"/>
            <fbc:geneProductRef fbc:geneProduct="G_B4galt4"/>
            <fbc:geneProductRef fbc:geneProduct="G_B4galt5"/>
            <fbc:geneProductRef fbc:geneProduct="G_B4galt6"/>
            <fbc:geneProductRef fbc:geneProduct="G_B4galt7"/>
          </fbc:or>
        </fbc:geneProductAssociation>
      </reaction>
      <reaction id="R_R147" name="R147" reversible="false" fast="false" fbc:lowerFluxBound="cobra_0_bound" fbc:upperFluxBound="cobra_default_ub">
        <listOfReactants>
          <speciesReference species="M_Ab4GNb2__40__Ab4GNb4__41__Ma3__40__GNb2Ma6__41__Mb4GNb4__40__Fa6__41__GN__59__Asn" stoichiometry="1" constant="true"/>
          <speciesReference species="M_UDP__45__GlcNAc" stoichiometry="1" constant="true"/>
        </listOfReactants>
        <listOfProducts>
          <speciesReference species="M_Ab4GNb2__40__Ab4GNb4__41__Ma3__40__GNb2__40__GNb6__41__Ma6__41__Mb4GNb4__40__Fa6__41__GN__59__Asn" stoichiometry="1" constant="true"/>
          <speciesReference species="M_UDP" stoichiometry="1" constant="true"/>
        </listOfProducts>
        <fbc:geneProductAssociation>
          <fbc:geneProductRef fbc:geneProduct="G_Mgat5"/>
        </fbc:geneProductAssociation>
      </reaction>
      <reaction id="R_R148" name="R148" reversible="false" fast="false" fbc:lowerFluxBound="cobra_0_bound" fbc:upperFluxBound="cobra_default_ub">
        <listOfReactants>
          <speciesReference species="M_Ab4GNb2__40__Ab4GNb4__41__Ma3__40__GNb2Ma6__41__Mb4GNb4__40__Fa6__41__GN__59__Asn" stoichiometry="1" constant="true"/>
          <speciesReference species="M_UDP__45__Gal" stoichiometry="1" constant="true"/>
        </listOfReactants>
        <listOfProducts>
          <speciesReference species="M_Ab4GNb2__40__Ab4GNb4__41__Ma3__40__Ab4GNb2Ma6__41__Mb4GNb4__40__Fa6__41__GN__59__Asn" stoichiometry="1" constant="true"/>
          <speciesReference species="M_UDP" stoichiometry="1" constant="true"/>
        </listOfProducts>
        <fbc:geneProductAssociation>
          <fbc:or>
            <fbc:geneProductRef fbc:geneProduct="G_B4galt1"/>
            <fbc:geneProductRef fbc:geneProduct="G_B4galt2"/>
            <fbc:geneProductRef fbc:geneProduct="G_B4galt3"/>
            <fbc:geneProductRef fbc:geneProduct="G_B4galt4"/>
            <fbc:geneProductRef fbc:geneProduct="G_B4galt5"/>
            <fbc:geneProductRef fbc:geneProduct="G_B4galt6"/>
            <fbc:geneProductRef fbc:geneProduct="G_B4galt7"/>
          </fbc:or>
        </fbc:geneProductAssociation>
      </reaction>
      <reaction id="R_R149" name="R149" reversible="false" fast="false" fbc:lowerFluxBound="cobra_0_bound" fbc:upperFluxBound="cobra_default_ub">
        <listOfReactants>
          <speciesReference species="M_Ab4GNb2__40__Ab4GNb4__41__Ma3__40__GNb2Ma6__41__Mb4GNb4__40__Fa6__41__GN__59__Asn" stoichiometry="1" constant="true"/>
          <speciesReference species="M_CMP__45__Neu5Ac" stoichiometry="1" constant="true"/>
        </listOfReactants>
        <listOfProducts>
          <speciesReference species="M_NNa3Ab4GNb2__40__Ab4GNb4__41__Ma3__40__GNb2Ma6__41__Mb4GNb4__40__Fa6__41__GN__59__Asn" stoichiometry="1" constant="true"/>
          <speciesReference species="M_CMP" stoichiometry="1" constant="true"/>
        </listOfProducts>
        <fbc:geneProductAssociation>
          <fbc:or>
            <fbc:geneProductRef fbc:geneProduct="G_St3gal3"/>
            <fbc:geneProductRef fbc:geneProduct="G_St3gal4"/>
            <fbc:geneProductRef fbc:geneProduct="G_St3gal6"/>
          </fbc:or>
        </fbc:geneProductAssociation>
      </reaction>
      <reaction id="R_R150" name="R150" reversible="false" fast="false" fbc:lowerFluxBound="cobra_0_bound" fbc:upperFluxBound="cobra_default_ub">
        <listOfReactants>
          <speciesReference species="M_Ab4GNb2__40__Ab4GNb4__41__Ma3__40__GNb2Ma6__41__Mb4GNb4__40__Fa6__41__GN__59__Asn" stoichiometry="1" constant="true"/>
          <speciesReference species="M_CMP__45__Neu5Ac" stoichiometry="1" constant="true"/>
        </listOfReactants>
        <listOfProducts>
          <speciesReference species="M_Ab4GNb2__40__NNa3Ab4GNb4__41__Ma3__40__GNb2Ma6__41__Mb4GNb4__40__Fa6__41__GN__59__Asn" stoichiometry="1" constant="true"/>
          <speciesReference species="M_CMP" stoichiometry="1" constant="true"/>
        </listOfProducts>
        <fbc:geneProductAssociation>
          <fbc:or>
            <fbc:geneProductRef fbc:geneProduct="G_St3gal3"/>
            <fbc:geneProductRef fbc:geneProduct="G_St3gal4"/>
            <fbc:geneProductRef fbc:geneProduct="G_St3gal6"/>
          </fbc:or>
        </fbc:geneProductAssociation>
      </reaction>
      <reaction id="R_R151" name="R151" reversible="false" fast="false" fbc:lowerFluxBound="cobra_0_bound" fbc:upperFluxBound="cobra_default_ub">
        <listOfReactants>
          <speciesReference species="M_Ab4GNb2__40__GNb4__41__Ma3__40__Ab4GNb2Ma6__41__Mb4GNb4__40__Fa6__41__GN__59__Asn" stoichiometry="1" constant="true"/>
          <speciesReference species="M_UDP__45__Gal" stoichiometry="1" constant="true"/>
        </listOfReactants>
        <listOfProducts>
          <speciesReference species="M_Ab4GNb2__40__Ab4GNb4__41__Ma3__40__Ab4GNb2Ma6__41__Mb4GNb4__40__Fa6__41__GN__59__Asn" stoichiometry="1" constant="true"/>
          <speciesReference species="M_UDP" stoichiometry="1" constant="true"/>
        </listOfProducts>
        <fbc:geneProductAssociation>
          <fbc:or>
            <fbc:geneProductRef fbc:geneProduct="G_B4galt1"/>
            <fbc:geneProductRef fbc:geneProduct="G_B4galt2"/>
            <fbc:geneProductRef fbc:geneProduct="G_B4galt3"/>
            <fbc:geneProductRef fbc:geneProduct="G_B4galt4"/>
            <fbc:geneProductRef fbc:geneProduct="G_B4galt5"/>
            <fbc:geneProductRef fbc:geneProduct="G_B4galt6"/>
            <fbc:geneProductRef fbc:geneProduct="G_B4galt7"/>
          </fbc:or>
        </fbc:geneProductAssociation>
      </reaction>
      <reaction id="R_R152" name="R152" reversible="false" fast="false" fbc:lowerFluxBound="cobra_0_bound" fbc:upperFluxBound="cobra_default_ub">
        <listOfReactants>
          <speciesReference species="M_Ab4GNb2__40__GNb4__41__Ma3__40__Ab4GNb2Ma6__41__Mb4GNb4__40__Fa6__41__GN__59__Asn" stoichiometry="1" constant="true"/>
          <speciesReference species="M_CMP__45__Neu5Ac" stoichiometry="1" constant="true"/>
        </listOfReactants>
        <listOfProducts>
          <speciesReference species="M_NNa3Ab4GNb2__40__GNb4__41__Ma3__40__Ab4GNb2Ma6__41__Mb4GNb4__40__Fa6__41__GN__59__Asn" stoichiometry="1" constant="true"/>
          <speciesReference species="M_CMP" stoichiometry="1" constant="true"/>
        </listOfProducts>
        <fbc:geneProductAssociation>
          <fbc:or>
            <fbc:geneProductRef fbc:geneProduct="G_St3gal3"/>
            <fbc:geneProductRef fbc:geneProduct="G_St3gal4"/>
            <fbc:geneProductRef fbc:geneProduct="G_St3gal6"/>
          </fbc:or>
        </fbc:geneProductAssociation>
      </reaction>
      <reaction id="R_R153" name="R153" reversible="false" fast="false" fbc:lowerFluxBound="cobra_0_bound" fbc:upperFluxBound="cobra_default_ub">
        <listOfReactants>
          <speciesReference species="M_Ab4GNb2__40__GNb4__41__Ma3__40__Ab4GNb2Ma6__41__Mb4GNb4__40__Fa6__41__GN__59__Asn" stoichiometry="1" constant="true"/>
          <speciesReference species="M_CMP__45__Neu5Ac" stoichiometry="1" constant="true"/>
        </listOfReactants>
        <listOfProducts>
          <speciesReference species="M_Ab4GNb2__40__GNb4__41__Ma3__40__NNa3Ab4GNb2Ma6__41__Mb4GNb4__40__Fa6__41__GN__59__Asn" stoichiometry="1" constant="true"/>
          <speciesReference species="M_CMP" stoichiometry="1" constant="true"/>
        </listOfProducts>
        <fbc:geneProductAssociation>
          <fbc:or>
            <fbc:geneProductRef fbc:geneProduct="G_St3gal3"/>
            <fbc:geneProductRef fbc:geneProduct="G_St3gal4"/>
            <fbc:geneProductRef fbc:geneProduct="G_St3gal6"/>
          </fbc:or>
        </fbc:geneProductAssociation>
      </reaction>
      <reaction id="R_R154" name="R154" reversible="false" fast="false" fbc:lowerFluxBound="cobra_0_bound" fbc:upperFluxBound="cobra_default_ub">
        <listOfReactants>
          <speciesReference species="M_NNa3Ab4GNb2__40__GNb4__41__Ma3__40__GNb2Ma6__41__Mb4GNb4__40__Fa6__41__GN__59__Asn" stoichiometry="1" constant="true"/>
          <speciesReference species="M_UDP__45__GlcNAc" stoichiometry="1" constant="true"/>
        </listOfReactants>
        <listOfProducts>
          <speciesReference species="M_NNa3Ab4GNb2__40__GNb4__41__Ma3__40__GNb2__40__GNb6__41__Ma6__41__Mb4GNb4__40__Fa6__41__GN__59__Asn" stoichiometry="1" constant="true"/>
          <speciesReference species="M_UDP" stoichiometry="1" constant="true"/>
        </listOfProducts>
        <fbc:geneProductAssociation>
          <fbc:geneProductRef fbc:geneProduct="G_Mgat5"/>
        </fbc:geneProductAssociation>
      </reaction>
      <reaction id="R_R155" name="R155" reversible="false" fast="false" fbc:lowerFluxBound="cobra_0_bound" fbc:upperFluxBound="cobra_default_ub">
        <listOfReactants>
          <speciesReference species="M_NNa3Ab4GNb2__40__GNb4__41__Ma3__40__GNb2Ma6__41__Mb4GNb4__40__Fa6__41__GN__59__Asn" stoichiometry="1" constant="true"/>
          <speciesReference species="M_UDP__45__Gal" stoichiometry="1" constant="true"/>
        </listOfReactants>
        <listOfProducts>
          <speciesReference species="M_NNa3Ab4GNb2__40__Ab4GNb4__41__Ma3__40__GNb2Ma6__41__Mb4GNb4__40__Fa6__41__GN__59__Asn" stoichiometry="1" constant="true"/>
          <speciesReference species="M_UDP" stoichiometry="1" constant="true"/>
        </listOfProducts>
        <fbc:geneProductAssociation>
          <fbc:or>
            <fbc:geneProductRef fbc:geneProduct="G_B4galt1"/>
            <fbc:geneProductRef fbc:geneProduct="G_B4galt2"/>
            <fbc:geneProductRef fbc:geneProduct="G_B4galt3"/>
            <fbc:geneProductRef fbc:geneProduct="G_B4galt4"/>
            <fbc:geneProductRef fbc:geneProduct="G_B4galt5"/>
            <fbc:geneProductRef fbc:geneProduct="G_B4galt6"/>
            <fbc:geneProductRef fbc:geneProduct="G_B4galt7"/>
          </fbc:or>
        </fbc:geneProductAssociation>
      </reaction>
      <reaction id="R_R156" name="R156" reversible="false" fast="false" fbc:lowerFluxBound="cobra_0_bound" fbc:upperFluxBound="cobra_default_ub">
        <listOfReactants>
          <speciesReference species="M_NNa3Ab4GNb2__40__GNb4__41__Ma3__40__GNb2Ma6__41__Mb4GNb4__40__Fa6__41__GN__59__Asn" stoichiometry="1" constant="true"/>
          <speciesReference species="M_UDP__45__Gal" stoichiometry="1" constant="true"/>
        </listOfReactants>
        <listOfProducts>
          <speciesReference species="M_NNa3Ab4GNb2__40__GNb4__41__Ma3__40__Ab4GNb2Ma6__41__Mb4GNb4__40__Fa6__41__GN__59__Asn" stoichiometry="1" constant="true"/>
          <speciesReference species="M_UDP" stoichiometry="1" constant="true"/>
        </listOfProducts>
        <fbc:geneProductAssociation>
          <fbc:or>
            <fbc:geneProductRef fbc:geneProduct="G_B4galt1"/>
            <fbc:geneProductRef fbc:geneProduct="G_B4galt2"/>
            <fbc:geneProductRef fbc:geneProduct="G_B4galt3"/>
            <fbc:geneProductRef fbc:geneProduct="G_B4galt4"/>
            <fbc:geneProductRef fbc:geneProduct="G_B4galt5"/>
            <fbc:geneProductRef fbc:geneProduct="G_B4galt6"/>
            <fbc:geneProductRef fbc:geneProduct="G_B4galt7"/>
          </fbc:or>
        </fbc:geneProductAssociation>
      </reaction>
      <reaction id="R_R157" name="R157" reversible="false" fast="false" fbc:lowerFluxBound="cobra_0_bound" fbc:upperFluxBound="cobra_default_ub">
        <listOfReactants>
          <speciesReference species="M_GNb2__40__Ab4GNb4__41__Ma3__40__Ab4GNb2Ma6__41__Mb4GNb4__40__Fa6__41__GN__59__Asn" stoichiometry="1" constant="true"/>
          <speciesReference species="M_UDP__45__Gal" stoichiometry="1" constant="true"/>
        </listOfReactants>
        <listOfProducts>
          <speciesReference species="M_Ab4GNb2__40__Ab4GNb4__41__Ma3__40__Ab4GNb2Ma6__41__Mb4GNb4__40__Fa6__41__GN__59__Asn" stoichiometry="1" constant="true"/>
          <speciesReference species="M_UDP" stoichiometry="1" constant="true"/>
        </listOfProducts>
        <fbc:geneProductAssociation>
          <fbc:or>
            <fbc:geneProductRef fbc:geneProduct="G_B4galt1"/>
            <fbc:geneProductRef fbc:geneProduct="G_B4galt2"/>
            <fbc:geneProductRef fbc:geneProduct="G_B4galt3"/>
            <fbc:geneProductRef fbc:geneProduct="G_B4galt4"/>
            <fbc:geneProductRef fbc:geneProduct="G_B4galt5"/>
            <fbc:geneProductRef fbc:geneProduct="G_B4galt6"/>
            <fbc:geneProductRef fbc:geneProduct="G_B4galt7"/>
          </fbc:or>
        </fbc:geneProductAssociation>
      </reaction>
      <reaction id="R_R158" name="R158" reversible="false" fast="false" fbc:lowerFluxBound="cobra_0_bound" fbc:upperFluxBound="cobra_default_ub">
        <listOfReactants>
          <speciesReference species="M_GNb2__40__Ab4GNb4__41__Ma3__40__Ab4GNb2Ma6__41__Mb4GNb4__40__Fa6__41__GN__59__Asn" stoichiometry="1" constant="true"/>
          <speciesReference species="M_CMP__45__Neu5Ac" stoichiometry="1" constant="true"/>
        </listOfReactants>
        <listOfProducts>
          <speciesReference species="M_GNb2__40__NNa3Ab4GNb4__41__Ma3__40__Ab4GNb2Ma6__41__Mb4GNb4__40__Fa6__41__GN__59__Asn" stoichiometry="1" constant="true"/>
          <speciesReference species="M_CMP" stoichiometry="1" constant="true"/>
        </listOfProducts>
        <fbc:geneProductAssociation>
          <fbc:or>
            <fbc:geneProductRef fbc:geneProduct="G_St3gal3"/>
            <fbc:geneProductRef fbc:geneProduct="G_St3gal4"/>
            <fbc:geneProductRef fbc:geneProduct="G_St3gal6"/>
          </fbc:or>
        </fbc:geneProductAssociation>
      </reaction>
      <reaction id="R_R159" name="R159" reversible="false" fast="false" fbc:lowerFluxBound="cobra_0_bound" fbc:upperFluxBound="cobra_default_ub">
        <listOfReactants>
          <speciesReference species="M_GNb2__40__Ab4GNb4__41__Ma3__40__Ab4GNb2Ma6__41__Mb4GNb4__40__Fa6__41__GN__59__Asn" stoichiometry="1" constant="true"/>
          <speciesReference species="M_CMP__45__Neu5Ac" stoichiometry="1" constant="true"/>
        </listOfReactants>
        <listOfProducts>
          <speciesReference species="M_GNb2__40__Ab4GNb4__41__Ma3__40__NNa3Ab4GNb2Ma6__41__Mb4GNb4__40__Fa6__41__GN__59__Asn" stoichiometry="1" constant="true"/>
          <speciesReference species="M_CMP" stoichiometry="1" constant="true"/>
        </listOfProducts>
        <fbc:geneProductAssociation>
          <fbc:or>
            <fbc:geneProductRef fbc:geneProduct="G_St3gal3"/>
            <fbc:geneProductRef fbc:geneProduct="G_St3gal4"/>
            <fbc:geneProductRef fbc:geneProduct="G_St3gal6"/>
          </fbc:or>
        </fbc:geneProductAssociation>
      </reaction>
      <reaction id="R_R160" name="R160" reversible="false" fast="false" fbc:lowerFluxBound="cobra_0_bound" fbc:upperFluxBound="cobra_default_ub">
        <listOfReactants>
          <speciesReference species="M_GNb2__40__NNa3Ab4GNb4__41__Ma3__40__GNb2Ma6__41__Mb4GNb4__40__Fa6__41__GN__59__Asn" stoichiometry="1" constant="true"/>
          <speciesReference species="M_UDP__45__GlcNAc" stoichiometry="1" constant="true"/>
        </listOfReactants>
        <listOfProducts>
          <speciesReference species="M_GNb2__40__NNa3Ab4GNb4__41__Ma3__40__GNb2__40__GNb6__41__Ma6__41__Mb4GNb4__40__Fa6__41__GN__59__Asn" stoichiometry="1" constant="true"/>
          <speciesReference species="M_UDP" stoichiometry="1" constant="true"/>
        </listOfProducts>
        <fbc:geneProductAssociation>
          <fbc:geneProductRef fbc:geneProduct="G_Mgat5"/>
        </fbc:geneProductAssociation>
      </reaction>
      <reaction id="R_R161" name="R161" reversible="false" fast="false" fbc:lowerFluxBound="cobra_0_bound" fbc:upperFluxBound="cobra_default_ub">
        <listOfReactants>
          <speciesReference species="M_GNb2__40__NNa3Ab4GNb4__41__Ma3__40__GNb2Ma6__41__Mb4GNb4__40__Fa6__41__GN__59__Asn" stoichiometry="1" constant="true"/>
          <speciesReference species="M_UDP__45__Gal" stoichiometry="1" constant="true"/>
        </listOfReactants>
        <listOfProducts>
          <speciesReference species="M_Ab4GNb2__40__NNa3Ab4GNb4__41__Ma3__40__GNb2Ma6__41__Mb4GNb4__40__Fa6__41__GN__59__Asn" stoichiometry="1" constant="true"/>
          <speciesReference species="M_UDP" stoichiometry="1" constant="true"/>
        </listOfProducts>
        <fbc:geneProductAssociation>
          <fbc:or>
            <fbc:geneProductRef fbc:geneProduct="G_B4galt1"/>
            <fbc:geneProductRef fbc:geneProduct="G_B4galt2"/>
            <fbc:geneProductRef fbc:geneProduct="G_B4galt3"/>
            <fbc:geneProductRef fbc:geneProduct="G_B4galt4"/>
            <fbc:geneProductRef fbc:geneProduct="G_B4galt5"/>
            <fbc:geneProductRef fbc:geneProduct="G_B4galt6"/>
            <fbc:geneProductRef fbc:geneProduct="G_B4galt7"/>
          </fbc:or>
        </fbc:geneProductAssociation>
      </reaction>
      <reaction id="R_R162" name="R162" reversible="false" fast="false" fbc:lowerFluxBound="cobra_0_bound" fbc:upperFluxBound="cobra_default_ub">
        <listOfReactants>
          <speciesReference species="M_GNb2__40__NNa3Ab4GNb4__41__Ma3__40__GNb2Ma6__41__Mb4GNb4__40__Fa6__41__GN__59__Asn" stoichiometry="1" constant="true"/>
          <speciesReference species="M_UDP__45__Gal" stoichiometry="1" constant="true"/>
        </listOfReactants>
        <listOfProducts>
          <speciesReference species="M_GNb2__40__NNa3Ab4GNb4__41__Ma3__40__Ab4GNb2Ma6__41__Mb4GNb4__40__Fa6__41__GN__59__Asn" stoichiometry="1" constant="true"/>
          <speciesReference species="M_UDP" stoichiometry="1" constant="true"/>
        </listOfProducts>
        <fbc:geneProductAssociation>
          <fbc:or>
            <fbc:geneProductRef fbc:geneProduct="G_B4galt1"/>
            <fbc:geneProductRef fbc:geneProduct="G_B4galt2"/>
            <fbc:geneProductRef fbc:geneProduct="G_B4galt3"/>
            <fbc:geneProductRef fbc:geneProduct="G_B4galt4"/>
            <fbc:geneProductRef fbc:geneProduct="G_B4galt5"/>
            <fbc:geneProductRef fbc:geneProduct="G_B4galt6"/>
            <fbc:geneProductRef fbc:geneProduct="G_B4galt7"/>
          </fbc:or>
        </fbc:geneProductAssociation>
      </reaction>
      <reaction id="R_R163" name="R163" reversible="false" fast="false" fbc:lowerFluxBound="cobra_0_bound" fbc:upperFluxBound="cobra_default_ub">
        <listOfReactants>
          <speciesReference species="M_GNb2__40__GNb4__41__Ma3__40__NNa3Ab4GNb2Ma6__41__Mb4GNb4__40__Fa6__41__GN__59__Asn" stoichiometry="1" constant="true"/>
          <speciesReference species="M_UDP__45__Gal" stoichiometry="1" constant="true"/>
        </listOfReactants>
        <listOfProducts>
          <speciesReference species="M_Ab4GNb2__40__GNb4__41__Ma3__40__NNa3Ab4GNb2Ma6__41__Mb4GNb4__40__Fa6__41__GN__59__Asn" stoichiometry="1" constant="true"/>
          <speciesReference species="M_UDP" stoichiometry="1" constant="true"/>
        </listOfProducts>
        <fbc:geneProductAssociation>
          <fbc:or>
            <fbc:geneProductRef fbc:geneProduct="G_B4galt1"/>
            <fbc:geneProductRef fbc:geneProduct="G_B4galt2"/>
            <fbc:geneProductRef fbc:geneProduct="G_B4galt3"/>
            <fbc:geneProductRef fbc:geneProduct="G_B4galt4"/>
            <fbc:geneProductRef fbc:geneProduct="G_B4galt5"/>
            <fbc:geneProductRef fbc:geneProduct="G_B4galt6"/>
            <fbc:geneProductRef fbc:geneProduct="G_B4galt7"/>
          </fbc:or>
        </fbc:geneProductAssociation>
      </reaction>
      <reaction id="R_R164" name="R164" reversible="false" fast="false" fbc:lowerFluxBound="cobra_0_bound" fbc:upperFluxBound="cobra_default_ub">
        <listOfReactants>
          <speciesReference species="M_GNb2__40__GNb4__41__Ma3__40__NNa3Ab4GNb2Ma6__41__Mb4GNb4__40__Fa6__41__GN__59__Asn" stoichiometry="1" constant="true"/>
          <speciesReference species="M_UDP__45__Gal" stoichiometry="1" constant="true"/>
        </listOfReactants>
        <listOfProducts>
          <speciesReference species="M_GNb2__40__Ab4GNb4__41__Ma3__40__NNa3Ab4GNb2Ma6__41__Mb4GNb4__40__Fa6__41__GN__59__Asn" stoichiometry="1" constant="true"/>
          <speciesReference species="M_UDP" stoichiometry="1" constant="true"/>
        </listOfProducts>
        <fbc:geneProductAssociation>
          <fbc:or>
            <fbc:geneProductRef fbc:geneProduct="G_B4galt1"/>
            <fbc:geneProductRef fbc:geneProduct="G_B4galt2"/>
            <fbc:geneProductRef fbc:geneProduct="G_B4galt3"/>
            <fbc:geneProductRef fbc:geneProduct="G_B4galt4"/>
            <fbc:geneProductRef fbc:geneProduct="G_B4galt5"/>
            <fbc:geneProductRef fbc:geneProduct="G_B4galt6"/>
            <fbc:geneProductRef fbc:geneProduct="G_B4galt7"/>
          </fbc:or>
        </fbc:geneProductAssociation>
      </reaction>
      <reaction id="R_R165" name="R165" reversible="false" fast="false" fbc:lowerFluxBound="cobra_0_bound" fbc:upperFluxBound="cobra_default_ub">
        <listOfReactants>
          <speciesReference species="M_Ab4GNb2Ma3__40__Ab4GNb2__40__Ab4GNb6__41__Ma6__41__Mb4GNb4GN__59__Asn" stoichiometry="1" constant="true"/>
          <speciesReference species="M_CMP__45__Neu5Ac" stoichiometry="1" constant="true"/>
        </listOfReactants>
        <listOfProducts>
          <speciesReference species="M_NNa3Ab4GNb2Ma3__40__Ab4GNb2__40__Ab4GNb6__41__Ma6__41__Mb4GNb4GN__59__Asn" stoichiometry="1" constant="true"/>
          <speciesReference species="M_CMP" stoichiometry="1" constant="true"/>
        </listOfProducts>
        <fbc:geneProductAssociation>
          <fbc:or>
            <fbc:geneProductRef fbc:geneProduct="G_St3gal3"/>
            <fbc:geneProductRef fbc:geneProduct="G_St3gal4"/>
            <fbc:geneProductRef fbc:geneProduct="G_St3gal6"/>
          </fbc:or>
        </fbc:geneProductAssociation>
      </reaction>
      <reaction id="R_R166" name="R166" reversible="false" fast="false" fbc:lowerFluxBound="cobra_0_bound" fbc:upperFluxBound="cobra_default_ub">
        <listOfReactants>
          <speciesReference species="M_Ab4GNb2Ma3__40__Ab4GNb2__40__Ab4GNb6__41__Ma6__41__Mb4GNb4GN__59__Asn" stoichiometry="1" constant="true"/>
          <speciesReference species="M_CMP__45__Neu5Ac" stoichiometry="1" constant="true"/>
        </listOfReactants>
        <listOfProducts>
          <speciesReference species="M_Ab4GNb2Ma3__40__NNa3Ab4GNb2__40__Ab4GNb6__41__Ma6__41__Mb4GNb4GN__59__Asn" stoichiometry="1" constant="true"/>
          <speciesReference species="M_CMP" stoichiometry="1" constant="true"/>
        </listOfProducts>
        <fbc:geneProductAssociation>
          <fbc:or>
            <fbc:geneProductRef fbc:geneProduct="G_St3gal3"/>
            <fbc:geneProductRef fbc:geneProduct="G_St3gal4"/>
            <fbc:geneProductRef fbc:geneProduct="G_St3gal6"/>
          </fbc:or>
        </fbc:geneProductAssociation>
      </reaction>
      <reaction id="R_R167" name="R167" reversible="false" fast="false" fbc:lowerFluxBound="cobra_0_bound" fbc:upperFluxBound="cobra_default_ub">
        <listOfReactants>
          <speciesReference species="M_Ab4GNb2Ma3__40__Ab4GNb2__40__Ab4GNb6__41__Ma6__41__Mb4GNb4GN__59__Asn" stoichiometry="1" constant="true"/>
          <speciesReference species="M_CMP__45__Neu5Ac" stoichiometry="1" constant="true"/>
        </listOfReactants>
        <listOfProducts>
          <speciesReference species="M_Ab4GNb2Ma3__40__Ab4GNb2__40__NNa3Ab4GNb6__41__Ma6__41__Mb4GNb4GN__59__Asn" stoichiometry="1" constant="true"/>
          <speciesReference species="M_CMP" stoichiometry="1" constant="true"/>
        </listOfProducts>
        <fbc:geneProductAssociation>
          <fbc:or>
            <fbc:geneProductRef fbc:geneProduct="G_St3gal3"/>
            <fbc:geneProductRef fbc:geneProduct="G_St3gal4"/>
            <fbc:geneProductRef fbc:geneProduct="G_St3gal6"/>
          </fbc:or>
        </fbc:geneProductAssociation>
      </reaction>
      <reaction id="R_R168" name="R168" reversible="false" fast="false" fbc:lowerFluxBound="cobra_0_bound" fbc:upperFluxBound="cobra_default_ub">
        <listOfReactants>
          <speciesReference species="M_Ab4GNb2Ma3__40__Ab4GNb2__40__GNb6__41__Ma6__41__Mb4GNb4__40__Fa6__41__GN__59__Asn" stoichiometry="1" constant="true"/>
          <speciesReference species="M_UDP__45__Gal" stoichiometry="1" constant="true"/>
        </listOfReactants>
        <listOfProducts>
          <speciesReference species="M_Ab4GNb2Ma3__40__Ab4GNb2__40__Ab4GNb6__41__Ma6__41__Mb4GNb4__40__Fa6__41__GN__59__Asn" stoichiometry="1" constant="true"/>
          <speciesReference species="M_UDP" stoichiometry="1" constant="true"/>
        </listOfProducts>
        <fbc:geneProductAssociation>
          <fbc:or>
            <fbc:geneProductRef fbc:geneProduct="G_B4galt1"/>
            <fbc:geneProductRef fbc:geneProduct="G_B4galt2"/>
            <fbc:geneProductRef fbc:geneProduct="G_B4galt3"/>
            <fbc:geneProductRef fbc:geneProduct="G_B4galt4"/>
            <fbc:geneProductRef fbc:geneProduct="G_B4galt5"/>
            <fbc:geneProductRef fbc:geneProduct="G_B4galt6"/>
            <fbc:geneProductRef fbc:geneProduct="G_B4galt7"/>
          </fbc:or>
        </fbc:geneProductAssociation>
      </reaction>
      <reaction id="R_R169" name="R169" reversible="false" fast="false" fbc:lowerFluxBound="cobra_0_bound" fbc:upperFluxBound="cobra_default_ub">
        <listOfReactants>
          <speciesReference species="M_Ab4GNb2Ma3__40__Ab4GNb2__40__GNb6__41__Ma6__41__Mb4GNb4__40__Fa6__41__GN__59__Asn" stoichiometry="1" constant="true"/>
          <speciesReference species="M_CMP__45__Neu5Ac" stoichiometry="1" constant="true"/>
        </listOfReactants>
        <listOfProducts>
          <speciesReference species="M_NNa3Ab4GNb2Ma3__40__Ab4GNb2__40__GNb6__41__Ma6__41__Mb4GNb4__40__Fa6__41__GN__59__Asn" stoichiometry="1" constant="true"/>
          <speciesReference species="M_CMP" stoichiometry="1" constant="true"/>
        </listOfProducts>
        <fbc:geneProductAssociation>
          <fbc:or>
            <fbc:geneProductRef fbc:geneProduct="G_St3gal3"/>
            <fbc:geneProductRef fbc:geneProduct="G_St3gal4"/>
            <fbc:geneProductRef fbc:geneProduct="G_St3gal6"/>
          </fbc:or>
        </fbc:geneProductAssociation>
      </reaction>
      <reaction id="R_R170" name="R170" reversible="false" fast="false" fbc:lowerFluxBound="cobra_0_bound" fbc:upperFluxBound="cobra_default_ub">
        <listOfReactants>
          <speciesReference species="M_Ab4GNb2Ma3__40__GNb2__40__Ab4GNb6__41__Ma6__41__Mb4GNb4__40__Fa6__41__GN__59__Asn" stoichiometry="1" constant="true"/>
          <speciesReference species="M_UDP__45__Gal" stoichiometry="1" constant="true"/>
        </listOfReactants>
        <listOfProducts>
          <speciesReference species="M_Ab4GNb2Ma3__40__Ab4GNb2__40__Ab4GNb6__41__Ma6__41__Mb4GNb4__40__Fa6__41__GN__59__Asn" stoichiometry="1" constant="true"/>
          <speciesReference species="M_UDP" stoichiometry="1" constant="true"/>
        </listOfProducts>
        <fbc:geneProductAssociation>
          <fbc:or>
            <fbc:geneProductRef fbc:geneProduct="G_B4galt1"/>
            <fbc:geneProductRef fbc:geneProduct="G_B4galt2"/>
            <fbc:geneProductRef fbc:geneProduct="G_B4galt3"/>
            <fbc:geneProductRef fbc:geneProduct="G_B4galt4"/>
            <fbc:geneProductRef fbc:geneProduct="G_B4galt5"/>
            <fbc:geneProductRef fbc:geneProduct="G_B4galt6"/>
            <fbc:geneProductRef fbc:geneProduct="G_B4galt7"/>
          </fbc:or>
        </fbc:geneProductAssociation>
      </reaction>
      <reaction id="R_R171" name="R171" reversible="false" fast="false" fbc:lowerFluxBound="cobra_0_bound" fbc:upperFluxBound="cobra_default_ub">
        <listOfReactants>
          <speciesReference species="M_Ab4GNb2Ma3__40__GNb2__40__Ab4GNb6__41__Ma6__41__Mb4GNb4__40__Fa6__41__GN__59__Asn" stoichiometry="1" constant="true"/>
          <speciesReference species="M_CMP__45__Neu5Ac" stoichiometry="1" constant="true"/>
        </listOfReactants>
        <listOfProducts>
          <speciesReference species="M_NNa3Ab4GNb2Ma3__40__GNb2__40__Ab4GNb6__41__Ma6__41__Mb4GNb4__40__Fa6__41__GN__59__Asn" stoichiometry="1" constant="true"/>
          <speciesReference species="M_CMP" stoichiometry="1" constant="true"/>
        </listOfProducts>
        <fbc:geneProductAssociation>
          <fbc:or>
            <fbc:geneProductRef fbc:geneProduct="G_St3gal3"/>
            <fbc:geneProductRef fbc:geneProduct="G_St3gal4"/>
            <fbc:geneProductRef fbc:geneProduct="G_St3gal6"/>
          </fbc:or>
        </fbc:geneProductAssociation>
      </reaction>
      <reaction id="R_R172" name="R172" reversible="false" fast="false" fbc:lowerFluxBound="cobra_0_bound" fbc:upperFluxBound="cobra_default_ub">
        <listOfReactants>
          <speciesReference species="M_NNa3Ab4GNb2Ma3__40__GNb2__40__GNb6__41__Ma6__41__Mb4GNb4__40__Fa6__41__GN__59__Asn" stoichiometry="1" constant="true"/>
          <speciesReference species="M_UDP__45__Gal" stoichiometry="1" constant="true"/>
        </listOfReactants>
        <listOfProducts>
          <speciesReference species="M_NNa3Ab4GNb2Ma3__40__Ab4GNb2__40__GNb6__41__Ma6__41__Mb4GNb4__40__Fa6__41__GN__59__Asn" stoichiometry="1" constant="true"/>
          <speciesReference species="M_UDP" stoichiometry="1" constant="true"/>
        </listOfProducts>
        <fbc:geneProductAssociation>
          <fbc:or>
            <fbc:geneProductRef fbc:geneProduct="G_B4galt1"/>
            <fbc:geneProductRef fbc:geneProduct="G_B4galt2"/>
            <fbc:geneProductRef fbc:geneProduct="G_B4galt3"/>
            <fbc:geneProductRef fbc:geneProduct="G_B4galt4"/>
            <fbc:geneProductRef fbc:geneProduct="G_B4galt5"/>
            <fbc:geneProductRef fbc:geneProduct="G_B4galt6"/>
            <fbc:geneProductRef fbc:geneProduct="G_B4galt7"/>
          </fbc:or>
        </fbc:geneProductAssociation>
      </reaction>
      <reaction id="R_R173" name="R173" reversible="false" fast="false" fbc:lowerFluxBound="cobra_0_bound" fbc:upperFluxBound="cobra_default_ub">
        <listOfReactants>
          <speciesReference species="M_NNa3Ab4GNb2Ma3__40__GNb2__40__GNb6__41__Ma6__41__Mb4GNb4__40__Fa6__41__GN__59__Asn" stoichiometry="1" constant="true"/>
          <speciesReference species="M_UDP__45__Gal" stoichiometry="1" constant="true"/>
        </listOfReactants>
        <listOfProducts>
          <speciesReference species="M_NNa3Ab4GNb2Ma3__40__GNb2__40__Ab4GNb6__41__Ma6__41__Mb4GNb4__40__Fa6__41__GN__59__Asn" stoichiometry="1" constant="true"/>
          <speciesReference species="M_UDP" stoichiometry="1" constant="true"/>
        </listOfProducts>
        <fbc:geneProductAssociation>
          <fbc:or>
            <fbc:geneProductRef fbc:geneProduct="G_B4galt1"/>
            <fbc:geneProductRef fbc:geneProduct="G_B4galt2"/>
            <fbc:geneProductRef fbc:geneProduct="G_B4galt3"/>
            <fbc:geneProductRef fbc:geneProduct="G_B4galt4"/>
            <fbc:geneProductRef fbc:geneProduct="G_B4galt5"/>
            <fbc:geneProductRef fbc:geneProduct="G_B4galt6"/>
            <fbc:geneProductRef fbc:geneProduct="G_B4galt7"/>
          </fbc:or>
        </fbc:geneProductAssociation>
      </reaction>
      <reaction id="R_R174" name="R174" reversible="false" fast="false" fbc:lowerFluxBound="cobra_0_bound" fbc:upperFluxBound="cobra_default_ub">
        <listOfReactants>
          <speciesReference species="M_GNb2Ma3__40__Ab4GNb2__40__Ab4GNb6__41__Ma6__41__Mb4GNb4__40__Fa6__41__GN__59__Asn" stoichiometry="1" constant="true"/>
          <speciesReference species="M_UDP__45__GlcNAc" stoichiometry="1" constant="true"/>
        </listOfReactants>
        <listOfProducts>
          <speciesReference species="M_GNb2__40__GNb4__41__Ma3__40__Ab4GNb2__40__Ab4GNb6__41__Ma6__41__Mb4GNb4__40__Fa6__41__GN__59__Asn" stoichiometry="1" constant="true"/>
          <speciesReference species="M_UDP" stoichiometry="1" constant="true"/>
        </listOfProducts>
        <fbc:geneProductAssociation>
          <fbc:or>
            <fbc:geneProductRef fbc:geneProduct="G_Mgat4A"/>
            <fbc:geneProductRef fbc:geneProduct="G_Mgat4B"/>
          </fbc:or>
        </fbc:geneProductAssociation>
      </reaction>
      <reaction id="R_R175" name="R175" reversible="false" fast="false" fbc:lowerFluxBound="cobra_0_bound" fbc:upperFluxBound="cobra_default_ub">
        <listOfReactants>
          <speciesReference species="M_GNb2Ma3__40__Ab4GNb2__40__Ab4GNb6__41__Ma6__41__Mb4GNb4__40__Fa6__41__GN__59__Asn" stoichiometry="1" constant="true"/>
          <speciesReference species="M_UDP__45__Gal" stoichiometry="1" constant="true"/>
        </listOfReactants>
        <listOfProducts>
          <speciesReference species="M_Ab4GNb2Ma3__40__Ab4GNb2__40__Ab4GNb6__41__Ma6__41__Mb4GNb4__40__Fa6__41__GN__59__Asn" stoichiometry="1" constant="true"/>
          <speciesReference species="M_UDP" stoichiometry="1" constant="true"/>
        </listOfProducts>
        <fbc:geneProductAssociation>
          <fbc:or>
            <fbc:geneProductRef fbc:geneProduct="G_B4galt1"/>
            <fbc:geneProductRef fbc:geneProduct="G_B4galt2"/>
            <fbc:geneProductRef fbc:geneProduct="G_B4galt3"/>
            <fbc:geneProductRef fbc:geneProduct="G_B4galt4"/>
            <fbc:geneProductRef fbc:geneProduct="G_B4galt5"/>
            <fbc:geneProductRef fbc:geneProduct="G_B4galt6"/>
            <fbc:geneProductRef fbc:geneProduct="G_B4galt7"/>
          </fbc:or>
        </fbc:geneProductAssociation>
      </reaction>
      <reaction id="R_R176" name="R176" reversible="false" fast="false" fbc:lowerFluxBound="cobra_0_bound" fbc:upperFluxBound="cobra_default_ub">
        <listOfReactants>
          <speciesReference species="M_GNb2Ma3__40__Ab4GNb2__40__Ab4GNb6__41__Ma6__41__Mb4GNb4__40__Fa6__41__GN__59__Asn" stoichiometry="1" constant="true"/>
          <speciesReference species="M_CMP__45__Neu5Ac" stoichiometry="1" constant="true"/>
        </listOfReactants>
        <listOfProducts>
          <speciesReference species="M_GNb2Ma3__40__NNa3Ab4GNb2__40__Ab4GNb6__41__Ma6__41__Mb4GNb4__40__Fa6__41__GN__59__Asn" stoichiometry="1" constant="true"/>
          <speciesReference species="M_CMP" stoichiometry="1" constant="true"/>
        </listOfProducts>
        <fbc:geneProductAssociation>
          <fbc:or>
            <fbc:geneProductRef fbc:geneProduct="G_St3gal3"/>
            <fbc:geneProductRef fbc:geneProduct="G_St3gal4"/>
            <fbc:geneProductRef fbc:geneProduct="G_St3gal6"/>
          </fbc:or>
        </fbc:geneProductAssociation>
      </reaction>
      <reaction id="R_R177" name="R177" reversible="false" fast="false" fbc:lowerFluxBound="cobra_0_bound" fbc:upperFluxBound="cobra_default_ub">
        <listOfReactants>
          <speciesReference species="M_GNb2Ma3__40__NNa3Ab4GNb2__40__GNb6__41__Ma6__41__Mb4GNb4__40__Fa6__41__GN__59__Asn" stoichiometry="1" constant="true"/>
          <speciesReference species="M_UDP__45__GlcNAc" stoichiometry="1" constant="true"/>
        </listOfReactants>
        <listOfProducts>
          <speciesReference species="M_GNb2__40__GNb4__41__Ma3__40__NNa3Ab4GNb2__40__GNb6__41__Ma6__41__Mb4GNb4__40__Fa6__41__GN__59__Asn" stoichiometry="1" constant="true"/>
          <speciesReference species="M_UDP" stoichiometry="1" constant="true"/>
        </listOfProducts>
        <fbc:geneProductAssociation>
          <fbc:or>
            <fbc:geneProductRef fbc:geneProduct="G_Mgat4A"/>
            <fbc:geneProductRef fbc:geneProduct="G_Mgat4B"/>
          </fbc:or>
        </fbc:geneProductAssociation>
      </reaction>
      <reaction id="R_R178" name="R178" reversible="false" fast="false" fbc:lowerFluxBound="cobra_0_bound" fbc:upperFluxBound="cobra_default_ub">
        <listOfReactants>
          <speciesReference species="M_GNb2Ma3__40__NNa3Ab4GNb2__40__GNb6__41__Ma6__41__Mb4GNb4__40__Fa6__41__GN__59__Asn" stoichiometry="1" constant="true"/>
          <speciesReference species="M_UDP__45__Gal" stoichiometry="1" constant="true"/>
        </listOfReactants>
        <listOfProducts>
          <speciesReference species="M_GNb2Ma3__40__NNa3Ab4GNb2__40__Ab4GNb6__41__Ma6__41__Mb4GNb4__40__Fa6__41__GN__59__Asn" stoichiometry="1" constant="true"/>
          <speciesReference species="M_UDP" stoichiometry="1" constant="true"/>
        </listOfProducts>
        <fbc:geneProductAssociation>
          <fbc:or>
            <fbc:geneProductRef fbc:geneProduct="G_B4galt1"/>
            <fbc:geneProductRef fbc:geneProduct="G_B4galt2"/>
            <fbc:geneProductRef fbc:geneProduct="G_B4galt3"/>
            <fbc:geneProductRef fbc:geneProduct="G_B4galt4"/>
            <fbc:geneProductRef fbc:geneProduct="G_B4galt5"/>
            <fbc:geneProductRef fbc:geneProduct="G_B4galt6"/>
            <fbc:geneProductRef fbc:geneProduct="G_B4galt7"/>
          </fbc:or>
        </fbc:geneProductAssociation>
      </reaction>
      <reaction id="R_R179" name="R179" reversible="false" fast="false" fbc:lowerFluxBound="cobra_0_bound" fbc:upperFluxBound="cobra_default_ub">
        <listOfReactants>
          <speciesReference species="M_GNb2Ma3__40__GNb2__40__NNa3Ab4GNb6__41__Ma6__41__Mb4GNb4__40__Fa6__41__GN__59__Asn" stoichiometry="1" constant="true"/>
          <speciesReference species="M_UDP__45__GlcNAc" stoichiometry="1" constant="true"/>
        </listOfReactants>
        <listOfProducts>
          <speciesReference species="M_GNb2__40__GNb4__41__Ma3__40__GNb2__40__NNa3Ab4GNb6__41__Ma6__41__Mb4GNb4__40__Fa6__41__GN__59__Asn" stoichiometry="1" constant="true"/>
          <speciesReference species="M_UDP" stoichiometry="1" constant="true"/>
        </listOfProducts>
        <fbc:geneProductAssociation>
          <fbc:or>
            <fbc:geneProductRef fbc:geneProduct="G_Mgat4A"/>
            <fbc:geneProductRef fbc:geneProduct="G_Mgat4B"/>
          </fbc:or>
        </fbc:geneProductAssociation>
      </reaction>
      <reaction id="R_R180" name="R180" reversible="false" fast="false" fbc:lowerFluxBound="cobra_0_bound" fbc:upperFluxBound="cobra_default_ub">
        <listOfReactants>
          <speciesReference species="M_Ab4GNb3Ab4GNb2Ma3__40__GNb2Ma6__41__Mb4GNb4__40__Fa6__41__GN__59__Asn" stoichiometry="1" constant="true"/>
          <speciesReference species="M_UDP__45__Gal" stoichiometry="1" constant="true"/>
        </listOfReactants>
        <listOfProducts>
          <speciesReference species="M_Ab4GNb3Ab4GNb2Ma3__40__Ab4GNb2Ma6__41__Mb4GNb4__40__Fa6__41__GN__59__Asn" stoichiometry="1" constant="true"/>
          <speciesReference species="M_UDP" stoichiometry="1" constant="true"/>
        </listOfProducts>
        <fbc:geneProductAssociation>
          <fbc:or>
            <fbc:geneProductRef fbc:geneProduct="G_B4galt1"/>
            <fbc:geneProductRef fbc:geneProduct="G_B4galt2"/>
            <fbc:geneProductRef fbc:geneProduct="G_B4galt3"/>
            <fbc:geneProductRef fbc:geneProduct="G_B4galt4"/>
            <fbc:geneProductRef fbc:geneProduct="G_B4galt5"/>
            <fbc:geneProductRef fbc:geneProduct="G_B4galt6"/>
            <fbc:geneProductRef fbc:geneProduct="G_B4galt7"/>
          </fbc:or>
        </fbc:geneProductAssociation>
      </reaction>
      <reaction id="R_R181" name="R181" reversible="false" fast="false" fbc:lowerFluxBound="cobra_0_bound" fbc:upperFluxBound="cobra_default_ub">
        <listOfReactants>
          <speciesReference species="M_Ab4GNb2Ma3__40__GNb3Ab4GNb2Ma6__41__Mb4GNb4__40__Fa6__41__GN__59__Asn" stoichiometry="1" constant="true"/>
          <speciesReference species="M_UDP__45__Gal" stoichiometry="1" constant="true"/>
        </listOfReactants>
        <listOfProducts>
          <speciesReference species="M_Ab4GNb2Ma3__40__Ab4GNb3Ab4GNb2Ma6__41__Mb4GNb4__40__Fa6__41__GN__59__Asn" stoichiometry="1" constant="true"/>
          <speciesReference species="M_UDP" stoichiometry="1" constant="true"/>
        </listOfProducts>
        <fbc:geneProductAssociation>
          <fbc:or>
            <fbc:geneProductRef fbc:geneProduct="G_B4galt1"/>
            <fbc:geneProductRef fbc:geneProduct="G_B4galt2"/>
            <fbc:geneProductRef fbc:geneProduct="G_B4galt3"/>
            <fbc:geneProductRef fbc:geneProduct="G_B4galt4"/>
            <fbc:geneProductRef fbc:geneProduct="G_B4galt5"/>
            <fbc:geneProductRef fbc:geneProduct="G_B4galt6"/>
            <fbc:geneProductRef fbc:geneProduct="G_B4galt7"/>
          </fbc:or>
        </fbc:geneProductAssociation>
      </reaction>
      <reaction id="R_R182" name="R182" reversible="false" fast="false" fbc:lowerFluxBound="cobra_0_bound" fbc:upperFluxBound="cobra_default_ub">
        <listOfReactants>
          <speciesReference species="M_NNa3Ab4GNb2Ma3__40__Ab4GNb2Ma6__41__Mb4GNb4__40__Fa6__41__GN__59__Asn" stoichiometry="1" constant="true"/>
          <speciesReference species="M_CMP__45__Neu5Ac" stoichiometry="1" constant="true"/>
        </listOfReactants>
        <listOfProducts>
          <speciesReference species="M_NNa3Ab4GNb2Ma3__40__NNa3Ab4GNb2Ma6__41__Mb4GNb4__40__Fa6__41__GN__59__Asn" stoichiometry="1" constant="true"/>
          <speciesReference species="M_CMP" stoichiometry="1" constant="true"/>
        </listOfProducts>
        <fbc:geneProductAssociation>
          <fbc:or>
            <fbc:geneProductRef fbc:geneProduct="G_St3gal3"/>
            <fbc:geneProductRef fbc:geneProduct="G_St3gal4"/>
            <fbc:geneProductRef fbc:geneProduct="G_St3gal6"/>
          </fbc:or>
        </fbc:geneProductAssociation>
      </reaction>
      <reaction id="R_R183" name="R183" reversible="false" fast="false" fbc:lowerFluxBound="cobra_0_bound" fbc:upperFluxBound="cobra_default_ub">
        <listOfReactants>
          <speciesReference species="M_Ab4GNb2Ma3__40__NNa3Ab4GNb2Ma6__41__Mb4GNb4__40__Fa6__41__GN__59__Asn" stoichiometry="1" constant="true"/>
          <speciesReference species="M_CMP__45__Neu5Ac" stoichiometry="1" constant="true"/>
        </listOfReactants>
        <listOfProducts>
          <speciesReference species="M_NNa3Ab4GNb2Ma3__40__NNa3Ab4GNb2Ma6__41__Mb4GNb4__40__Fa6__41__GN__59__Asn" stoichiometry="1" constant="true"/>
          <speciesReference species="M_CMP" stoichiometry="1" constant="true"/>
        </listOfProducts>
        <fbc:geneProductAssociation>
          <fbc:or>
            <fbc:geneProductRef fbc:geneProduct="G_St3gal3"/>
            <fbc:geneProductRef fbc:geneProduct="G_St3gal4"/>
            <fbc:geneProductRef fbc:geneProduct="G_St3gal6"/>
          </fbc:or>
        </fbc:geneProductAssociation>
      </reaction>
      <reaction id="R_R184" name="R184" reversible="false" fast="false" fbc:lowerFluxBound="cobra_0_bound" fbc:upperFluxBound="cobra_default_ub">
        <listOfReactants>
          <speciesReference species="M_NNa3Ab4GNb2__40__Ab4GNb4__41__Ma3__40__Ma6__41__Mb4GNb4__40__Fa6__41__GN__59__Asn" stoichiometry="1" constant="true"/>
          <speciesReference species="M_CMP__45__Neu5Ac" stoichiometry="1" constant="true"/>
        </listOfReactants>
        <listOfProducts>
          <speciesReference species="M_NNa3Ab4GNb2__40__NNa3Ab4GNb4__41__Ma3__40__Ma6__41__Mb4GNb4__40__Fa6__41__GN__59__Asn" stoichiometry="1" constant="true"/>
          <speciesReference species="M_CMP" stoichiometry="1" constant="true"/>
        </listOfProducts>
        <fbc:geneProductAssociation>
          <fbc:or>
            <fbc:geneProductRef fbc:geneProduct="G_St3gal3"/>
            <fbc:geneProductRef fbc:geneProduct="G_St3gal4"/>
            <fbc:geneProductRef fbc:geneProduct="G_St3gal6"/>
          </fbc:or>
        </fbc:geneProductAssociation>
      </reaction>
      <reaction id="R_R185" name="R185" reversible="false" fast="false" fbc:lowerFluxBound="cobra_0_bound" fbc:upperFluxBound="cobra_default_ub">
        <listOfReactants>
          <speciesReference species="M_Ab4GNb2__40__NNa3Ab4GNb4__41__Ma3__40__Ma6__41__Mb4GNb4__40__Fa6__41__GN__59__Asn" stoichiometry="1" constant="true"/>
          <speciesReference species="M_CMP__45__Neu5Ac" stoichiometry="1" constant="true"/>
        </listOfReactants>
        <listOfProducts>
          <speciesReference species="M_NNa3Ab4GNb2__40__NNa3Ab4GNb4__41__Ma3__40__Ma6__41__Mb4GNb4__40__Fa6__41__GN__59__Asn" stoichiometry="1" constant="true"/>
          <speciesReference species="M_CMP" stoichiometry="1" constant="true"/>
        </listOfProducts>
        <fbc:geneProductAssociation>
          <fbc:or>
            <fbc:geneProductRef fbc:geneProduct="G_St3gal3"/>
            <fbc:geneProductRef fbc:geneProduct="G_St3gal4"/>
            <fbc:geneProductRef fbc:geneProduct="G_St3gal6"/>
          </fbc:or>
        </fbc:geneProductAssociation>
      </reaction>
      <reaction id="R_R186" name="R186" reversible="false" fast="false" fbc:lowerFluxBound="cobra_0_bound" fbc:upperFluxBound="cobra_default_ub">
        <listOfReactants>
          <speciesReference species="M_Ab4GNb3Ab4GNb2__40__GNb4__41__Ma3__40__GNb2__40__GNb6__41__Ma6__41__Mb4GNb4GN__59__Asn" stoichiometry="1" constant="true"/>
          <speciesReference species="M_UDP__45__Gal" stoichiometry="1" constant="true"/>
        </listOfReactants>
        <listOfProducts>
          <speciesReference species="M_Ab4GNb3Ab4GNb2__40__Ab4GNb4__41__Ma3__40__GNb2__40__GNb6__41__Ma6__41__Mb4GNb4GN__59__Asn" stoichiometry="1" constant="true"/>
          <speciesReference species="M_UDP" stoichiometry="1" constant="true"/>
        </listOfProducts>
        <fbc:geneProductAssociation>
          <fbc:or>
            <fbc:geneProductRef fbc:geneProduct="G_B4galt1"/>
            <fbc:geneProductRef fbc:geneProduct="G_B4galt2"/>
            <fbc:geneProductRef fbc:geneProduct="G_B4galt3"/>
            <fbc:geneProductRef fbc:geneProduct="G_B4galt4"/>
            <fbc:geneProductRef fbc:geneProduct="G_B4galt5"/>
            <fbc:geneProductRef fbc:geneProduct="G_B4galt6"/>
            <fbc:geneProductRef fbc:geneProduct="G_B4galt7"/>
          </fbc:or>
        </fbc:geneProductAssociation>
      </reaction>
      <reaction id="R_R187" name="R187" reversible="false" fast="false" fbc:lowerFluxBound="cobra_0_bound" fbc:upperFluxBound="cobra_default_ub">
        <listOfReactants>
          <speciesReference species="M_Ab4GNb2__40__Ab4GNb4__41__Ma3__40__Ab4GNb2__40__GNb6__41__Ma6__41__Mb4GNb4GN__59__Asn" stoichiometry="1" constant="true"/>
          <speciesReference species="M_UDP__45__Gal" stoichiometry="1" constant="true"/>
        </listOfReactants>
        <listOfProducts>
          <speciesReference species="M_Ab4GNb2__40__Ab4GNb4__41__Ma3__40__Ab4GNb2__40__Ab4GNb6__41__Ma6__41__Mb4GNb4GN__59__Asn" stoichiometry="1" constant="true"/>
          <speciesReference species="M_UDP" stoichiometry="1" constant="true"/>
        </listOfProducts>
        <fbc:geneProductAssociation>
          <fbc:or>
            <fbc:geneProductRef fbc:geneProduct="G_B4galt1"/>
            <fbc:geneProductRef fbc:geneProduct="G_B4galt2"/>
            <fbc:geneProductRef fbc:geneProduct="G_B4galt3"/>
            <fbc:geneProductRef fbc:geneProduct="G_B4galt4"/>
            <fbc:geneProductRef fbc:geneProduct="G_B4galt5"/>
            <fbc:geneProductRef fbc:geneProduct="G_B4galt6"/>
            <fbc:geneProductRef fbc:geneProduct="G_B4galt7"/>
          </fbc:or>
        </fbc:geneProductAssociation>
      </reaction>
      <reaction id="R_R188" name="R188" reversible="false" fast="false" fbc:lowerFluxBound="cobra_0_bound" fbc:upperFluxBound="cobra_default_ub">
        <listOfReactants>
          <speciesReference species="M_GNb3Ab4GNb2__40__GNb4__41__Ma3__40__GNb2__40__GNb6__41__Ma6__41__Mb4GNb4__40__Fa6__41__GN__59__Asn" stoichiometry="1" constant="true"/>
          <speciesReference species="M_UDP__45__Gal" stoichiometry="1" constant="true"/>
        </listOfReactants>
        <listOfProducts>
          <speciesReference species="M_Ab4GNb3Ab4GNb2__40__GNb4__41__Ma3__40__GNb2__40__GNb6__41__Ma6__41__Mb4GNb4__40__Fa6__41__GN__59__Asn" stoichiometry="1" constant="true"/>
          <speciesReference species="M_UDP" stoichiometry="1" constant="true"/>
        </listOfProducts>
        <fbc:geneProductAssociation>
          <fbc:or>
            <fbc:geneProductRef fbc:geneProduct="G_B4galt1"/>
            <fbc:geneProductRef fbc:geneProduct="G_B4galt2"/>
            <fbc:geneProductRef fbc:geneProduct="G_B4galt3"/>
            <fbc:geneProductRef fbc:geneProduct="G_B4galt4"/>
            <fbc:geneProductRef fbc:geneProduct="G_B4galt5"/>
            <fbc:geneProductRef fbc:geneProduct="G_B4galt6"/>
            <fbc:geneProductRef fbc:geneProduct="G_B4galt7"/>
          </fbc:or>
        </fbc:geneProductAssociation>
      </reaction>
      <reaction id="R_R189" name="R189" reversible="false" fast="false" fbc:lowerFluxBound="cobra_0_bound" fbc:upperFluxBound="cobra_default_ub">
        <listOfReactants>
          <speciesReference species="M_Ab4GNb2__40__Ab4GNb4__41__Ma3__40__GNb2__40__GNb6__41__Ma6__41__Mb4GNb4__40__Fa6__41__GN__59__Asn" stoichiometry="1" constant="true"/>
          <speciesReference species="M_UDP__45__Gal" stoichiometry="1" constant="true"/>
        </listOfReactants>
        <listOfProducts>
          <speciesReference species="M_Ab4GNb2__40__Ab4GNb4__41__Ma3__40__Ab4GNb2__40__GNb6__41__Ma6__41__Mb4GNb4__40__Fa6__41__GN__59__Asn" stoichiometry="1" constant="true"/>
          <speciesReference species="M_UDP" stoichiometry="1" constant="true"/>
        </listOfProducts>
        <fbc:geneProductAssociation>
          <fbc:or>
            <fbc:geneProductRef fbc:geneProduct="G_B4galt1"/>
            <fbc:geneProductRef fbc:geneProduct="G_B4galt2"/>
            <fbc:geneProductRef fbc:geneProduct="G_B4galt3"/>
            <fbc:geneProductRef fbc:geneProduct="G_B4galt4"/>
            <fbc:geneProductRef fbc:geneProduct="G_B4galt5"/>
            <fbc:geneProductRef fbc:geneProduct="G_B4galt6"/>
            <fbc:geneProductRef fbc:geneProduct="G_B4galt7"/>
          </fbc:or>
        </fbc:geneProductAssociation>
      </reaction>
      <reaction id="R_R190" name="R190" reversible="false" fast="false" fbc:lowerFluxBound="cobra_0_bound" fbc:upperFluxBound="cobra_default_ub">
        <listOfReactants>
          <speciesReference species="M_Ab4GNb2__40__Ab4GNb4__41__Ma3__40__GNb2__40__GNb6__41__Ma6__41__Mb4GNb4__40__Fa6__41__GN__59__Asn" stoichiometry="1" constant="true"/>
          <speciesReference species="M_UDP__45__Gal" stoichiometry="1" constant="true"/>
        </listOfReactants>
        <listOfProducts>
          <speciesReference species="M_Ab4GNb2__40__Ab4GNb4__41__Ma3__40__GNb2__40__Ab4GNb6__41__Ma6__41__Mb4GNb4__40__Fa6__41__GN__59__Asn" stoichiometry="1" constant="true"/>
          <speciesReference species="M_UDP" stoichiometry="1" constant="true"/>
        </listOfProducts>
        <fbc:geneProductAssociation>
          <fbc:or>
            <fbc:geneProductRef fbc:geneProduct="G_B4galt1"/>
            <fbc:geneProductRef fbc:geneProduct="G_B4galt2"/>
            <fbc:geneProductRef fbc:geneProduct="G_B4galt3"/>
            <fbc:geneProductRef fbc:geneProduct="G_B4galt4"/>
            <fbc:geneProductRef fbc:geneProduct="G_B4galt5"/>
            <fbc:geneProductRef fbc:geneProduct="G_B4galt6"/>
            <fbc:geneProductRef fbc:geneProduct="G_B4galt7"/>
          </fbc:or>
        </fbc:geneProductAssociation>
      </reaction>
      <reaction id="R_R191" name="R191" reversible="false" fast="false" fbc:lowerFluxBound="cobra_0_bound" fbc:upperFluxBound="cobra_default_ub">
        <listOfReactants>
          <speciesReference species="M_Ab4GNb2__40__Ab4GNb4__41__Ma3__40__GNb2__40__GNb6__41__Ma6__41__Mb4GNb4__40__Fa6__41__GN__59__Asn" stoichiometry="1" constant="true"/>
          <speciesReference species="M_CMP__45__Neu5Ac" stoichiometry="1" constant="true"/>
        </listOfReactants>
        <listOfProducts>
          <speciesReference species="M_NNa3Ab4GNb2__40__Ab4GNb4__41__Ma3__40__GNb2__40__GNb6__41__Ma6__41__Mb4GNb4__40__Fa6__41__GN__59__Asn" stoichiometry="1" constant="true"/>
          <speciesReference species="M_CMP" stoichiometry="1" constant="true"/>
        </listOfProducts>
        <fbc:geneProductAssociation>
          <fbc:or>
            <fbc:geneProductRef fbc:geneProduct="G_St3gal3"/>
            <fbc:geneProductRef fbc:geneProduct="G_St3gal4"/>
            <fbc:geneProductRef fbc:geneProduct="G_St3gal6"/>
          </fbc:or>
        </fbc:geneProductAssociation>
      </reaction>
      <reaction id="R_R192" name="R192" reversible="false" fast="false" fbc:lowerFluxBound="cobra_0_bound" fbc:upperFluxBound="cobra_default_ub">
        <listOfReactants>
          <speciesReference species="M_Ab4GNb2__40__Ab4GNb4__41__Ma3__40__GNb2__40__GNb6__41__Ma6__41__Mb4GNb4__40__Fa6__41__GN__59__Asn" stoichiometry="1" constant="true"/>
          <speciesReference species="M_CMP__45__Neu5Ac" stoichiometry="1" constant="true"/>
        </listOfReactants>
        <listOfProducts>
          <speciesReference species="M_Ab4GNb2__40__NNa3Ab4GNb4__41__Ma3__40__GNb2__40__GNb6__41__Ma6__41__Mb4GNb4__40__Fa6__41__GN__59__Asn" stoichiometry="1" constant="true"/>
          <speciesReference species="M_CMP" stoichiometry="1" constant="true"/>
        </listOfProducts>
        <fbc:geneProductAssociation>
          <fbc:or>
            <fbc:geneProductRef fbc:geneProduct="G_St3gal3"/>
            <fbc:geneProductRef fbc:geneProduct="G_St3gal4"/>
            <fbc:geneProductRef fbc:geneProduct="G_St3gal6"/>
          </fbc:or>
        </fbc:geneProductAssociation>
      </reaction>
      <reaction id="R_R193" name="R193" reversible="false" fast="false" fbc:lowerFluxBound="cobra_0_bound" fbc:upperFluxBound="cobra_default_ub">
        <listOfReactants>
          <speciesReference species="M_Ab4GNb2__40__GNb4__41__Ma3__40__Ab4GNb2__40__GNb6__41__Ma6__41__Mb4GNb4__40__Fa6__41__GN__59__Asn" stoichiometry="1" constant="true"/>
          <speciesReference species="M_UDP__45__Gal" stoichiometry="1" constant="true"/>
        </listOfReactants>
        <listOfProducts>
          <speciesReference species="M_Ab4GNb2__40__Ab4GNb4__41__Ma3__40__Ab4GNb2__40__GNb6__41__Ma6__41__Mb4GNb4__40__Fa6__41__GN__59__Asn" stoichiometry="1" constant="true"/>
          <speciesReference species="M_UDP" stoichiometry="1" constant="true"/>
        </listOfProducts>
        <fbc:geneProductAssociation>
          <fbc:or>
            <fbc:geneProductRef fbc:geneProduct="G_B4galt1"/>
            <fbc:geneProductRef fbc:geneProduct="G_B4galt2"/>
            <fbc:geneProductRef fbc:geneProduct="G_B4galt3"/>
            <fbc:geneProductRef fbc:geneProduct="G_B4galt4"/>
            <fbc:geneProductRef fbc:geneProduct="G_B4galt5"/>
            <fbc:geneProductRef fbc:geneProduct="G_B4galt6"/>
            <fbc:geneProductRef fbc:geneProduct="G_B4galt7"/>
          </fbc:or>
        </fbc:geneProductAssociation>
      </reaction>
      <reaction id="R_R194" name="R194" reversible="false" fast="false" fbc:lowerFluxBound="cobra_0_bound" fbc:upperFluxBound="cobra_default_ub">
        <listOfReactants>
          <speciesReference species="M_Ab4GNb2__40__GNb4__41__Ma3__40__Ab4GNb2__40__GNb6__41__Ma6__41__Mb4GNb4__40__Fa6__41__GN__59__Asn" stoichiometry="1" constant="true"/>
          <speciesReference species="M_UDP__45__Gal" stoichiometry="1" constant="true"/>
        </listOfReactants>
        <listOfProducts>
          <speciesReference species="M_Ab4GNb2__40__GNb4__41__Ma3__40__Ab4GNb2__40__Ab4GNb6__41__Ma6__41__Mb4GNb4__40__Fa6__41__GN__59__Asn" stoichiometry="1" constant="true"/>
          <speciesReference species="M_UDP" stoichiometry="1" constant="true"/>
        </listOfProducts>
        <fbc:geneProductAssociation>
          <fbc:or>
            <fbc:geneProductRef fbc:geneProduct="G_B4galt1"/>
            <fbc:geneProductRef fbc:geneProduct="G_B4galt2"/>
            <fbc:geneProductRef fbc:geneProduct="G_B4galt3"/>
            <fbc:geneProductRef fbc:geneProduct="G_B4galt4"/>
            <fbc:geneProductRef fbc:geneProduct="G_B4galt5"/>
            <fbc:geneProductRef fbc:geneProduct="G_B4galt6"/>
            <fbc:geneProductRef fbc:geneProduct="G_B4galt7"/>
          </fbc:or>
        </fbc:geneProductAssociation>
      </reaction>
      <reaction id="R_R195" name="R195" reversible="false" fast="false" fbc:lowerFluxBound="cobra_0_bound" fbc:upperFluxBound="cobra_default_ub">
        <listOfReactants>
          <speciesReference species="M_Ab4GNb2__40__GNb4__41__Ma3__40__Ab4GNb2__40__GNb6__41__Ma6__41__Mb4GNb4__40__Fa6__41__GN__59__Asn" stoichiometry="1" constant="true"/>
          <speciesReference species="M_CMP__45__Neu5Ac" stoichiometry="1" constant="true"/>
        </listOfReactants>
        <listOfProducts>
          <speciesReference species="M_NNa3Ab4GNb2__40__GNb4__41__Ma3__40__Ab4GNb2__40__GNb6__41__Ma6__41__Mb4GNb4__40__Fa6__41__GN__59__Asn" stoichiometry="1" constant="true"/>
          <speciesReference species="M_CMP" stoichiometry="1" constant="true"/>
        </listOfProducts>
        <fbc:geneProductAssociation>
          <fbc:or>
            <fbc:geneProductRef fbc:geneProduct="G_St3gal3"/>
            <fbc:geneProductRef fbc:geneProduct="G_St3gal4"/>
            <fbc:geneProductRef fbc:geneProduct="G_St3gal6"/>
          </fbc:or>
        </fbc:geneProductAssociation>
      </reaction>
      <reaction id="R_R196" name="R196" reversible="false" fast="false" fbc:lowerFluxBound="cobra_0_bound" fbc:upperFluxBound="cobra_default_ub">
        <listOfReactants>
          <speciesReference species="M_Ab4GNb2__40__GNb4__41__Ma3__40__Ab4GNb2__40__GNb6__41__Ma6__41__Mb4GNb4__40__Fa6__41__GN__59__Asn" stoichiometry="1" constant="true"/>
          <speciesReference species="M_CMP__45__Neu5Ac" stoichiometry="1" constant="true"/>
        </listOfReactants>
        <listOfProducts>
          <speciesReference species="M_Ab4GNb2__40__GNb4__41__Ma3__40__NNa3Ab4GNb2__40__GNb6__41__Ma6__41__Mb4GNb4__40__Fa6__41__GN__59__Asn" stoichiometry="1" constant="true"/>
          <speciesReference species="M_CMP" stoichiometry="1" constant="true"/>
        </listOfProducts>
        <fbc:geneProductAssociation>
          <fbc:or>
            <fbc:geneProductRef fbc:geneProduct="G_St3gal3"/>
            <fbc:geneProductRef fbc:geneProduct="G_St3gal4"/>
            <fbc:geneProductRef fbc:geneProduct="G_St3gal6"/>
          </fbc:or>
        </fbc:geneProductAssociation>
      </reaction>
      <reaction id="R_R197" name="R197" reversible="false" fast="false" fbc:lowerFluxBound="cobra_0_bound" fbc:upperFluxBound="cobra_default_ub">
        <listOfReactants>
          <speciesReference species="M_Ab4GNb2__40__GNb4__41__Ma3__40__GNb2__40__Ab4GNb6__41__Ma6__41__Mb4GNb4__40__Fa6__41__GN__59__Asn" stoichiometry="1" constant="true"/>
          <speciesReference species="M_UDP__45__Gal" stoichiometry="1" constant="true"/>
        </listOfReactants>
        <listOfProducts>
          <speciesReference species="M_Ab4GNb2__40__Ab4GNb4__41__Ma3__40__GNb2__40__Ab4GNb6__41__Ma6__41__Mb4GNb4__40__Fa6__41__GN__59__Asn" stoichiometry="1" constant="true"/>
          <speciesReference species="M_UDP" stoichiometry="1" constant="true"/>
        </listOfProducts>
        <fbc:geneProductAssociation>
          <fbc:or>
            <fbc:geneProductRef fbc:geneProduct="G_B4galt1"/>
            <fbc:geneProductRef fbc:geneProduct="G_B4galt2"/>
            <fbc:geneProductRef fbc:geneProduct="G_B4galt3"/>
            <fbc:geneProductRef fbc:geneProduct="G_B4galt4"/>
            <fbc:geneProductRef fbc:geneProduct="G_B4galt5"/>
            <fbc:geneProductRef fbc:geneProduct="G_B4galt6"/>
            <fbc:geneProductRef fbc:geneProduct="G_B4galt7"/>
          </fbc:or>
        </fbc:geneProductAssociation>
      </reaction>
      <reaction id="R_R198" name="R198" reversible="false" fast="false" fbc:lowerFluxBound="cobra_0_bound" fbc:upperFluxBound="cobra_default_ub">
        <listOfReactants>
          <speciesReference species="M_Ab4GNb2__40__GNb4__41__Ma3__40__GNb2__40__Ab4GNb6__41__Ma6__41__Mb4GNb4__40__Fa6__41__GN__59__Asn" stoichiometry="1" constant="true"/>
          <speciesReference species="M_UDP__45__Gal" stoichiometry="1" constant="true"/>
        </listOfReactants>
        <listOfProducts>
          <speciesReference species="M_Ab4GNb2__40__GNb4__41__Ma3__40__Ab4GNb2__40__Ab4GNb6__41__Ma6__41__Mb4GNb4__40__Fa6__41__GN__59__Asn" stoichiometry="1" constant="true"/>
          <speciesReference species="M_UDP" stoichiometry="1" constant="true"/>
        </listOfProducts>
        <fbc:geneProductAssociation>
          <fbc:or>
            <fbc:geneProductRef fbc:geneProduct="G_B4galt1"/>
            <fbc:geneProductRef fbc:geneProduct="G_B4galt2"/>
            <fbc:geneProductRef fbc:geneProduct="G_B4galt3"/>
            <fbc:geneProductRef fbc:geneProduct="G_B4galt4"/>
            <fbc:geneProductRef fbc:geneProduct="G_B4galt5"/>
            <fbc:geneProductRef fbc:geneProduct="G_B4galt6"/>
            <fbc:geneProductRef fbc:geneProduct="G_B4galt7"/>
          </fbc:or>
        </fbc:geneProductAssociation>
      </reaction>
      <reaction id="R_R199" name="R199" reversible="false" fast="false" fbc:lowerFluxBound="cobra_0_bound" fbc:upperFluxBound="cobra_default_ub">
        <listOfReactants>
          <speciesReference species="M_Ab4GNb2__40__GNb4__41__Ma3__40__GNb2__40__Ab4GNb6__41__Ma6__41__Mb4GNb4__40__Fa6__41__GN__59__Asn" stoichiometry="1" constant="true"/>
          <speciesReference species="M_CMP__45__Neu5Ac" stoichiometry="1" constant="true"/>
        </listOfReactants>
        <listOfProducts>
          <speciesReference species="M_NNa3Ab4GNb2__40__GNb4__41__Ma3__40__GNb2__40__Ab4GNb6__41__Ma6__41__Mb4GNb4__40__Fa6__41__GN__59__Asn" stoichiometry="1" constant="true"/>
          <speciesReference species="M_CMP" stoichiometry="1" constant="true"/>
        </listOfProducts>
        <fbc:geneProductAssociation>
          <fbc:or>
            <fbc:geneProductRef fbc:geneProduct="G_St3gal3"/>
            <fbc:geneProductRef fbc:geneProduct="G_St3gal4"/>
            <fbc:geneProductRef fbc:geneProduct="G_St3gal6"/>
          </fbc:or>
        </fbc:geneProductAssociation>
      </reaction>
      <reaction id="R_R200" name="R200" reversible="false" fast="false" fbc:lowerFluxBound="cobra_0_bound" fbc:upperFluxBound="cobra_default_ub">
        <listOfReactants>
          <speciesReference species="M_Ab4GNb2__40__GNb4__41__Ma3__40__GNb2__40__Ab4GNb6__41__Ma6__41__Mb4GNb4__40__Fa6__41__GN__59__Asn" stoichiometry="1" constant="true"/>
          <speciesReference species="M_CMP__45__Neu5Ac" stoichiometry="1" constant="true"/>
        </listOfReactants>
        <listOfProducts>
          <speciesReference species="M_Ab4GNb2__40__GNb4__41__Ma3__40__GNb2__40__NNa3Ab4GNb6__41__Ma6__41__Mb4GNb4__40__Fa6__41__GN__59__Asn" stoichiometry="1" constant="true"/>
          <speciesReference species="M_CMP" stoichiometry="1" constant="true"/>
        </listOfProducts>
        <fbc:geneProductAssociation>
          <fbc:or>
            <fbc:geneProductRef fbc:geneProduct="G_St3gal3"/>
            <fbc:geneProductRef fbc:geneProduct="G_St3gal4"/>
            <fbc:geneProductRef fbc:geneProduct="G_St3gal6"/>
          </fbc:or>
        </fbc:geneProductAssociation>
      </reaction>
      <reaction id="R_R201" name="R201" reversible="false" fast="false" fbc:lowerFluxBound="cobra_0_bound" fbc:upperFluxBound="cobra_default_ub">
        <listOfReactants>
          <speciesReference species="M_NNa3Ab4GNb2__40__GNb4__41__Ma3__40__GNb2__40__GNb6__41__Ma6__41__Mb4GNb4__40__Fa6__41__GN__59__Asn" stoichiometry="1" constant="true"/>
          <speciesReference species="M_UDP__45__Gal" stoichiometry="1" constant="true"/>
        </listOfReactants>
        <listOfProducts>
          <speciesReference species="M_NNa3Ab4GNb2__40__Ab4GNb4__41__Ma3__40__GNb2__40__GNb6__41__Ma6__41__Mb4GNb4__40__Fa6__41__GN__59__Asn" stoichiometry="1" constant="true"/>
          <speciesReference species="M_UDP" stoichiometry="1" constant="true"/>
        </listOfProducts>
        <fbc:geneProductAssociation>
          <fbc:or>
            <fbc:geneProductRef fbc:geneProduct="G_B4galt1"/>
            <fbc:geneProductRef fbc:geneProduct="G_B4galt2"/>
            <fbc:geneProductRef fbc:geneProduct="G_B4galt3"/>
            <fbc:geneProductRef fbc:geneProduct="G_B4galt4"/>
            <fbc:geneProductRef fbc:geneProduct="G_B4galt5"/>
            <fbc:geneProductRef fbc:geneProduct="G_B4galt6"/>
            <fbc:geneProductRef fbc:geneProduct="G_B4galt7"/>
          </fbc:or>
        </fbc:geneProductAssociation>
      </reaction>
      <reaction id="R_R202" name="R202" reversible="false" fast="false" fbc:lowerFluxBound="cobra_0_bound" fbc:upperFluxBound="cobra_default_ub">
        <listOfReactants>
          <speciesReference species="M_NNa3Ab4GNb2__40__GNb4__41__Ma3__40__GNb2__40__GNb6__41__Ma6__41__Mb4GNb4__40__Fa6__41__GN__59__Asn" stoichiometry="1" constant="true"/>
          <speciesReference species="M_UDP__45__Gal" stoichiometry="1" constant="true"/>
        </listOfReactants>
        <listOfProducts>
          <speciesReference species="M_NNa3Ab4GNb2__40__GNb4__41__Ma3__40__Ab4GNb2__40__GNb6__41__Ma6__41__Mb4GNb4__40__Fa6__41__GN__59__Asn" stoichiometry="1" constant="true"/>
          <speciesReference species="M_UDP" stoichiometry="1" constant="true"/>
        </listOfProducts>
        <fbc:geneProductAssociation>
          <fbc:or>
            <fbc:geneProductRef fbc:geneProduct="G_B4galt1"/>
            <fbc:geneProductRef fbc:geneProduct="G_B4galt2"/>
            <fbc:geneProductRef fbc:geneProduct="G_B4galt3"/>
            <fbc:geneProductRef fbc:geneProduct="G_B4galt4"/>
            <fbc:geneProductRef fbc:geneProduct="G_B4galt5"/>
            <fbc:geneProductRef fbc:geneProduct="G_B4galt6"/>
            <fbc:geneProductRef fbc:geneProduct="G_B4galt7"/>
          </fbc:or>
        </fbc:geneProductAssociation>
      </reaction>
      <reaction id="R_R203" name="R203" reversible="false" fast="false" fbc:lowerFluxBound="cobra_0_bound" fbc:upperFluxBound="cobra_default_ub">
        <listOfReactants>
          <speciesReference species="M_NNa3Ab4GNb2__40__GNb4__41__Ma3__40__GNb2__40__GNb6__41__Ma6__41__Mb4GNb4__40__Fa6__41__GN__59__Asn" stoichiometry="1" constant="true"/>
          <speciesReference species="M_UDP__45__Gal" stoichiometry="1" constant="true"/>
        </listOfReactants>
        <listOfProducts>
          <speciesReference species="M_NNa3Ab4GNb2__40__GNb4__41__Ma3__40__GNb2__40__Ab4GNb6__41__Ma6__41__Mb4GNb4__40__Fa6__41__GN__59__Asn" stoichiometry="1" constant="true"/>
          <speciesReference species="M_UDP" stoichiometry="1" constant="true"/>
        </listOfProducts>
        <fbc:geneProductAssociation>
          <fbc:or>
            <fbc:geneProductRef fbc:geneProduct="G_B4galt1"/>
            <fbc:geneProductRef fbc:geneProduct="G_B4galt2"/>
            <fbc:geneProductRef fbc:geneProduct="G_B4galt3"/>
            <fbc:geneProductRef fbc:geneProduct="G_B4galt4"/>
            <fbc:geneProductRef fbc:geneProduct="G_B4galt5"/>
            <fbc:geneProductRef fbc:geneProduct="G_B4galt6"/>
            <fbc:geneProductRef fbc:geneProduct="G_B4galt7"/>
          </fbc:or>
        </fbc:geneProductAssociation>
      </reaction>
      <reaction id="R_R204" name="R204" reversible="false" fast="false" fbc:lowerFluxBound="cobra_0_bound" fbc:upperFluxBound="cobra_default_ub">
        <listOfReactants>
          <speciesReference species="M_GNb2__40__Ab4GNb4__41__Ma3__40__Ab4GNb2__40__GNb6__41__Ma6__41__Mb4GNb4__40__Fa6__41__GN__59__Asn" stoichiometry="1" constant="true"/>
          <speciesReference species="M_UDP__45__Gal" stoichiometry="1" constant="true"/>
        </listOfReactants>
        <listOfProducts>
          <speciesReference species="M_Ab4GNb2__40__Ab4GNb4__41__Ma3__40__Ab4GNb2__40__GNb6__41__Ma6__41__Mb4GNb4__40__Fa6__41__GN__59__Asn" stoichiometry="1" constant="true"/>
          <speciesReference species="M_UDP" stoichiometry="1" constant="true"/>
        </listOfProducts>
        <fbc:geneProductAssociation>
          <fbc:or>
            <fbc:geneProductRef fbc:geneProduct="G_B4galt1"/>
            <fbc:geneProductRef fbc:geneProduct="G_B4galt2"/>
            <fbc:geneProductRef fbc:geneProduct="G_B4galt3"/>
            <fbc:geneProductRef fbc:geneProduct="G_B4galt4"/>
            <fbc:geneProductRef fbc:geneProduct="G_B4galt5"/>
            <fbc:geneProductRef fbc:geneProduct="G_B4galt6"/>
            <fbc:geneProductRef fbc:geneProduct="G_B4galt7"/>
          </fbc:or>
        </fbc:geneProductAssociation>
      </reaction>
      <reaction id="R_R205" name="R205" reversible="false" fast="false" fbc:lowerFluxBound="cobra_0_bound" fbc:upperFluxBound="cobra_default_ub">
        <listOfReactants>
          <speciesReference species="M_GNb2__40__Ab4GNb4__41__Ma3__40__Ab4GNb2__40__GNb6__41__Ma6__41__Mb4GNb4__40__Fa6__41__GN__59__Asn" stoichiometry="1" constant="true"/>
          <speciesReference species="M_UDP__45__Gal" stoichiometry="1" constant="true"/>
        </listOfReactants>
        <listOfProducts>
          <speciesReference species="M_GNb2__40__Ab4GNb4__41__Ma3__40__Ab4GNb2__40__Ab4GNb6__41__Ma6__41__Mb4GNb4__40__Fa6__41__GN__59__Asn" stoichiometry="1" constant="true"/>
          <speciesReference species="M_UDP" stoichiometry="1" constant="true"/>
        </listOfProducts>
        <fbc:geneProductAssociation>
          <fbc:or>
            <fbc:geneProductRef fbc:geneProduct="G_B4galt1"/>
            <fbc:geneProductRef fbc:geneProduct="G_B4galt2"/>
            <fbc:geneProductRef fbc:geneProduct="G_B4galt3"/>
            <fbc:geneProductRef fbc:geneProduct="G_B4galt4"/>
            <fbc:geneProductRef fbc:geneProduct="G_B4galt5"/>
            <fbc:geneProductRef fbc:geneProduct="G_B4galt6"/>
            <fbc:geneProductRef fbc:geneProduct="G_B4galt7"/>
          </fbc:or>
        </fbc:geneProductAssociation>
      </reaction>
      <reaction id="R_R206" name="R206" reversible="false" fast="false" fbc:lowerFluxBound="cobra_0_bound" fbc:upperFluxBound="cobra_default_ub">
        <listOfReactants>
          <speciesReference species="M_GNb2__40__Ab4GNb4__41__Ma3__40__Ab4GNb2__40__GNb6__41__Ma6__41__Mb4GNb4__40__Fa6__41__GN__59__Asn" stoichiometry="1" constant="true"/>
          <speciesReference species="M_CMP__45__Neu5Ac" stoichiometry="1" constant="true"/>
        </listOfReactants>
        <listOfProducts>
          <speciesReference species="M_GNb2__40__NNa3Ab4GNb4__41__Ma3__40__Ab4GNb2__40__GNb6__41__Ma6__41__Mb4GNb4__40__Fa6__41__GN__59__Asn" stoichiometry="1" constant="true"/>
          <speciesReference species="M_CMP" stoichiometry="1" constant="true"/>
        </listOfProducts>
        <fbc:geneProductAssociation>
          <fbc:or>
            <fbc:geneProductRef fbc:geneProduct="G_St3gal3"/>
            <fbc:geneProductRef fbc:geneProduct="G_St3gal4"/>
            <fbc:geneProductRef fbc:geneProduct="G_St3gal6"/>
          </fbc:or>
        </fbc:geneProductAssociation>
      </reaction>
      <reaction id="R_R207" name="R207" reversible="false" fast="false" fbc:lowerFluxBound="cobra_0_bound" fbc:upperFluxBound="cobra_default_ub">
        <listOfReactants>
          <speciesReference species="M_GNb2__40__Ab4GNb4__41__Ma3__40__Ab4GNb2__40__GNb6__41__Ma6__41__Mb4GNb4__40__Fa6__41__GN__59__Asn" stoichiometry="1" constant="true"/>
          <speciesReference species="M_CMP__45__Neu5Ac" stoichiometry="1" constant="true"/>
        </listOfReactants>
        <listOfProducts>
          <speciesReference species="M_GNb2__40__Ab4GNb4__41__Ma3__40__NNa3Ab4GNb2__40__GNb6__41__Ma6__41__Mb4GNb4__40__Fa6__41__GN__59__Asn" stoichiometry="1" constant="true"/>
          <speciesReference species="M_CMP" stoichiometry="1" constant="true"/>
        </listOfProducts>
        <fbc:geneProductAssociation>
          <fbc:or>
            <fbc:geneProductRef fbc:geneProduct="G_St3gal3"/>
            <fbc:geneProductRef fbc:geneProduct="G_St3gal4"/>
            <fbc:geneProductRef fbc:geneProduct="G_St3gal6"/>
          </fbc:or>
        </fbc:geneProductAssociation>
      </reaction>
      <reaction id="R_R208" name="R208" reversible="false" fast="false" fbc:lowerFluxBound="cobra_0_bound" fbc:upperFluxBound="cobra_default_ub">
        <listOfReactants>
          <speciesReference species="M_GNb2__40__Ab4GNb4__41__Ma3__40__GNb2__40__Ab4GNb6__41__Ma6__41__Mb4GNb4__40__Fa6__41__GN__59__Asn" stoichiometry="1" constant="true"/>
          <speciesReference species="M_UDP__45__Gal" stoichiometry="1" constant="true"/>
        </listOfReactants>
        <listOfProducts>
          <speciesReference species="M_Ab4GNb2__40__Ab4GNb4__41__Ma3__40__GNb2__40__Ab4GNb6__41__Ma6__41__Mb4GNb4__40__Fa6__41__GN__59__Asn" stoichiometry="1" constant="true"/>
          <speciesReference species="M_UDP" stoichiometry="1" constant="true"/>
        </listOfProducts>
        <fbc:geneProductAssociation>
          <fbc:or>
            <fbc:geneProductRef fbc:geneProduct="G_B4galt1"/>
            <fbc:geneProductRef fbc:geneProduct="G_B4galt2"/>
            <fbc:geneProductRef fbc:geneProduct="G_B4galt3"/>
            <fbc:geneProductRef fbc:geneProduct="G_B4galt4"/>
            <fbc:geneProductRef fbc:geneProduct="G_B4galt5"/>
            <fbc:geneProductRef fbc:geneProduct="G_B4galt6"/>
            <fbc:geneProductRef fbc:geneProduct="G_B4galt7"/>
          </fbc:or>
        </fbc:geneProductAssociation>
      </reaction>
      <reaction id="R_R209" name="R209" reversible="false" fast="false" fbc:lowerFluxBound="cobra_0_bound" fbc:upperFluxBound="cobra_default_ub">
        <listOfReactants>
          <speciesReference species="M_GNb2__40__Ab4GNb4__41__Ma3__40__GNb2__40__Ab4GNb6__41__Ma6__41__Mb4GNb4__40__Fa6__41__GN__59__Asn" stoichiometry="1" constant="true"/>
          <speciesReference species="M_UDP__45__Gal" stoichiometry="1" constant="true"/>
        </listOfReactants>
        <listOfProducts>
          <speciesReference species="M_GNb2__40__Ab4GNb4__41__Ma3__40__Ab4GNb2__40__Ab4GNb6__41__Ma6__41__Mb4GNb4__40__Fa6__41__GN__59__Asn" stoichiometry="1" constant="true"/>
          <speciesReference species="M_UDP" stoichiometry="1" constant="true"/>
        </listOfProducts>
        <fbc:geneProductAssociation>
          <fbc:or>
            <fbc:geneProductRef fbc:geneProduct="G_B4galt1"/>
            <fbc:geneProductRef fbc:geneProduct="G_B4galt2"/>
            <fbc:geneProductRef fbc:geneProduct="G_B4galt3"/>
            <fbc:geneProductRef fbc:geneProduct="G_B4galt4"/>
            <fbc:geneProductRef fbc:geneProduct="G_B4galt5"/>
            <fbc:geneProductRef fbc:geneProduct="G_B4galt6"/>
            <fbc:geneProductRef fbc:geneProduct="G_B4galt7"/>
          </fbc:or>
        </fbc:geneProductAssociation>
      </reaction>
      <reaction id="R_R210" name="R210" reversible="false" fast="false" fbc:lowerFluxBound="cobra_0_bound" fbc:upperFluxBound="cobra_default_ub">
        <listOfReactants>
          <speciesReference species="M_GNb2__40__Ab4GNb4__41__Ma3__40__GNb2__40__Ab4GNb6__41__Ma6__41__Mb4GNb4__40__Fa6__41__GN__59__Asn" stoichiometry="1" constant="true"/>
          <speciesReference species="M_CMP__45__Neu5Ac" stoichiometry="1" constant="true"/>
        </listOfReactants>
        <listOfProducts>
          <speciesReference species="M_GNb2__40__NNa3Ab4GNb4__41__Ma3__40__GNb2__40__Ab4GNb6__41__Ma6__41__Mb4GNb4__40__Fa6__41__GN__59__Asn" stoichiometry="1" constant="true"/>
          <speciesReference species="M_CMP" stoichiometry="1" constant="true"/>
        </listOfProducts>
        <fbc:geneProductAssociation>
          <fbc:or>
            <fbc:geneProductRef fbc:geneProduct="G_St3gal3"/>
            <fbc:geneProductRef fbc:geneProduct="G_St3gal4"/>
            <fbc:geneProductRef fbc:geneProduct="G_St3gal6"/>
          </fbc:or>
        </fbc:geneProductAssociation>
      </reaction>
      <reaction id="R_R211" name="R211" reversible="false" fast="false" fbc:lowerFluxBound="cobra_0_bound" fbc:upperFluxBound="cobra_default_ub">
        <listOfReactants>
          <speciesReference species="M_GNb2__40__Ab4GNb4__41__Ma3__40__GNb2__40__Ab4GNb6__41__Ma6__41__Mb4GNb4__40__Fa6__41__GN__59__Asn" stoichiometry="1" constant="true"/>
          <speciesReference species="M_CMP__45__Neu5Ac" stoichiometry="1" constant="true"/>
        </listOfReactants>
        <listOfProducts>
          <speciesReference species="M_GNb2__40__Ab4GNb4__41__Ma3__40__GNb2__40__NNa3Ab4GNb6__41__Ma6__41__Mb4GNb4__40__Fa6__41__GN__59__Asn" stoichiometry="1" constant="true"/>
          <speciesReference species="M_CMP" stoichiometry="1" constant="true"/>
        </listOfProducts>
        <fbc:geneProductAssociation>
          <fbc:or>
            <fbc:geneProductRef fbc:geneProduct="G_St3gal3"/>
            <fbc:geneProductRef fbc:geneProduct="G_St3gal4"/>
            <fbc:geneProductRef fbc:geneProduct="G_St3gal6"/>
          </fbc:or>
        </fbc:geneProductAssociation>
      </reaction>
      <reaction id="R_R212" name="R212" reversible="false" fast="false" fbc:lowerFluxBound="cobra_0_bound" fbc:upperFluxBound="cobra_default_ub">
        <listOfReactants>
          <speciesReference species="M_GNb2__40__NNa3Ab4GNb4__41__Ma3__40__GNb2__40__GNb6__41__Ma6__41__Mb4GNb4__40__Fa6__41__GN__59__Asn" stoichiometry="1" constant="true"/>
          <speciesReference species="M_UDP__45__Gal" stoichiometry="1" constant="true"/>
        </listOfReactants>
        <listOfProducts>
          <speciesReference species="M_Ab4GNb2__40__NNa3Ab4GNb4__41__Ma3__40__GNb2__40__GNb6__41__Ma6__41__Mb4GNb4__40__Fa6__41__GN__59__Asn" stoichiometry="1" constant="true"/>
          <speciesReference species="M_UDP" stoichiometry="1" constant="true"/>
        </listOfProducts>
        <fbc:geneProductAssociation>
          <fbc:or>
            <fbc:geneProductRef fbc:geneProduct="G_B4galt1"/>
            <fbc:geneProductRef fbc:geneProduct="G_B4galt2"/>
            <fbc:geneProductRef fbc:geneProduct="G_B4galt3"/>
            <fbc:geneProductRef fbc:geneProduct="G_B4galt4"/>
            <fbc:geneProductRef fbc:geneProduct="G_B4galt5"/>
            <fbc:geneProductRef fbc:geneProduct="G_B4galt6"/>
            <fbc:geneProductRef fbc:geneProduct="G_B4galt7"/>
          </fbc:or>
        </fbc:geneProductAssociation>
      </reaction>
      <reaction id="R_R213" name="R213" reversible="false" fast="false" fbc:lowerFluxBound="cobra_0_bound" fbc:upperFluxBound="cobra_default_ub">
        <listOfReactants>
          <speciesReference species="M_GNb2__40__NNa3Ab4GNb4__41__Ma3__40__GNb2__40__GNb6__41__Ma6__41__Mb4GNb4__40__Fa6__41__GN__59__Asn" stoichiometry="1" constant="true"/>
          <speciesReference species="M_UDP__45__Gal" stoichiometry="1" constant="true"/>
        </listOfReactants>
        <listOfProducts>
          <speciesReference species="M_GNb2__40__NNa3Ab4GNb4__41__Ma3__40__Ab4GNb2__40__GNb6__41__Ma6__41__Mb4GNb4__40__Fa6__41__GN__59__Asn" stoichiometry="1" constant="true"/>
          <speciesReference species="M_UDP" stoichiometry="1" constant="true"/>
        </listOfProducts>
        <fbc:geneProductAssociation>
          <fbc:or>
            <fbc:geneProductRef fbc:geneProduct="G_B4galt1"/>
            <fbc:geneProductRef fbc:geneProduct="G_B4galt2"/>
            <fbc:geneProductRef fbc:geneProduct="G_B4galt3"/>
            <fbc:geneProductRef fbc:geneProduct="G_B4galt4"/>
            <fbc:geneProductRef fbc:geneProduct="G_B4galt5"/>
            <fbc:geneProductRef fbc:geneProduct="G_B4galt6"/>
            <fbc:geneProductRef fbc:geneProduct="G_B4galt7"/>
          </fbc:or>
        </fbc:geneProductAssociation>
      </reaction>
      <reaction id="R_R214" name="R214" reversible="false" fast="false" fbc:lowerFluxBound="cobra_0_bound" fbc:upperFluxBound="cobra_default_ub">
        <listOfReactants>
          <speciesReference species="M_GNb2__40__NNa3Ab4GNb4__41__Ma3__40__GNb2__40__GNb6__41__Ma6__41__Mb4GNb4__40__Fa6__41__GN__59__Asn" stoichiometry="1" constant="true"/>
          <speciesReference species="M_UDP__45__Gal" stoichiometry="1" constant="true"/>
        </listOfReactants>
        <listOfProducts>
          <speciesReference species="M_GNb2__40__NNa3Ab4GNb4__41__Ma3__40__GNb2__40__Ab4GNb6__41__Ma6__41__Mb4GNb4__40__Fa6__41__GN__59__Asn" stoichiometry="1" constant="true"/>
          <speciesReference species="M_UDP" stoichiometry="1" constant="true"/>
        </listOfProducts>
        <fbc:geneProductAssociation>
          <fbc:or>
            <fbc:geneProductRef fbc:geneProduct="G_B4galt1"/>
            <fbc:geneProductRef fbc:geneProduct="G_B4galt2"/>
            <fbc:geneProductRef fbc:geneProduct="G_B4galt3"/>
            <fbc:geneProductRef fbc:geneProduct="G_B4galt4"/>
            <fbc:geneProductRef fbc:geneProduct="G_B4galt5"/>
            <fbc:geneProductRef fbc:geneProduct="G_B4galt6"/>
            <fbc:geneProductRef fbc:geneProduct="G_B4galt7"/>
          </fbc:or>
        </fbc:geneProductAssociation>
      </reaction>
      <reaction id="R_R215" name="R215" reversible="false" fast="false" fbc:lowerFluxBound="cobra_0_bound" fbc:upperFluxBound="cobra_default_ub">
        <listOfReactants>
          <speciesReference species="M_GNb2__40__GNb4__41__Ma3__40__Ab4GNb2__40__Ab4GNb6__41__Ma6__41__Mb4GNb4__40__Fa6__41__GN__59__Asn" stoichiometry="1" constant="true"/>
          <speciesReference species="M_UDP__45__Gal" stoichiometry="1" constant="true"/>
        </listOfReactants>
        <listOfProducts>
          <speciesReference species="M_Ab4GNb2__40__GNb4__41__Ma3__40__Ab4GNb2__40__Ab4GNb6__41__Ma6__41__Mb4GNb4__40__Fa6__41__GN__59__Asn" stoichiometry="1" constant="true"/>
          <speciesReference species="M_UDP" stoichiometry="1" constant="true"/>
        </listOfProducts>
        <fbc:geneProductAssociation>
          <fbc:or>
            <fbc:geneProductRef fbc:geneProduct="G_B4galt1"/>
            <fbc:geneProductRef fbc:geneProduct="G_B4galt2"/>
            <fbc:geneProductRef fbc:geneProduct="G_B4galt3"/>
            <fbc:geneProductRef fbc:geneProduct="G_B4galt4"/>
            <fbc:geneProductRef fbc:geneProduct="G_B4galt5"/>
            <fbc:geneProductRef fbc:geneProduct="G_B4galt6"/>
            <fbc:geneProductRef fbc:geneProduct="G_B4galt7"/>
          </fbc:or>
        </fbc:geneProductAssociation>
      </reaction>
      <reaction id="R_R216" name="R216" reversible="false" fast="false" fbc:lowerFluxBound="cobra_0_bound" fbc:upperFluxBound="cobra_default_ub">
        <listOfReactants>
          <speciesReference species="M_GNb2__40__GNb4__41__Ma3__40__Ab4GNb2__40__Ab4GNb6__41__Ma6__41__Mb4GNb4__40__Fa6__41__GN__59__Asn" stoichiometry="1" constant="true"/>
          <speciesReference species="M_UDP__45__Gal" stoichiometry="1" constant="true"/>
        </listOfReactants>
        <listOfProducts>
          <speciesReference species="M_GNb2__40__Ab4GNb4__41__Ma3__40__Ab4GNb2__40__Ab4GNb6__41__Ma6__41__Mb4GNb4__40__Fa6__41__GN__59__Asn" stoichiometry="1" constant="true"/>
          <speciesReference species="M_UDP" stoichiometry="1" constant="true"/>
        </listOfProducts>
        <fbc:geneProductAssociation>
          <fbc:or>
            <fbc:geneProductRef fbc:geneProduct="G_B4galt1"/>
            <fbc:geneProductRef fbc:geneProduct="G_B4galt2"/>
            <fbc:geneProductRef fbc:geneProduct="G_B4galt3"/>
            <fbc:geneProductRef fbc:geneProduct="G_B4galt4"/>
            <fbc:geneProductRef fbc:geneProduct="G_B4galt5"/>
            <fbc:geneProductRef fbc:geneProduct="G_B4galt6"/>
            <fbc:geneProductRef fbc:geneProduct="G_B4galt7"/>
          </fbc:or>
        </fbc:geneProductAssociation>
      </reaction>
      <reaction id="R_R217" name="R217" reversible="false" fast="false" fbc:lowerFluxBound="cobra_0_bound" fbc:upperFluxBound="cobra_default_ub">
        <listOfReactants>
          <speciesReference species="M_GNb2__40__GNb4__41__Ma3__40__Ab4GNb2__40__Ab4GNb6__41__Ma6__41__Mb4GNb4__40__Fa6__41__GN__59__Asn" stoichiometry="1" constant="true"/>
          <speciesReference species="M_CMP__45__Neu5Ac" stoichiometry="1" constant="true"/>
        </listOfReactants>
        <listOfProducts>
          <speciesReference species="M_GNb2__40__GNb4__41__Ma3__40__NNa3Ab4GNb2__40__Ab4GNb6__41__Ma6__41__Mb4GNb4__40__Fa6__41__GN__59__Asn" stoichiometry="1" constant="true"/>
          <speciesReference species="M_CMP" stoichiometry="1" constant="true"/>
        </listOfProducts>
        <fbc:geneProductAssociation>
          <fbc:or>
            <fbc:geneProductRef fbc:geneProduct="G_St3gal3"/>
            <fbc:geneProductRef fbc:geneProduct="G_St3gal4"/>
            <fbc:geneProductRef fbc:geneProduct="G_St3gal6"/>
          </fbc:or>
        </fbc:geneProductAssociation>
      </reaction>
      <reaction id="R_R218" name="R218" reversible="false" fast="false" fbc:lowerFluxBound="cobra_0_bound" fbc:upperFluxBound="cobra_default_ub">
        <listOfReactants>
          <speciesReference species="M_GNb2__40__GNb4__41__Ma3__40__Ab4GNb2__40__Ab4GNb6__41__Ma6__41__Mb4GNb4__40__Fa6__41__GN__59__Asn" stoichiometry="1" constant="true"/>
          <speciesReference species="M_CMP__45__Neu5Ac" stoichiometry="1" constant="true"/>
        </listOfReactants>
        <listOfProducts>
          <speciesReference species="M_GNb2__40__GNb4__41__Ma3__40__Ab4GNb2__40__NNa3Ab4GNb6__41__Ma6__41__Mb4GNb4__40__Fa6__41__GN__59__Asn" stoichiometry="1" constant="true"/>
          <speciesReference species="M_CMP" stoichiometry="1" constant="true"/>
        </listOfProducts>
        <fbc:geneProductAssociation>
          <fbc:or>
            <fbc:geneProductRef fbc:geneProduct="G_St3gal3"/>
            <fbc:geneProductRef fbc:geneProduct="G_St3gal4"/>
            <fbc:geneProductRef fbc:geneProduct="G_St3gal6"/>
          </fbc:or>
        </fbc:geneProductAssociation>
      </reaction>
      <reaction id="R_R219" name="R219" reversible="false" fast="false" fbc:lowerFluxBound="cobra_0_bound" fbc:upperFluxBound="cobra_default_ub">
        <listOfReactants>
          <speciesReference species="M_GNb2__40__GNb4__41__Ma3__40__NNa3Ab4GNb2__40__GNb6__41__Ma6__41__Mb4GNb4__40__Fa6__41__GN__59__Asn" stoichiometry="1" constant="true"/>
          <speciesReference species="M_UDP__45__Gal" stoichiometry="1" constant="true"/>
        </listOfReactants>
        <listOfProducts>
          <speciesReference species="M_Ab4GNb2__40__GNb4__41__Ma3__40__NNa3Ab4GNb2__40__GNb6__41__Ma6__41__Mb4GNb4__40__Fa6__41__GN__59__Asn" stoichiometry="1" constant="true"/>
          <speciesReference species="M_UDP" stoichiometry="1" constant="true"/>
        </listOfProducts>
        <fbc:geneProductAssociation>
          <fbc:or>
            <fbc:geneProductRef fbc:geneProduct="G_B4galt1"/>
            <fbc:geneProductRef fbc:geneProduct="G_B4galt2"/>
            <fbc:geneProductRef fbc:geneProduct="G_B4galt3"/>
            <fbc:geneProductRef fbc:geneProduct="G_B4galt4"/>
            <fbc:geneProductRef fbc:geneProduct="G_B4galt5"/>
            <fbc:geneProductRef fbc:geneProduct="G_B4galt6"/>
            <fbc:geneProductRef fbc:geneProduct="G_B4galt7"/>
          </fbc:or>
        </fbc:geneProductAssociation>
      </reaction>
      <reaction id="R_R220" name="R220" reversible="false" fast="false" fbc:lowerFluxBound="cobra_0_bound" fbc:upperFluxBound="cobra_default_ub">
        <listOfReactants>
          <speciesReference species="M_GNb2__40__GNb4__41__Ma3__40__NNa3Ab4GNb2__40__GNb6__41__Ma6__41__Mb4GNb4__40__Fa6__41__GN__59__Asn" stoichiometry="1" constant="true"/>
          <speciesReference species="M_UDP__45__Gal" stoichiometry="1" constant="true"/>
        </listOfReactants>
        <listOfProducts>
          <speciesReference species="M_GNb2__40__Ab4GNb4__41__Ma3__40__NNa3Ab4GNb2__40__GNb6__41__Ma6__41__Mb4GNb4__40__Fa6__41__GN__59__Asn" stoichiometry="1" constant="true"/>
          <speciesReference species="M_UDP" stoichiometry="1" constant="true"/>
        </listOfProducts>
        <fbc:geneProductAssociation>
          <fbc:or>
            <fbc:geneProductRef fbc:geneProduct="G_B4galt1"/>
            <fbc:geneProductRef fbc:geneProduct="G_B4galt2"/>
            <fbc:geneProductRef fbc:geneProduct="G_B4galt3"/>
            <fbc:geneProductRef fbc:geneProduct="G_B4galt4"/>
            <fbc:geneProductRef fbc:geneProduct="G_B4galt5"/>
            <fbc:geneProductRef fbc:geneProduct="G_B4galt6"/>
            <fbc:geneProductRef fbc:geneProduct="G_B4galt7"/>
          </fbc:or>
        </fbc:geneProductAssociation>
      </reaction>
      <reaction id="R_R221" name="R221" reversible="false" fast="false" fbc:lowerFluxBound="cobra_0_bound" fbc:upperFluxBound="cobra_default_ub">
        <listOfReactants>
          <speciesReference species="M_GNb2__40__GNb4__41__Ma3__40__NNa3Ab4GNb2__40__GNb6__41__Ma6__41__Mb4GNb4__40__Fa6__41__GN__59__Asn" stoichiometry="1" constant="true"/>
          <speciesReference species="M_UDP__45__Gal" stoichiometry="1" constant="true"/>
        </listOfReactants>
        <listOfProducts>
          <speciesReference species="M_GNb2__40__GNb4__41__Ma3__40__NNa3Ab4GNb2__40__Ab4GNb6__41__Ma6__41__Mb4GNb4__40__Fa6__41__GN__59__Asn" stoichiometry="1" constant="true"/>
          <speciesReference species="M_UDP" stoichiometry="1" constant="true"/>
        </listOfProducts>
        <fbc:geneProductAssociation>
          <fbc:or>
            <fbc:geneProductRef fbc:geneProduct="G_B4galt1"/>
            <fbc:geneProductRef fbc:geneProduct="G_B4galt2"/>
            <fbc:geneProductRef fbc:geneProduct="G_B4galt3"/>
            <fbc:geneProductRef fbc:geneProduct="G_B4galt4"/>
            <fbc:geneProductRef fbc:geneProduct="G_B4galt5"/>
            <fbc:geneProductRef fbc:geneProduct="G_B4galt6"/>
            <fbc:geneProductRef fbc:geneProduct="G_B4galt7"/>
          </fbc:or>
        </fbc:geneProductAssociation>
      </reaction>
      <reaction id="R_R222" name="R222" reversible="false" fast="false" fbc:lowerFluxBound="cobra_0_bound" fbc:upperFluxBound="cobra_default_ub">
        <listOfReactants>
          <speciesReference species="M_GNb2__40__GNb4__41__Ma3__40__GNb2__40__NNa3Ab4GNb6__41__Ma6__41__Mb4GNb4__40__Fa6__41__GN__59__Asn" stoichiometry="1" constant="true"/>
          <speciesReference species="M_UDP__45__Gal" stoichiometry="1" constant="true"/>
        </listOfReactants>
        <listOfProducts>
          <speciesReference species="M_Ab4GNb2__40__GNb4__41__Ma3__40__GNb2__40__NNa3Ab4GNb6__41__Ma6__41__Mb4GNb4__40__Fa6__41__GN__59__Asn" stoichiometry="1" constant="true"/>
          <speciesReference species="M_UDP" stoichiometry="1" constant="true"/>
        </listOfProducts>
        <fbc:geneProductAssociation>
          <fbc:or>
            <fbc:geneProductRef fbc:geneProduct="G_B4galt1"/>
            <fbc:geneProductRef fbc:geneProduct="G_B4galt2"/>
            <fbc:geneProductRef fbc:geneProduct="G_B4galt3"/>
            <fbc:geneProductRef fbc:geneProduct="G_B4galt4"/>
            <fbc:geneProductRef fbc:geneProduct="G_B4galt5"/>
            <fbc:geneProductRef fbc:geneProduct="G_B4galt6"/>
            <fbc:geneProductRef fbc:geneProduct="G_B4galt7"/>
          </fbc:or>
        </fbc:geneProductAssociation>
      </reaction>
      <reaction id="R_R223" name="R223" reversible="false" fast="false" fbc:lowerFluxBound="cobra_0_bound" fbc:upperFluxBound="cobra_default_ub">
        <listOfReactants>
          <speciesReference species="M_GNb2__40__GNb4__41__Ma3__40__GNb2__40__NNa3Ab4GNb6__41__Ma6__41__Mb4GNb4__40__Fa6__41__GN__59__Asn" stoichiometry="1" constant="true"/>
          <speciesReference species="M_UDP__45__Gal" stoichiometry="1" constant="true"/>
        </listOfReactants>
        <listOfProducts>
          <speciesReference species="M_GNb2__40__Ab4GNb4__41__Ma3__40__GNb2__40__NNa3Ab4GNb6__41__Ma6__41__Mb4GNb4__40__Fa6__41__GN__59__Asn" stoichiometry="1" constant="true"/>
          <speciesReference species="M_UDP" stoichiometry="1" constant="true"/>
        </listOfProducts>
        <fbc:geneProductAssociation>
          <fbc:or>
            <fbc:geneProductRef fbc:geneProduct="G_B4galt1"/>
            <fbc:geneProductRef fbc:geneProduct="G_B4galt2"/>
            <fbc:geneProductRef fbc:geneProduct="G_B4galt3"/>
            <fbc:geneProductRef fbc:geneProduct="G_B4galt4"/>
            <fbc:geneProductRef fbc:geneProduct="G_B4galt5"/>
            <fbc:geneProductRef fbc:geneProduct="G_B4galt6"/>
            <fbc:geneProductRef fbc:geneProduct="G_B4galt7"/>
          </fbc:or>
        </fbc:geneProductAssociation>
      </reaction>
      <reaction id="R_R224" name="R224" reversible="false" fast="false" fbc:lowerFluxBound="cobra_0_bound" fbc:upperFluxBound="cobra_default_ub">
        <listOfReactants>
          <speciesReference species="M_GNb2__40__GNb4__41__Ma3__40__GNb2__40__NNa3Ab4GNb6__41__Ma6__41__Mb4GNb4__40__Fa6__41__GN__59__Asn" stoichiometry="1" constant="true"/>
          <speciesReference species="M_UDP__45__Gal" stoichiometry="1" constant="true"/>
        </listOfReactants>
        <listOfProducts>
          <speciesReference species="M_GNb2__40__GNb4__41__Ma3__40__Ab4GNb2__40__NNa3Ab4GNb6__41__Ma6__41__Mb4GNb4__40__Fa6__41__GN__59__Asn" stoichiometry="1" constant="true"/>
          <speciesReference species="M_UDP" stoichiometry="1" constant="true"/>
        </listOfProducts>
        <fbc:geneProductAssociation>
          <fbc:or>
            <fbc:geneProductRef fbc:geneProduct="G_B4galt1"/>
            <fbc:geneProductRef fbc:geneProduct="G_B4galt2"/>
            <fbc:geneProductRef fbc:geneProduct="G_B4galt3"/>
            <fbc:geneProductRef fbc:geneProduct="G_B4galt4"/>
            <fbc:geneProductRef fbc:geneProduct="G_B4galt5"/>
            <fbc:geneProductRef fbc:geneProduct="G_B4galt6"/>
            <fbc:geneProductRef fbc:geneProduct="G_B4galt7"/>
          </fbc:or>
        </fbc:geneProductAssociation>
      </reaction>
      <reaction id="R_R225" name="R225" reversible="false" fast="false" fbc:lowerFluxBound="cobra_0_bound" fbc:upperFluxBound="cobra_default_ub">
        <listOfReactants>
          <speciesReference species="M_NNa3Ab4GNb2__40__Ab4GNb4__41__Ma3__40__Ab4GNb2Ma6__41__Mb4GNb4GN__59__Asn" stoichiometry="1" constant="true"/>
          <speciesReference species="M_CMP__45__Neu5Ac" stoichiometry="1" constant="true"/>
        </listOfReactants>
        <listOfProducts>
          <speciesReference species="M_NNa3Ab4GNb2__40__NNa3Ab4GNb4__41__Ma3__40__Ab4GNb2Ma6__41__Mb4GNb4GN__59__Asn" stoichiometry="1" constant="true"/>
          <speciesReference species="M_CMP" stoichiometry="1" constant="true"/>
        </listOfProducts>
        <fbc:geneProductAssociation>
          <fbc:or>
            <fbc:geneProductRef fbc:geneProduct="G_St3gal3"/>
            <fbc:geneProductRef fbc:geneProduct="G_St3gal4"/>
            <fbc:geneProductRef fbc:geneProduct="G_St3gal6"/>
          </fbc:or>
        </fbc:geneProductAssociation>
      </reaction>
      <reaction id="R_R226" name="R226" reversible="false" fast="false" fbc:lowerFluxBound="cobra_0_bound" fbc:upperFluxBound="cobra_default_ub">
        <listOfReactants>
          <speciesReference species="M_NNa3Ab4GNb2__40__Ab4GNb4__41__Ma3__40__Ab4GNb2Ma6__41__Mb4GNb4GN__59__Asn" stoichiometry="1" constant="true"/>
          <speciesReference species="M_CMP__45__Neu5Ac" stoichiometry="1" constant="true"/>
        </listOfReactants>
        <listOfProducts>
          <speciesReference species="M_NNa3Ab4GNb2__40__Ab4GNb4__41__Ma3__40__NNa3Ab4GNb2Ma6__41__Mb4GNb4GN__59__Asn" stoichiometry="1" constant="true"/>
          <speciesReference species="M_CMP" stoichiometry="1" constant="true"/>
        </listOfProducts>
        <fbc:geneProductAssociation>
          <fbc:or>
            <fbc:geneProductRef fbc:geneProduct="G_St3gal3"/>
            <fbc:geneProductRef fbc:geneProduct="G_St3gal4"/>
            <fbc:geneProductRef fbc:geneProduct="G_St3gal6"/>
          </fbc:or>
        </fbc:geneProductAssociation>
      </reaction>
      <reaction id="R_R227" name="R227" reversible="false" fast="false" fbc:lowerFluxBound="cobra_0_bound" fbc:upperFluxBound="cobra_default_ub">
        <listOfReactants>
          <speciesReference species="M_Ab4GNb2__40__NNa3Ab4GNb4__41__Ma3__40__Ab4GNb2Ma6__41__Mb4GNb4GN__59__Asn" stoichiometry="1" constant="true"/>
          <speciesReference species="M_CMP__45__Neu5Ac" stoichiometry="1" constant="true"/>
        </listOfReactants>
        <listOfProducts>
          <speciesReference species="M_NNa3Ab4GNb2__40__NNa3Ab4GNb4__41__Ma3__40__Ab4GNb2Ma6__41__Mb4GNb4GN__59__Asn" stoichiometry="1" constant="true"/>
          <speciesReference species="M_CMP" stoichiometry="1" constant="true"/>
        </listOfProducts>
        <fbc:geneProductAssociation>
          <fbc:or>
            <fbc:geneProductRef fbc:geneProduct="G_St3gal3"/>
            <fbc:geneProductRef fbc:geneProduct="G_St3gal4"/>
            <fbc:geneProductRef fbc:geneProduct="G_St3gal6"/>
          </fbc:or>
        </fbc:geneProductAssociation>
      </reaction>
      <reaction id="R_R228" name="R228" reversible="false" fast="false" fbc:lowerFluxBound="cobra_0_bound" fbc:upperFluxBound="cobra_default_ub">
        <listOfReactants>
          <speciesReference species="M_Ab4GNb2__40__NNa3Ab4GNb4__41__Ma3__40__Ab4GNb2Ma6__41__Mb4GNb4GN__59__Asn" stoichiometry="1" constant="true"/>
          <speciesReference species="M_CMP__45__Neu5Ac" stoichiometry="1" constant="true"/>
        </listOfReactants>
        <listOfProducts>
          <speciesReference species="M_Ab4GNb2__40__NNa3Ab4GNb4__41__Ma3__40__NNa3Ab4GNb2Ma6__41__Mb4GNb4GN__59__Asn" stoichiometry="1" constant="true"/>
          <speciesReference species="M_CMP" stoichiometry="1" constant="true"/>
        </listOfProducts>
        <fbc:geneProductAssociation>
          <fbc:or>
            <fbc:geneProductRef fbc:geneProduct="G_St3gal3"/>
            <fbc:geneProductRef fbc:geneProduct="G_St3gal4"/>
            <fbc:geneProductRef fbc:geneProduct="G_St3gal6"/>
          </fbc:or>
        </fbc:geneProductAssociation>
      </reaction>
      <reaction id="R_R229" name="R229" reversible="false" fast="false" fbc:lowerFluxBound="cobra_0_bound" fbc:upperFluxBound="cobra_default_ub">
        <listOfReactants>
          <speciesReference species="M_Ab4GNb2__40__Ab4GNb4__41__Ma3__40__NNa3Ab4GNb2Ma6__41__Mb4GNb4GN__59__Asn" stoichiometry="1" constant="true"/>
          <speciesReference species="M_CMP__45__Neu5Ac" stoichiometry="1" constant="true"/>
        </listOfReactants>
        <listOfProducts>
          <speciesReference species="M_NNa3Ab4GNb2__40__Ab4GNb4__41__Ma3__40__NNa3Ab4GNb2Ma6__41__Mb4GNb4GN__59__Asn" stoichiometry="1" constant="true"/>
          <speciesReference species="M_CMP" stoichiometry="1" constant="true"/>
        </listOfProducts>
        <fbc:geneProductAssociation>
          <fbc:or>
            <fbc:geneProductRef fbc:geneProduct="G_St3gal3"/>
            <fbc:geneProductRef fbc:geneProduct="G_St3gal4"/>
            <fbc:geneProductRef fbc:geneProduct="G_St3gal6"/>
          </fbc:or>
        </fbc:geneProductAssociation>
      </reaction>
      <reaction id="R_R230" name="R230" reversible="false" fast="false" fbc:lowerFluxBound="cobra_0_bound" fbc:upperFluxBound="cobra_default_ub">
        <listOfReactants>
          <speciesReference species="M_Ab4GNb2__40__Ab4GNb4__41__Ma3__40__NNa3Ab4GNb2Ma6__41__Mb4GNb4GN__59__Asn" stoichiometry="1" constant="true"/>
          <speciesReference species="M_CMP__45__Neu5Ac" stoichiometry="1" constant="true"/>
        </listOfReactants>
        <listOfProducts>
          <speciesReference species="M_Ab4GNb2__40__NNa3Ab4GNb4__41__Ma3__40__NNa3Ab4GNb2Ma6__41__Mb4GNb4GN__59__Asn" stoichiometry="1" constant="true"/>
          <speciesReference species="M_CMP" stoichiometry="1" constant="true"/>
        </listOfProducts>
        <fbc:geneProductAssociation>
          <fbc:or>
            <fbc:geneProductRef fbc:geneProduct="G_St3gal3"/>
            <fbc:geneProductRef fbc:geneProduct="G_St3gal4"/>
            <fbc:geneProductRef fbc:geneProduct="G_St3gal6"/>
          </fbc:or>
        </fbc:geneProductAssociation>
      </reaction>
      <reaction id="R_R231" name="R231" reversible="false" fast="false" fbc:lowerFluxBound="cobra_0_bound" fbc:upperFluxBound="cobra_default_ub">
        <listOfReactants>
          <speciesReference species="M_Ab4GNb3Ab4GNb2__40__GNb4__41__Ma3__40__GNb2Ma6__41__Mb4GNb4__40__Fa6__41__GN__59__Asn" stoichiometry="1" constant="true"/>
          <speciesReference species="M_UDP__45__Gal" stoichiometry="1" constant="true"/>
        </listOfReactants>
        <listOfProducts>
          <speciesReference species="M_Ab4GNb3Ab4GNb2__40__Ab4GNb4__41__Ma3__40__GNb2Ma6__41__Mb4GNb4__40__Fa6__41__GN__59__Asn" stoichiometry="1" constant="true"/>
          <speciesReference species="M_UDP" stoichiometry="1" constant="true"/>
        </listOfProducts>
        <fbc:geneProductAssociation>
          <fbc:or>
            <fbc:geneProductRef fbc:geneProduct="G_B4galt1"/>
            <fbc:geneProductRef fbc:geneProduct="G_B4galt2"/>
            <fbc:geneProductRef fbc:geneProduct="G_B4galt3"/>
            <fbc:geneProductRef fbc:geneProduct="G_B4galt4"/>
            <fbc:geneProductRef fbc:geneProduct="G_B4galt5"/>
            <fbc:geneProductRef fbc:geneProduct="G_B4galt6"/>
            <fbc:geneProductRef fbc:geneProduct="G_B4galt7"/>
          </fbc:or>
        </fbc:geneProductAssociation>
      </reaction>
      <reaction id="R_R232" name="R232" reversible="false" fast="false" fbc:lowerFluxBound="cobra_0_bound" fbc:upperFluxBound="cobra_default_ub">
        <listOfReactants>
          <speciesReference species="M_Ab4GNb2__40__Ab4GNb4__41__Ma3__40__Ab4GNb2Ma6__41__Mb4GNb4__40__Fa6__41__GN__59__Asn" stoichiometry="1" constant="true"/>
          <speciesReference species="M_CMP__45__Neu5Ac" stoichiometry="1" constant="true"/>
        </listOfReactants>
        <listOfProducts>
          <speciesReference species="M_NNa3Ab4GNb2__40__Ab4GNb4__41__Ma3__40__Ab4GNb2Ma6__41__Mb4GNb4__40__Fa6__41__GN__59__Asn" stoichiometry="1" constant="true"/>
          <speciesReference species="M_CMP" stoichiometry="1" constant="true"/>
        </listOfProducts>
        <fbc:geneProductAssociation>
          <fbc:or>
            <fbc:geneProductRef fbc:geneProduct="G_St3gal3"/>
            <fbc:geneProductRef fbc:geneProduct="G_St3gal4"/>
            <fbc:geneProductRef fbc:geneProduct="G_St3gal6"/>
          </fbc:or>
        </fbc:geneProductAssociation>
      </reaction>
      <reaction id="R_R233" name="R233" reversible="false" fast="false" fbc:lowerFluxBound="cobra_0_bound" fbc:upperFluxBound="cobra_default_ub">
        <listOfReactants>
          <speciesReference species="M_Ab4GNb2__40__Ab4GNb4__41__Ma3__40__Ab4GNb2Ma6__41__Mb4GNb4__40__Fa6__41__GN__59__Asn" stoichiometry="1" constant="true"/>
          <speciesReference species="M_CMP__45__Neu5Ac" stoichiometry="1" constant="true"/>
        </listOfReactants>
        <listOfProducts>
          <speciesReference species="M_Ab4GNb2__40__NNa3Ab4GNb4__41__Ma3__40__Ab4GNb2Ma6__41__Mb4GNb4__40__Fa6__41__GN__59__Asn" stoichiometry="1" constant="true"/>
          <speciesReference species="M_CMP" stoichiometry="1" constant="true"/>
        </listOfProducts>
        <fbc:geneProductAssociation>
          <fbc:or>
            <fbc:geneProductRef fbc:geneProduct="G_St3gal3"/>
            <fbc:geneProductRef fbc:geneProduct="G_St3gal4"/>
            <fbc:geneProductRef fbc:geneProduct="G_St3gal6"/>
          </fbc:or>
        </fbc:geneProductAssociation>
      </reaction>
      <reaction id="R_R234" name="R234" reversible="false" fast="false" fbc:lowerFluxBound="cobra_0_bound" fbc:upperFluxBound="cobra_default_ub">
        <listOfReactants>
          <speciesReference species="M_Ab4GNb2__40__Ab4GNb4__41__Ma3__40__Ab4GNb2Ma6__41__Mb4GNb4__40__Fa6__41__GN__59__Asn" stoichiometry="1" constant="true"/>
          <speciesReference species="M_CMP__45__Neu5Ac" stoichiometry="1" constant="true"/>
        </listOfReactants>
        <listOfProducts>
          <speciesReference species="M_Ab4GNb2__40__Ab4GNb4__41__Ma3__40__NNa3Ab4GNb2Ma6__41__Mb4GNb4__40__Fa6__41__GN__59__Asn" stoichiometry="1" constant="true"/>
          <speciesReference species="M_CMP" stoichiometry="1" constant="true"/>
        </listOfProducts>
        <fbc:geneProductAssociation>
          <fbc:or>
            <fbc:geneProductRef fbc:geneProduct="G_St3gal3"/>
            <fbc:geneProductRef fbc:geneProduct="G_St3gal4"/>
            <fbc:geneProductRef fbc:geneProduct="G_St3gal6"/>
          </fbc:or>
        </fbc:geneProductAssociation>
      </reaction>
      <reaction id="R_R235" name="R235" reversible="false" fast="false" fbc:lowerFluxBound="cobra_0_bound" fbc:upperFluxBound="cobra_default_ub">
        <listOfReactants>
          <speciesReference species="M_NNa3Ab4GNb2__40__Ab4GNb4__41__Ma3__40__GNb2Ma6__41__Mb4GNb4__40__Fa6__41__GN__59__Asn" stoichiometry="1" constant="true"/>
          <speciesReference species="M_UDP__45__GlcNAc" stoichiometry="1" constant="true"/>
        </listOfReactants>
        <listOfProducts>
          <speciesReference species="M_NNa3Ab4GNb2__40__Ab4GNb4__41__Ma3__40__GNb2__40__GNb6__41__Ma6__41__Mb4GNb4__40__Fa6__41__GN__59__Asn" stoichiometry="1" constant="true"/>
          <speciesReference species="M_UDP" stoichiometry="1" constant="true"/>
        </listOfProducts>
        <fbc:geneProductAssociation>
          <fbc:geneProductRef fbc:geneProduct="G_Mgat5"/>
        </fbc:geneProductAssociation>
      </reaction>
      <reaction id="R_R236" name="R236" reversible="false" fast="false" fbc:lowerFluxBound="cobra_0_bound" fbc:upperFluxBound="cobra_default_ub">
        <listOfReactants>
          <speciesReference species="M_NNa3Ab4GNb2__40__Ab4GNb4__41__Ma3__40__GNb2Ma6__41__Mb4GNb4__40__Fa6__41__GN__59__Asn" stoichiometry="1" constant="true"/>
          <speciesReference species="M_UDP__45__Gal" stoichiometry="1" constant="true"/>
        </listOfReactants>
        <listOfProducts>
          <speciesReference species="M_NNa3Ab4GNb2__40__Ab4GNb4__41__Ma3__40__Ab4GNb2Ma6__41__Mb4GNb4__40__Fa6__41__GN__59__Asn" stoichiometry="1" constant="true"/>
          <speciesReference species="M_UDP" stoichiometry="1" constant="true"/>
        </listOfProducts>
        <fbc:geneProductAssociation>
          <fbc:or>
            <fbc:geneProductRef fbc:geneProduct="G_B4galt1"/>
            <fbc:geneProductRef fbc:geneProduct="G_B4galt2"/>
            <fbc:geneProductRef fbc:geneProduct="G_B4galt3"/>
            <fbc:geneProductRef fbc:geneProduct="G_B4galt4"/>
            <fbc:geneProductRef fbc:geneProduct="G_B4galt5"/>
            <fbc:geneProductRef fbc:geneProduct="G_B4galt6"/>
            <fbc:geneProductRef fbc:geneProduct="G_B4galt7"/>
          </fbc:or>
        </fbc:geneProductAssociation>
      </reaction>
      <reaction id="R_R237" name="R237" reversible="false" fast="false" fbc:lowerFluxBound="cobra_0_bound" fbc:upperFluxBound="cobra_default_ub">
        <listOfReactants>
          <speciesReference species="M_NNa3Ab4GNb2__40__Ab4GNb4__41__Ma3__40__GNb2Ma6__41__Mb4GNb4__40__Fa6__41__GN__59__Asn" stoichiometry="1" constant="true"/>
          <speciesReference species="M_CMP__45__Neu5Ac" stoichiometry="1" constant="true"/>
        </listOfReactants>
        <listOfProducts>
          <speciesReference species="M_NNa3Ab4GNb2__40__NNa3Ab4GNb4__41__Ma3__40__GNb2Ma6__41__Mb4GNb4__40__Fa6__41__GN__59__Asn" stoichiometry="1" constant="true"/>
          <speciesReference species="M_CMP" stoichiometry="1" constant="true"/>
        </listOfProducts>
        <fbc:geneProductAssociation>
          <fbc:or>
            <fbc:geneProductRef fbc:geneProduct="G_St3gal3"/>
            <fbc:geneProductRef fbc:geneProduct="G_St3gal4"/>
            <fbc:geneProductRef fbc:geneProduct="G_St3gal6"/>
          </fbc:or>
        </fbc:geneProductAssociation>
      </reaction>
      <reaction id="R_R238" name="R238" reversible="false" fast="false" fbc:lowerFluxBound="cobra_0_bound" fbc:upperFluxBound="cobra_default_ub">
        <listOfReactants>
          <speciesReference species="M_Ab4GNb2__40__NNa3Ab4GNb4__41__Ma3__40__GNb2Ma6__41__Mb4GNb4__40__Fa6__41__GN__59__Asn" stoichiometry="1" constant="true"/>
          <speciesReference species="M_UDP__45__GlcNAc" stoichiometry="1" constant="true"/>
        </listOfReactants>
        <listOfProducts>
          <speciesReference species="M_Ab4GNb2__40__NNa3Ab4GNb4__41__Ma3__40__GNb2__40__GNb6__41__Ma6__41__Mb4GNb4__40__Fa6__41__GN__59__Asn" stoichiometry="1" constant="true"/>
          <speciesReference species="M_UDP" stoichiometry="1" constant="true"/>
        </listOfProducts>
        <fbc:geneProductAssociation>
          <fbc:geneProductRef fbc:geneProduct="G_Mgat5"/>
        </fbc:geneProductAssociation>
      </reaction>
      <reaction id="R_R239" name="R239" reversible="false" fast="false" fbc:lowerFluxBound="cobra_0_bound" fbc:upperFluxBound="cobra_default_ub">
        <listOfReactants>
          <speciesReference species="M_Ab4GNb2__40__NNa3Ab4GNb4__41__Ma3__40__GNb2Ma6__41__Mb4GNb4__40__Fa6__41__GN__59__Asn" stoichiometry="1" constant="true"/>
          <speciesReference species="M_UDP__45__Gal" stoichiometry="1" constant="true"/>
        </listOfReactants>
        <listOfProducts>
          <speciesReference species="M_Ab4GNb2__40__NNa3Ab4GNb4__41__Ma3__40__Ab4GNb2Ma6__41__Mb4GNb4__40__Fa6__41__GN__59__Asn" stoichiometry="1" constant="true"/>
          <speciesReference species="M_UDP" stoichiometry="1" constant="true"/>
        </listOfProducts>
        <fbc:geneProductAssociation>
          <fbc:or>
            <fbc:geneProductRef fbc:geneProduct="G_B4galt1"/>
            <fbc:geneProductRef fbc:geneProduct="G_B4galt2"/>
            <fbc:geneProductRef fbc:geneProduct="G_B4galt3"/>
            <fbc:geneProductRef fbc:geneProduct="G_B4galt4"/>
            <fbc:geneProductRef fbc:geneProduct="G_B4galt5"/>
            <fbc:geneProductRef fbc:geneProduct="G_B4galt6"/>
            <fbc:geneProductRef fbc:geneProduct="G_B4galt7"/>
          </fbc:or>
        </fbc:geneProductAssociation>
      </reaction>
      <reaction id="R_R240" name="R240" reversible="false" fast="false" fbc:lowerFluxBound="cobra_0_bound" fbc:upperFluxBound="cobra_default_ub">
        <listOfReactants>
          <speciesReference species="M_Ab4GNb2__40__NNa3Ab4GNb4__41__Ma3__40__GNb2Ma6__41__Mb4GNb4__40__Fa6__41__GN__59__Asn" stoichiometry="1" constant="true"/>
          <speciesReference species="M_CMP__45__Neu5Ac" stoichiometry="1" constant="true"/>
        </listOfReactants>
        <listOfProducts>
          <speciesReference species="M_NNa3Ab4GNb2__40__NNa3Ab4GNb4__41__Ma3__40__GNb2Ma6__41__Mb4GNb4__40__Fa6__41__GN__59__Asn" stoichiometry="1" constant="true"/>
          <speciesReference species="M_CMP" stoichiometry="1" constant="true"/>
        </listOfProducts>
        <fbc:geneProductAssociation>
          <fbc:or>
            <fbc:geneProductRef fbc:geneProduct="G_St3gal3"/>
            <fbc:geneProductRef fbc:geneProduct="G_St3gal4"/>
            <fbc:geneProductRef fbc:geneProduct="G_St3gal6"/>
          </fbc:or>
        </fbc:geneProductAssociation>
      </reaction>
      <reaction id="R_R241" name="R241" reversible="false" fast="false" fbc:lowerFluxBound="cobra_0_bound" fbc:upperFluxBound="cobra_default_ub">
        <listOfReactants>
          <speciesReference species="M_NNa3Ab4GNb2__40__GNb4__41__Ma3__40__Ab4GNb2Ma6__41__Mb4GNb4__40__Fa6__41__GN__59__Asn" stoichiometry="1" constant="true"/>
          <speciesReference species="M_UDP__45__Gal" stoichiometry="1" constant="true"/>
        </listOfReactants>
        <listOfProducts>
          <speciesReference species="M_NNa3Ab4GNb2__40__Ab4GNb4__41__Ma3__40__Ab4GNb2Ma6__41__Mb4GNb4__40__Fa6__41__GN__59__Asn" stoichiometry="1" constant="true"/>
          <speciesReference species="M_UDP" stoichiometry="1" constant="true"/>
        </listOfProducts>
        <fbc:geneProductAssociation>
          <fbc:or>
            <fbc:geneProductRef fbc:geneProduct="G_B4galt1"/>
            <fbc:geneProductRef fbc:geneProduct="G_B4galt2"/>
            <fbc:geneProductRef fbc:geneProduct="G_B4galt3"/>
            <fbc:geneProductRef fbc:geneProduct="G_B4galt4"/>
            <fbc:geneProductRef fbc:geneProduct="G_B4galt5"/>
            <fbc:geneProductRef fbc:geneProduct="G_B4galt6"/>
            <fbc:geneProductRef fbc:geneProduct="G_B4galt7"/>
          </fbc:or>
        </fbc:geneProductAssociation>
      </reaction>
      <reaction id="R_R242" name="R242" reversible="false" fast="false" fbc:lowerFluxBound="cobra_0_bound" fbc:upperFluxBound="cobra_default_ub">
        <listOfReactants>
          <speciesReference species="M_NNa3Ab4GNb2__40__GNb4__41__Ma3__40__Ab4GNb2Ma6__41__Mb4GNb4__40__Fa6__41__GN__59__Asn" stoichiometry="1" constant="true"/>
          <speciesReference species="M_CMP__45__Neu5Ac" stoichiometry="1" constant="true"/>
        </listOfReactants>
        <listOfProducts>
          <speciesReference species="M_NNa3Ab4GNb2__40__GNb4__41__Ma3__40__NNa3Ab4GNb2Ma6__41__Mb4GNb4__40__Fa6__41__GN__59__Asn" stoichiometry="1" constant="true"/>
          <speciesReference species="M_CMP" stoichiometry="1" constant="true"/>
        </listOfProducts>
        <fbc:geneProductAssociation>
          <fbc:or>
            <fbc:geneProductRef fbc:geneProduct="G_St3gal3"/>
            <fbc:geneProductRef fbc:geneProduct="G_St3gal4"/>
            <fbc:geneProductRef fbc:geneProduct="G_St3gal6"/>
          </fbc:or>
        </fbc:geneProductAssociation>
      </reaction>
      <reaction id="R_R243" name="R243" reversible="false" fast="false" fbc:lowerFluxBound="cobra_0_bound" fbc:upperFluxBound="cobra_default_ub">
        <listOfReactants>
          <speciesReference species="M_Ab4GNb2__40__GNb4__41__Ma3__40__NNa3Ab4GNb2Ma6__41__Mb4GNb4__40__Fa6__41__GN__59__Asn" stoichiometry="1" constant="true"/>
          <speciesReference species="M_UDP__45__Gal" stoichiometry="1" constant="true"/>
        </listOfReactants>
        <listOfProducts>
          <speciesReference species="M_Ab4GNb2__40__Ab4GNb4__41__Ma3__40__NNa3Ab4GNb2Ma6__41__Mb4GNb4__40__Fa6__41__GN__59__Asn" stoichiometry="1" constant="true"/>
          <speciesReference species="M_UDP" stoichiometry="1" constant="true"/>
        </listOfProducts>
        <fbc:geneProductAssociation>
          <fbc:or>
            <fbc:geneProductRef fbc:geneProduct="G_B4galt1"/>
            <fbc:geneProductRef fbc:geneProduct="G_B4galt2"/>
            <fbc:geneProductRef fbc:geneProduct="G_B4galt3"/>
            <fbc:geneProductRef fbc:geneProduct="G_B4galt4"/>
            <fbc:geneProductRef fbc:geneProduct="G_B4galt5"/>
            <fbc:geneProductRef fbc:geneProduct="G_B4galt6"/>
            <fbc:geneProductRef fbc:geneProduct="G_B4galt7"/>
          </fbc:or>
        </fbc:geneProductAssociation>
      </reaction>
      <reaction id="R_R244" name="R244" reversible="false" fast="false" fbc:lowerFluxBound="cobra_0_bound" fbc:upperFluxBound="cobra_default_ub">
        <listOfReactants>
          <speciesReference species="M_Ab4GNb2__40__GNb4__41__Ma3__40__NNa3Ab4GNb2Ma6__41__Mb4GNb4__40__Fa6__41__GN__59__Asn" stoichiometry="1" constant="true"/>
          <speciesReference species="M_CMP__45__Neu5Ac" stoichiometry="1" constant="true"/>
        </listOfReactants>
        <listOfProducts>
          <speciesReference species="M_NNa3Ab4GNb2__40__GNb4__41__Ma3__40__NNa3Ab4GNb2Ma6__41__Mb4GNb4__40__Fa6__41__GN__59__Asn" stoichiometry="1" constant="true"/>
          <speciesReference species="M_CMP" stoichiometry="1" constant="true"/>
        </listOfProducts>
        <fbc:geneProductAssociation>
          <fbc:or>
            <fbc:geneProductRef fbc:geneProduct="G_St3gal3"/>
            <fbc:geneProductRef fbc:geneProduct="G_St3gal4"/>
            <fbc:geneProductRef fbc:geneProduct="G_St3gal6"/>
          </fbc:or>
        </fbc:geneProductAssociation>
      </reaction>
      <reaction id="R_R245" name="R245" reversible="false" fast="false" fbc:lowerFluxBound="cobra_0_bound" fbc:upperFluxBound="cobra_default_ub">
        <listOfReactants>
          <speciesReference species="M_GNb2__40__NNa3Ab4GNb4__41__Ma3__40__Ab4GNb2Ma6__41__Mb4GNb4__40__Fa6__41__GN__59__Asn" stoichiometry="1" constant="true"/>
          <speciesReference species="M_UDP__45__Gal" stoichiometry="1" constant="true"/>
        </listOfReactants>
        <listOfProducts>
          <speciesReference species="M_Ab4GNb2__40__NNa3Ab4GNb4__41__Ma3__40__Ab4GNb2Ma6__41__Mb4GNb4__40__Fa6__41__GN__59__Asn" stoichiometry="1" constant="true"/>
          <speciesReference species="M_UDP" stoichiometry="1" constant="true"/>
        </listOfProducts>
        <fbc:geneProductAssociation>
          <fbc:or>
            <fbc:geneProductRef fbc:geneProduct="G_B4galt1"/>
            <fbc:geneProductRef fbc:geneProduct="G_B4galt2"/>
            <fbc:geneProductRef fbc:geneProduct="G_B4galt3"/>
            <fbc:geneProductRef fbc:geneProduct="G_B4galt4"/>
            <fbc:geneProductRef fbc:geneProduct="G_B4galt5"/>
            <fbc:geneProductRef fbc:geneProduct="G_B4galt6"/>
            <fbc:geneProductRef fbc:geneProduct="G_B4galt7"/>
          </fbc:or>
        </fbc:geneProductAssociation>
      </reaction>
      <reaction id="R_R246" name="R246" reversible="false" fast="false" fbc:lowerFluxBound="cobra_0_bound" fbc:upperFluxBound="cobra_default_ub">
        <listOfReactants>
          <speciesReference species="M_GNb2__40__NNa3Ab4GNb4__41__Ma3__40__Ab4GNb2Ma6__41__Mb4GNb4__40__Fa6__41__GN__59__Asn" stoichiometry="1" constant="true"/>
          <speciesReference species="M_CMP__45__Neu5Ac" stoichiometry="1" constant="true"/>
        </listOfReactants>
        <listOfProducts>
          <speciesReference species="M_GNb2__40__NNa3Ab4GNb4__41__Ma3__40__NNa3Ab4GNb2Ma6__41__Mb4GNb4__40__Fa6__41__GN__59__Asn" stoichiometry="1" constant="true"/>
          <speciesReference species="M_CMP" stoichiometry="1" constant="true"/>
        </listOfProducts>
        <fbc:geneProductAssociation>
          <fbc:or>
            <fbc:geneProductRef fbc:geneProduct="G_St3gal3"/>
            <fbc:geneProductRef fbc:geneProduct="G_St3gal4"/>
            <fbc:geneProductRef fbc:geneProduct="G_St3gal6"/>
          </fbc:or>
        </fbc:geneProductAssociation>
      </reaction>
      <reaction id="R_R247" name="R247" reversible="false" fast="false" fbc:lowerFluxBound="cobra_0_bound" fbc:upperFluxBound="cobra_default_ub">
        <listOfReactants>
          <speciesReference species="M_GNb2__40__Ab4GNb4__41__Ma3__40__NNa3Ab4GNb2Ma6__41__Mb4GNb4__40__Fa6__41__GN__59__Asn" stoichiometry="1" constant="true"/>
          <speciesReference species="M_UDP__45__Gal" stoichiometry="1" constant="true"/>
        </listOfReactants>
        <listOfProducts>
          <speciesReference species="M_Ab4GNb2__40__Ab4GNb4__41__Ma3__40__NNa3Ab4GNb2Ma6__41__Mb4GNb4__40__Fa6__41__GN__59__Asn" stoichiometry="1" constant="true"/>
          <speciesReference species="M_UDP" stoichiometry="1" constant="true"/>
        </listOfProducts>
        <fbc:geneProductAssociation>
          <fbc:or>
            <fbc:geneProductRef fbc:geneProduct="G_B4galt1"/>
            <fbc:geneProductRef fbc:geneProduct="G_B4galt2"/>
            <fbc:geneProductRef fbc:geneProduct="G_B4galt3"/>
            <fbc:geneProductRef fbc:geneProduct="G_B4galt4"/>
            <fbc:geneProductRef fbc:geneProduct="G_B4galt5"/>
            <fbc:geneProductRef fbc:geneProduct="G_B4galt6"/>
            <fbc:geneProductRef fbc:geneProduct="G_B4galt7"/>
          </fbc:or>
        </fbc:geneProductAssociation>
      </reaction>
      <reaction id="R_R248" name="R248" reversible="false" fast="false" fbc:lowerFluxBound="cobra_0_bound" fbc:upperFluxBound="cobra_default_ub">
        <listOfReactants>
          <speciesReference species="M_GNb2__40__Ab4GNb4__41__Ma3__40__NNa3Ab4GNb2Ma6__41__Mb4GNb4__40__Fa6__41__GN__59__Asn" stoichiometry="1" constant="true"/>
          <speciesReference species="M_CMP__45__Neu5Ac" stoichiometry="1" constant="true"/>
        </listOfReactants>
        <listOfProducts>
          <speciesReference species="M_GNb2__40__NNa3Ab4GNb4__41__Ma3__40__NNa3Ab4GNb2Ma6__41__Mb4GNb4__40__Fa6__41__GN__59__Asn" stoichiometry="1" constant="true"/>
          <speciesReference species="M_CMP" stoichiometry="1" constant="true"/>
        </listOfProducts>
        <fbc:geneProductAssociation>
          <fbc:or>
            <fbc:geneProductRef fbc:geneProduct="G_St3gal3"/>
            <fbc:geneProductRef fbc:geneProduct="G_St3gal4"/>
            <fbc:geneProductRef fbc:geneProduct="G_St3gal6"/>
          </fbc:or>
        </fbc:geneProductAssociation>
      </reaction>
      <reaction id="R_R249" name="R249" reversible="false" fast="false" fbc:lowerFluxBound="cobra_0_bound" fbc:upperFluxBound="cobra_default_ub">
        <listOfReactants>
          <speciesReference species="M_NNa3Ab4GNb2Ma3__40__Ab4GNb2__40__Ab4GNb6__41__Ma6__41__Mb4GNb4GN__59__Asn" stoichiometry="1" constant="true"/>
          <speciesReference species="M_CMP__45__Neu5Ac" stoichiometry="1" constant="true"/>
        </listOfReactants>
        <listOfProducts>
          <speciesReference species="M_NNa3Ab4GNb2Ma3__40__NNa3Ab4GNb2__40__Ab4GNb6__41__Ma6__41__Mb4GNb4GN__59__Asn" stoichiometry="1" constant="true"/>
          <speciesReference species="M_CMP" stoichiometry="1" constant="true"/>
        </listOfProducts>
        <fbc:geneProductAssociation>
          <fbc:or>
            <fbc:geneProductRef fbc:geneProduct="G_St3gal3"/>
            <fbc:geneProductRef fbc:geneProduct="G_St3gal4"/>
            <fbc:geneProductRef fbc:geneProduct="G_St3gal6"/>
          </fbc:or>
        </fbc:geneProductAssociation>
      </reaction>
      <reaction id="R_R250" name="R250" reversible="false" fast="false" fbc:lowerFluxBound="cobra_0_bound" fbc:upperFluxBound="cobra_default_ub">
        <listOfReactants>
          <speciesReference species="M_NNa3Ab4GNb2Ma3__40__Ab4GNb2__40__Ab4GNb6__41__Ma6__41__Mb4GNb4GN__59__Asn" stoichiometry="1" constant="true"/>
          <speciesReference species="M_CMP__45__Neu5Ac" stoichiometry="1" constant="true"/>
        </listOfReactants>
        <listOfProducts>
          <speciesReference species="M_NNa3Ab4GNb2Ma3__40__Ab4GNb2__40__NNa3Ab4GNb6__41__Ma6__41__Mb4GNb4GN__59__Asn" stoichiometry="1" constant="true"/>
          <speciesReference species="M_CMP" stoichiometry="1" constant="true"/>
        </listOfProducts>
        <fbc:geneProductAssociation>
          <fbc:or>
            <fbc:geneProductRef fbc:geneProduct="G_St3gal3"/>
            <fbc:geneProductRef fbc:geneProduct="G_St3gal4"/>
            <fbc:geneProductRef fbc:geneProduct="G_St3gal6"/>
          </fbc:or>
        </fbc:geneProductAssociation>
      </reaction>
      <reaction id="R_R251" name="R251" reversible="false" fast="false" fbc:lowerFluxBound="cobra_0_bound" fbc:upperFluxBound="cobra_default_ub">
        <listOfReactants>
          <speciesReference species="M_Ab4GNb2Ma3__40__NNa3Ab4GNb2__40__Ab4GNb6__41__Ma6__41__Mb4GNb4GN__59__Asn" stoichiometry="1" constant="true"/>
          <speciesReference species="M_CMP__45__Neu5Ac" stoichiometry="1" constant="true"/>
        </listOfReactants>
        <listOfProducts>
          <speciesReference species="M_NNa3Ab4GNb2Ma3__40__NNa3Ab4GNb2__40__Ab4GNb6__41__Ma6__41__Mb4GNb4GN__59__Asn" stoichiometry="1" constant="true"/>
          <speciesReference species="M_CMP" stoichiometry="1" constant="true"/>
        </listOfProducts>
        <fbc:geneProductAssociation>
          <fbc:or>
            <fbc:geneProductRef fbc:geneProduct="G_St3gal3"/>
            <fbc:geneProductRef fbc:geneProduct="G_St3gal4"/>
            <fbc:geneProductRef fbc:geneProduct="G_St3gal6"/>
          </fbc:or>
        </fbc:geneProductAssociation>
      </reaction>
      <reaction id="R_R252" name="R252" reversible="false" fast="false" fbc:lowerFluxBound="cobra_0_bound" fbc:upperFluxBound="cobra_default_ub">
        <listOfReactants>
          <speciesReference species="M_Ab4GNb2Ma3__40__NNa3Ab4GNb2__40__Ab4GNb6__41__Ma6__41__Mb4GNb4GN__59__Asn" stoichiometry="1" constant="true"/>
          <speciesReference species="M_CMP__45__Neu5Ac" stoichiometry="1" constant="true"/>
        </listOfReactants>
        <listOfProducts>
          <speciesReference species="M_Ab4GNb2Ma3__40__NNa3Ab4GNb2__40__NNa3Ab4GNb6__41__Ma6__41__Mb4GNb4GN__59__Asn" stoichiometry="1" constant="true"/>
          <speciesReference species="M_CMP" stoichiometry="1" constant="true"/>
        </listOfProducts>
        <fbc:geneProductAssociation>
          <fbc:or>
            <fbc:geneProductRef fbc:geneProduct="G_St3gal3"/>
            <fbc:geneProductRef fbc:geneProduct="G_St3gal4"/>
            <fbc:geneProductRef fbc:geneProduct="G_St3gal6"/>
          </fbc:or>
        </fbc:geneProductAssociation>
      </reaction>
      <reaction id="R_R253" name="R253" reversible="false" fast="false" fbc:lowerFluxBound="cobra_0_bound" fbc:upperFluxBound="cobra_default_ub">
        <listOfReactants>
          <speciesReference species="M_Ab4GNb2Ma3__40__Ab4GNb2__40__NNa3Ab4GNb6__41__Ma6__41__Mb4GNb4GN__59__Asn" stoichiometry="1" constant="true"/>
          <speciesReference species="M_CMP__45__Neu5Ac" stoichiometry="1" constant="true"/>
        </listOfReactants>
        <listOfProducts>
          <speciesReference species="M_NNa3Ab4GNb2Ma3__40__Ab4GNb2__40__NNa3Ab4GNb6__41__Ma6__41__Mb4GNb4GN__59__Asn" stoichiometry="1" constant="true"/>
          <speciesReference species="M_CMP" stoichiometry="1" constant="true"/>
        </listOfProducts>
        <fbc:geneProductAssociation>
          <fbc:or>
            <fbc:geneProductRef fbc:geneProduct="G_St3gal3"/>
            <fbc:geneProductRef fbc:geneProduct="G_St3gal4"/>
            <fbc:geneProductRef fbc:geneProduct="G_St3gal6"/>
          </fbc:or>
        </fbc:geneProductAssociation>
      </reaction>
      <reaction id="R_R254" name="R254" reversible="false" fast="false" fbc:lowerFluxBound="cobra_0_bound" fbc:upperFluxBound="cobra_default_ub">
        <listOfReactants>
          <speciesReference species="M_Ab4GNb2Ma3__40__Ab4GNb2__40__NNa3Ab4GNb6__41__Ma6__41__Mb4GNb4GN__59__Asn" stoichiometry="1" constant="true"/>
          <speciesReference species="M_CMP__45__Neu5Ac" stoichiometry="1" constant="true"/>
        </listOfReactants>
        <listOfProducts>
          <speciesReference species="M_Ab4GNb2Ma3__40__NNa3Ab4GNb2__40__NNa3Ab4GNb6__41__Ma6__41__Mb4GNb4GN__59__Asn" stoichiometry="1" constant="true"/>
          <speciesReference species="M_CMP" stoichiometry="1" constant="true"/>
        </listOfProducts>
        <fbc:geneProductAssociation>
          <fbc:or>
            <fbc:geneProductRef fbc:geneProduct="G_St3gal3"/>
            <fbc:geneProductRef fbc:geneProduct="G_St3gal4"/>
            <fbc:geneProductRef fbc:geneProduct="G_St3gal6"/>
          </fbc:or>
        </fbc:geneProductAssociation>
      </reaction>
      <reaction id="R_R255" name="R255" reversible="false" fast="false" fbc:lowerFluxBound="cobra_0_bound" fbc:upperFluxBound="cobra_default_ub">
        <listOfReactants>
          <speciesReference species="M_Ab4GNb2Ma3__40__Ab4GNb2__40__Ab4GNb6__41__Ma6__41__Mb4GNb4__40__Fa6__41__GN__59__Asn" stoichiometry="1" constant="true"/>
          <speciesReference species="M_UDP__45__GlcNAc" stoichiometry="1" constant="true"/>
        </listOfReactants>
        <listOfProducts>
          <speciesReference species="M_Ab4GNb2Ma3__40__Ab4GNb2__40__GNb3Ab4GNb6__41__Ma6__41__Mb4GNb4__40__Fa6__41__GN__59__Asn" stoichiometry="1" constant="true"/>
          <speciesReference species="M_UDP" stoichiometry="1" constant="true"/>
        </listOfProducts>
        <fbc:geneProductAssociation>
          <fbc:geneProductRef fbc:geneProduct="G_B3gnt2"/>
        </fbc:geneProductAssociation>
      </reaction>
      <reaction id="R_R256" name="R256" reversible="false" fast="false" fbc:lowerFluxBound="cobra_0_bound" fbc:upperFluxBound="cobra_default_ub">
        <listOfReactants>
          <speciesReference species="M_Ab4GNb2Ma3__40__Ab4GNb2__40__Ab4GNb6__41__Ma6__41__Mb4GNb4__40__Fa6__41__GN__59__Asn" stoichiometry="1" constant="true"/>
          <speciesReference species="M_CMP__45__Neu5Ac" stoichiometry="1" constant="true"/>
        </listOfReactants>
        <listOfProducts>
          <speciesReference species="M_NNa3Ab4GNb2Ma3__40__Ab4GNb2__40__Ab4GNb6__41__Ma6__41__Mb4GNb4__40__Fa6__41__GN__59__Asn" stoichiometry="1" constant="true"/>
          <speciesReference species="M_CMP" stoichiometry="1" constant="true"/>
        </listOfProducts>
        <fbc:geneProductAssociation>
          <fbc:or>
            <fbc:geneProductRef fbc:geneProduct="G_St3gal3"/>
            <fbc:geneProductRef fbc:geneProduct="G_St3gal4"/>
            <fbc:geneProductRef fbc:geneProduct="G_St3gal6"/>
          </fbc:or>
        </fbc:geneProductAssociation>
      </reaction>
      <reaction id="R_R257" name="R257" reversible="false" fast="false" fbc:lowerFluxBound="cobra_0_bound" fbc:upperFluxBound="cobra_default_ub">
        <listOfReactants>
          <speciesReference species="M_Ab4GNb2Ma3__40__Ab4GNb2__40__Ab4GNb6__41__Ma6__41__Mb4GNb4__40__Fa6__41__GN__59__Asn" stoichiometry="1" constant="true"/>
          <speciesReference species="M_CMP__45__Neu5Ac" stoichiometry="1" constant="true"/>
        </listOfReactants>
        <listOfProducts>
          <speciesReference species="M_Ab4GNb2Ma3__40__NNa3Ab4GNb2__40__Ab4GNb6__41__Ma6__41__Mb4GNb4__40__Fa6__41__GN__59__Asn" stoichiometry="1" constant="true"/>
          <speciesReference species="M_CMP" stoichiometry="1" constant="true"/>
        </listOfProducts>
        <fbc:geneProductAssociation>
          <fbc:or>
            <fbc:geneProductRef fbc:geneProduct="G_St3gal3"/>
            <fbc:geneProductRef fbc:geneProduct="G_St3gal4"/>
            <fbc:geneProductRef fbc:geneProduct="G_St3gal6"/>
          </fbc:or>
        </fbc:geneProductAssociation>
      </reaction>
      <reaction id="R_R258" name="R258" reversible="false" fast="false" fbc:lowerFluxBound="cobra_0_bound" fbc:upperFluxBound="cobra_default_ub">
        <listOfReactants>
          <speciesReference species="M_Ab4GNb2Ma3__40__Ab4GNb2__40__Ab4GNb6__41__Ma6__41__Mb4GNb4__40__Fa6__41__GN__59__Asn" stoichiometry="1" constant="true"/>
          <speciesReference species="M_CMP__45__Neu5Ac" stoichiometry="1" constant="true"/>
        </listOfReactants>
        <listOfProducts>
          <speciesReference species="M_Ab4GNb2Ma3__40__Ab4GNb2__40__NNa3Ab4GNb6__41__Ma6__41__Mb4GNb4__40__Fa6__41__GN__59__Asn" stoichiometry="1" constant="true"/>
          <speciesReference species="M_CMP" stoichiometry="1" constant="true"/>
        </listOfProducts>
        <fbc:geneProductAssociation>
          <fbc:or>
            <fbc:geneProductRef fbc:geneProduct="G_St3gal3"/>
            <fbc:geneProductRef fbc:geneProduct="G_St3gal4"/>
            <fbc:geneProductRef fbc:geneProduct="G_St3gal6"/>
          </fbc:or>
        </fbc:geneProductAssociation>
      </reaction>
      <reaction id="R_R259" name="R259" reversible="false" fast="false" fbc:lowerFluxBound="cobra_0_bound" fbc:upperFluxBound="cobra_default_ub">
        <listOfReactants>
          <speciesReference species="M_NNa3Ab4GNb2Ma3__40__Ab4GNb2__40__GNb6__41__Ma6__41__Mb4GNb4__40__Fa6__41__GN__59__Asn" stoichiometry="1" constant="true"/>
          <speciesReference species="M_UDP__45__Gal" stoichiometry="1" constant="true"/>
        </listOfReactants>
        <listOfProducts>
          <speciesReference species="M_NNa3Ab4GNb2Ma3__40__Ab4GNb2__40__Ab4GNb6__41__Ma6__41__Mb4GNb4__40__Fa6__41__GN__59__Asn" stoichiometry="1" constant="true"/>
          <speciesReference species="M_UDP" stoichiometry="1" constant="true"/>
        </listOfProducts>
        <fbc:geneProductAssociation>
          <fbc:or>
            <fbc:geneProductRef fbc:geneProduct="G_B4galt1"/>
            <fbc:geneProductRef fbc:geneProduct="G_B4galt2"/>
            <fbc:geneProductRef fbc:geneProduct="G_B4galt3"/>
            <fbc:geneProductRef fbc:geneProduct="G_B4galt4"/>
            <fbc:geneProductRef fbc:geneProduct="G_B4galt5"/>
            <fbc:geneProductRef fbc:geneProduct="G_B4galt6"/>
            <fbc:geneProductRef fbc:geneProduct="G_B4galt7"/>
          </fbc:or>
        </fbc:geneProductAssociation>
      </reaction>
      <reaction id="R_R260" name="R260" reversible="false" fast="false" fbc:lowerFluxBound="cobra_0_bound" fbc:upperFluxBound="cobra_default_ub">
        <listOfReactants>
          <speciesReference species="M_NNa3Ab4GNb2Ma3__40__Ab4GNb2__40__GNb6__41__Ma6__41__Mb4GNb4__40__Fa6__41__GN__59__Asn" stoichiometry="1" constant="true"/>
          <speciesReference species="M_CMP__45__Neu5Ac" stoichiometry="1" constant="true"/>
        </listOfReactants>
        <listOfProducts>
          <speciesReference species="M_NNa3Ab4GNb2Ma3__40__NNa3Ab4GNb2__40__GNb6__41__Ma6__41__Mb4GNb4__40__Fa6__41__GN__59__Asn" stoichiometry="1" constant="true"/>
          <speciesReference species="M_CMP" stoichiometry="1" constant="true"/>
        </listOfProducts>
        <fbc:geneProductAssociation>
          <fbc:or>
            <fbc:geneProductRef fbc:geneProduct="G_St3gal3"/>
            <fbc:geneProductRef fbc:geneProduct="G_St3gal4"/>
            <fbc:geneProductRef fbc:geneProduct="G_St3gal6"/>
          </fbc:or>
        </fbc:geneProductAssociation>
      </reaction>
      <reaction id="R_R261" name="R261" reversible="false" fast="false" fbc:lowerFluxBound="cobra_0_bound" fbc:upperFluxBound="cobra_default_ub">
        <listOfReactants>
          <speciesReference species="M_NNa3Ab4GNb2Ma3__40__GNb2__40__Ab4GNb6__41__Ma6__41__Mb4GNb4__40__Fa6__41__GN__59__Asn" stoichiometry="1" constant="true"/>
          <speciesReference species="M_UDP__45__Gal" stoichiometry="1" constant="true"/>
        </listOfReactants>
        <listOfProducts>
          <speciesReference species="M_NNa3Ab4GNb2Ma3__40__Ab4GNb2__40__Ab4GNb6__41__Ma6__41__Mb4GNb4__40__Fa6__41__GN__59__Asn" stoichiometry="1" constant="true"/>
          <speciesReference species="M_UDP" stoichiometry="1" constant="true"/>
        </listOfProducts>
        <fbc:geneProductAssociation>
          <fbc:or>
            <fbc:geneProductRef fbc:geneProduct="G_B4galt1"/>
            <fbc:geneProductRef fbc:geneProduct="G_B4galt2"/>
            <fbc:geneProductRef fbc:geneProduct="G_B4galt3"/>
            <fbc:geneProductRef fbc:geneProduct="G_B4galt4"/>
            <fbc:geneProductRef fbc:geneProduct="G_B4galt5"/>
            <fbc:geneProductRef fbc:geneProduct="G_B4galt6"/>
            <fbc:geneProductRef fbc:geneProduct="G_B4galt7"/>
          </fbc:or>
        </fbc:geneProductAssociation>
      </reaction>
      <reaction id="R_R262" name="R262" reversible="false" fast="false" fbc:lowerFluxBound="cobra_0_bound" fbc:upperFluxBound="cobra_default_ub">
        <listOfReactants>
          <speciesReference species="M_NNa3Ab4GNb2Ma3__40__GNb2__40__Ab4GNb6__41__Ma6__41__Mb4GNb4__40__Fa6__41__GN__59__Asn" stoichiometry="1" constant="true"/>
          <speciesReference species="M_CMP__45__Neu5Ac" stoichiometry="1" constant="true"/>
        </listOfReactants>
        <listOfProducts>
          <speciesReference species="M_NNa3Ab4GNb2Ma3__40__GNb2__40__NNa3Ab4GNb6__41__Ma6__41__Mb4GNb4__40__Fa6__41__GN__59__Asn" stoichiometry="1" constant="true"/>
          <speciesReference species="M_CMP" stoichiometry="1" constant="true"/>
        </listOfProducts>
        <fbc:geneProductAssociation>
          <fbc:or>
            <fbc:geneProductRef fbc:geneProduct="G_St3gal3"/>
            <fbc:geneProductRef fbc:geneProduct="G_St3gal4"/>
            <fbc:geneProductRef fbc:geneProduct="G_St3gal6"/>
          </fbc:or>
        </fbc:geneProductAssociation>
      </reaction>
      <reaction id="R_R263" name="R263" reversible="false" fast="false" fbc:lowerFluxBound="cobra_0_bound" fbc:upperFluxBound="cobra_default_ub">
        <listOfReactants>
          <speciesReference species="M_GNb2Ma3__40__NNa3Ab4GNb2__40__Ab4GNb6__41__Ma6__41__Mb4GNb4__40__Fa6__41__GN__59__Asn" stoichiometry="1" constant="true"/>
          <speciesReference species="M_UDP__45__GlcNAc" stoichiometry="1" constant="true"/>
        </listOfReactants>
        <listOfProducts>
          <speciesReference species="M_GNb2__40__GNb4__41__Ma3__40__NNa3Ab4GNb2__40__Ab4GNb6__41__Ma6__41__Mb4GNb4__40__Fa6__41__GN__59__Asn" stoichiometry="1" constant="true"/>
          <speciesReference species="M_UDP" stoichiometry="1" constant="true"/>
        </listOfProducts>
        <fbc:geneProductAssociation>
          <fbc:or>
            <fbc:geneProductRef fbc:geneProduct="G_Mgat4A"/>
            <fbc:geneProductRef fbc:geneProduct="G_Mgat4B"/>
          </fbc:or>
        </fbc:geneProductAssociation>
      </reaction>
      <reaction id="R_R264" name="R264" reversible="false" fast="false" fbc:lowerFluxBound="cobra_0_bound" fbc:upperFluxBound="cobra_default_ub">
        <listOfReactants>
          <speciesReference species="M_GNb2Ma3__40__NNa3Ab4GNb2__40__Ab4GNb6__41__Ma6__41__Mb4GNb4__40__Fa6__41__GN__59__Asn" stoichiometry="1" constant="true"/>
          <speciesReference species="M_UDP__45__Gal" stoichiometry="1" constant="true"/>
        </listOfReactants>
        <listOfProducts>
          <speciesReference species="M_Ab4GNb2Ma3__40__NNa3Ab4GNb2__40__Ab4GNb6__41__Ma6__41__Mb4GNb4__40__Fa6__41__GN__59__Asn" stoichiometry="1" constant="true"/>
          <speciesReference species="M_UDP" stoichiometry="1" constant="true"/>
        </listOfProducts>
        <fbc:geneProductAssociation>
          <fbc:or>
            <fbc:geneProductRef fbc:geneProduct="G_B4galt1"/>
            <fbc:geneProductRef fbc:geneProduct="G_B4galt2"/>
            <fbc:geneProductRef fbc:geneProduct="G_B4galt3"/>
            <fbc:geneProductRef fbc:geneProduct="G_B4galt4"/>
            <fbc:geneProductRef fbc:geneProduct="G_B4galt5"/>
            <fbc:geneProductRef fbc:geneProduct="G_B4galt6"/>
            <fbc:geneProductRef fbc:geneProduct="G_B4galt7"/>
          </fbc:or>
        </fbc:geneProductAssociation>
      </reaction>
      <reaction id="R_R265" name="R265" reversible="false" fast="false" fbc:lowerFluxBound="cobra_0_bound" fbc:upperFluxBound="cobra_default_ub">
        <listOfReactants>
          <speciesReference species="M_GNb2Ma3__40__NNa3Ab4GNb2__40__Ab4GNb6__41__Ma6__41__Mb4GNb4__40__Fa6__41__GN__59__Asn" stoichiometry="1" constant="true"/>
          <speciesReference species="M_CMP__45__Neu5Ac" stoichiometry="1" constant="true"/>
        </listOfReactants>
        <listOfProducts>
          <speciesReference species="M_GNb2Ma3__40__NNa3Ab4GNb2__40__NNa3Ab4GNb6__41__Ma6__41__Mb4GNb4__40__Fa6__41__GN__59__Asn" stoichiometry="1" constant="true"/>
          <speciesReference species="M_CMP" stoichiometry="1" constant="true"/>
        </listOfProducts>
        <fbc:geneProductAssociation>
          <fbc:or>
            <fbc:geneProductRef fbc:geneProduct="G_St3gal3"/>
            <fbc:geneProductRef fbc:geneProduct="G_St3gal4"/>
            <fbc:geneProductRef fbc:geneProduct="G_St3gal6"/>
          </fbc:or>
        </fbc:geneProductAssociation>
      </reaction>
      <reaction id="R_R266" name="R266" reversible="false" fast="false" fbc:lowerFluxBound="cobra_0_bound" fbc:upperFluxBound="cobra_default_ub">
        <listOfReactants>
          <speciesReference species="M_Ab4GNb3Ab4GNb2Ma3__40__Ab4GNb2Ma6__41__Mb4GNb4__40__Fa6__41__GN__59__Asn" stoichiometry="1" constant="true"/>
          <speciesReference species="M_UDP__45__GlcNAc" stoichiometry="1" constant="true"/>
        </listOfReactants>
        <listOfProducts>
          <speciesReference species="M_Ab4GNb3Ab4GNb2Ma3__40__GNb3Ab4GNb2Ma6__41__Mb4GNb4__40__Fa6__41__GN__59__Asn" stoichiometry="1" constant="true"/>
          <speciesReference species="M_UDP" stoichiometry="1" constant="true"/>
        </listOfProducts>
        <fbc:geneProductAssociation>
          <fbc:geneProductRef fbc:geneProduct="G_B3gnt2"/>
        </fbc:geneProductAssociation>
      </reaction>
      <reaction id="R_R267" name="R267" reversible="false" fast="false" fbc:lowerFluxBound="cobra_0_bound" fbc:upperFluxBound="cobra_default_ub">
        <listOfReactants>
          <speciesReference species="M_Ab4GNb3Ab4GNb2Ma3__40__Ab4GNb2Ma6__41__Mb4GNb4__40__Fa6__41__GN__59__Asn" stoichiometry="1" constant="true"/>
          <speciesReference species="M_CMP__45__Neu5Ac" stoichiometry="1" constant="true"/>
        </listOfReactants>
        <listOfProducts>
          <speciesReference species="M_NNa3Ab4GNb3Ab4GNb2Ma3__40__Ab4GNb2Ma6__41__Mb4GNb4__40__Fa6__41__GN__59__Asn" stoichiometry="1" constant="true"/>
          <speciesReference species="M_CMP" stoichiometry="1" constant="true"/>
        </listOfProducts>
        <fbc:geneProductAssociation>
          <fbc:or>
            <fbc:geneProductRef fbc:geneProduct="G_St3gal3"/>
            <fbc:geneProductRef fbc:geneProduct="G_St3gal4"/>
            <fbc:geneProductRef fbc:geneProduct="G_St3gal6"/>
          </fbc:or>
        </fbc:geneProductAssociation>
      </reaction>
      <reaction id="R_R268" name="R268" reversible="false" fast="false" fbc:lowerFluxBound="cobra_0_bound" fbc:upperFluxBound="cobra_default_ub">
        <listOfReactants>
          <speciesReference species="M_Ab4GNb3Ab4GNb2Ma3__40__Ab4GNb2Ma6__41__Mb4GNb4__40__Fa6__41__GN__59__Asn" stoichiometry="1" constant="true"/>
          <speciesReference species="M_CMP__45__Neu5Ac" stoichiometry="1" constant="true"/>
        </listOfReactants>
        <listOfProducts>
          <speciesReference species="M_Ab4GNb3Ab4GNb2Ma3__40__NNa3Ab4GNb2Ma6__41__Mb4GNb4__40__Fa6__41__GN__59__Asn" stoichiometry="1" constant="true"/>
          <speciesReference species="M_CMP" stoichiometry="1" constant="true"/>
        </listOfProducts>
        <fbc:geneProductAssociation>
          <fbc:or>
            <fbc:geneProductRef fbc:geneProduct="G_St3gal3"/>
            <fbc:geneProductRef fbc:geneProduct="G_St3gal4"/>
            <fbc:geneProductRef fbc:geneProduct="G_St3gal6"/>
          </fbc:or>
        </fbc:geneProductAssociation>
      </reaction>
      <reaction id="R_R269" name="R269" reversible="false" fast="false" fbc:lowerFluxBound="cobra_0_bound" fbc:upperFluxBound="cobra_default_ub">
        <listOfReactants>
          <speciesReference species="M_Ab4GNb2Ma3__40__Ab4GNb3Ab4GNb2Ma6__41__Mb4GNb4__40__Fa6__41__GN__59__Asn" stoichiometry="1" constant="true"/>
          <speciesReference species="M_CMP__45__Neu5Ac" stoichiometry="1" constant="true"/>
        </listOfReactants>
        <listOfProducts>
          <speciesReference species="M_NNa3Ab4GNb2Ma3__40__Ab4GNb3Ab4GNb2Ma6__41__Mb4GNb4__40__Fa6__41__GN__59__Asn" stoichiometry="1" constant="true"/>
          <speciesReference species="M_CMP" stoichiometry="1" constant="true"/>
        </listOfProducts>
        <fbc:geneProductAssociation>
          <fbc:or>
            <fbc:geneProductRef fbc:geneProduct="G_St3gal3"/>
            <fbc:geneProductRef fbc:geneProduct="G_St3gal4"/>
            <fbc:geneProductRef fbc:geneProduct="G_St3gal6"/>
          </fbc:or>
        </fbc:geneProductAssociation>
      </reaction>
      <reaction id="R_R270" name="R270" reversible="false" fast="false" fbc:lowerFluxBound="cobra_0_bound" fbc:upperFluxBound="cobra_default_ub">
        <listOfReactants>
          <speciesReference species="M_Ab4GNb2Ma3__40__Ab4GNb3Ab4GNb2Ma6__41__Mb4GNb4__40__Fa6__41__GN__59__Asn" stoichiometry="1" constant="true"/>
          <speciesReference species="M_CMP__45__Neu5Ac" stoichiometry="1" constant="true"/>
        </listOfReactants>
        <listOfProducts>
          <speciesReference species="M_Ab4GNb2Ma3__40__NNa3Ab4GNb3Ab4GNb2Ma6__41__Mb4GNb4__40__Fa6__41__GN__59__Asn" stoichiometry="1" constant="true"/>
          <speciesReference species="M_CMP" stoichiometry="1" constant="true"/>
        </listOfProducts>
        <fbc:geneProductAssociation>
          <fbc:or>
            <fbc:geneProductRef fbc:geneProduct="G_St3gal3"/>
            <fbc:geneProductRef fbc:geneProduct="G_St3gal4"/>
            <fbc:geneProductRef fbc:geneProduct="G_St3gal6"/>
          </fbc:or>
        </fbc:geneProductAssociation>
      </reaction>
      <reaction id="R_R271" name="R271" reversible="false" fast="false" fbc:lowerFluxBound="cobra_0_bound" fbc:upperFluxBound="cobra_default_ub">
        <listOfReactants>
          <speciesReference species="M_Ab4GNb3Ab4GNb2__40__Ab4GNb4__41__Ma3__40__GNb2__40__GNb6__41__Ma6__41__Mb4GNb4GN__59__Asn" stoichiometry="1" constant="true"/>
          <speciesReference species="M_UDP__45__Gal" stoichiometry="1" constant="true"/>
        </listOfReactants>
        <listOfProducts>
          <speciesReference species="M_Ab4GNb3Ab4GNb2__40__Ab4GNb4__41__Ma3__40__Ab4GNb2__40__GNb6__41__Ma6__41__Mb4GNb4GN__59__Asn" stoichiometry="1" constant="true"/>
          <speciesReference species="M_UDP" stoichiometry="1" constant="true"/>
        </listOfProducts>
        <fbc:geneProductAssociation>
          <fbc:or>
            <fbc:geneProductRef fbc:geneProduct="G_B4galt1"/>
            <fbc:geneProductRef fbc:geneProduct="G_B4galt2"/>
            <fbc:geneProductRef fbc:geneProduct="G_B4galt3"/>
            <fbc:geneProductRef fbc:geneProduct="G_B4galt4"/>
            <fbc:geneProductRef fbc:geneProduct="G_B4galt5"/>
            <fbc:geneProductRef fbc:geneProduct="G_B4galt6"/>
            <fbc:geneProductRef fbc:geneProduct="G_B4galt7"/>
          </fbc:or>
        </fbc:geneProductAssociation>
      </reaction>
      <reaction id="R_R272" name="R272" reversible="false" fast="false" fbc:lowerFluxBound="cobra_0_bound" fbc:upperFluxBound="cobra_default_ub">
        <listOfReactants>
          <speciesReference species="M_Ab4GNb2__40__Ab4GNb4__41__Ma3__40__Ab4GNb2__40__Ab4GNb6__41__Ma6__41__Mb4GNb4GN__59__Asn" stoichiometry="1" constant="true"/>
          <speciesReference species="M_UDP__45__GlcNAc" stoichiometry="1" constant="true"/>
        </listOfReactants>
        <listOfProducts>
          <speciesReference species="M_Ab4GNb2__40__Ab4GNb4__41__Ma3__40__Ab4GNb2__40__GNb3Ab4GNb6__41__Ma6__41__Mb4GNb4GN__59__Asn" stoichiometry="1" constant="true"/>
[truncated: 380,877 more chars]
