# Supplementary material for: CHOGlycoNET: Comprehensive glycosylation reaction network for CHO cells
Source: Metab Eng. 2023 Mar;76:87–96. doi: 10.1016/j.ymben.2022.12.009 (PMC11132536; doi:10.1016/j.ymben.2022.12.009)
Supplement: Multimedia component 1 [file mmc1.zip › SupplMaterial/GlycansDistribution/CHO-S_Glycoprofiles_Table.xlsx]

## Sheet: Mgat4A,4B,5
PEAK LIST
20181003_Core-32-47-49_AAT_04.raw
RT: 6.00 - 40.00
Number of detected peaks: 34
Apex RT	Start RT	End RT	Area	%Area	Glycan Structure	Glycan Name	Threotical m/z
7.91	7.49	7.94	1.35294e+07	0.29
8.1	7.94	8.17	1.18056e+07	0.25
8.24	8.17	8.48	1.15498e+07	0.25
8.65	8.48	9.05	1.59869e+07	0.35
12.88	12.86	12.9	54787	0
13.09	12.99	13.15	7.65304e+06	0.17
13.28	13.15	13.51	3.55578e+07	0.77		A2	1436.5
14.05	13.76	14.41	8.56104e+07	1.85		A2F	1582.6
14.91	14.76	15.03	1.4965e+07	0.32		A1FG1	1541.6
15.21	15.03	15.54	1.71519e+08	3.7		M5	1354.5
15.83	15.75	16.03	8.89083e+06	0.19		A2FG1	1744.6
16.42	16.31	16.6	2.09405e+07	0.45		A2F	1582.6
16.85	16.69	16.99	4.63129e+07	1		A2F	1582.6
17.08	16.99	17.29	2.6543e+07	0.57		A1G1S1
17.41	17.29	17.56	7.40225e+06	0.16		M6	1516.6
18.32	17.79	18.72	1.64114e+08	3.54		A2G2	1760.7
18.85	18.72	18.99	1.63787e+07	0.35		A2FG1S1	2035.8
19.32	19.15	19.44	1.75045e+08	3.78		A2FG2	1906.7
19.55	19.44	19.9	2.57121e+08	5.55		A2FG1S1	2035.8
20.11	20.01	20.25	9.81731e+06	0.21
20.91	20.63	21.14	2.51428e+08	5.43		A2G2S1	2051.8
21.24	21.14	21.49	9.39627e+07	2.03		A2FG2S2(ac)	2488.9
21.64	21.49	21.71	7.33046e+07	1.58		A2FG2S1	2197.8
21.89	21.71	22.35	6.87383e+08	14.84		A2FG2S1	2197.8
22.56	22.48	22.68	6.70948e+06	0.14		A2FG2S2(ac)	2488.9
22.87	22.72	23.02	1.17898e+07	0.25		A2FG2S2(ac)	2488.9
23.52	23.33	23.93	1.53685e+08	3.32		A2G2S2	2342.9
24.32	23.93	24.94	2.04668e+09	44.19		A2FG2S2	2488.9
25.87	25.72	25.94	7.13779e+06	0.15		A3FG3S1	2562.9
26.31	25.94	26.6	6.14532e+07	1.33		M9	2002.7
28.12	27.87	28.5	1.00553e+08	2.17		A3FG3S2	2854
28.66	28.5	28.84	1.16777e+07	0.25		M9	2002.7
31.43	31.25	31.65	2.10422e+07	0.45		A4FG4S2	3219.2
34.28	34.18	34.4	3.73507e+06	0.08		A5FG5S2	3584.3

## Sheet: Mgat2
PEAK LIST
20180625_Core47-1_AndOther_06.raw
RT: 6.00 - 40.00
Number of detected peaks: 32
Apex RT	Start RT	End RT	Area	%Area	Glycan Structure	Glycan Name	Threotical m/z
9.59	9.47	9.72	7.05461e+06	0.1
11.33	11.12	11.52	1.04963e+08	1.42		M3F	1176.5
12.04	11.88	12.18	2.31335e+07	0.31
12.61	12.49	12.69	2.31584e+07	0.31
12.74	12.69	12.84	1.3329e+07	0.18
13.11	12.95	13.26	8.35375e+07	1.13		A1F	1379.5
13.49	13.36	13.58	1.26734e+08	1.71
13.65	13.58	13.77	6.26049e+07	0.85
14.42	13.86	14.47	2.30792e+08	3.12
14.64	14.47	15.37	5.81568e+08	7.86
15.56	15.37	15.63	2.77029e+07	0.37
15.94	15.63	16.28	5.97467e+08	8.08		A1FG1	1541.6
16.51	16.28	16.59	4.33262e+07	0.59
16.8	16.59	16.97	2.33899e+08	3.16		A1G1S1
17.42	17.22	17.51	7.09679e+07	0.96
17.85	17.51	18.68	3.22072e+09	43.55		A1FG1S1
18.89	18.68	19.32	2.57932e+08	3.49
20.17	19.93	20.54	1.3755e+08	1.86
20.65	20.54	20.77	1.24067e+07	0.17
20.89	20.84	20.95	1.40314e+06	0.02
21.48	21.15	21.63	1.25267e+08	1.69
21.84	21.63	22.01	1.38489e+08	1.87
22.29	22.01	22.52	2.94263e+08	3.98		A2FG2S1	2197.8
23.16	22.52	23.9	8.73565e+08	11.81		A2FG2S2	2488.9
24.39	24.35	24.44	582278	0.01
24.76	24.65	24.87	6.87803e+06	0.09
26.17	25.95	26.31	2.37609e+07	0.32
26.8	26.55	26.91	3.19644e+07	0.43
27.03	26.91	27.19	3.20232e+07	0.43
29.35	29.23	29.44	3.5432e+06	0.05
29.55	29.44	29.65	4.65214e+06	0.06
32.51	32.46	32.55	255318	0

## Sheet: B3gnt2
PEAK LIST
20180625_Core47-1_AndOther_08.raw
RT: 7.05 - 37.35
Number of detected peaks: 41
Apex RT	Start RT	End RT	Area	%Area	Glycan Structure	Glycan Name	Threotical m/z
9.63	9.59	9.65	101646	0
11.35	11.23	11.46	8.77472e+06	0.21		M3	1030.4
12.06	11.9	12.2	8.19344e+06	0.19		A1	1233.5
12.3	12.2	12.41	1.98775e+06	0.05
12.76	12.55	12.84	3.86041e+06	0.09
13.08	12.94	13.21	1.58865e+07	0.38		A1F	1379.5
13.71	13.64	13.78	3.08561e+06	0.07
14.45	13.91	14.54	1.10233e+08	2.61
14.69	14.54	15.02	1.44264e+08	3.41		A2F	1582.6
15.09	15.02	15.44	2.69729e+07	0.64
15.55	15.44	15.65	9.49315e+06	0.22
15.9	15.65	16.34	1.68594e+08	3.99		M5	1354.5
16.53	16.44	16.58	1.4707e+06	0.03
16.83	16.72	16.94	1.02961e+07	0.24
17.09	16.94	17.22	1.64121e+07	0.39
18.12	17.4	18.35	4.97278e+08	11.77		A2G1S1	1888.8
18.46	18.35	18.75	2.04459e+08	4.84
18.9	18.75	19.01	9.8603e+07	2.33		M6	1516.6
19.17	19.01	19.4	1.29708e+08	3.07		A2FG1S1	2035.8
19.7	19.53	19.84	5.76894e+07	1.37
20.05	19.84	20.27	1.02079e+08	2.42		A2FG2	1906.7
20.6	20.27	20.74	4.86643e+07	1.15		A2G2S1	2051.8
21.21	20.9	21.26	4.15929e+07	0.98
21.48	21.26	21.69	2.50673e+08	5.93		A2FG2S1	2197.8
22.11	21.69	22.37	1.89412e+08	4.48		A2G2S2	2342.9
22.87	22.37	23.24	8.04144e+08	19.03		A2FG2S2	2488.9
23.47	23.24	23.81	1.13638e+08	2.69
23.84	23.81	23.98	2.36986e+07	0.56
24.09	23.98	24.3	3.87019e+07	0.92
24.58	24.3	25	1.39821e+08	3.31
25.31	25	25.45	4.44763e+07	1.05		A3FG3S1	2562.9
26.12	25.67	26.17	4.212e+07	1		A3FG3S2	2854
26.21	26.17	26.34	2.55593e+07	0.6
26.45	26.34	26.68	3.21637e+07	0.76		A3FG3S2	2854
27.03	26.68	27.14	3.0175e+07	0.71		M9	2002.7
27.53	27.14	28	3.36483e+08	7.96		A3FG3S3	3145.1
28.23	28	28.39	2.15373e+07	0.51		A4FG4S1	2928.1
28.85	28.57	29.1	9.25718e+07	2.19		A4FG4S2	3219.2
29.14	29.1	29.39	3.0413e+07	0.72
30.12	29.78	30.38	9.15069e+07	2.17		A4FG4S3	3510.3
31.24	30.96	31.62	2.08295e+08	4.93		A4FG4S4	3801.4

## Sheet: B4galt1,2,3
PEAK LIST
20181003_Core-32-47-49_AAT_12.raw
RT: 6.00 - 40.00
Number of detected peaks: 34
Apex RT	Start RT	End RT	Area	%Area	Glycan Structure	Glycan Name	Threotical m/z
7.92	7.4	8.03	2.28524e+07	0.38
8.1	8.03	8.22	9.62885e+06	0.16
8.28	8.22	8.46	9.38199e+06	0.16
8.68	8.46	9.12	4.86192e+07	0.81
10.54	10	10.59	4.3947e+08	7.36		A1FG1	1541.6
11.43	11.25	11.96	3.71857e+08	6.23		A1	1233.5
12.47	12.07	12.81	1.1738e+09	19.65		A1F	1379.5
12.91	12.81	12.94	1.26173e+07	0.21
13.09	12.94	13.49	3.34923e+08	5.61		A2	1436.5
13.74	13.61	13.91	1.72591e+08	2.89		A2F	1582.6
14.06	13.91	14.51	9.28067e+08	15.54		A2F	1582.6
14.68	14.51	15.04	2.43701e+08	4.08		A2F	1582.6
15.25	15.04	15.61	3.89286e+08	6.52		A3F
15.92	15.77	16.02	1.69753e+08	2.84		A3F
16.15	16.02	16.67	6.33182e+08	10.6		A3F
16.76	16.67	16.87	2.59867e+06	0.04
17.3	17.07	17.74	6.92367e+08	11.59		A4F
17.94	17.74	18.03	1.80099e+07	0.3
18.17	18.03	18.44	4.47159e+07	0.75		M6	1516.6
18.57	18.44	18.71	6.94571e+06	0.12
18.87	18.71	19.06	9.91814e+06	0.17
19.24	19.09	19.42	1.28578e+07	0.22
19.57	19.43	19.81	2.07384e+07	0.35		A2FG1S1	2035.8
20.59	20.39	20.86	2.09638e+07	0.35		A3FG1S1
21	20.89	21.04	2.21536e+06	0.04
21.39	21.04	21.62	4.21205e+07	0.71		A3FG1S1
21.73	21.62	21.95	6.13921e+06	0.1
22.26	22.12	22.37	2.26741e+07	0.38		A4FG1S1
22.48	22.37	22.74	3.2368e+07	0.54		A4FG1S1
23.51	23.42	23.54	1.95188e+06	0.03
23.68	23.54	23.92	1.16484e+07	0.2
24.06	23.92	24.24	7.71427e+06	0.13
26.34	26.18	26.68	4.12289e+07	0.69		M9	2002.7
28.68	28.55	28.91	1.62657e+07	0.27		M9	2002.7

## Sheet: St3gal3,4,6
PEAK LIST
20181003_Core-32-47-49_AAT_14.raw
RT: 6.00 - 40.00
Number of detected peaks: 43
Apex RT	Start RT	End RT	Area	%Area	Glycan Structure	Glycan Name	Threotical m/z
7.45	7.35	7.51	4.67755e+06	0.11
8.71	8.54	8.76	1.69249e+07	0.41
8.87	8.76	9.28	4.62924e+07	1.13
12.33	12.12	12.83	5.18165e+08	12.6		A1F	1379.5
13.09	13.01	13.14	2.45133e+06	0.06
14.07	13.77	14.14	3.45809e+07	0.84
14.17	14.14	14.41	2.13949e+07	0.52
14.86	14.74	15.06	3.63558e+07	0.88
15.23	15.06	15.38	1.47109e+08	3.58		M5	1354.5
15.43	15.38	15.68	6.49135e+07	1.58
15.84	15.75	15.97	9.52055e+06	0.23
16.44	16.31	16.63	5.85771e+07	1.42		A2FG1	1744.6
16.87	16.63	17.22	1.10372e+08	2.68		A2FG1	1744.6
17.89	17.79	18.01	7.98112e+06	0.19
18.33	18.01	18.72	3.17594e+08	7.72		A2FG2	1906.7
18.93	18.87	18.98	685311	0.02
19.34	19.07	19.96	1.1095e+09	26.97		A2G2	1760.7
20.35	20.29	20.44	1.94002e+06	0.05
20.76	20.67	20.85	5.13167e+06	0.12
21.04	20.85	21.09	1.66385e+07	0.4
21.2	21.09	21.3	2.18325e+07	0.53		A3FG2
21.37	21.3	21.59	1.70614e+07	0.41
21.62	21.59	21.67	601076	0.01
21.92	21.85	22.04	2.69489e+06	0.07
22.2	22.04	22.37	9.20408e+06	0.22		A2FG2S1	2197.8
23.06	22.69	23.41	1.3344e+08	3.24		A3FG3	2271.9
23.71	23.41	24.23	4.09748e+08	9.96		A3FG3	2271.9
24.69	24.44	24.82	1.94073e+07	0.47
24.91	24.82	25.16	1.18864e+07	0.29
25.25	25.16	25.32	1.49395e+06	0.04
26.36	26.2	26.74	4.66982e+07	1.14		M9	2002.7
27.03	26.74	27.4	5.15518e+08	12.53		A4FG4	2637
27.63	27.4	27.97	1.04605e+08	2.54		A4FG4	2637
28.7	28.56	28.75	5.26054e+06	0.13
28.87	28.75	29.05	1.17313e+07	0.29		M9	2002.7
30.4	30.23	30.44	2.00715e+07	0.49
30.6	30.44	30.83	1.01449e+08	2.47		A5FG5	3002.1
30.95	30.83	31.32	5.84626e+07	1.42		A5FG5	3002.1
33.53	33.34	33.81	5.45928e+07	1.33		A6FG6	3367.2
33.86	33.81	34.21	1.90276e+07	0.46		A6FG6	3367.2
36.21	36.07	36.44	1.24898e+07	0.3		A6FG6	3367.2
36.55	36.44	36.73	4.75071e+06	0.12		A6FG6	3367.2
38.65	38.57	38.74	801576	0.02

## Sheet: WT
PEAK LIST
20170831_CORE40_ThoAm_Hooman_13.raw
RT: 6.00 - 40.00
Number of detected peaks: 58
Apex RT	Start RT	End RT	Area	%Area	Glycan Structure	Glycan Name	Threotical m/z
10.45	10.36	10.54	1.29365e+06	0.23		M3F	1176.5
11.39	11.31	11.46	1.16278e+06	0.2		A1	1233.5
11.61	11.54	11.72	686333	0.12
12.07	11.98	12.14	938588	0.17
12.44	12.34	12.57	4.07546e+06	0.72		A1F	1379.5
13.05	12.99	13.11	1106874	0.19		A2	1436.5
14.02	13.91	14.17	6.93638e+06	1.22		A2F	1582.6
14.79	14.68	14.9	1.67714e+06	0.3
15.07	14.91	15.31	2.70544e+07	4.76		M5	1354.5
15.36	15.31	15.41	331654	0.06
15.74	15.64	15.82	1.36307e+06	0.24
16.08	16.01	16.14	587281	0.1
16.35	16.26	16.44	2.2527e+06	0.4
16.77	16.55	16.93	8.09974e+06	1.43		A2FG1	1744.6
17.07	17.02	17.13	196341	0.03
17.24	17.19	17.28	215267	0.04
17.66	17.58	17.75	1.63927e+06	0.29
17.95	17.81	18.06	1.03961e+07	1.83		M6	1516.6
18.19	18.06	18.42	1.15733e+07	2.04		A2G2	1760.7
18.51	18.42	18.59	1.3009e+06	0.23
19.19	19.03	19.4	4.32792e+07	7.61		A2FG2	1906.7
19.62	19.46	19.75	1510064	0.27
20.4	20.26	20.48	9.67886e+06	1.7		A2G2S1	2051.8
20.57	20.48	20.7	1.03592e+07	1.82		A2G2S1	2051.8
20.82	20.7	21.02	7.01324e+06	1.23		M7	1678.6
21.24	21.1	21.35	1.54315e+07	2.71		A2FG1S1	2035.8
21.5	21.35	21.66	4.18074e+07	7.36		A2FG1S1	2035.8
21.97	21.8	22.04	914772	0.16
22.31	22.21	22.4	627449	0.11
22.89	22.74	23.04	1.6409e+07	2.89		A2G2S2	2342.9
23.2	23.14	23.23	150814	0.03
23.69	23.23	23.99	1.11392e+08	19.6		A2FG2S2	2488.9
24.82	24.66	24.96	4.30432e+06	0.76		A3FG3S1	2562.9
25.35	25.21	25.49	6.91473e+06	1.22		A3FG3S1	2562.9
25.67	25.62	25.73	365878	0.06
25.99	25.83	26.23	1.03792e+07	1.83		M9	2002.7
26.34	26.24	26.38	128791	0.02
26.83	26.55	26.94	1.04312e+07	1.84		A3FG3S2	2854
26.99	26.94	27.12	4.00971e+06	0.71		A3FG3S2	2854
27.32	27.19	27.52	9.36123e+06	1.65		A3FG3S2	2854
28.28	28.16	28.45	3.91626e+06	0.69		A4FG4S1	2928.1
28.59	28.54	28.66	320798	0.06
28.83	28.66	28.91	1.07493e+07	1.89		A3FG3S3	3145.1
29.04	28.91	29.34	3.43676e+07	6.05		A3FG3S3	3145.1
29.72	29.61	29.85	4.24256e+06	0.75
29.97	29.85	30.35	8.91353e+06	1.57
30.79	30.42	30.96	7.65893e+06	1.35
31.1	31.04	31.16	440982	0.08
31.62	31.43	31.85	2.13308e+07	3.75		A4FG4S3	3510.3
32.01	31.85	32.27	1.38996e+07	2.45		A4FG4S3	3510.3
32.96	32.91	33.01	186775	0.03
33.3	33.11	33.53	4.45622e+07	7.84		A4FG4S4	3801.4
34.25	34.12	34.49	5.24606e+06	0.92		A5FG5S3	3875.4
34.7	34.49	34.83	6608167	1.16		A5FG5S3	3875.4
35.68	35.48	35.89	1.3517e+07	2.38		A5FG5S4	4166.5
36.6	36.53	36.7	545014	0.1		A6FG6S3	4240.5
37.05	36.93	37.11	483133	0.08		A6FG6S3	4240.5
37.8	37.68	37.95	4.04876e+06	0.71		A5FG5S4	4166.5

## Sheet: Sheet1
Glycans	Area(%)	Gal molecules	Sia molecules	Gal(%)	Sia(%)
M3F	0.23	0	0	0	0
A1	0.2	0	0	0	0
A1F	0.72	0	0	0	0
A2	0.19	0	0	0	0
A2F	1.22	0	0	0	0
M5	4.76	0	0	0	0
A2FG1	1.43	1	0	1.43	0
M6	1.83	0	0	0	0
A2G2	2.04	2	0	4.08	0
A2FG2	7.61	2	0	15.22	0
A2G2S1	1.7	2	1	3.4	1.7
A2G2S1	1.82	2	1	3.64	1.82
M7	1.23	0	0	0	0
A2FG1S1	2.71	1	1	2.71	2.71
A2FG1S1	7.36	1	1	7.36	7.36
A2G2S2	2.89	2	2	5.78	5.78
A2FG2S2	19.6	2	2	39.2	39.2
A3FG3S1	0.76	3	1	2.28	0.76
A3FG3S1	1.22	3	1	3.66	1.22
M9	1.83	0	0	0	0
A3FG3S2	1.84	3	2	5.52	3.68
A3FG3S2	0.71	3	2	2.13	1.42
A3FG3S2	1.65	3	2	4.95	3.3
A4FG4S1	0.69	4	1	2.76	0.69
A3FG3S3	1.89	3	3	5.67	5.67
A3FG3S3	6.05	3	3	18.15	18.15
A4FG4S3	3.75	4	3	15	11.25
A4FG4S3	2.45	4	3	9.8	7.35
A4FG4S4	7.84	4	4	31.36	31.36
A5FG5S3	0.92	5	3	4.6	2.76
A5FG5S3	1.16	5	3	5.8	3.48
A5FG5S4	2.38	5	4	11.9	9.52
A6FG6S3	0.1	6	3	0.6	0.3
A6FG6S3	0.08	6	3	0.48	0.24
A5FG5S4	0.71	5	4	3.55	2.84
			GI(%)	211.03
				SI(%)	162.56
