# Supplementary material for: CHOGlycoNET: Comprehensive glycosylation reaction network for CHO cells
Source: Metab Eng. 2023 Mar;76:87–96. doi: 10.1016/j.ymben.2022.12.009 (PMC11132536; doi:10.1016/j.ymben.2022.12.009)
Supplement: Multimedia component 1 [file mmc1.zip › SupplMaterial/GlycansDistribution/CHO_HCP_IgG_Peaks_without_hybrid glycans.xlsx]

## Sheet: Absolute Intensities
	CHO Cell Host cell proteome (HCP) and secreted mAb product (IgG) N-glycan list of absolute intensities of 12C monoisotopic peak (50% ACN fraction)
	Glycan Code	WCP										IgG
		1A		2A		3A		4A		5A		1A		2A		3A		4A		5A		> feeding strategy
		M/Z	Intensity	M/Z	Intensity	M/Z	Intensity	M/Z	Intensity	M/Z	Intensity	M/Z	Intensity	M/Z	Intensity	M/Z	Intensity	M/Z	Intensity	M/Z	Intensity		Mass to charge	Intensity	Relative Intensity
		1043.5	57.84	1043.52	122.275	1117.51	40.78	1117.57	38.5294	1084.37	56.0784	825.308	201.765	861.311	1334.61	825.304	165.804	847.335	270.784	803.371	3615.88		825.308	201.765	7.39649
		1062.53	65.88	1073.5	82.353	1141.55	104.55	1141.56	39.902	1101.41	88.2353	847.308	143.333	877.367	1843.82	861.313	533.098	861.307	936.275	819.355	1088.43		847.308	143.333	5.25446
		1089.55	67.16	1089.55	745.882	1155.52	21.57	1155.53	23.2353	1113.41	80.9804	860.304	615.882	891.345	3448.63	877.351	493.49	877.345	1341.57	825.361	14202.7		860.304	615.882	22.5776
		1103.54	32.45	1105.53	138.431	1171.55	138.2	1171.56	53.6275	1131.45	352.549	879.326	679.412	907.362	6339.22	891.328	1011.37	891.323	2315.1	841.346	4698.63		879.326	679.412	24.9066
		1117.56	70.39	1141.58	148.863	1185.53	18.2	1187.56	36.3726	1141.56	338.922	891.331	721.471	919.37	3004.61	907.364	1119.92	907.358	4878.92	1318.69	78.8235		891.331	721.471	26.4484
		1125.55	32.25	1155.57	71.1373	1187.54	34.04	1274.62	75.098	1155.44	79.1177	907.366	1094.9	1085.42	223.039	919.353	446.902	919.367	2220.78	1370.75	90		907.366	1094.9	40.138
		1141.58	129.12	1171.6	284.549	1274.6	73.73	1280.58	30.1961	1171.56	353.922	919.356	336.274	1101.45	293.431	931.365	68.3137	931.36	253.137	1384.77	108.235		919.356	336.274	12.3275
		1155.57	43.63	1185.58	53.9608	1280.59	43.14	1329.64	29.4118	1185.56	21.6667	1055.41	22.549	1115.44	625.784	1085.4	82.6667	935.331	242.059	1400.77	122.941		1055.41	22.549	0.826624
		1157.56	63.73	1187.57	70.1961	1329.62	34.27	1334.65	51.3726	1274.61	76.6667	1071.38	38.0392	1131.46	1199.51	1101.43	83.451	1084.38	102.059	1416.79	476.078		1071.38	38.0392	1.39448
		1171.6	220.39	1247.59	68.9412	1334.63	108.24	1345.68	244.804	1280.6	41.9608	1085.4	122.059	1143.47	484.902	1115.44	156.471	1101.45	200.588	1432.76	105.49		1085.4	122.059	4.47455
		1185.6	29.8	1277.62	72.4706	1345.64	690.67	1361.66	177.451	1334.64	72.1569	1103.44	154.314	1309.52	31.4706	1131.46	188.157	1115.44	398.922	1446.81	119.02		1103.44	154.314	5.65699
		1187.58	46.76	1280.66	54.7451	1361.62	157.88	1375.68	124.608	1345.67	1476.47	1117.44	160.882	1325.55	38.0392	1143.45	79.451	1131.46	887.549	1579.88	233.725		1117.44	160.882	5.89779
		1247.61	41.27	1293.66	234.902	1375.66	310.59	1389.67	37.3529	1355.54	87.7451	1131.46	163.137	1339.54	77.2549	1155.48	18.1961	1143.45	372.353	1590.89	513.726		1131.46	163.137	5.98045
		1266.59	40.2	1329.67	68.1569	1389.63	48.78	1400.67	12.1569	1361.64	137.745	1143.47	48.1373	1355.57	163.137	1339.52	24.9412	1155.46	47.0588	1604.88	192.157		1143.47	48.1373	1.76466
		1274.63	80.59	1334.68	642.588	1400.65	14.43	1416.7	41.7647	1367.52	77.6471	1295.49	9.01961	1367.57	60.4902	1355.56	28.2353	1355.55	134.118	1620.91	424.314		1295.49	9.01961	0.33065
		1280.62	92.94	1345.69	1312.55	1416.68	109.1	1432.7	26.8627	1375.66	562.549	1309.5	18.1373	1384.71	100.098	1384.7	41.7255	1384.7	122.255	1634.9	124.51		1309.5	18.1373	0.664894
		1293.66	48.63	1361.67	335.843	1432.65	22.43	1450.71	11.7647	1389.63	57.0588	1325.53	17.9412	1402.72	124.02	1402.68	61.4118	1402.7	140.784	1650.91	137.647		1325.53	17.9412	0.657706
		1329.67	52.25	1375.71	715.686	1450.66	30.9	1484.69	35.6863	1400.66	19.2157	1339.56	22.0588	1416.74	1027.06	1416.7	209.255	1416.72	830.196	1661.94	541.765		1339.56	22.0588	0.808654
		1334.68	191.18	1389.68	135.137	1484.67	44.63	1538.76	117.843	1416.68	209.608	1341.5	25.098	1432.71	71.7647	1432.7	26.0392	1432.69	81.4706	1677.92	122.941		1341.5	25.098	0.920069
		1345.69	1247.26	1400.7	43.6863	1538.73	212.78	1547.74	40.3922	1432.63	19.4118	1355.55	23.5294	1446.74	41.0784	1446.7	13.2549	1504.75	46.0784	1691.93	113.333		1355.55	23.5294	0.862565
		1361.66	304.12	1416.73	294.118	1547.71	65.73	1549.77	53.4314	1450.69	27.3529	1375.72	8.72549	1504.79	38.6275	1574.77	40.2353	1518.76	41.7647	1706.94	87.2549		1375.72	8.72549	0.319868
		1375.7	482.65	1432.7	68.4706	1554.7	47.22	1554.72	93.2353	1484.7	29.5098	1416.71	184.51	1518.77	30.1961	1579.79	164.471	1565.79	34.7059	1720.97	84.3137		1416.71	184.51	6.76394
		1389.68	84.51	1450.74	175.451	1563.7	229.41	1563.75	197.647	1517.71	27.1569	1430.73	9.31373	1579.8	348.333	1590.8	232.706	1579.79	492.647	1753.01	129.804		1430.73	9.31373	0.341432
		1400.68	28.04	1497.76	152.314	1579.75	7283.69	1579.77	3466.18	1523.74	26.8627	1446.71	6.37255	1590.82	468.824	1604.79	100.314	1590.8	542.157	1795.01	249.216		1446.71	6.37255	0.233611
		1416.72	210.49	1538.78	1124.94	1590.76	566.12	1590.79	267.549	1533.73	23.5294	1579.8	33.0392	1606.8	169.216	1620.8	299.059	1604.79	180	1804	265.49		1579.8	33.0392	1.21118
		1432.7	46.86	1547.78	211.137	1595.7	1695.84	1595.75	2627.06	1538.73	85.7843	1590.82	43.6274	1620.84	1022.75	1634.79	32.9412	1606.79	232.745	1820	554.51		1590.82	43.6274	1.59934
		1450.71	32.06	1554.77	222.588	1606.75	115.92	1604.77	33.6274	1547.74	48.5294	1604.8	11.6667	1636.82	68.4314	1661.83	341.255	1620.8	992.451	1836.04	12053.3		1604.8	11.6667	0.427688
		1484.74	95.78	1563.77	681.02	1620.75	163.37	1606.77	183.824	1549.75	141.863	1620.84	130.098	1650.83	49.0196	1675.85	44.0784	1634.82	78.4314	1848.02	537.843		1620.84	130.098	4.76926
		1517.78	51.37	1579.8	16126.5	1654.76	57.8	1620.81	80.6863	1563.72	103.824	1636.8	10.6863	1661.87	802.255	1691.85	23.9216	1647.82	40.6863	1850.03	1416.27		1636.8	10.6863	0.391748
		1538.78	274.51	1590.81	1567.45	1661.79	111.53	1661.84	52.3529	1565.75	201.373	1650.81	8.82353	1691.86	49.3137	1752.9	53.8824	1650.8	56.7647	1852.02	2426.27		1650.81	8.82353	0.323462
		1547.78	111.08	1595.78	3852.47	1742.82	84.16	1677.8	41.7647	1579.77	8937.16	1661.84	47.9412	1708.88	54.0196	1794.91	257.882	1661.83	688.824	1864.02	455.098		1661.84	47.9412	1.75748
		1549.79	178.82	1606.8	335.059	1751.8	124.31	1737.83	38.5294	1590.78	1660.2	1675.83	5.68627	1720.87	59.1176	1819.89	243.765	1675.85	107.157	1866.04	2656.08		1675.83	5.68627	0.208453
		1563.77	209.12	1609.81	803.373	1767.8	620.39	1742.84	63.8235	1595.73	751.961	1691.86	4.11765	1752.91	267.843	1835.93	10489	1691.85	40.3922	1880.04	960.588		1691.86	4.11765	0.150949
		1579.81	12391.5	1620.83	481.176	1783.84	13949.7	1751.86	101.078	1604.75	51.2745	1708.91	4.80392	1766.92	59.902	1851.91	1599.92	1708.87	67.2549	1896.04	559.608		1708.91	4.80392	0.176107
		1590.83	1487.94	1654.84	342.667	1799.81	3596.08	1767.86	489.902	1609.76	164.314	1720.79	5.68627	1780.93	69.902	1865.94	1094.67	1720.83	71.5686	2024.1	223.137		1720.79	5.68627	0.208453
		1595.77	3525.2	1661.86	326.431	1813.84	521.18	1783.88	7859.71	1620.78	149.02	1752.91	15.4902	1794.92	428.824	1895.94	84.0784	1736.84	33.3333	2040.13	4697.25		1752.91	15.4902	0.567855
		1606.79	336.08	1742.89	546.902	1824.85	274.12	1799.86	6184.12	1661.81	271.373	1766.87	7.05882	1803.94	114.412	1909.94	24.9412	1752.9	430.686	2056.13	800		1766.87	7.05882	0.258769
		1620.82	300.98	1751.88	347.686	1835.87	2130.35	1813.87	494.608	1681.73	47.2549	1779.89	12.0588	1821.93	426.275	1925.94	23.0588	1766.91	80.8823	2070.15	857.059		1779.89	12.0588	0.442064
		1636.81	81.37	1767.87	1298.75	1851.85	390.51	1824.88	139.51	1721.81	30.3922	1794.92	29.8039	1835.95	20295.1	1957	39.2941	1780.89	136.078	2084.13	315.686		1794.92	29.8039	1.09258
		1654.83	47.35	1783.92	28253.7	1865.87	154.9	1829.86	247.451	1737.82	21.9608	1803.91	10.3922	1851.92	3118.63	1999.03	49.9608	1794.91	609.608	2100.17	158.235		1803.91	10.3922	0.380966
		1661.85	272.16	1799.88	6913.65	1901.89	101.65	1835.93	889.02	1742.86	51.0784	1819.93	14.6078	1865.95	2355	2008.02	66.902	1803.9	157.353	2114.16	87.2549		1819.93	14.6078	0.535509
		1677.84	70.29	1813.92	1523.06	1906.89	58.35	1851.91	574.706	1753.86	204.706	1835.92	2727.84	1879.95	398.725	2024	275.765	1808.9	99.902	2156.18	49.4118		1835.92	2727.84	100
		1721.88	56.67	1824.93	895.137	1946.92	85.02	1865.9	101.275	1767.85	144.804	1851.92	217.745	1895.95	143.627	2040.03	10725	1821.92	565.686	2244.25	263.137		1851.92	217.745	7.98232
		1742.88	145	1835.94	5078.75	1955.9	77.41	1901.92	93.6274	1769.84	248.627	1865.95	150.98	1909.98	50.098	2056	1632.63	1835.91	27691.4	2260.18	41.3726		1865.95	150.98	5.53479
		1751.87	147.35	1851.92	918.98	1971.9	307.14	1917.92	63.8235	1783.86	11411.9	1879.97	19.0196	1924.98	53.3333	2070.02	828.941	1851.89	4701.86	2274.26	40		1879.97	19.0196	0.69724
		1767.89	388.24	1865.97	480.549	1987.93	5813.57	1971.96	308.824	1794.86	334.608	1924.92	5.68627	1957.01	152.157	2084.03	155.294	1865.91	2798.53	2401.32	19.4118		1924.92	5.68627	0.208453
		1783.91	21101.9	1901.97	188.078	2003.9	1458.04	1987.97	4191.27	1799.82	989.216	1957	8.82353	1971.04	28.5294	2100.04	42.0392	1879.94	546.176	2605.46	21.5686		1957	8.82353	0.323462
		1794.91	941.47	1906.97	177.098	2017.93	244.71	2003.96	3325.39	1813.86	204.902	1971.99	4.01961	1999.04	62.6471	2156.08	41.4902	1895.92	184.51	2966.64	10.1961		1971.99	4.01961	0.147355
		1799.87	6273.63	1946.99	522.51	2028.96	385.49	2017.97	297.745	1824.87	205.98	1984	5.58823	2008.03	91.9608	2186.14	15.6078	1909.94	62.2549				1984	5.58823	0.204859
		1813.9	357.55	1955.97	204	2039.97	1120.86	2029	212.941	1835.89	3816.86	1998.98	7.54902	2026.04	467.843	2193.14	16.2353	1924.94	78.4314				1998.98	7.54902	0.27674
		1824.94	508.92	1972	727.059	2055.94	234.27	2040	495.588	1851.87	264.314	2008.02	6.76471	2040.04	16807.9	2203.11	16.9412	1957	275.196				2008.02	6.76471	0.247987
		1835.93	4698.33	1988.01	14741.8	2069.99	633.73	2056.01	352.451	1865.92	166.176	2040.03	1880.49	2056.01	2471.27	2230.14	23.7647	1971	46.1765				2040.03	1880.49	68.9369
		1851.91	1128.43	1999.01	806.902	2080.99	1023.29	2070.03	271.373	1877.83	38.4314	2056.04	132.157	2070.03	1412.55	2244.13	1429.57	1999	130.294				2056.04	132.157	4.84474
		1865.96	279.71	2004	3547.76	2096.96	215.84	2081.06	376.275	1885.79	450.294	2070.06	76.3726	2086.04	239.118	2260.12	131.451	2008.02	133.333				2070.06	76.3726	2.79974
		1877.9	116.67	2018.03	814.98	2151.02	85.41	2086.01	181.569	1906.93	102.843	2084.07	10	2100.05	66.0784	2274.14	48.4706	2026	621.471				2084.07	10	0.36659
		1901.95	69.31	2029.04	1037.41	2156.02	152.55	2097.02	279.902	1971.94	90	2100.04	3.03922	2114.07	31.6667	2286.17	8.62745	2040	25017.5				2100.04	3.03922	0.111415
		1906.98	109.12	2040.07	2411.61	2175.98	385.49	2156.06	119.02	1981.96	82.0588	2114.1	2.84314	2130.08	10.7843	2401.2	8.15686	2056.01	4153.33				2114.1	2.84314	0.104227
		1946.98	122.35	2056.04	481.176	2186.02	205.41	2176.05	419.02	1987.95	6466.37	2244.16	106.471	2156.09	16.3726	2448.25	5.56863	2070.03	2036.76				2244.16	106.471	3.90311
		1955.98	100.88	2063.03	218.667	2192.01	6601.1	2186.06	142.843	1998.98	227.059	2260.09	4.60784	2192.11	35.6863	2605.3	29.3333	2086.01	422.255				2260.09	4.60784	0.168919
		1971.98	249.51	2070.06	1072.86	2207.99	1732.94	2192.08	4672.35	2003.94	539.118	2274.14	3.92157	2203.11	24.7059	2966.45	1.64706	2100.04	101.275				2274.14	3.92157	0.143761
		1988.02	10574.5	2081.09	2174.2	2244.07	2513.26	2208.03	3953.92	2017.97	126.569	2606.27	1.76471	2230.12	33.5294			2114.04	39.6078				2606.27	1.76471	0.0646923
		1999.02	670.39	2097.06	372.784	2260.03	503.92	2222.07	370.98	2028.97	165.882			2244.16	1835.1			2157.09	81.8627
		2003.98	3365	2111.07	198.353	2274.08	249.1	2244.11	1247.16	2040.01	627.353			2260.16	148.431			2193.12	45.7843
		2015	163.04	2151.09	348.471	2285.08	220	2260.1	832.255	2070	208.333			2274.15	64.0196			2203.08	38.3333
		2018.02	215.59	2176.08	763.686	2315.1	73.88	2274.12	161.667	2081.03	1668.14			2286.18	12.6471			2230.11	44.1176
		2029.02	725.49	2192.11	13779	2326.11	72.78	2285.12	134.608	2089.89	203.431			2401.24	3.72549			2244.13	3468.63
		2040.05	2551.27	2208.09	3372.16	2360.11	78.35	2290.1	105.098	2097	115.588			2448.26	5			2260.12	352.451
		2056.03	651.86	2222.13	874.98	2380.09	422.59	2301.12	100.49	2111.01	57.7451			2605.34	15.2941			2275.11	133.039
		2070.05	948.82	2244.14	3826.2	2390.11	287.45	2326.13	69.3137	2130.93	109.118			2967.46	1.66667			2286.15	23.1373
		2081.08	2034.12	2260.13	692.706	2396.1	6568.08	2380.13	401.765	2151.03	37.0588							2360.23	3.23529
		2097.04	495.78	2274.15	526.588	2412.08	1835.76	2396.18	4222.25	2156.06	189.51							2401.23	18.2353
		2111.09	88.73	2285.18	658.51	2426.11	362.35	2412.13	3705.78	2176.04	89.0196							2417.17	4.90196
		2151.1	99.22	2301.14	120.863	2431.12	1237.65	2426.16	366.765	2186.05	102.451							2432.19	5.4902
		2156.1	247.65	2315.17	179.608	2447.1	247.92	2431.2	595.882	2192.05	6158.73							2448.2	12.451
		2176.09	277.65	2326.21	111.059	2478.16	169.33	2442.15	251.765	2208.03	523.823							2489.24	4.31373
		2186.1	221.67	2364.19	129.725	2489.18	232.39	2447.17	410.098	2222.06	128.922							2605.31	83.7255
		2192.1	10271.1	2380.19	534.275	2519.18	379.14	2464.18	222.451	2244.07	816.275							2621.25	6.37255
		2208.08	3225.1	2396.2	9110.82	2530.17	48.86	2478.21	136.275	2260.06	63.7255							2636.28	3.23529
		2222.11	223.43	2412.18	2323.69	2535.16	79.84	2489.23	157.549	2274.09	42.6471							2653.3	3.33333
		2244.15	3890.49	2426.21	612.235	2600.22	667.22	2505.21	126.373	2285.12	133.922							2693.27	1.56863
		2260.11	966.86	2431.22	223.608	2605.22	2329.73	2514.22	56.8627	2293.99	90.7843							2809.38	2.54902
		2274.16	300.88	2440.19	231.608	2616.17	166.2	2519.23	205.784	2315.14	45.3922							2966.46	9.21569
		2285.16	640.2	2448.26	801.098	2621.19	519.61	2530.22	64.1177	2326.15	105.294
		2301.15	150.29	2464.23	145.804	2635.24	486.98	2535.21	154.51	2380.12	80.1961
		2315.18	120.49	2478.26	289.804	2652.22	613.8	2600.27	402.157	2390.14	128.431
		2326.19	96.27	2489.28	472.078	2676.23	51.06	2605.27	1459.31	2396.13	5393.82
		2360.19	81.37	2505.26	115.216	2693.28	1429.96	2616.22	361.177	2412.11	462.843
		2364.17	81.57	2519.28	570.196	2709.22	274.67	2621.27	1062.94	2426.14	120.882
		2380.19	266.67	2530.3	73.0196	2723.29	139.84	2635.29	293.725	2431.15	609.51
		2390.21	284.31	2535.26	98.2745	2734.26	43.69	2651.26	226.569	2448.16	136.765
		2396.21	9461.27	2600.32	600.392	2764.31	48.47	2668.29	202.745	2489.21	144.314
		2412.19	2948.24	2605.32	354.824	2792.3	356.47	2693.33	868.137	2519.21	121.765
		2426.19	198.33	2613.31	213.961	2809.32	733.02	2709.31	624.706	2530.23	29.5098
		2431.23	1289.31	2652.35	594.275	2825.28	131.61	2723.34	116.275	2591.24	45.098
		2447.2	315.78	2668.34	94.353	2839.31	70.82	2734.35	35.1961	2600.25	455.294
		2464.21	167.25	2677.35	61.0196	2850.32	64.39	2739.31	81.3725	2605.24	1351.67
		2478.27	218.33	2693.38	1790.75	2880.36	350.35	2764.36	32.9412	2621.21	95.8824
		2489.26	520.69	2709.36	299.294	2897.35	344.39	2792.35	224.706	2635.27	135.784
		2505.24	138.73	2723.39	228.392	2927.37	59.22	2809.37	697.745	2646.25	49.6078
		2519.29	593.82	2734.39	60.6274	2938.39	121.1	2825.37	294.902	2652.25	53.8235
		2530.27	65.29	2764.41	52.3922	2952.36	68	2839.37	64.8039	2676.25	41.3725
		2535.27	141.57	2809.42	65.8039	2966.37	1455.92	2850.38	56.8627	2693.3	481.863
		2564.29	65.49	2817.39	46.1176	2982.37	317.96	2880.39	183.333	2709.28	42.2549
		2600.29	803.53	2880.46	44.1569	2996.38	79.92	2896.38	141.765	2723.28	29.6078
		2605.32	2197.94	2897.48	218.039	3012.35	33.33	2913.42	113.627	2734.32	41.5686
		2616.28	235.69	2913.46	45.1765	3038.38	26.27	2938.44	91.7647	2764.33	38.3333
		2621.29	558.82	2927.47	63.451	3054.43	1036.47	2953.43	59.902	2780.29	25
		2635.34	471.67	2938.52	125.49	3070.42	225.57	2966.43	1036.57	2792.32	264.02
		2652.32	703.43	2952.49	20.3137	3084.43	130.43	2982.43	805.098	2809.34	152.157
		2668.31	119.8	2968.52	279.843	3101.43	176.47	2996.44	85.9804	2850.37	67.6471
		2676.36	58.63	2984.48	49.1765	3125.46	24.16	3012.41	58.1373	2880.38	163.529
		2693.38	2010.78	3054.56	70.0392	3142.46	1034.35	3038.47	29.2157	2897.37	58.1373
		2709.36	485.1	3062.5	38.9804	3158.44	213.96	3054.49	636.667	2938.4	84.2157
		2723.39	141.18	3070.55	21.4902	3172.48	107.92	3070.45	458.039	2952.38	38.6275
		2734.4	67.16	3084.56	20.3922	3211.46	21.73	3084.49	92.9412	2966.42	1131.96
		2764.41	67.94	3101.59	85.8824	3241.49	109.18	3100.5	74.1176	2982.38	80.9804
		2780.4	38.04	3142.59	769.726	3258.52	201.65	3117.5	71.2745	2996.43	43.0392
		2792.4	289.12	3158.57	114.196	3274.51	52.78	3142.53	667.353	3038.43	24.5098
		2809.42	623.73	3172.61	64.8627	3288.52	40.16	3158.5	482.451	3054.44	490.882
		2825.41	112.75	3188.59	18.5882	3299.52	46.59	3172.54	88.8235	3070.43	37.3529
		2839.41	60.39	3213.62	9.80392	3305.54	102.82	3188.53	66.6667	3084.48	33.3333
		2850.45	85.29	3258.66	12.6275	3329.56	200.08	3211.56	19.4118	3095.47	16.6667
		2880.46	323.53	3288.62	7.13725	3346.54	196.55	3227.54	26.5686	3101.47	20.7843
		2897.45	395.78	3305.67	42.5098	3387.58	40.08	3241.56	64.3137	3125.5	24.6078
		2913.45	73.24	3329.66	14.3529	3415.58	584.24	3257.54	52.3529	3142.51	345.588
		2927.5	63.53	3346.67	59.2157	3431.55	132.39	3258.56	202.353	3158.48	29.902
		2938.48	181.76	3387.68	17.8824	3445.6	55.37	3274.58	86.3726	3172.49	23.8235
		2952.46	46.57	3417.72	48.9412	3462.58	95.69	3288.59	35	3211.51	34.3137
		2966.5	1302.65	3431.68	7.29412	3487.61	24	3299.59	33.5294	3241.53	79.4118
		2982.46	315.2	3462.71	6.7451	3503.64	706.12	3305.61	93.7255	3258.53	41.1765
		2996.51	52.75	3503.77	26.1961	3519.63	156.24	3329.63	117.255	3299.6	49.3137
		3012.48	23.14	3511.76	13.7255	3533.64	68.08	3345.61	85.6863	3314.58	17.7451
		3038.51	21.27	3550.78	23.5294	3550.65	88.71	3362.6	72.0588	3329.57	94.5098
		3054.56	813.73	3591.8	101.176	3591.67	329.96	3415.65	366.765	3346.58	32.6471
		3070.51	200.49	3607.77	21.098	3603.64	87.14	3431.62	280.392	3387.59	23.1373
		3084.56	86.18	3621.81	11.6078	3607.64	95.92	3445.67	43.8235	3401.59	18.5294
		3101.55	174.8	3707.85	4.62745	3619.64	87.92	3461.64	38.8235	3415.62	370.294
		3117.53	41.57	3754.9	9.72549	3660.68	19.84	3503.71	382.353	3431.58	29.5098
		3125.58	17.25	3795.89	8.94118	3690.71	71.14	3519.66	308.235	3445.6	25.2941
		3142.59	1292.84	3866.98	8.31373	3707.72	119.45	3533.71	49.8039	3486.63	15.3922
		3158.56	299.12	3953	6.27451	3723.72	31.76	3550.69	108.824	3503.67	305.784
		3172.6	90.98	3960.02	6.43137	3737.76	23.92	3591.75	215.588	3519.63	26.6667
		3188.58	27.25	3999.94	4.86274	3748.73	21.25	3607.72	177.647	3533.71	16.9608
		3211.59	19.9	4040.99	10.6667	3754.73	45.33	3619.72	90.5882	3575.7	13.0392
		3227.6	20.69	4490.27	2.27451	3776.73	304.24	3635.71	43.6274	3591.7	83.1373
		3241.61	74.61			3792.73	80.78	3660.79	16.3726	3602.68	46.3726
		3257.59	25.69			3806.74	34.82	3676.73	22.3529	3619.71	27.8431
		3274.6	36.67			3836.76	19.61	3690.79	46.0784	3660.71	25.2941
		3288.61	30.69			3849.74	24.55	3707.76	124.902	3690.74	52.2549
		3299.68	40.1			3864.82	462.35	3723.76	46.6667	3707.72	29.1176
		3305.66	91.18			3880.77	111.92	3776.81	212.353	3748.76	16.3725
		3329.68	152.55			3894.79	41.41	3792.81	153.725	3762.73	15
		3346.66	202.94			3911.81	59.84	3806.82	31.4706	3776.76	310.588
		3362.65	36.86			3952.84	254.51	3849.83	20.2941	3792.76	30.9804
		3376.67	32.25			3968.81	65.88	3864.86	256.373	3806.77	18.8235
		3387.7	49.02			3982.84	30.43	3880.85	203.039	3836.82	14.0196
		3401.7	21.96			3999.85	33.25	3894.88	32.9412	3849.81	15.8824
		3415.7	378.33			4040.91	75.69	3911.89	70.6863	3864.81	237.549
		3431.7	92.65			4051.88	25.57	3952.88	137.549	3880.8	23.1373
		3445.72	34.12			4068.88	55.22	3968.9	115.098	3894.78	12.9412
		3462.7	51.96			4084.89	19.45	3982.88	30.1961	3952.86	89.0196
		3487.72	14.8			4139.89	25.96	3999.93	44.4118	3968.84	13.2353
		3503.75	491.96			4156.95	40.55	4040.95	62.6471	4021.88	12.6471
		3519.74	115			4225.96	254.04	4051.93	19.3137	4040.93	31.8627
		3533.76	40.88			4241.96	57.96	4056.95	61.2745	4051.86	27.6471
		3550.77	77.84			4256.94	44.08	4068.93	60.3922	4068.9	16.2745
		3591.79	383.53			4273.96	46.35	4084.98	25.3922	4109.91	8.72549
		3603.8	63.24			4314.01	124.16	4140.02	18.1373	4139.91	14.4118
		3607.79	106.86			4330.01	36.47	4157	42.549	4156.93	10.5882
		3619.79	57.06			4344.01	13.65	4172.99	21.1765	4225.98	184.706
		3660.83	13.33			4361	21.18	4226.01	152.549	4241.93	21.1765
		3690.82	46.96			4402.07	57.88	4242.01	120.686	4256.95	23.3333
		3707.83	74.41			4418.03	27.53	4256.03	19.902	4314.02	56.8627
		3723.83	20.88			4431.06	42.59	4273.05	34.7059	4330.02	11.2745
		3737.83	15.78			4448.01	13.49	4314.07	76.7647	4345.04	11.3725
		3748.84	18.82			4490.11	18.12	4330.07	63.0392	4402.08	28.1373
		3754.88	39.12			4502.09	16.31	4345.08	27.2549	4414.07	26.9608
		3776.88	204.12			4518.1	18.2	4361.1	25.5882	4431.07	14.7059
		3792.84	50.29			4587.11	107.45	4402.13	39.8039	4490.2	9.21569
		3806.89	19.02			4603.07	28.08	4418.08	37.2549	4502.1	14.8039
		3836.9	16.27			4618.13	23.06	4431.12	38.5294	4518.15	7.54902
		3849.85	11.27			4675.16	63.14	4447.08	20.2941	4587.16	146.275
		3864.93	238.14			4691.19	17.41	4490.17	17.2549	4603.11	20.9804
		3880.92	60.39			4706.18	14.75	4518.16	19.1176	4617.09	10.6863
		3894.94	16.18			4722.17	8.78	4534.16	12.0588	4676.18	128.039
		3911.95	29.31			4763.2	33.25	4587.17	60.8824	4691.19	7.45098
		3952.98	156.37			4779.25	10.43	4603.17	45.1961	4706.22	9.31373
		3968.96	43.92			4793.27	5.49	4675.23	39.7059	4763.24	21.9608
		3982.94	17.45			4810.26	7.37	4691.25	34.902	4851.28	8.72549
		3999.99	29.51			4851.24	12.86	4706.24	14.5098	5036.3	16.5686
		4041.01	96.57			4879.26	5.88	4722.23	12.6471	5125.41	38.6274
		4051.98	16.08			4939.31	5.57	4763.27	20.7843	5213.43	17.3529
		4069.02	29.8			4951.27	6.04	4779.23	16.3726	5301.48	6.66667
		4084.99	10.59			4967.28	5.1	4810.33	10.098	5486.59	13.5294
		4140.03	13.73			5036.35	17.65	4851.31	9.70588	5574.61	13.0392
		4157.01	24.41			5053.29	10.67	4867.29	10	5662.64	6.07843
		4226.1	122.75			5124.36	13.1	5036.38	9.90196	5750.79	3.23529
		4242.05	31.96			5140.38	5.49	5052.35	10.3922	5935.83	4.5098
		4256.07	11.27			5213.44	18.04	5125.45	28.8235	6023.83	5.88235
		4273.05	10.98			5301.54	7.61	5141.43	18.5294	6112.87	4.21569
		4314.11	61.76			5329.48	4.63	5213.47	13.3333	6200.9	2.54902
		4330.11	21.08			5485.52	6.2	5301.57	7.2549	6386	3.33333
		4344.1	7.16			5574.59	7.61	5486.65	7.2549	6474.05	4.11765
		4361.18	10.1			5662.67	4.47	5502.59	5.88235	6561.09	1.66667
		4402.2	41.57			5750.73	2.51	5574.68	6.37255	6835.2	1.66667
		4418.16	17.35			5935.78	2.27	5590.65	4.70588	6922.43	1.27451
		4431.19	22.16			6023.78	2.67	5662.66	4.31373
		4448.23	8.92			6111.8	1.49	5678.67	3.62745
		4490.2	19.71					5750.72	2.54902
		4502.22	10.29					5935.82	2.54902
		4518.23	9.80392					6023.83	2.7451
		4587.24	55.8824					6112.82	2.64706
		4603.2	17.0588					6199.89	1.76471
		4617.25	7.05882
		4675.29	30.2941
		4691.27	9.80392
		4706.3	7.35294
		4722.34	5.09804
		4763.32	16.1765
		4779.37	6.37255
		4810.3	4.11765
		4851.37	9.5098
		4880.33	6.37255
		4939.48	6.96078
		4967.4	4.01961
		5036.47	10.5882
		5053.4	8.03922
		5124.52	7.94118
		5141.47	5.98039
		5213.55	10.2941
		5301.6	8.43137
		5329.54	2.84314
		5389.67	5.4902
		5485.62	3.03922
		5574.74	5.19608
		5662.72	3.72549
		5750.87	3.13725
		6024.01	1.86275
		6111.98	1.27451

## Sheet: Relative Intensities
	CHO Cell Host cell proteome (HCP) and secreted mAb product (IgG) N-glycan list of relative intensities of 12C monoisotopic peak (50% ACN fraction)
	Glycan Code	HCP										IgG										> sample type
		1A		2A		3A		4A		5A		1A		2A		3A		4A		5A		> feeding strategy	highlighted in red are cells with values less than 1% relative intensity
		M/Z	Rel Intensity	M/Z	Rel Intensity	M/Z	Rel Intensity	M/Z	Rel Intensity	M/Z	Rel Intensity	M/Z	Rel Intensity	M/Z	Rel Intensity	M/Z	Rel Intensity	M/Z	Rel Intensity	M/Z	Rel Intensity
		1043.5	0.274114	1043.52	0.432773	1117.51	0.292366	1117.57	0.490214	1084.37	0.491405	825.308	7.39649	861.311	6.57601	825.304	1.54595	847.335	0.977865	803.371	25.459
		1062.53	0.312211	1073.5	0.291476	1141.55	0.74947	1141.56	0.507678	1101.41	0.773189	847.308	5.25446	877.367	9.08507	861.313	4.9706	861.307	3.38111	819.355	7.66353		Hexose polymer series highlighted as follows (+204 intervals)
		1089.55	0.318251	1089.55	2.63994	1155.52	0.154617	1155.53	0.295625	1113.41	0.709616	860.304	22.5776	891.345	16.9924	877.351	4.6013	877.345	4.84472	825.361	100
		1103.54	0.153783	1105.53	0.489958	1171.55	0.990672	1171.56	0.682309	1131.45	3.08932	879.326	24.9066	907.362	31.2352	891.328	9.43003	891.323	8.36036	841.346	33.0825
		1117.56	0.333583	1141.58	0.526878	1185.53	0.13044	1187.56	0.462772	1141.56	2.96991	891.331	26.4484	919.37	14.8046	907.364	10.4421	907.358	17.6189	1318.69	0.554988
		1125.55	0.152853	1155.57	0.25178	1187.54	0.244014	1274.62	0.955482	1155.44	0.693293	907.366	40.138	1085.42	1.09898	919.353	4.16691	919.367	8.01977	1370.75	0.63368
1606.79		1141.58	0.611878	1171.6	1.00712	1274.6	0.528509	1280.58	0.384188	1171.56	3.10135	919.356	12.3275	1101.45	1.44582	931.365	0.636957	931.36	0.914138	1384.77	0.762073
data highlighted as such		1155.57	0.206747	1185.58	0.190986	1280.59	0.309234	1329.64	0.374209	1185.56	0.189861	1055.41	0.826624	1115.44	3.08343	1085.4	0.770783	935.331	0.874131	1400.77	0.865616
corresponds to series		1157.56	0.30199	1187.57	0.248449	1329.62	0.2457	1334.65	0.653619	1274.61	0.671816	1071.38	1.39448	1131.46	5.91034	1101.43	0.778096	1084.38	0.368558	1416.79	3.35202
at -14 Da from series		1171.6	1.04442	1247.59	0.244007	1334.63	0.775896	1345.68	3.11467	1280.6	0.367694	1085.4	4.47455	1143.47	2.38926	1115.44	1.45893	1101.45	0.724371	1432.76	0.742745
with normal PerMe		1185.6	0.141238	1277.62	0.256499	1345.64	4.95111	1361.66	2.25773	1334.64	0.632297	1103.44	5.65699	1309.52	0.155065	1131.46	1.75437	1115.44	1.4406	1446.81	0.838004
derivatisation and assigned		1187.58	0.221614	1280.66	0.193762	1361.62	1.1318	1375.68	1.5854	1345.67	12.938	1117.44	5.89779	1325.55	0.187431	1143.45	0.7408	1131.46	3.20515	1579.88	1.64564
structures		1247.61	0.195597	1293.66	0.831402	1375.66	2.22648	1389.67	0.475246	1355.54	0.768894	1131.46	5.98045	1339.54	0.380658	1155.48	0.16966	1143.45	1.34465	1590.89	3.61709
(only highlighted in HCP FS1)		1266.59	0.190486	1329.67	0.241231	1389.63	0.349715	1400.67	0.154673	1361.64	1.20703	1143.47	1.76466	1355.57	0.803826	1339.52	0.232551	1155.46	0.16994	1604.88	1.35296
> underpermethylated		1274.63	0.381901	1334.68	2.27435	1400.65	0.103453	1416.7	0.531377	1367.52	0.680406	1295.49	0.33065	1367.57	0.298053	1355.56	0.263266	1355.55	0.48433	1620.91	2.98755
		1280.62	0.440441	1345.69	4.64558	1416.68	0.78208	1432.7	0.341778	1375.66	4.92951	1309.5	0.664894	1384.71	0.493213	1384.7	0.389048	1384.7	0.441491	1634.9	0.87666
		1293.66	0.230442	1361.67	1.18867	1432.65	0.160802	1450.71	0.149684	1389.63	0.499996	1325.53	0.657706	1402.72	0.611082	1402.68	0.572603	1402.7	0.508405	1650.91	0.969158
		1329.67	0.247632	1375.71	2.53307	1450.66	0.221524	1484.69	0.454041	1400.66	0.168383	1339.56	0.808654	1416.74	5.06063	1416.7	1.95109	1416.72	2.99803	1661.94	3.81451
		1334.68	0.90597	1389.68	0.478299	1484.67	0.319916	1538.76	1.49933	1416.68	1.83675	1341.5	0.920069	1432.71	0.353606	1432.7	0.242789	1432.69	0.294209	1677.92	0.865616
		1345.69	5.91064	1400.7	0.154621	1538.73	1.52537	1547.74	0.513914	1432.63	0.170102	1355.55	0.862565	1446.74	0.202406	1446.7	0.123589	1504.75	0.1664	1691.93	0.797968
		1361.66	1.44119	1416.73	1.04099	1547.71	0.47116	1549.77	0.679814	1450.69	0.239689	1375.72	0.319868	1504.79	0.190329	1574.77	0.375154	1518.76	0.150822	1706.94	0.614352
		1375.7	2.28723	1432.7	0.242342	1554.7	0.33847	1554.72	1.18624	1484.7	0.258589	1416.71	6.76394	1518.77	0.148785	1579.79	1.53352	1565.79	0.125331	1720.97	0.593644
		1389.68	0.400485	1450.74	0.620984	1563.7	1.64456	1563.75	2.51469	1517.71	0.23797	1430.73	0.341432	1579.8	1.71634	1590.8	2.16975	1579.79	1.77906	1753.01	0.913935
		1400.68	0.132876	1497.76	0.539093	1579.75	52.2138	1579.77	44.1006	1523.74	0.235393	1446.71	0.233611	1590.82	2.31003	1604.79	0.935324	1590.8	1.95785	1795.01	1.7547
		1416.72	0.997496	1538.78	3.98157	1590.76	4.05827	1590.79	3.40406	1533.73	0.206184	1579.8	1.21118	1606.8	0.833776	1620.8	2.78842	1604.79	0.650022	1804	1.86929
		1432.7	0.222079	1547.78	0.74729	1595.7	12.1568	1595.75	33.4244	1538.73	0.751712	1590.82	1.59934	1620.84	5.03937	1634.79	0.307143	1606.79	0.840497	1820	3.90424
		1450.71	0.151924	1554.77	0.787819	1606.75	0.830995	1604.77	0.427846	1547.74	0.425254	1604.8	0.427688	1636.82	0.337182	1661.83	3.18186	1620.8	3.58397	1836.04	84.8662
		1484.74	0.453914	1563.77	2.41037	1620.75	1.17115	1606.77	2.33881	1549.75	1.24312	1620.84	4.76926	1650.83	0.241534	1675.85	0.410987	1634.82	0.283234	1848.02	3.7869
		1517.78	0.24345	1579.8	57.0775	1654.76	0.414373	1620.81	1.02658	1563.72	0.909786	1636.8	0.391748	1661.87	3.95295	1691.85	0.223044	1647.82	0.146928	1850.03	9.97184
		1538.78	1.30088	1590.81	5.54777	1661.79	0.79951	1661.84	0.666093	1565.75	1.76459	1650.81	0.323462	1691.86	0.242983	1752.9	0.502399	1650.8	0.204991	1852.02	17.0831
		1547.78	0.526392	1595.78	13.6353	1742.82	0.603287	1677.8	0.531377	1579.77	78.3146	1661.84	1.75748	1708.88	0.266171	1794.91	2.40449	1661.83	2.4875	1864.02	3.2043
		1549.79	0.84743	1606.8	1.18589	1751.8	0.891155	1737.83	0.490214	1590.78	14.548	1675.83	0.208453	1720.87	0.29129	1819.89	2.27286	1675.85	0.386968	1866.04	18.7012
		1563.77	0.990991	1609.81	2.84342	1767.8	4.44734	1742.84	0.812034	1595.73	6.58929	1691.86	0.150949	1752.91	1.31974	1835.93	97.7995	1691.85	0.145865	1880.04	6.7634
		1579.81	58.7222	1620.83	1.70306	1783.84	100	1751.86	1.28603	1604.75	0.449309	1708.91	0.176107	1766.92	0.295155	1851.91	14.9177	1708.87	0.242873	1896.04	3.94014
		1590.83	7.05123	1654.84	1.21282	1799.81	25.7788	1767.86	6.23308	1609.76	1.43985	1720.79	0.208453	1780.93	0.344428	1865.94	10.2067	1720.83	0.258451	2024.1	1.57109
		1595.77	16.7056	1661.86	1.15536	1813.84	3.73611	1783.88	100	1620.78	1.30583	1752.91	0.567855	1794.92	2.11294	1895.94	0.783947	1736.84	0.120374	2040.13	33.0729
		1606.79	1.59265	1742.89	1.93568	1824.85	1.96504	1799.86	78.6813	1661.81	2.37799	1766.87	0.258769	1803.94	0.563741	1909.94	0.232551	1752.9	1.55531	2056.13	5.63271
		1620.82	1.42632	1751.88	1.23059	1835.87	15.2716	1813.87	6.29296	1681.73	0.414086	1779.89	0.442064	1821.93	2.10038	1925.94	0.215	1766.91	0.292085	2070.15	6.03446
		1636.81	0.385618	1767.87	4.59672	1851.85	2.79941	1824.88	1.775	1721.81	0.266321	1794.92	1.09258	1835.95	100	1957	0.366378	1780.89	0.491411	2084.13	2.22271
		1654.83	0.224402	1783.92	100	1865.87	1.11043	1829.86	3.14835	1737.82	0.192438	1803.91	0.380966	1851.92	15.3664	1999.03	0.465834	1794.91	2.20144	2100.17	1.11412
		1661.85	1.28973	1799.88	24.4699	1901.89	0.728667	1835.93	11.3111	1742.86	0.447591	1819.93	0.535509	1865.95	11.6038	2008.02	0.623793	1803.9	0.568238	2114.16	0.614352
		1677.84	0.333118	1813.92	5.39065	1906.89	0.418309	1851.91	7.31205	1753.86	1.7938	1835.92	100	1879.95	1.96464	2024	2.57123	1808.9	0.360769	2156.18	0.347903
		1721.88	0.268539	1824.93	3.16821	1946.92	0.609472	1865.9	1.28853	1767.85	1.26889	1851.92	7.98232	1895.95	0.707695	2040.03	100	1821.92	2.04283	2244.25	1.85272
		1742.88	0.687143	1835.94	17.9755	1955.9	0.554934	1901.92	1.19123	1769.84	2.17868	1865.95	5.53479	1909.98	0.246848	2056	15.2226	1835.91	100	2260.18	0.2913
		1751.87	0.698293	1851.92	3.2526	1971.9	2.20174	1917.92	0.812035	1783.86	100	1879.97	0.69724	1924.98	0.262789	2070.02	7.72904	1851.89	16.9795	2274.26	0.281636
		1767.89	1.83982	1865.97	1.70083	1987.93	41.6751	1971.96	3.9292	1794.86	2.93211	1924.92	0.208453	1957.01	0.749722	2084.03	1.44796	1865.91	10.1061	2401.32	0.136676
		1783.91	100	1901.97	0.665677	2003.9	10.4521	1987.97	53.3261	1799.82	8.66831	1957	0.323462	1971.04	0.140573	2100.04	0.391973	1879.94	1.97237	2605.46	0.151862
		1794.91	4.46155	1906.97	0.626813	2017.93	1.7542	2003.96	42.3094	1813.86	1.79552	1971.99	0.147355	1999.04	0.308681	2156.08	0.386854	1895.92	0.666308	2966.64	0.0717895
		1799.87	29.7302	1946.99	1.84935	2028.96	2.76343	2017.97	3.78825	1824.87	1.80497	1984	0.204859	2008.03	0.453118	2186.14	0.145527	1909.94	0.224817
		1813.9	1.6944	1955.97	0.722029	2039.97	8.03502	2029	2.70928	1835.89	33.4464	1998.98	0.27674	2026.04	2.3052	2193.14	0.151378	1924.94	0.283234
		1824.94	2.41174	1972	2.57332	2055.94	1.67942	2040	6.30543	1851.87	2.31613	2008.02	0.247987	2040.04	82.8177	2203.11	0.157959	1957	0.993797
		1835.93	22.265	1988.01	52.1765	2069.99	4.54292	2056.01	4.48428	1865.92	1.45617	2040.03	68.9369	2056.01	12.1767	2230.14	0.221582	1971	0.166754
		1851.91	5.34754	1999.01	2.85591	2080.99	7.33559	2070.03	3.45271	1877.83	0.336767	2056.04	4.84474	2070.03	6.96005	2244.13	13.3293	1999	0.470522
		1865.96	1.3255	2004	12.5568	2096.96	1.54729	2081.06	4.78739	1885.79	3.94584	2070.06	2.79974	2086.04	1.1782	2260.12	1.22565	2008.02	0.481498
		1877.9	0.552874	2018.03	2.88451	2151.02	0.612283	2086.01	2.31012	1906.93	0.901195	2084.07	0.36659	2100.05	0.325588	2274.14	0.451939	2026	2.24428
		1901.95	0.328472	2029.04	3.67177	2156.02	1.09356	2097.02	3.56123	1971.94	0.788653	2100.04	0.111415	2114.07	0.156031	2286.17	0.0804423	2040	90.3442
		1906.98	0.5171	2040.07	8.53554	2175.98	2.76342	2156.06	1.5143	1981.96	0.719066	2114.1	0.104227	2130.08	0.0531375	2401.2	0.0760545	2056.01	14.9987
		1946.98	0.579821	2056.04	1.70305	2186.02	1.47251	2176.05	5.33124	1987.95	56.6636	2244.16	3.90311	2156.09	0.0806724	2448.25	0.0519218	2070.03	7.35523
		1955.98	0.478073	2063.03	0.773939	2192.01	47.3206	2186.06	1.81741	1998.98	1.98967	2260.09	0.168919	2192.11	0.175837	2605.3	0.273504	2086.01	1.52486
		1971.98	1.18241	2070.06	3.79724	2207.99	12.4228	2192.08	59.4469	2003.94	4.72419	2274.14	0.143761	2203.11	0.121733	2966.45	0.0153572	2100.04	0.365726
		1988.02	50.1117	2081.09	7.69525	2244.07	18.0165	2208.03	50.3062	2017.97	1.1091	2606.27	0.0646923	2230.12	0.165209			2114.04	0.143033
		1999.02	3.17693	2097.06	1.31942	2260.03	3.61241	2222.07	4.72003	2028.97	1.4536			2244.16	9.04208			2157.09	0.295625
		2003.98	15.9465	2111.07	0.702042	2274.08	1.78568	2244.11	15.8677	2040.01	5.49738			2260.16	0.731366			2193.12	0.165338
		2015	0.772629	2151.09	1.23336	2285.08	1.57709	2260.1	10.5889	2070	1.82559			2274.15	0.315444			2203.08	0.138431
		2018.02	1.02166	2176.08	2.70296	2315.1	0.529633	2274.12	2.0569	2081.03	14.6176			2286.18	0.0623158			2230.11	0.159319
		2029.02	3.43804	2192.11	48.7687	2326.11	0.521762	2285.12	1.71263	2089.89	1.78263			2401.24	0.0183566			2244.13	12.526
		2040.05	12.0903	2208.09	11.9353	2360.11	0.561681	2290.1	1.33718	2097	1.01288			2448.26	0.0246365			2260.12	1.27278
		2056.03	3.08912	2222.13	3.09687	2380.09	3.02937	2301.12	1.27855	2111.01	0.506009			2605.34	0.0753587			2275.11	0.480436
		2070.05	4.4964	2244.14	13.5423	2390.11	2.06062	2326.13	0.881887	2130.93	0.956177			2967.46	0.00821216			2286.15	0.083554
		2081.08	9.63952	2260.13	2.45173	2396.1	47.0839	2380.13	5.1117	2151.03	0.324739							2360.23	0.0116834
		2097.04	2.34948	2274.15	1.86378	2412.08	13.1599	2396.18	53.7203	2156.06	1.66064							2401.23	0.0658519
		2111.09	0.420463	2285.18	2.3307	2426.11	2.59756	2412.13	47.1491	2176.04	0.780062							2417.17	0.0177021
		2151.1	0.470175	2301.14	0.427776	2431.12	8.8722	2426.16	4.66639	2186.05	0.897759							2432.19	0.0198264
		2156.1	1.17358	2315.17	0.635696	2447.1	1.77725	2431.2	7.58148	2192.05	53.9677							2448.2	0.0449634
		2176.09	1.31575	2326.21	0.393077	2478.16	1.21388	2442.15	3.20323	2208.03	4.59017							2489.24	0.0155779
		2186.1	1.05046	2364.19	0.459145	2489.18	1.66593	2447.17	5.21773	2222.06	1.12972							2605.31	0.302352
		2192.1	48.6738	2380.19	1.89099	2519.18	2.71788	2464.18	2.83027	2244.07	7.15286							2621.25	0.0230128
		2208.08	15.2835	2396.2	32.2465	2530.17	0.350277	2478.21	1.73384	2260.06	0.558414							2636.28	0.0116834
		2222.11	1.05882	2412.18	8.22435	2535.16	0.572364	2489.23	2.00452	2274.09	0.373708							2653.3	0.0120374
		2244.15	18.4367	2426.21	2.16692	2600.22	4.783	2505.21	1.60785	2285.12	1.17353							2693.27	0.00566468
		2260.11	4.58188	2431.22	0.791428	2605.22	16.7009	2514.22	0.723472	2293.99	0.795526							2809.38	0.0092051
		2274.16	1.42586	2440.19	0.819743	2616.17	1.19139	2519.23	2.61822	2315.14	0.397763							2966.46	0.03328
		2285.16	3.03384	2448.26	2.83537	2621.19	3.72486	2530.22	0.815777	2326.15	0.922672
		2301.15	0.712232	2464.23	0.516052	2635.24	3.49097	2535.21	1.96585	2380.12	0.702743
		2315.18	0.570993	2478.26	1.02572	2652.22	4.40011	2600.27	5.11669	2390.14	1.12542
		2326.19	0.456237	2489.28	1.67085	2676.23	0.36602	2605.27	18.567	2396.13	47.2651
		2360.19	0.385618	2505.26	0.407789	2693.28	10.2508	2616.22	4.59529	2412.11	4.05581
		2364.17	0.386547	2519.28	2.01813	2709.22	1.96898	2621.27	13.5239	2426.14	1.05927
		2380.19	1.26371	2530.3	0.258442	2723.29	1.00248	2635.29	3.73711	2431.15	5.34102
		2390.21	1.34734	2535.26	0.347829	2734.26	0.313169	2651.26	2.88266	2448.16	1.19844
		2396.21	44.8362	2600.32	2.125	2764.31	0.347466	2668.29	2.57955	2489.21	1.26459
		2412.19	13.9714	2605.32	1.25585	2792.3	2.5554	2693.33	11.0454	2519.21	1.067
		2426.19	0.939885	2613.31	0.757283	2809.32	5.25472	2709.31	7.94821	2530.23	0.258589
		2431.23	6.10995	2652.35	2.10335	2825.28	0.943444	2723.34	1.47937	2591.24	0.395186
		2447.2	1.49648	2668.34	0.333949	2839.31	0.507706	2734.35	0.447804	2600.25	3.98966
		2464.21	0.792607	2677.35	0.21597	2850.32	0.461602	2739.31	1.03531	2605.24	11.8444
		2478.27	1.03466	2693.38	6.33809	2880.36	2.51154	2764.36	0.419115	2621.21	0.840199
		2489.26	2.46749	2709.36	1.05931	2897.35	2.46881	2792.35	2.85896	2635.27	1.18985
		2505.24	0.657409	2723.39	0.808361	2927.37	0.424494	2809.37	8.8775	2646.25	0.434704
		2519.29	2.81408	2734.39	0.214582	2938.39	0.868103	2825.37	3.75207	2652.25	0.471645
		2530.27	0.309423	2764.41	0.185435	2952.36	0.487465	2839.37	0.824508	2676.25	0.36254
		2535.27	0.670882	2809.42	0.232904	2966.37	10.4369	2850.38	0.723472	2693.3	4.22247
		2564.29	0.310353	2817.39	0.163227	2982.37	2.27933	2880.39	2.33257	2709.28	0.370272
		2600.29	3.80786	2880.46	0.156287	2996.38	0.572926	2896.38	1.80369	2723.28	0.259448
		2605.32	10.4159	2897.48	0.771718	3012.35	0.238953	2913.42	1.4457	2734.32	0.364258
		2616.28	1.1169	2913.46	0.159896	3038.38	0.188351	2938.44	1.16753	2764.33	0.335908
		2621.29	2.64822	2927.47	0.224576	3054.43	7.43004	2953.43	0.76214	2780.29	0.21907
		2635.34	2.23519	2938.52	0.444155	3070.42	1.61701	2966.43	13.1884	2792.32	2.31355
		2652.32	3.3335	2952.49	0.0718975	3084.43	0.93501	2982.43	10.2434	2809.34	1.33332
		2668.31	0.567741	2968.52	0.990465	3101.43	1.26505	2996.44	1.09394	2850.37	0.592778
		2676.36	0.277831	2984.48	0.174053	3125.46	0.173171	3012.41	0.739687	2880.38	1.43298
		2693.38	9.52894	3054.56	0.247894	3142.46	7.41486	3038.47	0.371715	2897.37	0.509446
		2709.36	2.29884	3062.5	0.137966	3158.44	1.5338	3054.49	8.10039	2938.4	0.737966
		2723.39	0.669024	3070.55	0.0760615	3172.48	0.773647	3070.45	5.82769	2952.38	0.338485
		2734.4	0.318251	3084.56	0.0721751	3211.46	0.155741	3084.49	1.1825	2966.42	9.91916
		2764.41	0.321968	3101.59	0.303968	3241.49	0.782642	3100.5	0.943008	2982.38	0.709616
		2780.4	0.180265	3142.59	2.72433	3258.52	1.44553	3117.5	0.906834	2996.43	0.377145
		2792.4	1.3701	3158.57	0.404181	3274.51	0.37839	3142.53	8.49081	3038.43	0.214775
		2809.42	2.95578	3172.61	0.229572	3288.52	0.287868	3158.5	6.13828	3054.44	4.30151
		2825.41	0.53429	3188.59	0.0657904	3299.52	0.333972	3172.54	1.13011	3070.43	0.327317
		2839.41	0.286193	3213.62	0.0346996	3305.54	0.737101	3188.53	0.848208	3084.48	0.292094
		2850.45	0.404202	3258.66	0.044693	3329.56	1.43428	3211.56	0.246978	3095.47	0.146047
		2880.46	1.53318	3288.62	0.0252613	3346.54	1.40898	3227.54	0.338036	3101.47	0.182129
		2897.45	1.87559	3305.67	0.150457	3387.58	0.287306	3241.56	0.818271	3125.5	0.215634
		2913.45	0.347056	3329.66	0.0508002	3415.58	4.18815	3257.54	0.666093	3142.51	3.02832
		2927.5	0.301061	3346.67	0.209585	3431.55	0.949066	3258.56	2.57456	3158.48	0.262025
		2938.48	0.861368	3387.68	0.063292	3445.6	0.396944	3274.58	1.09893	3172.49	0.208761
		2952.46	0.220685	3417.72	0.17322	3462.58	0.685937	3288.59	0.445309	3211.51	0.300685
		2966.5	6.17314	3431.68	0.0258165	3487.61	0.172046	3299.59	0.426599	3241.53	0.69587
		2982.46	1.49369	3462.71	0.0238733	3503.64	5.06188	3305.61	1.19248	3258.53	0.360822
		2996.51	0.249955	3503.77	0.0927173	3519.63	1.11999	3329.63	1.49185	3299.6	0.432127
		3012.48	0.109646	3511.76	0.0485794	3533.64	0.488027	3345.61	1.0902	3314.58	0.155497
		3038.51	0.100818	3550.78	0.083279	3550.65	0.635897	3362.6	0.916813	3329.57	0.828172
		3054.56	3.85618	3591.8	0.3581	3591.67	2.36536	3415.65	4.66639	3346.58	0.28608
		3070.51	0.950107	3607.77	0.0746735	3603.64	0.624652	3431.62	3.56746	3387.59	0.202747
		3084.56	0.408383	3621.81	0.0410843	3607.64	0.687623	3445.67	0.557572	3401.59	0.16237
		3101.55	0.828381	3707.85	0.0163782	3619.64	0.630275	3461.64	0.493957	3415.62	3.24482
		3117.53	0.19699	3754.9	0.034422	3660.68	0.142248	3503.71	4.86472	3431.58	0.258589
		3125.58	0.0817696	3795.89	0.031646	3690.71	0.509955	3519.66	3.92172	3445.6	0.221648
		3142.59	6.12668	3866.98	0.0294252	3707.72	0.856296	3533.71	0.633661	3486.63	0.134879
		3158.56	1.41749	3953	0.0222077	3723.72	0.227708	3550.69	1.38458	3503.67	2.67953
		3172.6	0.431149	3960.02	0.0227629	3737.76	0.171484	3591.75	2.74296	3519.63	0.233675
		3188.58	0.129159	3999.94	0.017211	3748.73	0.152368	3607.72	2.26023	3533.71	0.148624
		3211.59	0.0943138	4040.99	0.0377531	3754.73	0.324977	3619.72	1.15257	3575.7	0.11426
		3227.6	0.0980306	4490.27	0.0080503	3776.73	2.18094	3635.71	0.555077	3591.7	0.728516
		3241.61	0.35356			3792.73	0.57911	3660.79	0.20831	3602.68	0.406354
		3257.59	0.121725			3806.74	0.249636	3676.73	0.284399	3619.71	0.243984
		3274.6	0.17376			3836.76	0.140561	3690.79	0.586261	3660.71	0.221648
		3288.61	0.14542			3849.74	0.175982	3707.76	1.58914	3690.74	0.4579
		3299.68	0.190021			3864.82	3.31442	3723.76	0.593746	3707.72	0.255152
		3305.66	0.432078			3880.77	0.802321	3776.81	2.70179	3748.76	0.14347
		3329.68	0.722917			3894.79	0.296864	3792.81	1.95587	3762.73	0.131442
		3346.66	0.961722			3911.81	0.428992	3806.82	0.400404	3776.76	2.72163
		3362.65	0.17469			3952.84	1.82448	3849.83	0.258205	3792.76	0.271475
		3376.67	0.152853			3968.81	0.472284	3864.86	3.26186	3806.77	0.164947
		3387.7	0.2323			3982.84	0.21815	3880.85	2.58329	3836.82	0.122851
		3401.7	0.10407			3999.85	0.238391	3894.88	0.419115	3849.81	0.139174
		3415.7	1.79289			4040.91	0.542565	3911.89	0.89935	3864.81	2.0816
		3431.7	0.439047			4051.88	0.183291	3952.88	1.75005	3880.8	0.202747
		3445.72	0.161681			4068.88	0.395819	3968.9	1.46441	3894.78	0.113401
		3462.7	0.246238			4084.89	0.139436	3982.88	0.384188	3952.86	0.780062
		3487.72	0.0701546			4139.89	0.186102	3999.93	0.565056	3968.84	0.115978
		3503.75	2.33136			4156.95	0.29068	4040.95	0.797066	4021.88	0.110824
		3519.74	0.544976			4225.96	1.82111	4051.93	0.245731	4040.93	0.279207
		3533.76	0.193738			4241.96	0.415498	4056.95	0.779603	4051.86	0.242266
		3550.77	0.368892			4256.94	0.315981	4068.93	0.768377	4068.9	0.14261
		3591.79	1.81751			4273.96	0.332286	4084.98	0.323068	4109.91	0.0764598
		3603.8	0.299667			4314.01	0.890031	4140.02	0.230763	4139.91	0.126288
		3607.79	0.506414			4330.01	0.261443	4157	0.541356	4156.93	0.0927827
		3619.79	0.270397			4344.01	0.0978303	4172.99	0.269431	4225.98	1.61854
		3660.83	0.0631856			4361	0.151806	4226.01	1.9409	4241.93	0.185565
		3690.82	0.222543			4402.07	0.414935	4242.01	1.53551	4256.95	0.204466
		3707.83	0.352631			4418.03	0.197347	4256.03	0.253215	4314.02	0.498277
		3723.83	0.0989598			4431.06	0.305298	4273.05	0.441567	4330.02	0.0987964
		3737.83	0.0748006			4448.01	0.0967058	4314.07	0.976687	4345.04	0.0996555
		3748.84	0.0892032			4490.11	0.129878	4330.07	0.802056	4402.08	0.246561
		3754.88	0.185375			4502.09	0.116947	4345.08	0.346767	4414.07	0.236252
		3776.88	0.967297			4518.1	0.13044	4361.1	0.325562	4431.07	0.128865
		3792.84	0.23834			4587.11	0.770273	4402.13	0.50643	4490.2	0.0807553
		3806.89	0.0901324			4603.07	0.201283	4418.08	0.473999	4502.1	0.129724
		3836.9	0.0771236			4618.13	0.165299	4431.12	0.490214	4518.15	0.0661506
		3849.85	0.053429			4675.16	0.452606	4447.08	0.258205	4587.16	1.28178
		3864.93	1.12851			4691.19	0.124818	4490.17	0.219536	4603.11	0.183847
		3880.92	0.286193			4706.18	0.105702	4518.16	0.243236	4617.09	0.0936418
		3894.94	0.076659			4722.17	0.0629712	4534.16	0.153426	4676.18	1.12198
		3911.95	0.138915			4763.2	0.238391	4587.17	0.774614	4691.19	0.0652915
		3952.98	0.741037			4779.25	0.0747783	4603.17	0.575035	4706.22	0.0816144
		3968.96	0.208141			4793.27	0.039357	4675.23	0.505183	4763.24	0.192438
		3982.94	0.0826988			4810.26	0.0528509	4691.25	0.444062	4851.28	0.0764598
		3999.99	0.139845			4851.24	0.0922079	4706.24	0.18461	5036.3	0.145188
		4041.01	0.457631			4879.26	0.0421682	4722.23	0.16091	5125.41	0.338485
		4051.98	0.0761944			4939.31	0.0399193	4763.27	0.264441	5213.43	0.152061
		4069.02	0.141238			4951.27	0.0432927	4779.23	0.20831	5301.48	0.0584187
		4084.99	0.0501768			4967.28	0.0365458	4810.33	0.128479	5486.59	0.118556
		4140.03	0.065044			5036.35	0.126505	4851.31	0.123489	5574.61	0.11426
		4157.01	0.115685			5053.29	0.0764651	4867.29	0.127231	5662.64	0.0532642
		4226.1	0.581679			5124.36	0.0938946	5036.38	0.125984	5750.79	0.0283503
		4242.05	0.15146			5140.38	0.039357	5052.35	0.132221	5935.83	0.0395186
		4256.07	0.053429			5213.44	0.129316	5125.45	0.366725	6023.83	0.051546
		4273.05	0.0520352			5301.54	0.0545376	5141.43	0.235752	6112.87	0.0369413
		4314.11	0.292698			5329.48	0.0331723	5213.47	0.169642	6200.9	0.0223366
		4330.11	0.099889			5485.52	0.0444172	5301.57	0.092305	6386	0.0292094
		4344.1	0.0339158			5574.59	0.0545376	5486.65	0.092305	6474.05	0.0360822
		4361.18	0.0478538			5662.67	0.0320479	5502.59	0.0748419	6561.09	0.0146047
		4402.2	0.19699			5750.73	0.0179918	5574.68	0.0810787	6835.2	0.0146047
		4418.16	0.0822342			5935.78	0.0163051	5590.65	0.0598735	6922.43	0.0111683
		4431.19	0.105			6023.78	0.0191163	5662.66	0.0548841
		4448.23	0.0422786			6111.8	0.0106826	5678.67	0.0461525
		4490.2	0.0933846					5750.72	0.0324315
		4502.22	0.048783					5935.82	0.0324315
		4518.23	0.04646					6023.83	0.0349262
		4587.24	0.264822					6112.82	0.0336789
		4603.2	0.0808404					6199.89	0.0224526
		4617.25	0.0334512
		4675.29	0.143561
		4691.27	0.04646
		4706.3	0.034845
		4722.34	0.0241592
		4763.32	0.076659
		4779.37	0.030199
		4810.3	0.0195132
		4851.37	0.0450662
		4880.33	0.030199
		4939.48	0.0329866
		4967.4	0.0190486
		5036.47	0.0501768
		5053.4	0.0380972
		5124.52	0.0376326
		5141.47	0.0283406
		5213.55	0.048783
		5301.6	0.0399556
		5329.54	0.0134734
		5389.67	0.0260176
		5485.62	0.0144026
		5574.74	0.0246238
		5662.72	0.0176548
		5750.87	0.0148672
		6024.01	0.0088274
		6111.98	0.0060398
			662.626

## Sheet: FS1_HCP
							1A
							M/Z	Rel Intensity	To 100%	>0.5%								Reduced to 100%
glycan	galactose	sialic acid	fucose	glcnac	glc	man					galactose mol	sial mol	fucose mol	glcnac added	glc added	man added	High Br	>=M5
Man5	0	0	0	2	3	9	1579.81	58.7222	12.5818	12.5818	0	0	0	25.1636	37.7453	113.236	0	12.5818
G0F_GN	0	0	1	3	3	9	1590.83	7.05123	1.51079	1.51079	0	0	1.51079	4.53238	4.53238	13.5971	0
G1_GN	1	0	0	3	3	9	1620.82	3.01897	0.646843	0.646843	0.646843	0	0	1.94053	1.94053	5.82158	0
G0	0	0	0	4	3	9	1661.85	1.28973	0.276337	0	0	0	0	1.10535	0.82901	2.48703	0
Man6	0	0	0	2	3	9	1783.91	100	21.4259	21.4259	0	0	0	42.8519	64.2778	192.833	0	21.4259
G1F_GN	1	0	1	3	3	9	1794.91	4.46155	0.955929	0.955929	0.955929	0	0.955929	2.86779	2.86779	8.60337	0
Man5+GN	0	0	0	3	3	9	1824.94	2.41174	0.516738	0.516738	0	0	0	1.55021	1.55021	4.65064	0	0.516738
G0F	0	0	1	4	3	9	1835.93	22.265	4.77049	4.77049	0	0	4.77049	19.082	14.3115	42.9344	0
G1	1	0	0	4	3	9	1865.96	6.67305	1.42976	1.42976	1.42976	0	0	5.71905	4.28929	12.8679	0
Man7	0	0	0	2	3	9	1988.02	50.1117	10.7369	10.7369	0	0	0	21.4738	32.2107	96.6322	0	10.7369
Man4+GN+Gal+F	1	0	1	3	3	9	1999.02	3.17693	0.680688	0.680688	0.680688	0	0.680688	2.04206	2.04206	6.12619	0
Man5+GN+Gal	1	0	0	3	3	9	2029.02	3.43804	0.736632	0.736632	0.736632	0	0	2.2099	2.2099	6.62969	0	2.59046
G1F	1	0	1	4	3	9	2040.05	12.0903	2.59046	2.59046	2.59046	0	2.59046	10.3618	7.77137	23.3141	0
G2	2	0	0	4	3	9	2070.05	7.58552	1.62527	1.62527	3.25054	0	0	6.50108	4.87581	14.6274	0
GN3F	0	0	1	5	3	9	2081.08	9.63952	2.06536	2.06536	0	0	2.06536	10.3268	6.19607	18.5882	2.06536
Man8	0	0	0	2	3	9	2192.1	48.6738	10.4288	10.4288	0	0	0	20.8576	31.2865	93.8594	0	10.4288
G2F	2	0	1	4	3	9	2244.15	18.4367	3.95024	3.95024	7.90048	0	3.95024	15.801	11.8507	35.5522	0
Man5+GN+Gal+NN	1	1	0	3	3	9	2390.21	1.34734	0.28868	0	0.28868	0.28868	0	0.86604	0.86604	2.59812	0	0.28868
Man9	0	0	0	2	3	9	2396.21	44.8362	9.60658	9.60658	0	0	0	19.2132	28.8197	86.4592	0	9.60658
G2S	2	1	0	4	3	9	2431.23	6.10995	1.30911	1.30911	2.61823	1.30911	0	5.23646	3.92734	11.782	0
G2F+GN	2	0	1	5	3	9	2489.26	2.46749	0.528683	0.528683	1.05737	0	0.528683	2.64341	1.58605	4.75815	0.528683
G3	3	0	0	5	3	9	2519.29	2.81408	0.602943	0.602943	1.80883	0	0	3.01472	1.80883	5.42649	0.602943
GlcMan9	0	0	0	2	3	9	2600.29	3.80786	0.81587	0.81587	0	0	0	1.63174	2.44761	7.34283	0	0.81587
G2FS	2	1	1	4	3	9	2605.32	10.4159	2.2317	2.2317	4.46339	2.2317	2.2317	8.92679	6.69509	20.0853	0
G3F	3	0	1	5	3	9	2693.38	9.52894	2.04167	2.04167	6.125	0	2.04167	10.2083	6.125	18.375	2.04167
G2S2	2	2	0	4	3	9	2792.4	1.3701	0.293558	0	0.587116	0.587116	0	1.17423	0.880674	2.64202	0
G3S	3	1	0	5	3	9	2880.46	1.53318	0.328498	0	0.985494	0.328498	0	1.64249	0.985494	2.95648	0.328498
G2FS2	2	2	1	4	3	9	2966.5	6.39382	1.36994	1.36994	2.73987	2.73987	1.36994	5.47975	4.10981	12.3294	0
G3FS	3	1	1	5	3	9	3054.56	3.85618	0.826223	0.826223	2.47867	0.826223	0.826223	4.13111	2.47867	7.436	0.826223
G4F	4	0	1	6	3	9	3142.59	6.12668	1.3127	1.3127	5.25079	0	1.3127	7.87619	3.93809	11.8143	1.3127
G3FS2	3	2	1	5	3	9	3415.7	1.79289	0.384144	0	1.15243	0.768287	0.384144	1.92072	1.15243	3.45729	0.384144
G4FS	4	1	1	6	3	9	3503.75	2.33136	0.499516	0	1.99806	0.499516	0.499516	2.9971	1.49855	4.49565	0.499516
G5F	5	0	1	7	3	9	3591.79	1.81751	0.38942	0	1.9471	0	0.38942	2.72594	1.16826	3.50478	0.38942
G4FS2	4	2	1	6	3	9	3864.93	1.12851	0.241795	0	0.967178	0.483589	0.241795	1.45077	0.725384	2.17615	0.241795
							sum	466.724	100	97.2981	52.6595	10.0626	26.3497	275.526	300	900	9.22094	68.9918
galactosylation	52.6595
sialylation	10.0626
fucosylation	26.3497
High Branch	9.22094
M>=5	68.9918
Man5	0.125818
G0F_GN	0.0151079
G1_GN	0.00646843
G0	0.00276337
Man6	0.214259
G1F_GN	0.00955929
Man5+GN	0.00516738
G0F	0.0477049
G1	0.0142976
Man7	0.107369
Man4+GN+Gal+F	0.00680688
Man5+GN+Gal	0.00736632
G1F	0.0259046
G2	0.0162527
GN3	0.0206536
Man8	0.104288
G2F	0.0395024
Man5+GN+Gal+NN	0.0028868
Man9	0.0960658
G2S	0.0130911
G2F+GN	0.00528683
G3	0.00602943
GlcMan9	0.0081587
G2FS	0.022317
G3F	0.0204167
G2S2	0.00293558
G3S	0.00328498
G2FS2	0.0136994
G3FS	0.00826223
G4F	0.013127
G3FS2	0.00384144
G4FS	0.00499516
G5F	0.0038942
G4FS	0.00241795

## Sheet: FS2B_HCP
glycan	galactose	sialic acid	fucose	glcnac	glc	man	M/Z	Rel Intensity	To 100%	>0.5%	galactose mol	sial mol	fucose mol	glcnac added	glc added	man added	High Br	M>=5
Man5	0	0	0	2	3	9	1579.79	113.465	6.19686		0	0	0	12.3937	18.5906	55.7717	0	6.19686
G0F_GN	0	0	1	3	3	9	1590.8	13.4366	0.733836		0	0	0.733836	2.20151	2.20151	6.60452	0
G1_GN	1	0	0	3	3	9	1620.82	2.51309	0.137251		0.137251	0	0	0.411754	0.411754	1.23526	0
G0	0	0	0	4	3	9	1661.86	2.62816	0.143536		0	0	0	0.574144	0.430608	1.29182	0
Man5F	0	0	1	2	3	9	1751.87	1.25275	0.0684182		0	0	0.0684182	0.136836	0.205255	0.615764	0	0.0684182
Man6	0	0	0	2	3	9	1783.91	251.416	13.731		0	0	0	27.462	41.193	123.579	0	13.731
Man5+GN	0	0	0	3	3	9	1824.92	4.62996	0.252863		0	0	0	0.758589	0.758589	2.27577	0
G0F	0	0	1	4	3	9	1835.94	47.7081	2.60555		0	0	2.60555	10.4222	7.81666	23.45	0
Man7	0	0	0	2	3	9	1988	194.198	10.606		0	0	0	21.2121	31.8181	95.4544	0	10.606
Man4+GN+Gal+F	1	0	1	3	3	9	1999.03	9.39724	0.513226		0.513226	0	0.513226	1.53968	1.53968	4.61903	0
Man5+GN+Gal	1	0	0	3	3	9	2029.03	8.14883	0.445045		0.445045	0	0	1.33513	1.33513	4.0054	0	0.445045
G1F	1	0	1	4	3	9	2040.06	19.4339	1.06137		1.06137	0	1.06137	4.24549	3.18412	9.55235	0
G2	2	0	0	4	3	9	2070.06	8.23025	0.449491		0.898982	0	0	1.79796	1.34847	4.04542	0
GN3F	0	0	1	5	3	9	2081.09	25.176	1.37498		0	0	1.37498	6.87488	4.12493	12.3748	1.37498
Man8	0	0	0	2	3	9	2192.11	261.946	14.3061		0	0	0	28.6122	42.9182	128.755	0	14.3061
G2F	2	0	1	4	3	9	2244.14	32.5856	1.77964		3.55929	0	1.77964	7.11858	5.33893	16.0168	0
G1F+GN	1	0	1	5	3	9	2285.18	7.46384	0.407634		0.407634	0	0.407634	2.03817	1.2229	3.6687	0.407634
Man5+GN+Gal+NN	1	1	0	3	3	9	2390.18	7.87418	0.430045		0.430045	0.430045	0	1.29013	1.29013	3.8704	0	0.430045
Man9	0	0	0	2	3	9	2396.2	245.142	13.3883		0	0	0	26.7767	40.165	120.495	0	13.3883
G2S	2	1	0	4	3	9	2431.22	22.7769	1.24395		2.4879	1.24395	0	4.9758	3.73185	11.1955	0
G2F+GN	2	0	1	5	3	9	2489.28	5.83114	0.318465		0.63693	0	0.318465	1.59232	0.955395	2.86618	0.318465
G3	3	0	0	5	3	9	2519.28	6.17364	0.33717		1.01151	0	0	1.68585	1.01151	3.03453	0.33717
GlcMan9	0	0	0	2	3	9	2600.32	35.572	1.94275		0	0	0	3.88549	5.82824	17.4847	0	1.94275
G2FS	2	1	1	4	3	9	2605.32	62.1169	3.39248		6.78497	3.39248	3.39248	13.5699	10.1774	30.5323	0
G3F	3	0	1	5	3	9	2693.38	27.4796	1.50078		4.50235	0	1.50078	7.50392	4.50235	13.5071	1.50078
G2S2	2	2	0	4	3	9	2792.4	15.7071	0.857837		1.71567	1.71567	0	3.43135	2.57351	7.72053	0
G3S	3	1	0	5	3	9	2880.47	10.0187	0.547168		1.6415	0.547168	0	2.73584	1.6415	4.92451	0.547168
G2FS2	2	2	1	4	3	9	2966.51	77.1352	4.2127		8.4254	8.4254	4.2127	16.8508	12.6381	37.9143	0
G3FS	3	1	1	5	3	9	3054.57	38.4807	2.10161		6.30482	2.10161	2.10161	10.508	6.30482	18.9145	2.10161
G4F	4	0	1	6	3	9	3142.6	28.087	1.53396		6.13582	0	1.53396	9.20373	4.60187	13.8056	1.53396
G4S	4	1	0	6	3	9	3329.71	8.55483	0.467218		1.86887	0.467218	0	2.80331	1.40165	4.20496	0.467218
G3FS2	3	3	1	5	3	9	3415.72	36.7916	2.00936		6.02807	6.02807	2.00936	10.0468	6.02807	18.0842	2.00936
G4FS	4	1	1	6	3	9	3503.79	33.4904	1.82906		7.31624	1.82906	1.82906	10.9744	5.48718	16.4616	1.82906
G5F	5	0	1	7	3	9	3591.82	15.3429	0.837945		4.18973	0	0.837945	5.86562	2.51384	7.54151	0.837945
G3FS3	3	2	1	5	3	9	3776.93	33.8568	1.84907		5.54721	3.69814	1.84907	9.24535	5.54721	16.6416	1.84907
G4FS2	4	2	1	6	3	9	3864.94	36.7672	2.00802		8.03209	4.01604	2.00802	12.0481	6.02406	18.0722	2.00802
G5FS	5	1	1	7	3	9	3953	13.9078	0.759567		3.79783	0.759567	0.759567	5.31697	2.2787	6.8361	0.759567
G4FS3	4	3	1	6	3	9	4226.13	29.6806	1.62099		6.48396	4.86297	1.62099	9.72594	4.86297	14.5889	1.62099
G4FS4	4	4	1	6	3	9	4587.29	20.577	1.1238		4.49521	4.49521	1.1238	6.74281	3.37141	10.1142	1.1238
G5FS3	5	3	1	7	3	9	4675.34	16.0198	0.874911		4.37456	2.62473	0.874911	6.12438	2.62473	7.8742	0.874911
										sum	99.2335	46.6373	34.5174	312.038	300	900	21.5017	61.1146
galactosylation	99.2335
fucosylation	34.5174
sialylation	46.6373
hi bra	21.5017
M>=5	61.1146
Man5	0.0619686
G0F_GN	0.00733836
G1_GN	0.00137251
G0	0.00143536
Man5F	0.000684182
Man6	0.13731
Man5+GN	0.00252863
G0F	0.0260555
Man7	0.10606
Man4+GN+Gal+F	0.00513226
Man5+GN+Gal	0.00445045
G1F	0.0106137
G2	0.00449491
GN3	0.0137498
Man8	0.143061
G2F	0.0177964
G1F+GN	0.00407634
Man5+GN+Gal+NN	0.00430045
Man9	0.133883
G2S	0.0124395
G2F+GN	0.00318465
G3	0.0033717
GlcMan9	0.0194275
G2FS	0.0339248
G3F	0.0150078
G2S2	0.00857837
G3S	0.00547168
G2FS2	0.042127
G3FS	0.0210161
G4F	0.0153396
G4S	0.00467218
G3FS2	0.0200936
G4FS	0.0182906
G5F	0.00837945
G3FS3	0.0184907
G4FS2	0.0200802
G5FS	0.00759567
G4FS3	0.0162099
G4FS4	0.011238
G5FS3	0.00874911

## Sheet: FS3_HCP
							3A
	galactose	sialic acid	fucose	glcnac	glc	man	M/Z	Rel Intensity	100% Intensity	> 0.5%?	galactosylated	sialilated	fucosylated	glcnac added	glc added	man added	High Br	>=M5
Man5	0	0	0	2	3	9	1579.75	52.2138	11.4302	11.4302	0	0	0	22.8604	34.2906	102.872	0	11.4302
G0F_GN	0	0	1	3	3	9	1590.76	4.05827	0.888402	0.888402	0	0	0.888402	2.66521	2.66521	7.99562	0
Man6	0	0	0	2	3	9	1783.84	100	21.8911	21.8911	0	0	0	43.7823	65.6734	197.02	0	21.8911
Man5+GN	0	0	0	3	3	9	1824.85	1.96504	0.43017	0	0	0	0	1.29051	1.29051	3.87153	0	0.43017
G0F	0	0	1	4	3	9	1835.87	15.2716	3.34314	3.34314	0	0	3.34314	13.3726	10.0294	30.0882	0
G1	1	0	0	4	3	9	1865.87	3.91043	0.856038	0.856038	0.856038	0	0	3.42415	2.56811	7.70434	0
Man7	0	0	0	2	3	9	1987.93	41.6751	9.12317	9.12317	0	0	0	18.2463	27.3695	82.1085	0	9.12317
Man5+GN+Gal	1	0	0	3	3	9	2028.96	2.76343	0.604945	0.604945	0.604945	0	0	1.81484	1.81484	5.44451	0	0.604945
G1F	1	0	1	4	3	9	2039.97	8.03502	1.75896	1.75896	1.75896	0	1.75896	7.03583	5.27687	15.8306	0
G2	2	0	0	4	3	9	2069.99	4.54292	0.994498	0.994498	1.989	0	0	3.97799	2.98349	8.95048	0
GN3F	0	0	1	5	3	9	2080.99	7.33559	1.60584	1.60584	0	0	1.60584	8.02922	4.81753	14.4526	1.60584
Man8	0	0	0	2	3	9	2192.01	47.3206	10.359	10.359	0	0	0	20.7181	31.0771	93.2313	0	10.359
G2F	2	0	1	4	3	9	2244.07	18.0165	3.94402	3.94402	7.88805	0	3.94402	15.7761	11.8321	35.4962	0
2285	1	0	1	5	3	9	2285.08	1.57709	0.345243	0	0.345243	0	0.345243	1.72622	1.03573	3.10719	0.345243
Man5+GN+Gal+NN	1	1	0	3	3	9	2390.11	2.06062	0.451094	0	0.451094	0.451094	0	1.35328	1.35328	4.05984	0	0.451094
Man9	0	0	0	2	3	9	2396.1	47.0839	10.3072	10.3072	0	0	0	20.6144	30.9216	92.7649	0	10.3072
G2S	2	1	0	4	3	9	2431.12	8.8722	1.94223	1.94223	3.88445	1.94223	0	7.7689	5.82668	17.48	0
2489	2	0	1	5	3	9	2489.18	1.66593	0.36469	0	0.729381	0	0.36469	1.82345	1.09407	3.28221	0.36469
G3	3	0	0	5	3	9	2519.18	2.71788	0.594976	0.594976	1.78493	0	0	2.97488	1.78493	5.35478	0.594976
GlcMan9	0	0	0	2	3	9	2600.22	4.783	1.04705	1.04705	0	0	0	2.09411	3.14116	9.42349	0	1.04705
G2FS	2	1	1	4	3	9	2605.22	16.7009	3.65601	3.65601	7.31202	3.65601	3.65601	14.624	10.968	32.9041	0
G3F	3	0	1	5	3	9	2693.28	10.2508	2.24402	2.24402	6.73206	0	2.24402	11.2201	6.73206	20.1962	2.24402
G2S2	2	2	0	4	3	9	2792.3	2.5554	0.559405	0.559405	1.11881	1.11881	0	2.23762	1.67822	5.03465	0
G3S	3	1	0	5	3	9	2880.36	2.51154	0.549805	0.549805	1.64941	0.549805	0	2.74902	1.64941	4.94824	0.549805
G2FS2	2	2	1	4	3	9	2966.37	10.4369	2.28476	2.28476	4.56952	4.56952	2.28476	9.13904	6.85428	20.5629	0
G3FS	3	1	1	5	3	9	3054.43	7.43004	1.62652	1.62652	4.87956	1.62652	1.62652	8.13261	4.87956	14.6387	1.62652
G4F	4	0	1	6	3	9	3142.46	7.41486	1.6232	1.6232	6.49279	0	1.6232	9.73919	4.8696	14.6088	1.6232
3258	3	2	1	5	3	9	3258.52	1.44553	0.316442	0	0.949327	0.632885	0.316442	1.58221	0.949327	2.84798	0.316442
G4S	4	1	0	6	3	9	3329.56	1.43428	0.313981	0	1.25592	0.313981	0	1.88388	0.941942	2.82583	0.313981
G3FS2	3	2	1	5	3	9	3415.58	4.18815	0.916834	0.916834	2.7505	1.83367	0.916834	4.58417	2.7505	8.2515	0.916834
G4FS	4	1	1	6	3	9	3503.64	5.06188	1.1081	1.1081	4.43241	1.1081	1.1081	6.64861	3.32431	9.97292	1.1081
G5F	5	0	1	7	3	9	3591.67	2.36536	0.517804	0.517804	2.58902	0	0.517804	3.62463	1.55341	4.66023	0.517804
G3FS3	3	3	1	5	3	9	3776.73	2.18094	0.477433	0	1.4323	1.4323	0.477433	2.38717	1.4323	4.2969	0.477433
G4FS2	4	2	1	6	3	9	3864.82	3.31442	0.725565	0.725565	2.90226	1.45113	0.725565	4.35339	2.1767	6.53009	0.725565
G5FS	5	1	1	7	3	9	3952.84	1.82448	0.399399	0	1.997	0.399399	0.399399	2.7958	1.1982	3.59459	0.399399
G4FS3	4	3	1	6	3	9	4225.96	1.82111	0.398661	0	1.59464	1.19598	0.398661	2.39197	1.19598	3.58795	0.398661
							sum	456.806	100	96.5029	72.9497	22.2814	28.5451	289.442	300	900	14.1285	65.644
galactosylation	72.9497
sialylation	22.2814
fucosylation	28.5451
High Br.	14.1285
M)=5	65.644				old galactosylation	83.09
Man5	0.114302
G0F_GN	0.00888402
Man6	0.218911
Man5+GN	0.0043017
G0F	0.0334314
G1	0.00856038
Man7	0.0912317
Man5+GN+Gal	0.00604945
G1F	0.0175896
G2	0.00994498
GN3	0.0160584
Man8	0.10359
G2F	0.0394402
	0.00345243
Man5+GN+Gal+NN	0.00451094
Man9	0.103072
G2S	0.0194223
	0.0036469
G3	0.00594976
GlcMan9	0.0104705
G2FS	0.0365601
G3F	0.0224402
G2S2	0.00559405
G3S	0.00549805
G2FS2	0.0228476
G3FS	0.0162652
G4F	0.016232
	0.00316442
G4S	0.00313981
G3FS2	0.00916834
G4FS	0.011081
G5F	0.00517804
G3FS3	0.00477433
G4FS2	0.00725565
G5FS	0.00399399
G4FS3	0.00398661

## Sheet: FS4_HCP
							4A
glycan	galactose	sialic acid	fucose	glcnac	glc	man	M/Z	Rel Intensity	To 100%	>0.5%?	galactosylated	sialilated	fucosylated	glcnac added	glc added	man added	high branched	M>=5
Man5	0	0	0	2	3	9	1579.77	44.1006	8.9462	8.9462	0	0	0	17.8924	26.8386	80.5158	0	8.9462
G0F_GN	0	0	1	3	3	9	1590.79	3.40406	0.690544	0.690544	0	0	0.690544	2.07163	2.07163	6.2149	0
G1_GN	1	0	0	3	3	9	1620.81	3.36658	0.682941	0.682941	0.682941	0	0	2.04882	2.04882	6.14647	0
Man5F	0	0	1	2	3	9	1751.86	1.28603	0.260883	0	0	0	0.260883	0.521767	0.78265	2.34795	0	0.260883
Man6	0	0	0	2	3	9	1783.88	100	20.2859	20.2859	0	0	0	40.5718	60.8577	182.573	0	20.2859
Man5+GN	0	0	0	3	3	9	1824.88	1.775	0.360075	0	0	0	0	1.08022	1.08022	3.24067	0	0.360075
G0F	0	0	1	4	3	9	1835.93	11.3111	2.29456	2.29456	0	0	2.29456	9.17824	6.88368	20.651	0
G1	1	0	0	4	3	9	1865.9	8.59853	1.74429	1.74429	1.74429	0	0	6.97716	5.23287	15.6986	0
Man7	0	0	0	2	3	9	1987.97	53.3261	10.8177	10.8177	0	0	0	21.6354	32.453	97.3591	0	10.8177
Man5+GN+Gal	1	0	0	3	3	9	2029	2.70928	0.549601	0.549601	0.549601	0	0	1.6488	1.6488	4.94641	0	0.549601
G1F	1	0	1	4	3	9	2040	6.30543	1.27911	1.27911	1.27911	0	1.27911	5.11645	3.83734	11.512	0
G2	2	0	0	4	3	9	2070.03	7.93271	1.60922	1.60922	3.21844	0	0	6.43688	4.82766	14.483	0
GN3F	0	0	1	5	3	9	2081.06	4.78739	0.971165	0.971165	0	0	0.971165	4.85582	2.91349	8.74048	0.971165
Man8	0	0	0	2	3	9	2192.08	59.4469	12.0593	12.0593	0	0	0	24.1187	36.178	108.534	0	12.0593
G2F	2	0	1	4	3	9	2244.11	15.8677	3.21891	3.21891	6.43782	0	3.21891	12.8756	9.65674	28.9702	0
2285	1	0	1	5	3	9	2285.12	1.71263	0.347423	0	0.347423	0	0.347423	1.73711	1.04227	3.12681	0.347423
2301	2	0	0	5	3	9	2301 & 2315	1.27855	0.259365	0	0.51873	0	0	1.29683	0.778096	2.33429	0.259365
Man9	0	0	0	2	3	9	2396.18	53.7203	10.8976	10.8976	0	0	0	21.7953	32.6929	98.0788	0	10.8976
G2S	2	1	0	4	3	9	2431.2	7.58148	1.53797	1.53797	3.07595	1.53797	0	6.15189	4.61392	13.8418	0
2489	2	0	1	5	3	9	2489.23	2.00452	0.406634	0	0.813268	0	0.406634	2.03317	1.2199	3.65971	0.406634
G3	3	0	0	5	3	9	2519.23	4.22822	0.857732	0.857732	2.5732	0	0	4.28866	2.5732	7.71959	0.857732
GlcMan9	0	0	0	2	3	9	2600.27	5.11669	1.03797	1.03797	0	0	0	2.07593	3.1139	9.3417	0	1.03797
G2FS	2	1	1	4	3	9	2605.27	18.567	3.76649	3.76649	7.53298	3.76649	3.76649	15.066	11.2995	33.8984	0
G3F	3	0	1	5	3	9	2693.33	11.0454	2.24066	2.24066	6.72199	0	2.24066	11.2033	6.72199	20.166	2.24066
G2S2	2	2	0	4	3	9	2792.35	2.85896	0.579966	0.579966	1.15993	1.15993	0	2.31986	1.7399	5.21969	0
G3S	3	1	0	5	3	9	2880.39	2.33257	0.473183	0	1.41955	0.473183	0	2.36592	1.41955	4.25865	0.473183
2938	3	0	1	6	3	9	2938.44	1.16753	0.236845	0	0.710534	0	0.236845	1.42107	0.710534	2.1316	0.236845
G2FS2	2	2	1	4	3	9	2966.43	13.1884	2.67538	2.67538	5.35077	5.35077	2.67538	10.7015	8.02615	24.0785	0
G3FS	3	1	1	5	3	9	3054.49	8.10039	1.64324	1.64324	4.92971	1.64324	1.64324	8.21618	4.92971	14.7891	1.64324
G4F	4	0	1	6	3	9	3142.53	8.49081	1.72244	1.72244	6.88975	0	1.72244	10.3346	5.16731	15.5019	1.72244
G4S	4	1	0	6	3	9	3329.63	1.49185	0.302635	0	1.21054	0.302635	0	1.81581	0.907905	2.72371	0.302635
G3FS2	3	2	1	5	3	9	3415.65	4.66639	0.94662	0.94662	2.83986	1.89324	0.94662	4.7331	2.83986	8.51958	0.94662
G4FS	4	1	1	6	3	9	3503.71	4.86472	0.986853	0.986853	3.94741	0.986853	0.986853	5.92112	2.96056	8.88168	0.986853
has the Gc	4	0	0	6	3	9	3519 & 3533	3.92172	0.795555	0.795555	3.18222	0	0	4.77333	2.38667	7.16	0.795555
G5F	5	0	1	7	3	9	3591.75	2.74296	0.556433	0.556433	2.78217	0	0.556433	3.89503	1.6693	5.0079	0.556433
G3FS3	3	3	1	5	3	9	3776.81	2.70179	0.548083	0.548083	1.64425	1.64425	0.548083	2.74041	1.64425	4.93275	0.548083
G4FS2	4	2	1	6	3	9	3864.86	3.26186	0.661698	0.661698	2.64679	1.3234	0.661698	3.97019	1.98509	5.95528	0.661698
G5FS	5	1	1	7	3	9	3952.88	1.75005	0.355014	0	1.77507	0.355014	0.355014	2.4851	1.06504	3.19513	0.355014
G4FS3	4	3	1	6	3	9	4226.01	1.9409	0.393729	0	1.57492	1.18119	0.393729	2.36237	1.18119	3.54356	0.393729
							sum	492.953	100	96.6042	77.5592	21.6182	26.2027	290.734	300	900	14.7053	65.2153
galactosylation	77.5592
sialylation	21.6182
fucosylation	26.2027
hi br	14.7053
M>=5	65.2153					old galactosylation	103.3
Man5	0.089462
G0F_GN	0.00690544
G1_GN	0.00682941
Man5F	0.00260883
Man6	0.202859
Man5+GN	0.00360075
G0F	0.0229456
G1	0.0174429
Man7	0.108177
Man5+GN+Gal	0.00549601
G1F	0.0127911
G2	0.0160922
GN3	0.00971165
Man8	0.120593
G2F	0.0321891
2285	0.00347423
	0.00259365
Man9	0.108976
G2S	0.0153797
2489.23	0.00406634
G3	0.00857732
GlcMan9	0.0103797
G2FS	0.0376649
G3F	0.0224066
G2S2	0.00579966
G3S	0.00473183
	0.00236845
G2FS2	0.0267538
G3FS	0.0164324
G4F	0.0172244
G4S	0.00302635
G3FS2	0.0094662
G4FS	0.00986853
has the Gc	0.00795555
G5F	0.00556433
G3S3F	0.00548083
G4FS2	0.00661698
G5FS	0.00355014
G4FS3	0.00393729

## Sheet: FS5_HCP
							5A
glycan	galactose	sialic acid	fucose	glcnac	glc	man	M/Z	Rel Intensity	Up to 100%	>0.5%?	galactosylated	sialylated	fucosylated	glcnac added	glc added	man added	high branched	M>=5		galactose	sialic acid	sialylated	galactosylation
Man4F	0	0	1	2	3	9	1549.75	1.24312	0.252954	0	0	0	0.252954	0.505908	0.758862	2.27659	0			0	0	0	0
Man5	0	0	0	2	3	9	1579.77	78.3146	15.9357	15.9357	0	0	0	31.8715	47.8072	143.422	0	15.9357		0	0	0	0
G0F_GN	0	0	1	3	3	9	1590.78	14.548	2.96028	2.96028	0	0	2.96028	8.88083	8.88083	26.6425	0			0	0	0	0
G1_GN	1	0	0	3	3	9	1620.82	1.30583	0.265715	0	0.265715	0	0	0.797146	0.797146	2.39144	0			1	0	0	0.265715
G0	0	0	0	4	3	9	1661.85	2.37799	0.483881	0	0	0	0	1.93553	1.45164	4.35493	0			0	0	0	0
Man5F	0	0	1	2	3	9	1753.86	1.7938	0.365009	0	0	0	0.365009	0.730018	1.09503	3.28508	0	0.365009		0	0	0	0
Man6	0	0	0	2	3	9	1783.86	100	20.3484	20.3484	0	0	0	40.6967	61.0451	183.135	0	20.3484		0	0	0	0
G1F_GN	1	0	1	3	3	9	1794.86	2.93211	0.596636	0.596636	0.596636	0	0.596636	1.78991	1.78991	5.36972	0			1	0	0	0.596636
Man5+GN	0	0	0	3	3	9	1824.87	1.80497	0.367281	0	0	0	0	1.10184	1.10184	3.30553	0	0.367281		0	0	0	0
G0F	0	0	1	4	3	9	1835.89	33.4464	6.80581	6.80581	0	0	6.80581	27.2232	20.4174	61.2523	0			0	0	0	0
G1	1	0	0	4	3	9	1865.92	1.45617	0.296307	0	0.296307	0	0	1.18523	0.888922	2.66677	0			1	0	0	0.296307
Man7	0	0	0	1	3	9	1987.95	56.6636	11.5301	11.5301	0	0	0	11.5301	34.5904	103.771	0	11.5301		0	0	0	0
Man4+GN+Gal+F	1	0	1	3	3	9	1998.98	1.98967	0.404866	0	0.404866	0	0.404866	1.2146	1.2146	3.64379	0			1	0	0	0.404866
Man5+GN+Gal	1	0	0	3	3	9	2028.97	1.4536	0.295783	0	0.295783	0	0	0.887349	0.887349	2.66205	0	0.295783		1	0	0	0.295783
G1F	1	0	1	4	3	9	2040.01	5.49738	1.11863	1.11863	1.11863	0	1.11863	4.4745	3.35588	10.0676	0			1	0	0	1.11863
G2	2	0	0	4	3	9	2070	1.82559	0.371477	0	0.742954	0	0	1.48591	1.11443	3.34329	0			1	0	0	0.371477
GN3F	0	0	1	5	3	9	2081.03	14.6176	2.97444	2.97444	0	0	2.97444	14.8722	8.92331	26.7699	2.97444			0	0	0	0
Man8	0	0	0	2	3	9	2192.05	53.9677	10.9816	10.9816	0	0	0	21.9631	32.9447	98.834	0	10.9816		0	0	0	0
G2F	2	0	1	4	3	9	2244.07	7.15286	1.45549	1.45549	2.91098	0	1.45549	5.82196	4.36647	13.0994	0			1	0	0	1.45549
2285	1	0	1	5	3	9	2285.12	1.17353	0.238794	0	0.238794	0	0.238794	1.19397	0.716382	2.14915	0.238794			1	0	0	0.238794
Man5+GN+Gal+NN	1	1	0	3	3	9	2390.14	1.12542	0.229005	0	0.229005	0.229005	0	0.687014	0.687014	2.06104	0	9.61767		1	1	0.229005	0.229005
Man9	0	0	0	2	3	9	2396.13	47.2651	9.61767	9.61767	0	0	0	19.2353	28.853	86.559	0	1.08681		0	0	0	0
G2S	2	1	0	4	3	9	2431.15	5.34102	1.08681	1.08681	2.17362	1.08681	0	4.34724	3.26043	9.78129	0			1	1	1.08681	1.08681
2489	2	0	1	5	3	9	2489.21	1.26459	0.257324	0	0.514648	0	0.257324	1.28662	0.771973	2.31592	0.257324			1	0	0	0.257324
G3	3	0	0	5	3	9	2519.21	1.067	0.217117	0	0.651352	0	0	1.08559	0.651352	1.95406	0.217117			1	0	0	0.217117
G2FS	2	1	1	4	3	9	2605.24	11.8444	2.41014	2.41014	4.82028	2.41014	2.41014	9.64057	7.23043	21.6913	0			1	1	2.41014	2.41014
G3F	3	0	1	5	3	9	2693.3	4.22247	0.859204	0.859204	2.57761	0	0.859204	4.29602	2.57761	7.73284	0.859204			1	0	0	0.859204
G2S2	2	2	0	4	3	9	2792.32	2.31355	0.47077	0	0.941541	0.941541	0	1.88308	1.41231	4.23693	0			1	1	0.47077	0.47077
G3S	3	1	0	5	3	9	2880.38	1.43298	0.291587	0	0.874762	0.291587	0	1.45794	0.874762	2.62429	0.291587			1	1	0.291587	0.291587
G2FS2	2	2	1	4	3	9	2966.42	9.91916	2.01839	2.01839	4.03677	4.03677	2.01839	8.07355	6.05516	18.1655	0			1	1	2.01839	2.01839
G3FS	3	1	1	5	3	9	3054.44	4.30151	0.875287	0.875287	2.62586	0.875287	0.875287	4.37643	2.62586	7.87758	0.875287			1	1	0.875287	0.875287
G4F	4	0	1	6	3	9	3142.51	3.02832	0.616214	0.616214	2.46486	0	0.616214	3.69729	1.84864	5.54593	0.616214			1	0	0	0.616214
G3FS2	3	2	1	5	3	9	3415.62	3.24482	0.660267	0.660267	1.9808	1.32053	0.660267	3.30134	1.9808	5.94241	0.660267			1	1	0.660267	0.660267
G4FS	4	1	1	6	3	9	3503.67	2.67953	0.545241	0.545241	2.18096	0.545241	0.545241	3.27144	1.63572	4.90717	0.545241			1	1	0.545241	0.545241
G3FS3	3	3	1	5	3	9	3776.76	2.72163	0.553806	0.553806	1.66142	1.66142	0.553806	2.76903	1.66142	4.98426	0.553806			1	1	0.553806	0.553806
G4FS2	4	2	1	6	3	9	3864.81	2.0816	0.423571	0	1.69428	0.847142	0.423571	2.54143	1.27071	3.81214	0.423571			1	1	0.423571	0.423571
G4FS3	4	3	1	6	3	9	4225.98	1.61854	0.329347	0	1.31739	0.988041	0.329347	1.97608	0.988041	2.96412	0.329347			1	1	0.329347	0.329347
G4FS4	4	4	1	6	3	9	4587.16	1.28178	0.26082	0	1.04328	1.04328	0.26082	1.56492	0.782461	2.34738	0.26082			1	1	0.26082	0.26082
G5FS3	5	3	1	7	3	9	4676.18	1.12198	0.228305	0	1.14153	0.684916	0.228305	1.59814	0.684916	2.05475	0.228305			1	1	0.228305	0.228305
							sum	491.44	100	93.9501	39.8006	16.9617	27.2108	257.251	300	900	9.33132	70.5283				10.3833	17.3769
galactosylation	39.8006
fucosylation	16.9617
sialylation	16.9617
high br	9.33132
M>=5	70.5283
Man4F	0.252954
Man5	15.9357		0			0.002316	0.00165332
G0F_GN	2.96028		0			0.002495	0.00356462
G1_GN	0.265715		0			0.004693	0.00531232
G0	0.483881		0			0.066	0.0387763
Man5F	0.365009		0			0.02871	0.0144163
Man6	20.3484		0			0.00287	0.000803994
G1F_GN	0.596636		0			0.01084	0.00608368
Man5+GN	0.367281		0			0.005786	0.00882261
G0F	6.80581		0			0.002577	0.00136134
G1	0.296307		0			0.0036	0.00251342
Man7	11.5301		0			0.0141	0.0192644
Man4+GN+Gal+F	0.404866		0			0.02106	0.0180063
Man5+GN+Gal	0.295783		0			0.01957	0.0155639
G1F	1.11863		0			0.01054	0.002324
G2	0.371477		0			0.0045655	0.00197217
GN3F	2.97444		0			0.00210559	0.00130644
Man8	10.9816		0			0.00833	0.00958951
G2F	1.45549		0			0.00848848	0.00994552
2285.12	0.238794		0			0.0064	0.00980305
Man5+GN+Gal+NN	0.229005		0			0.00283	0.00385783
Man9	9.61767		0			0.005976	0.00138927
G2S	1.08681		0			0.00528771	0.00144383
2489.21	0.257324		0			0.00411	0.000623117
G3	0.217117		0			0.0032	0.000901425
G2FS	2.41014		0			0.00253	0.00250952
G3F	0.859204		0			0.00221	0.000880465
G2S2	0.47077		0			0.02885	0.0239999
G3S	0.291587		0			0.00392	2.3838e-05
G2FS2	2.01839		0			0.00356	0.00456032
G3FS	0.875287		0			0.00298685	0.00147215
G4F	0.616214		0			0.00222	0.00115612
G3FS2	0.660267		0
G4FS	0.545241		0
G3FS3	0.553806		0
G4FS2	0.423571		0
G4FS3	0.329347		0
G4FS4	0.26082		0
G5FS3	0.228305		0
	100		0

## Sheet: ALL
	FS1	FS2	FS3	FS4	FS5				FS1	FS2	FS3	FS4	FS5
Man5	12.5818	6.19686	11.4302	8.9462	15.9357			Man6	21.4259	13.731	21.8911	20.2859	20.3484
G0F_GN	1.51079	0.733836	0.888402	0.690544	2.96028			Man5	12.5818	6.19686	11.4302	8.9462	15.9357
G1_GN	0.646843	0.137251	0	0.682941	0.265715			Man7	10.7369	10.606	9.12317	10.8177	11.5301
G0	0.276337	0.143536	0	0	0.483881			Man8	10.4288	14.3061	10.359	12.0593	10.9816
Man6	21.4259	13.731	21.8911	20.2859	20.3484			Man9	9.60658	13.3883	10.3072	10.8976	9.61767
G1F_GN	0.955929	0	0	0	0.596636			G0F	4.77049	2.60555	3.34314	2.29456	6.80581
Man5+GN	0.516738	0.252863	0.43017	0.360075	0.367281			GN3F	2.06536	1.37498	1.60584	0.971165	2.97444
G0F	4.77049	2.60555	3.34314	2.29456	6.80581			G0F_GN	1.51079	0.733836	0.888402	0.690544	2.96028
G1	1.42976	0	0.856038	1.74429	0.296307			G2FS	2.2317	3.39248	3.65601	3.76649	2.41014
Man7	10.7369	10.606	9.12317	10.8177	11.5301			G2FS2	1.36994	4.2127	2.28476	2.67538	2.01839
Man4+GN+Gal+F	0.680688	0.513226	0	0	0.404866			G2F	3.95024	1.77964	3.94402	3.21891	1.45549
Man5+GN+Gal	0.736632	0.445045	0.604945	0.549601	0.295783			G1F	2.59046	1.06137	1.75896	1.27911	1.11863
G1F	2.59046	1.06137	1.75896	1.27911	1.11863			G2S	1.30911	1.24395	1.94223	1.53797	1.08681
G2	1.62527	0.449491	0.994498	1.60922	0.371477			G3FS	0.826223	2.10161	1.62652	1.64324	0.875287
GN3F	2.06536	1.37498	1.60584	0.971165	2.97444			G3F	2.04167	1.50078	2.24402	2.24066	0.859204
Man8	10.4288	14.3061	10.359	12.0593	10.9816			G3FS2	0.384144	2.00936	0.916834	0.94662	0.660267
G2F	3.95024	1.77964	3.94402	3.21891	1.45549			G4F	1.3127	1.53396	1.6232	1.72244	0.616214
Man5+GN+Gal+NN	0.28868	0.430045	0.451094	0	0.229005			G1F_GN	0.955929	0	0	0	0.596636
Man9	9.60658	13.3883	10.3072	10.8976	9.61767			G3FS3	0	1.84907	0.477433	0.548083	0.553806
G2S	1.30911	1.24395	1.94223	1.53797	1.08681			G4FS	0.499516	1.82906	1.1081	0.986853	0.545241
G2F+GN	0.528683	0.318465	0	0	0			G0	0.276337	0.143536	0	0	0.483881
G3	0.602943	0.33717	0.594976	0.857732	0.217117			G2S2	0.293558	0.857837	0.559405	0.579966	0.47077
GlcMan9	0.81587	1.94275	1.04705	1.03797	0			G4FS2	0.241795	2.00802	0.725565	0.661698	0.423571
G2FS	2.2317	3.39248	3.65601	3.76649	2.41014			Man4+GN+Gal+F	0.680688	0.513226	0	0	0.404866
G3F	2.04167	1.50078	2.24402	2.24066	0.859204			G2	1.62527	0.449491	0.994498	1.60922	0.371477
G2S2	0.293558	0.857837	0.559405	0.579966	0.47077			Man5+GN	0.516738	0.252863	0.43017	0.360075	0.367281
G3S	0.328498	0.547168	0.549805	0.473183	0.291587			Man5F	0	0.0684182	0	0.260883	0.365009
G2FS2	1.36994	4.2127	2.28476	2.67538	2.01839			G4FS3	0	1.62099	0.398661	0.393729	0.329347
G3FS	0.826223	2.10161	1.62652	1.64324	0.875287			G1	1.42976	0	0.856038	1.74429	0.296307
G4F	1.3127	1.53396	1.6232	1.72244	0.616214			Man5+GN+Gal	0.736632	0.445045	0.604945	0.549601	0.295783
G3FS2	0.384144	2.00936	0.916834	0.94662	0.660267			G3S	0.328498	0.547168	0.549805	0.473183	0.291587
G4FS	0.499516	1.82906	1.1081	0.986853	0.545241			G1_GN	0.646843	0.137251	0	0.682941	0.265715
G5F	0.38942	0.837945	0.517804	0.556433	0			G4FS4	0	1.1238	0	0	0.26082
G4FS2	0.241795	2.00802	0.725565	0.661698	0.423571			2489	0	0	0.36469	0.406634	0.257324
Man5F	0	0.0684182	0	0.260883	0.365009			Man4F	0	0	0	0	0.252954
G1F+GN	0	0.407634	0	0	0			2285	0	0	0.345243	0.347423	0.238794
G4S	0	0.467218	0.313981	0.302635	0			Man5+GN+Gal+NN	0.28868	0.430045	0.451094	0	0.229005
G3FS3	0	1.84907	0.477433	0.548083	0.553806			G5FS3	0	0.874911	0	0	0.228305
G5FS	0	0.759567	0.399399	0.355014	0			G3	0.602943	0.33717	0.594976	0.857732	0.217117
G4FS3	0	1.62099	0.398661	0.393729	0.329347			G2F+GN	0.528683	0.318465	0	0	0
G4FS4	0	1.1238	0	0	0.26082			GlcMan9	0.81587	1.94275	1.04705	1.03797	0
G5FS3	0	0.874911	0	0	0.228305			G5F	0.38942	0.837945	0.517804	0.556433	0
2285	0	0	0.345243	0.347423	0.238794			G1F+GN	0	0.407634	0	0	0
2489	0	0	0.36469	0.406634	0.257324			G4S	0	0.467218	0.313981	0.302635	0
3258	0	0	0.316442	0	0			G5FS	0	0.759567	0.399399	0.355014	0
2301	0	0	0	0.259365	0			3258	0	0	0.316442	0	0
2938	0	0	0	0.236845	0			2301	0	0	0	0.259365	0
has the Gc	0	0	0	0.795555	0			2938	0	0	0	0.236845	0
Man4F	0	0	0	0	0.252954			has the Gc	0	0	0	0.795555	0
	100	100	100	100	100

## Sheet: NSD demands
Usage of NSDs for HCPs N-linked glycosylation							Usage of NSDs for HCPs O-linked glycosylation							Total usage of NSDs for HCP glycosylation
mol/mol	FS1	FS2	FS3	FS4	FS5		This value is the normalized (to the amount of protein in the T127 cells)
UDPGlc	3	2.67937	3	3	3		from the del Val et al. 2016 Sc. R. paper							nmol/10^6cell	FS1	FS2	FS3	FS4	FS5
UDPGlcNAc	2.75526	2.74438	2.89442	2.90734	2.57251									UDP-Glc	0.599298	0.535247	0.599298	0.599298	0.599298
UDPGal	0.526595	0.837425	0.729497	0.775592	0.398006		Concentration used in the paper (ug/10^6cells)	201						UDP-GlcNAc	0.550407	0.548235	0.578207	0.580787	0.513899
UDPGalNAc	0	0	0	0	0									UDP-Gal	0.763305	0.825398	0.803838	0.813046	0.737617
GDPMan	9	9	9	9	9		paper table (nmol/10^6cells)							UDP-GalNAc	0.658109	0.658109	0.658109	0.658109	0.658109
GDPFuc	0.263497	0.301638	0.285451	0.262027	0.272108		UDP-Glc	0						GDP-Man	1.79789	1.79789	1.79789	1.79789	1.79789
CMPNeu5Ac	0.100626	0.346544	0.222814	0.216182	0.169617		UDP-GlcNAc	0						GDP-Fuc	0.0526378	0.0602571	0.0570233	0.0523441	0.054358
							UDP-Gal	1.16035						CMP-Neu5Ac	0.819252	0.868378	0.843661	0.842336	0.833034
HCP (ug/10^6cell)	114	114	114	114	114		UDP-GalNAc	1.16035
MW_HCPs (del Val et al 2016 Sc. Rep) in g/mol	46167						GDP-Man	0						Cell.sc_UDPGlc_BM :=	0.599298		;#
HCP (nmol/10^6cell)	2.4693	2.4693	2.4693	2.4693	2.4693		GDP-Fuc	0						Cell.sc_UDPNAG_BM :=	0.513899		;#
glycosites/protein	0.0809						CMP-Neu5Ac	1.40903						Cell.sc_UDPGalNAc_BM :=	0.658109		;#
														Cell.sc_GDPMann_BM :=	1.79789		;#
nmol/10^6 cells	FS1	FS2	FS3	FS4	FS5		normalized values for T127 (nmol/10^cells)	FS1	FS2	FS3	FS4	FS5		Cell.sc_UDPGal_BM :=	0.737617		;#
UDPGlc	0.599298	0.535247	0.599298	0.599298	0.599298		UDP-Glc	0	0	0	0	0		Cell.sc_GDPFuc_BM :=	0.054358		;#
UDPGlcNAc	0.550407	0.548235	0.578207	0.580787	0.513899		UDP-GlcNAc	0	0	0	0	0		Cell.sc_CMPNeu5Ac_BM :=	0.833034		;#
UDPGal	0.105196	0.167289	0.145729	0.154937	0.0795082		UDP-Gal	0.658109	0.658109	0.658109	0.658109	0.658109
UDPGalNAc	0	0	0	0	0		UDP-GalNAc	0.658109	0.658109	0.658109	0.658109	0.658109
GDPMan	1.79789	1.79789	1.79789	1.79789	1.79789		GDP-Man	0	0	0	0	0
GDPFuc	0.0526378	0.0602571	0.0570233	0.0523441	0.054358		GDP-Fuc	0	0	0	0	0
CMPNeu5Ac	0.0201016	0.0692278	0.0445108	0.0431857	0.0338838		CMP-Neu5Ac	0.79915	0.79915	0.79915	0.79915	0.79915
HCP (ug/10^6cell)	41.8939	47.0312	54.871	51.6917	38.1974
