# Supplementary material for: CHOGlycoNET: Comprehensive glycosylation reaction network for CHO cells
Source: Metab Eng. 2023 Mar;76:87–96. doi: 10.1016/j.ymben.2022.12.009 (PMC11132536; doi:10.1016/j.ymben.2022.12.009)
Supplement: Multimedia component 1 [file mmc1.zip › SupplMaterial/GlycansDistribution/Distributions.ods]

## Sheet: LewisLab
	Mgat4A,4B,5			Mgat2			B3gnt2			B4galt1,2,3			St3gal3,4,6				WT
%Area	Glycan Name		%Area	Glycan Name		%Area	Glycan Name		%Area	Glycan Name		%Area	Glycan Structure	Glycan Name		%Area	Glycan Name
0.29			0.1			0			0.38			0.11				0.23	M3F
0.25			1.42	M3F		0.21	M3		0.16			0.41				0.2	A1
0.25			0.31			0.19	A1		0.16			1.13				0.12
0.35			0.31			0.05			0.81			12.6		A1F		0.17
0			0.18			0.09			7.36	A1FG1		0.06				0.72	A1F
0.17			1.13	A1F		0.38	A1F		6.23	A1		0.84				0.19	A2
0.77	A2		1.71			0.07			19.65	A1F		0.52				1.22	A2F
1.85	A2F		0.85			2.61			0.21			0.88				0.3
0.32	A1FG1		3.12			3.41	A2F		5.61	A2		3.58		M5		4.76	M5
3.7	M5		7.86			0.64			2.89	A2F		1.58				0.06
0.19	A2FG1		0.37			0.22			15.54	A2F		0.23				0.24
0.45	A2F		8.08	A1FG1		3.99	M5		4.08	A2F		1.42		A2FG1		0.1
1	A2F		0.59			0.03			6.52	A3F		2.68		A2FG1		0.4
0.57	A1G1S1		3.16	A1G1S1		0.24			2.84	A3F		0.19				1.43	A2FG1
0.16	M6		0.96			0.39			10.6	A3F		7.72		A2FG2		0.03
3.54	A2G2		43.55	A1FG1S1		11.77	A2G1S1		0.04			0.02				0.04
0.35	A2FG1S1		3.49			4.84			11.59	A4F		26.97		A2G2		0.29
3.78	A2FG2		1.86			2.33	M6		0.3			0.05				1.83	M6
5.55	A2FG1S1		0.17			3.07	A2FG1S1		0.75	M6		0.12				2.04	A2G2
0.21			0.02			1.37			0.12			0.4				0.23
5.43	A2G2S1		1.69			2.42	A2FG2		0.17			0.53		A3FG2		7.61	A2FG2
2.03	A2FG2S2(ac)		1.87			1.15	A2G2S1		0.22			0.41				0.27
1.58	A2FG2S1		3.98	A2FG2S1		0.98			0.35	A2FG1S1		0.01				1.7	A2G2S1
14.84	A2FG2S1		11.81	A2FG2S2		5.93	A2FG2S1		0.35	A3FG1S1		0.07				1.82	A2G2S1
0.14	A2FG2S2(ac)		0.01			4.48	A2G2S2		0.04			0.22		A2FG2S1		1.23	M7
0.25	A2FG2S2(ac)		0.09			19.03	A2FG2S2		0.71	A3FG1S1		3.24		A3FG3		2.71	A2FG1S1
3.32	A2G2S2		0.32			2.69			0.1			9.96		A3FG3		7.36	A2FG1S1
44.19	A2FG2S2		0.43			0.56			0.38	A4FG1S1		0.47				0.16
0.15	A3FG3S1		0.43			0.92			0.54	A4FG1S1		0.29				0.11
1.33	M9		0.05			3.31			0.03			0.04				2.89	A2G2S2
2.17	A3FG3S2		0.06			1.05	A3FG3S1		0.2			1.14		M9		0.03
0.25	M9		0			1	A3FG3S2		0.13			12.53		A4FG4		19.6	A2FG2S2
0.45	A4FG4S2					0.6			0.69	M9		2.54		A4FG4		0.76	A3FG3S1
0.08	A5FG5S2					0.76	A3FG3S2		0.27	M9		0.13				1.22	A3FG3S1
						0.71	M9					0.29		M9		0.06
						7.96	A3FG3S3					0.49				1.83	M9
						0.51	A4FG4S1					2.47		A5FG5		0.02
						2.19	A4FG4S2					1.42		A5FG5		1.84	A3FG3S2
						0.72						1.33		A6FG6		0.71	A3FG3S2
						2.17	A4FG4S3					0.46		A6FG6		1.65	A3FG3S2
						4.93	A4FG4S4					0.3		A6FG6		0.69	A4FG4S1
												0.12		A6FG6		0.06
												0.02				1.89	A3FG3S3
																6.05	A3FG3S3
																0.75
																1.57
																1.35
																0.08
																3.75	A4FG4S3
																2.45	A4FG4S3
																0.03
																7.84	A4FG4S4
																0.92	A5FG5S3
																1.16	A5FG5S3
																2.38	A5FG5S4
																0.1	A6FG6S3
																0.08	A6FG6S3
																0.71	A5FG5S4

## Sheet: KontoravdiLab
	FS1	FS2	FS3	FS4	FS5
Man6	21.42594096	13.73098722	21.8911452	20.2859051	20.34836728
Man5	12.58177613	6.196859715	11.43020539	8.946202059	15.93574627
Man7	10.73691071	10.60604081	9.12316726	10.8176806	11.53011744
Man8	10.42881904	14.30607952	10.359028	12.05934592	10.98155551
Man9	9.606578541	13.38833298	10.30721083	10.8976412	9.617666599
A2F	4.770489446	2.605554704	3.343138699	2.294559852	6.805805856
A3F	2.065357198	1.374975137	1.605843704	0.971164698	2.974437014
A1F	1.510792628	0.733835896	0.888401913	0.690544083	2.96027744
A2FG2S1	2.231696649	3.392482793	3.656011397	3.766489179	2.41014181
A2FG2S2	1.369936801	4.212701231	2.284761203	2.675383897	2.018386819
A2FG2	3.950239509	1.779644807	3.944022595	3.218912255	1.455490211
A2FG1	2.590456561	1.061371828	1.758957192	1.279113528	1.118626139
A2G2S1	1.309114711	1.243948928	1.942225464	1.537972627	1.086810236
A3G3S1	0.826222539	2.101607546	1.626521457	1.643236765	0.875286846
A3FG3	2.041665475	1.500784063	2.244021	2.240662409	0.859204111
A3FG3S2	0.384143671	2.00935561	0.916833871	0.946619832	0.660267368
A4FG4	1.31269821	1.533955658	1.623198404	1.722438219	0.616214492
A1FG1	0.955929475	0	0	0	0.596635502
A3FG3S3	0	1.849070782	0.477433018	0.548082995	0.553806434
A4FG4S1	0.499516208	1.829061179	1.108102412	0.986853128	0.545240663
A2	0.276336584	0.143535984	0	0	0.483881411
A2G2S2	0.293557849	0.857836516	0.559405263	0.579965966	0.470770471
A4FG4S2	0.241794527	2.008021565	0.725565235	0.661697656	0.423571043
Man4AFG	0.680687945	0.513225631	0	0	0.404866078
A2G2	1.625269384	0.449491172	0.994498235	1.609221209	0.371476881
Man5A	0.516737504	0.252862861	0.430169693	0.360074868	0.367281335
Man5F	0	0.068418228	0	0.260883461	0.365008777
A4FG4S3	0	1.62099032	0.398660842	0.393729086	0.329347025
A2G1	1.429763	0	0.856037948	1.744289233	0.296307451
Man5A1G1	0.736632088	0.445044581	0.604945426	0.549601247	0.295782994
A3G3S1	0.328498142	0.547167962	0.549804913	0.473183418	0.291587472
A1G1	0.646842675	0.137251478	0	0.682941472	0.265715215
A4FG4S4	0	1.123801999	0	0	0.260820454
m/z.2489	0	0	0.364690375	0.406634088	0.257324201
Man4F	0	0	0	0	0.252953923
m/z.2285	0	0	0.34524349	0.347422902	0.23879407
Man5AGS1	0.288680147	0.430044743	0.451093557	0	0.229004548
A5FG5S3	0	0.874911431	0	0	0.228305309
A3G3S1	0.602943356	0.337170225	0.594975789	0.85773246	0.217117307
A3FG2	0.528682862	0.318464904	0	0	0
GlcMan9	0.815869905	1.942745642	1.047053982	1.037966985	0
A5FG5	0.389419578	0.837945432	0.517803695	0.55643332	0
A1FG1	0	0.407633888	0	0	0
A4G4S1	0	0.467218221	0.313980798	0.302634929	0
A5FG5S1	0	0.759566817	0.399399343	0.355014042	0
m/z.3258	0	0	0.316442413	0	0
m/z.2301	0	0	0	0.259365229	0
m/z.2938	0	0	0	0.236844705	0
-	0	0	0	0.795555383	0

## Sheet: KontLabStructuresOnly
	FS1	FS2	FS3	FS4	FS5
0	Ma3(Ma3(Ma6)Ma6)Mb4GNb4GN;Asn	Ma3(Ma3(Ma6)Ma6)Mb4GNb4GN;Asn	Ma3(Ma3(Ma6)Ma6)Mb4GNb4GN;Asn	Ma3(Ma3(Ma6)Ma6)Mb4GNb4GN;Asn	Ma3(Ma6Ma6)Mb4GNb4(Fa6)GN;Asn
1	GNb2Ma3(Ma6)Mb4GNb4(Fa6)GN;Asn	GNb2Ma3(Ma6)Mb4GNb4(Fa6)GN;Asn	GNb2Ma3(Ma6)Mb4GNb4(Fa6)GN;Asn	GNb2Ma3(Ma6)Mb4GNb4(Fa6)GN;Asn	Ma3(Ma3(Ma6)Ma6)Mb4GNb4GN;Asn
2	Ab4GNb2Ma3(Ma6)Mb4GNb4GN;Asn	Ab4GNb2Ma3(Ma6)Mb4GNb4GN;Asn	Ma3(Ma2Ma3(Ma6)Ma6)Mb4GNb4GN;Asn	Ab4GNb2Ma3(Ma6)Mb4GNb4GN;Asn	GNb2Ma3(Ma6)Mb4GNb4(Fa6)GN;Asn
3	GNb2Ma3(Ma6)Mb4GNb4GN;Asn	GNb2Ma3(Ma6)Mb4GNb4GN;Asn	GNb2Ma3(GNb2Ma6)Mb4GNb4(Fa6)GN;Asn	Ma3(Ma3(Ma6)Ma6)Mb4GNb4(Fa6)GN;Asn	Ab4GNb2Ma3(Ma6)Mb4GNb4GN;Asn
4	Ma3(Ma2Ma3(Ma6)Ma6)Mb4GNb4GN;Asn	Ma3(Ma3(Ma6)Ma6)Mb4GNb4(Fa6)GN;Asn	GNb2Ma3(Ab4GNb2Ma6)Mb4GNb4GN;Asn	Ma3(Ma2Ma3(Ma6)Ma6)Mb4GNb4GN;Asn	GNb2Ma3(Ma6)Mb4GNb4GN;Asn
5	Ab4GNb2Ma3(Ma6)Mb4GNb4(Fa6)GN;Asn	Ma3(Ma2Ma3(Ma6)Ma6)Mb4GNb4GN;Asn	Ma3(Ma2Ma3(Ma2Ma6)Ma6)Mb4GNb4GN;Asn	GNb2Ma3(GNb2Ma6)Mb4GNb4(Fa6)GN;Asn	Ma3(Ma3(Ma6)Ma6)Mb4GNb4(Fa6)GN;Asn
6	GNb2Ma3(Ma3(Ma6)Ma6)Mb4GNb4GN;Asn	GNb2Ma3(GNb2Ma6)Mb4GNb4(Fa6)GN;Asn	GNb2Ma3(Ab4GNb2Ma6)Mb4GNb4(Fa6)GN;Asn	GNb2Ma3(Ab4GNb2Ma6)Mb4GNb4GN;Asn	Ma3(Ma2Ma3(Ma6)Ma6)Mb4GNb4GN;Asn
7	GNb2Ma3(GNb2Ma6)Mb4GNb4(Fa6)GN;Asn	Ma3(Ma2Ma3(Ma2Ma6)Ma6)Mb4GNb4GN;Asn	Ab4GNb2Ma3(Ab4GNb2Ma6)Mb4GNb4GN;Asn	Ma3(Ma2Ma3(Ma2Ma6)Ma6)Mb4GNb4GN;Asn	Ab4GNb2Ma3(Ma6)Mb4GNb4(Fa6)GN;Asn
8	GNb2Ma3(Ab4GNb2Ma6)Mb4GNb4GN;Asn	GNb2Ma3(Ab4GNb2Ma6)Mb4GNb4(Fa6)GN;Asn	GNb2(GNb4)Ma3(GNb2Ma6)Mb4GNb4(Fa6)GN;Asn	GNb2Ma3(Ab4GNb2Ma6)Mb4GNb4(Fa6)GN;Asn	GNb2Ma3(GNb2Ma6)Mb4GNb4(Fa6)GN;Asn
9	Ma3(Ma2Ma3(Ma2Ma6)Ma6)Mb4GNb4GN;Asn	Ab4GNb2Ma3(Ab4GNb2Ma6)Mb4GNb4GN;Asn	GNb2Ma3(GNb2(GNb6)Ma6)Mb4GNb4(Fa6)GN;Asn	Ab4GNb2Ma3(Ab4GNb2Ma6)Mb4GNb4GN;Asn	GNb2Ma3(Ab4GNb2Ma6)Mb4GNb4GN;Asn
10	Ab4GNb2Ma3(Ma3(Ma6)Ma6)Mb4GNb4GN;Asn	GNb2(GNb4)Ma3(GNb2Ma6)Mb4GNb4(Fa6)GN;Asn	Ma2Ma3(Ma2Ma3(Ma2Ma6)Ma6)Mb4GNb4GN;Asn	GNb2(GNb4)Ma3(GNb2Ma6)Mb4GNb4(Fa6)GN;Asn	Ma3(Ma2Ma3(Ma2Ma6)Ma6)Mb4GNb4GN;Asn
11	GNb2Ma3(Ab4GNb2Ma6)Mb4GNb4(Fa6)GN;Asn	GNb2Ma3(GNb2(GNb6)Ma6)Mb4GNb4(Fa6)GN;Asn	Ab4GNb2Ma3(Ab4GNb2Ma6)Mb4GNb4(Fa6)GN;Asn	GNb2Ma3(GNb2(GNb6)Ma6)Mb4GNb4(Fa6)GN;Asn	GNb2Ma3(Ab4GNb2Ma6)Mb4GNb4(Fa6)GN;Asn
12	Ab4GNb2Ma3(Ab4GNb2Ma6)Mb4GNb4GN;Asn	Ma2Ma3(Ma2Ma3(Ma2Ma6)Ma6)Mb4GNb4GN;Asn	Ab4GNb2(GNb4)Ma3(GNb2Ma6)Mb4GNb4(Fa6)GN;Asn	Ma2Ma3(Ma2Ma3(Ma2Ma6)Ma6)Mb4GNb4GN;Asn	Ab4GNb2Ma3(Ab4GNb2Ma6)Mb4GNb4GN;Asn
13	GNb2(GNb4)Ma3(GNb2Ma6)Mb4GNb4(Fa6)GN;Asn	Ab4GNb2Ma3(Ab4GNb2Ma6)Mb4GNb4(Fa6)GN;Asn	GNb2Ma3(Ab4GNb2(GNb6)Ma6)Mb4GNb4(Fa6)GN;Asn	Ab4GNb2Ma3(Ab4GNb2Ma6)Mb4GNb4(Fa6)GN;Asn	GNb2(GNb4)Ma3(GNb2Ma6)Mb4GNb4(Fa6)GN;Asn
14	GNb2Ma3(GNb2(GNb6)Ma6)Mb4GNb4(Fa6)GN;Asn	Ab4GNb2Ma3(Ma6)Mb4GNb4(Fa6)GN;Asn	GNb2Ma3(GNb2(Ab4GNb6)Ma6)Mb4GNb4(Fa6)GN;Asn	Ab4GNb2(GNb4)Ma3(GNb2Ma6)Mb4GNb4(Fa6)GN;Asn	GNb2Ma3(GNb2(GNb6)Ma6)Mb4GNb4(Fa6)GN;Asn
15	Ma2Ma3(Ma2Ma3(Ma2Ma6)Ma6)Mb4GNb4GN;Asn	Ma2Ma2Ma3(Ma2Ma3(Ma2Ma6)Ma6)Mb4GNb4GN;Asn	Ma2Ma2Ma3(Ma2Ma3(Ma2Ma6)Ma6)Mb4GNb4GN;Asn	GNb2Ma3(Ab4GNb2(GNb6)Ma6)Mb4GNb4(Fa6)GN;Asn	Ma2Ma3(Ma2Ma3(Ma2Ma6)Ma6)Mb4GNb4GN;Asn
16	Ab4GNb2Ma3(Ab4GNb2Ma6)Mb4GNb4(Fa6)GN;Asn	NNa3Ab4GNb2Ma3(Ab4GNb2Ma6)Mb4GNb4GN;Asn	NNa3Ab4GNb2Ma3(Ab4GNb2Ma6)Mb4GNb4GN;Asn	GNb2Ma3(GNb2(Ab4GNb6)Ma6)Mb4GNb4(Fa6)GN;Asn	Ab4GNb2Ma3(Ab4GNb2Ma6)Mb4GNb4(Fa6)GN;Asn
17	NNa3Ab4GNb2Ma3(Ma3(Ma6)Ma6)Mb4GNb4GN;Asn	Ab4GNb2Ma3(NNa3Ab4GNb2Ma6)Mb4GNb4GN;Asn	Ab4GNb2Ma3(NNa3Ab4GNb2Ma6)Mb4GNb4GN;Asn	Ab4GNb2(Ab4GNb4)Ma3(GNb2Ma6)Mb4GNb4GN;Asn	Ab4GNb2(GNb4)Ma3(GNb2Ma6)Mb4GNb4(Fa6)GN;Asn
18	Ma2Ma2Ma3(Ma2Ma3(Ma2Ma6)Ma6)Mb4GNb4GN;Asn	GNb2(Ab4GNb4)Ma3(Ab4GNb2Ma6)Mb4GNb4(Fa6)GN;Asn	GNb2(Ab4GNb4)Ma3(Ab4GNb2Ma6)Mb4GNb4(Fa6)GN;Asn	Ab4GNb2(GNb4)Ma3(Ab4GNb2Ma6)Mb4GNb4GN;Asn	GNb2Ma3(Ab4GNb2(GNb6)Ma6)Mb4GNb4(Fa6)GN;Asn
19	NNa3Ab4GNb2Ma3(Ab4GNb2Ma6)Mb4GNb4GN;Asn	Ab4GNb2(GNb4)Ma3(Ab4GNb2Ma6)Mb4GNb4(Fa6)GN;Asn	Ab4GNb2(GNb4)Ma3(Ab4GNb2Ma6)Mb4GNb4(Fa6)GN;Asn	GNb2(Ab4GNb4)Ma3(Ab4GNb2Ma6)Mb4GNb4GN;Asn	GNb2Ma3(GNb2(Ab4GNb6)Ma6)Mb4GNb4(Fa6)GN;Asn
20	Ab4GNb2Ma3(NNa3Ab4GNb2Ma6)Mb4GNb4GN;Asn	Ab4GNb2(Ab4GNb4)Ma3(GNb2Ma6)Mb4GNb4(Fa6)GN;Asn	Ab4GNb2(Ab4GNb4)Ma3(GNb2Ma6)Mb4GNb4(Fa6)GN;Asn	Ma2Ma2Ma3(Ma2Ma3(Ma2Ma6)Ma6)Mb4GNb4GN;Asn	Ma2Ma2Ma3(Ma2Ma3(Ma2Ma6)Ma6)Mb4GNb4GN;Asn
21	GNb2(Ab4GNb4)Ma3(Ab4GNb2Ma6)Mb4GNb4(Fa6)GN;Asn	GNb2Ma3(Ab4GNb2(Ab4GNb6)Ma6)Mb4GNb4(Fa6)GN;Asn	GNb2Ma3(Ab4GNb2(Ab4GNb6)Ma6)Mb4GNb4(Fa6)GN;Asn	NNa3Ab4GNb2Ma3(Ab4GNb2Ma6)Mb4GNb4GN;Asn	NNa3Ab4GNb2Ma3(Ab4GNb2Ma6)Mb4GNb4GN;Asn
22	Ab4GNb2(GNb4)Ma3(Ab4GNb2Ma6)Mb4GNb4(Fa6)GN;Asn	Ab4GNb2Ma3(GNb2(Ab4GNb6)Ma6)Mb4GNb4(Fa6)GN;Asn	Ab4GNb2Ma3(GNb2(Ab4GNb6)Ma6)Mb4GNb4(Fa6)GN;Asn	Ab4GNb2Ma3(NNa3Ab4GNb2Ma6)Mb4GNb4GN;Asn	Ab4GNb2Ma3(NNa3Ab4GNb2Ma6)Mb4GNb4GN;Asn
23	Ab4GNb2(Ab4GNb4)Ma3(GNb2Ma6)Mb4GNb4(Fa6)GN;Asn	Ab4GNb2Ma3(Ab4GNb2(GNb6)Ma6)Mb4GNb4(Fa6)GN;Asn	Ab4GNb2Ma3(Ab4GNb2(GNb6)Ma6)Mb4GNb4(Fa6)GN;Asn	GNb2(Ab4GNb4)Ma3(Ab4GNb2Ma6)Mb4GNb4(Fa6)GN;Asn	GNb2(Ab4GNb4)Ma3(Ab4GNb2Ma6)Mb4GNb4(Fa6)GN;Asn
24	GNb2Ma3(Ab4GNb2(Ab4GNb6)Ma6)Mb4GNb4(Fa6)GN;Asn	GNb2(Ab4GNb4)Ma3(Ab4GNb2Ma6)Mb4GNb4(Fa6)GN;Asn	GNb2(Ab4GNb4)Ma3(Ab4GNb2Ma6)Mb4GNb4(Fa6)GN;Asn	Ab4GNb2(GNb4)Ma3(Ab4GNb2Ma6)Mb4GNb4(Fa6)GN;Asn	Ab4GNb2(GNb4)Ma3(Ab4GNb2Ma6)Mb4GNb4(Fa6)GN;Asn
25	Ab4GNb2Ma3(GNb2(Ab4GNb6)Ma6)Mb4GNb4(Fa6)GN;Asn	Ab4GNb2(GNb4)Ma3(Ab4GNb2Ma6)Mb4GNb4(Fa6)GN;Asn	Ab4GNb2(GNb4)Ma3(Ab4GNb2Ma6)Mb4GNb4(Fa6)GN;Asn	Ab4GNb2(Ab4GNb4)Ma3(GNb2Ma6)Mb4GNb4(Fa6)GN;Asn	Ab4GNb2(Ab4GNb4)Ma3(GNb2Ma6)Mb4GNb4(Fa6)GN;Asn
26	Ab4GNb2Ma3(Ab4GNb2(GNb6)Ma6)Mb4GNb4(Fa6)GN;Asn	Ab4GNb2(Ab4GNb4)Ma3(GNb2Ma6)Mb4GNb4(Fa6)GN;Asn	Ab4GNb2(Ab4GNb4)Ma3(GNb2Ma6)Mb4GNb4(Fa6)GN;Asn	GNb2Ma3(Ab4GNb2(Ab4GNb6)Ma6)Mb4GNb4(Fa6)GN;Asn	GNb2Ma3(Ab4GNb2(Ab4GNb6)Ma6)Mb4GNb4(Fa6)GN;Asn
27	Ab4GNb2(Ab4GNb4)Ma3(Ab4GNb2Ma6)Mb4GNb4GN;Asn	GNb2Ma3(Ab4GNb2(Ab4GNb6)Ma6)Mb4GNb4(Fa6)GN;Asn	GNb2Ma3(Ab4GNb2(Ab4GNb6)Ma6)Mb4GNb4(Fa6)GN;Asn	Ab4GNb2Ma3(GNb2(Ab4GNb6)Ma6)Mb4GNb4(Fa6)GN;Asn	Ab4GNb2Ma3(GNb2(Ab4GNb6)Ma6)Mb4GNb4(Fa6)GN;Asn
28	Ab4GNb2Ma3(Ab4GNb2(Ab4GNb6)Ma6)Mb4GNb4GN;Asn	Ab4GNb2Ma3(GNb2(Ab4GNb6)Ma6)Mb4GNb4(Fa6)GN;Asn	Ab4GNb2Ma3(GNb2(Ab4GNb6)Ma6)Mb4GNb4(Fa6)GN;Asn	Ab4GNb2Ma3(Ab4GNb2(GNb6)Ma6)Mb4GNb4(Fa6)GN;Asn	Ab4GNb2Ma3(Ab4GNb2(GNb6)Ma6)Mb4GNb4(Fa6)GN;Asn
29	NNa3Ab4GNb2Ma3(Ab4GNb2Ma6)Mb4GNb4(Fa6)GN;Asn	Ab4GNb2Ma3(Ab4GNb2(GNb6)Ma6)Mb4GNb4(Fa6)GN;Asn	Ab4GNb2Ma3(Ab4GNb2(GNb6)Ma6)Mb4GNb4(Fa6)GN;Asn	GNb2(Ab4GNb4)Ma3(Ab4GNb2Ma6)Mb4GNb4(Fa6)GN;Asn	GNb2(Ab4GNb4)Ma3(Ab4GNb2Ma6)Mb4GNb4(Fa6)GN;Asn
30	Ab4GNb2Ma3(NNa3Ab4GNb2Ma6)Mb4GNb4(Fa6)GN;Asn	Ab4GNb2(Ab4GNb4)Ma3(Ab4GNb2Ma6)Mb4GNb4GN;Asn	Ab4GNb2(Ab4GNb4)Ma3(Ab4GNb2Ma6)Mb4GNb4GN;Asn	Ab4GNb2(GNb4)Ma3(Ab4GNb2Ma6)Mb4GNb4(Fa6)GN;Asn	Ab4GNb2(GNb4)Ma3(Ab4GNb2Ma6)Mb4GNb4(Fa6)GN;Asn
31	Ab4GNb2(Ab4GNb4)Ma3(Ab4GNb2Ma6)Mb4GNb4(Fa6)GN;Asn	Ab4GNb2Ma3(Ab4GNb2(Ab4GNb6)Ma6)Mb4GNb4GN;Asn	Ab4GNb2Ma3(Ab4GNb2(Ab4GNb6)Ma6)Mb4GNb4GN;Asn	Ab4GNb2(Ab4GNb4)Ma3(GNb2Ma6)Mb4GNb4(Fa6)GN;Asn	Ab4GNb2(Ab4GNb4)Ma3(GNb2Ma6)Mb4GNb4(Fa6)GN;Asn
32	Ab4GNb2Ma3(Ab4GNb2(Ab4GNb6)Ma6)Mb4GNb4(Fa6)GN;Asn	NNa3Ab4GNb2Ma3(Ab4GNb2Ma6)Mb4GNb4(Fa6)GN;Asn	NNa3Ab4GNb2Ma3(Ab4GNb2Ma6)Mb4GNb4(Fa6)GN;Asn	GNb2Ma3(Ab4GNb2(Ab4GNb6)Ma6)Mb4GNb4(Fa6)GN;Asn	GNb2Ma3(Ab4GNb2(Ab4GNb6)Ma6)Mb4GNb4(Fa6)GN;Asn
33	NNa3Ab4GNb2Ma3(NNa3Ab4GNb2Ma6)Mb4GNb4GN;Asn	Ab4GNb2Ma3(NNa3Ab4GNb2Ma6)Mb4GNb4(Fa6)GN;Asn	Ab4GNb2Ma3(NNa3Ab4GNb2Ma6)Mb4GNb4(Fa6)GN;Asn	Ab4GNb2Ma3(GNb2(Ab4GNb6)Ma6)Mb4GNb4(Fa6)GN;Asn	Ab4GNb2Ma3(GNb2(Ab4GNb6)Ma6)Mb4GNb4(Fa6)GN;Asn
34	Ab4GNb2Ma3(NNa3Ab4GNb2(Ab4GNb6)Ma6)Mb4GNb4GN;Asn	Ab4GNb2(Ab4GNb4)Ma3(Ab4GNb2Ma6)Mb4GNb4(Fa6)GN;Asn	Ab4GNb2(Ab4GNb4)Ma3(Ab4GNb2Ma6)Mb4GNb4(Fa6)GN;Asn	Ab4GNb2Ma3(Ab4GNb2(GNb6)Ma6)Mb4GNb4(Fa6)GN;Asn	Ab4GNb2Ma3(Ab4GNb2(GNb6)Ma6)Mb4GNb4(Fa6)GN;Asn
35	NNa3Ab4GNb2Ma3(Ab4GNb2(Ab4GNb6)Ma6)Mb4GNb4GN;Asn	Ab4GNb2Ma3(Ab4GNb2(Ab4GNb6)Ma6)Mb4GNb4(Fa6)GN;Asn	Ab4GNb2Ma3(Ab4GNb2(Ab4GNb6)Ma6)Mb4GNb4(Fa6)GN;Asn	Ab4GNb2(Ab4GNb4)Ma3(Ab4GNb2Ma6)Mb4GNb4GN;Asn	Ab4GNb2(Ab4GNb4)Ma3(Ab4GNb2Ma6)Mb4GNb4GN;Asn
36	Ab4GNb2Ma3(Ab4GNb2(NNa3Ab4GNb6)Ma6)Mb4GNb4GN;Asn	NNa3Ab4GNb2Ma3(NNa3Ab4GNb2Ma6)Mb4GNb4GN;Asn	NNa3Ab4GNb2Ma3(NNa3Ab4GNb2Ma6)Mb4GNb4GN;Asn	Ab4GNb2Ma3(Ab4GNb2(Ab4GNb6)Ma6)Mb4GNb4GN;Asn	Ab4GNb2Ma3(Ab4GNb2(Ab4GNb6)Ma6)Mb4GNb4GN;Asn
37	Ab4GNb2(NNa3Ab4GNb4)Ma3(Ab4GNb2Ma6)Mb4GNb4GN;Asn	Ab4GNb2Ma3(NNa3Ab4GNb2(Ab4GNb6)Ma6)Mb4GNb4GN;Asn	Ab4GNb2Ma3(NNa3Ab4GNb2(Ab4GNb6)Ma6)Mb4GNb4GN;Asn	NNa3Ab4GNb2Ma3(Ab4GNb2Ma6)Mb4GNb4(Fa6)GN;Asn	NNa3Ab4GNb2Ma3(Ab4GNb2Ma6)Mb4GNb4(Fa6)GN;Asn
38	NNa3Ab4GNb2(Ab4GNb4)Ma3(Ab4GNb2Ma6)Mb4GNb4GN;Asn	NNa3Ab4GNb2Ma3(Ab4GNb2(Ab4GNb6)Ma6)Mb4GNb4GN;Asn	NNa3Ab4GNb2Ma3(Ab4GNb2(Ab4GNb6)Ma6)Mb4GNb4GN;Asn	Ab4GNb2Ma3(NNa3Ab4GNb2Ma6)Mb4GNb4(Fa6)GN;Asn	Ab4GNb2Ma3(NNa3Ab4GNb2Ma6)Mb4GNb4(Fa6)GN;Asn
39	NNa3Ab4GNb2Ma3(NNa3Ab4GNb2Ma6)Mb4GNb4(Fa6)GN;Asn	Ab4GNb2Ma3(Ab4GNb2(NNa3Ab4GNb6)Ma6)Mb4GNb4GN;Asn	Ab4GNb2Ma3(Ab4GNb2(NNa3Ab4GNb6)Ma6)Mb4GNb4GN;Asn	Ab4GNb2(Ab4GNb4)Ma3(Ab4GNb2Ma6)Mb4GNb4(Fa6)GN;Asn	Ab4GNb2(Ab4GNb4)Ma3(Ab4GNb2Ma6)Mb4GNb4(Fa6)GN;Asn
40	Ab4GNb2Ma3(NNa3Ab4GNb2(Ab4GNb6)Ma6)Mb4GNb4(Fa6)GN;Asn	Ab4GNb2(NNa3Ab4GNb4)Ma3(Ab4GNb2Ma6)Mb4GNb4GN;Asn	Ab4GNb2(NNa3Ab4GNb4)Ma3(Ab4GNb2Ma6)Mb4GNb4GN;Asn	Ab4GNb2Ma3(Ab4GNb2(Ab4GNb6)Ma6)Mb4GNb4(Fa6)GN;Asn	Ab4GNb2Ma3(Ab4GNb2(Ab4GNb6)Ma6)Mb4GNb4(Fa6)GN;Asn
41	NNa3Ab4GNb2Ma3(Ab4GNb2(Ab4GNb6)Ma6)Mb4GNb4(Fa6)GN;Asn	NNa3Ab4GNb2(Ab4GNb4)Ma3(Ab4GNb2Ma6)Mb4GNb4GN;Asn	NNa3Ab4GNb2(Ab4GNb4)Ma3(Ab4GNb2Ma6)Mb4GNb4GN;Asn	NNa3Ab4GNb2Ma3(NNa3Ab4GNb2Ma6)Mb4GNb4GN;Asn	NNa3Ab4GNb2Ma3(NNa3Ab4GNb2Ma6)Mb4GNb4GN;Asn
42	Ab4GNb2Ma3(Ab4GNb2(NNa3Ab4GNb6)Ma6)Mb4GNb4(Fa6)GN;Asn	NNa3Ab4GNb2Ma3(NNa3Ab4GNb2Ma6)Mb4GNb4(Fa6)GN;Asn	NNa3Ab4GNb2Ma3(NNa3Ab4GNb2Ma6)Mb4GNb4(Fa6)GN;Asn	Ab4GNb2Ma3(NNa3Ab4GNb2(Ab4GNb6)Ma6)Mb4GNb4GN;Asn	Ab4GNb2Ma3(NNa3Ab4GNb2(Ab4GNb6)Ma6)Mb4GNb4GN;Asn
43	Ab4GNb2(NNa3Ab4GNb4)Ma3(Ab4GNb2Ma6)Mb4GNb4(Fa6)GN;Asn	Ab4GNb2Ma3(NNa3Ab4GNb2(Ab4GNb6)Ma6)Mb4GNb4(Fa6)GN;Asn	Ab4GNb2Ma3(NNa3Ab4GNb2(Ab4GNb6)Ma6)Mb4GNb4(Fa6)GN;Asn	NNa3Ab4GNb2Ma3(Ab4GNb2(Ab4GNb6)Ma6)Mb4GNb4GN;Asn	NNa3Ab4GNb2Ma3(Ab4GNb2(Ab4GNb6)Ma6)Mb4GNb4GN;Asn
44	NNa3Ab4GNb2(Ab4GNb4)Ma3(Ab4GNb2Ma6)Mb4GNb4(Fa6)GN;Asn	NNa3Ab4GNb2Ma3(Ab4GNb2(Ab4GNb6)Ma6)Mb4GNb4(Fa6)GN;Asn	NNa3Ab4GNb2Ma3(Ab4GNb2(Ab4GNb6)Ma6)Mb4GNb4(Fa6)GN;Asn	Ab4GNb2Ma3(Ab4GNb2(NNa3Ab4GNb6)Ma6)Mb4GNb4GN;Asn	Ab4GNb2Ma3(Ab4GNb2(NNa3Ab4GNb6)Ma6)Mb4GNb4GN;Asn
45	Ab4GNb2(Ab4GNb4)Ma3(NNa3Ab4GNb2Ma6)Mb4GNb4(Fa6)GN;Asn	Ab4GNb2Ma3(Ab4GNb2(NNa3Ab4GNb6)Ma6)Mb4GNb4(Fa6)GN;Asn	Ab4GNb2Ma3(Ab4GNb2(NNa3Ab4GNb6)Ma6)Mb4GNb4(Fa6)GN;Asn	Ab4GNb2(NNa3Ab4GNb4)Ma3(Ab4GNb2Ma6)Mb4GNb4GN;Asn	Ab4GNb2(NNa3Ab4GNb4)Ma3(Ab4GNb2Ma6)Mb4GNb4GN;Asn
46	Ab4GNb2(Ab4GNb4)Ma3(Ab4GNb2(Ab4GNb6)Ma6)Mb4GNb4(Fa6)GN;Asn	Ab4GNb2(NNa3Ab4GNb4)Ma3(Ab4GNb2Ma6)Mb4GNb4(Fa6)GN;Asn	Ab4GNb2(NNa3Ab4GNb4)Ma3(Ab4GNb2Ma6)Mb4GNb4(Fa6)GN;Asn	NNa3Ab4GNb2(Ab4GNb4)Ma3(Ab4GNb2Ma6)Mb4GNb4GN;Asn	NNa3Ab4GNb2(Ab4GNb4)Ma3(Ab4GNb2Ma6)Mb4GNb4GN;Asn
47	NNa3Ab4GNb2(NNa3Ab4GNb4)Ma3(Ab4GNb2Ma6)Mb4GNb4(Fa6)GN;Asn	NNa3Ab4GNb2(Ab4GNb4)Ma3(Ab4GNb2Ma6)Mb4GNb4(Fa6)GN;Asn	NNa3Ab4GNb2(Ab4GNb4)Ma3(Ab4GNb2Ma6)Mb4GNb4(Fa6)GN;Asn	Ab4GNb2(Ab4GNb4)Ma3(Ab4GNb2(GNb6)Ma6)Mb4GNb4(Fa6)GN;Asn	NNa3Ab4GNb2Ma3(NNa3Ab4GNb2Ma6)Mb4GNb4(Fa6)GN;Asn
48	Ab4GNb2(NNa3Ab4GNb4)Ma3(NNa3Ab4GNb2Ma6)Mb4GNb4(Fa6)GN;Asn	Ab4GNb2(Ab4GNb4)Ma3(NNa3Ab4GNb2Ma6)Mb4GNb4(Fa6)GN;Asn	Ab4GNb2(Ab4GNb4)Ma3(NNa3Ab4GNb2Ma6)Mb4GNb4(Fa6)GN;Asn	Ab4GNb2(Ab4GNb4)Ma3(GNb2(Ab4GNb6)Ma6)Mb4GNb4(Fa6)GN;Asn	Ab4GNb2Ma3(NNa3Ab4GNb2(Ab4GNb6)Ma6)Mb4GNb4(Fa6)GN;Asn
49	NNa3Ab4GNb2(Ab4GNb4)Ma3(NNa3Ab4GNb2Ma6)Mb4GNb4(Fa6)GN;Asn	Ab4GNb2(Ab4GNb4)Ma3(Ab4GNb2(Ab4GNb6)Ma6)Mb4GNb4(Fa6)GN;Asn	Ab4GNb2(Ab4GNb4)Ma3(Ab4GNb2(Ab4GNb6)Ma6)Mb4GNb4(Fa6)GN;Asn	GNb2(Ab4GNb4)Ma3(Ab4GNb2(Ab4GNb6)Ma6)Mb4GNb4(Fa6)GN;Asn	NNa3Ab4GNb2Ma3(Ab4GNb2(Ab4GNb6)Ma6)Mb4GNb4(Fa6)GN;Asn
50	NNa3Ab4GNb2Ma3(NNa3Ab4GNb2(Ab4GNb6)Ma6)Mb4GNb4(Fa6)GN;Asn	NNa3Ab4GNb2(Ab4GNb4)Ma3(Ab4GNb2(Ab4GNb6)Ma6)Mb4GNb4GN;Asn	NNa3Ab4GNb2(Ab4GNb4)Ma3(Ab4GNb2(Ab4GNb6)Ma6)Mb4GNb4GN;Asn	Ab4GNb2(GNb4)Ma3(Ab4GNb2(Ab4GNb6)Ma6)Mb4GNb4(Fa6)GN;Asn	Ab4GNb2Ma3(Ab4GNb2(NNa3Ab4GNb6)Ma6)Mb4GNb4(Fa6)GN;Asn
51	NNa3Ab4GNb2Ma3(Ab4GNb2(NNa3Ab4GNb6)Ma6)Mb4GNb4(Fa6)GN;Asn	Ab4GNb2(NNa3Ab4GNb4)Ma3(Ab4GNb2(Ab4GNb6)Ma6)Mb4GNb4GN;Asn	Ab4GNb2(NNa3Ab4GNb4)Ma3(Ab4GNb2(Ab4GNb6)Ma6)Mb4GNb4GN;Asn	NNa3Ab4GNb2Ma3(NNa3Ab4GNb2Ma6)Mb4GNb4(Fa6)GN;Asn	Ab4GNb2(NNa3Ab4GNb4)Ma3(Ab4GNb2Ma6)Mb4GNb4(Fa6)GN;Asn
52	Ab4GNb2Ma3(NNa3Ab4GNb2(NNa3Ab4GNb6)Ma6)Mb4GNb4(Fa6)GN;Asn	Ab4GNb2(Ab4GNb4)Ma3(NNa3Ab4GNb2(Ab4GNb6)Ma6)Mb4GNb4GN;Asn	Ab4GNb2(Ab4GNb4)Ma3(NNa3Ab4GNb2(Ab4GNb6)Ma6)Mb4GNb4GN;Asn	Ab4GNb2Ma3(NNa3Ab4GNb2(Ab4GNb6)Ma6)Mb4GNb4(Fa6)GN;Asn	NNa3Ab4GNb2(Ab4GNb4)Ma3(Ab4GNb2Ma6)Mb4GNb4(Fa6)GN;Asn
53	NNa3Ab4GNb2(Ab4GNb4)Ma3(Ab4GNb2(Ab4GNb6)Ma6)Mb4GNb4(Fa6)GN;Asn	Ab4GNb2(Ab4GNb4)Ma3(Ab4GNb2(NNa3Ab4GNb6)Ma6)Mb4GNb4GN;Asn	Ab4GNb2(Ab4GNb4)Ma3(Ab4GNb2(NNa3Ab4GNb6)Ma6)Mb4GNb4GN;Asn	NNa3Ab4GNb2Ma3(Ab4GNb2(Ab4GNb6)Ma6)Mb4GNb4(Fa6)GN;Asn	Ab4GNb2(Ab4GNb4)Ma3(NNa3Ab4GNb2Ma6)Mb4GNb4(Fa6)GN;Asn
54	Ab4GNb2(NNa3Ab4GNb4)Ma3(Ab4GNb2(Ab4GNb6)Ma6)Mb4GNb4(Fa6)GN;Asn	NNa3Ab4GNb2(NNa3Ab4GNb4)Ma3(Ab4GNb2Ma6)Mb4GNb4(Fa6)GN;Asn	NNa3Ab4GNb2(NNa3Ab4GNb4)Ma3(Ab4GNb2Ma6)Mb4GNb4(Fa6)GN;Asn	Ab4GNb2Ma3(Ab4GNb2(NNa3Ab4GNb6)Ma6)Mb4GNb4(Fa6)GN;Asn	Ab4GNb2(Ab4GNb4)Ma3(Ab4GNb2(Ab4GNb6)Ma6)Mb4GNb4(Fa6)GN;Asn
55	Ab4GNb2(Ab4GNb4)Ma3(NNa3Ab4GNb2(Ab4GNb6)Ma6)Mb4GNb4(Fa6)GN;Asn	Ab4GNb2(NNa3Ab4GNb4)Ma3(NNa3Ab4GNb2Ma6)Mb4GNb4(Fa6)GN;Asn	Ab4GNb2(NNa3Ab4GNb4)Ma3(NNa3Ab4GNb2Ma6)Mb4GNb4(Fa6)GN;Asn	Ab4GNb2(NNa3Ab4GNb4)Ma3(Ab4GNb2Ma6)Mb4GNb4(Fa6)GN;Asn	NNa3Ab4GNb2(NNa3Ab4GNb4)Ma3(Ab4GNb2Ma6)Mb4GNb4(Fa6)GN;Asn
56	Ab4GNb2(Ab4GNb4)Ma3(Ab4GNb2(NNa3Ab4GNb6)Ma6)Mb4GNb4(Fa6)GN;Asn	NNa3Ab4GNb2(Ab4GNb4)Ma3(NNa3Ab4GNb2Ma6)Mb4GNb4(Fa6)GN;Asn	NNa3Ab4GNb2(Ab4GNb4)Ma3(NNa3Ab4GNb2Ma6)Mb4GNb4(Fa6)GN;Asn	NNa3Ab4GNb2(Ab4GNb4)Ma3(Ab4GNb2Ma6)Mb4GNb4(Fa6)GN;Asn	Ab4GNb2(NNa3Ab4GNb4)Ma3(NNa3Ab4GNb2Ma6)Mb4GNb4(Fa6)GN;Asn
57	Ab4GNb2(Ab4GNb4)Ma3(Ab4GNb2(Ab4GNb3Ab4GNb6)Ma6)Mb4GNb4(Fa6)GN;Asn	NNa3Ab4GNb2Ma3(NNa3Ab4GNb2(Ab4GNb6)Ma6)Mb4GNb4(Fa6)GN;Asn	NNa3Ab4GNb2Ma3(NNa3Ab4GNb2(Ab4GNb6)Ma6)Mb4GNb4(Fa6)GN;Asn	Ab4GNb2(Ab4GNb4)Ma3(NNa3Ab4GNb2Ma6)Mb4GNb4(Fa6)GN;Asn	NNa3Ab4GNb2(Ab4GNb4)Ma3(NNa3Ab4GNb2Ma6)Mb4GNb4(Fa6)GN;Asn
58	NNa3Ab4GNb2(NNa3Ab4GNb4)Ma3(Ab4GNb2(Ab4GNb6)Ma6)Mb4GNb4(Fa6)GN;Asn	NNa3Ab4GNb2Ma3(Ab4GNb2(NNa3Ab4GNb6)Ma6)Mb4GNb4(Fa6)GN;Asn	NNa3Ab4GNb2Ma3(Ab4GNb2(NNa3Ab4GNb6)Ma6)Mb4GNb4(Fa6)GN;Asn	Ab4GNb2(Ab4GNb4)Ma3(Ab4GNb2(Ab4GNb6)Ma6)Mb4GNb4(Fa6)GN;Asn	NNa3Ab4GNb2Ma3(NNa3Ab4GNb2(Ab4GNb6)Ma6)Mb4GNb4(Fa6)GN;Asn
59	NNa3Ab4GNb2(Ab4GNb4)Ma3(NNa3Ab4GNb2(Ab4GNb6)Ma6)Mb4GNb4(Fa6)GN;Asn	Ab4GNb2Ma3(NNa3Ab4GNb2(NNa3Ab4GNb6)Ma6)Mb4GNb4(Fa6)GN;Asn	Ab4GNb2Ma3(NNa3Ab4GNb2(NNa3Ab4GNb6)Ma6)Mb4GNb4(Fa6)GN;Asn	NNa3Ab4GNb2(Ab4GNb4)Ma3(Ab4GNb2(Ab4GNb6)Ma6)Mb4GNb4GN;Asn	NNa3Ab4GNb2Ma3(Ab4GNb2(NNa3Ab4GNb6)Ma6)Mb4GNb4(Fa6)GN;Asn
60	NNa3Ab4GNb2(Ab4GNb4)Ma3(Ab4GNb2(NNa3Ab4GNb6)Ma6)Mb4GNb4(Fa6)GN;Asn	NNa3Ab4GNb2(Ab4GNb4)Ma3(Ab4GNb2(Ab4GNb6)Ma6)Mb4GNb4(Fa6)GN;Asn	NNa3Ab4GNb2(Ab4GNb4)Ma3(Ab4GNb2(Ab4GNb6)Ma6)Mb4GNb4(Fa6)GN;Asn	Ab4GNb2(NNa3Ab4GNb4)Ma3(Ab4GNb2(Ab4GNb6)Ma6)Mb4GNb4GN;Asn	Ab4GNb2Ma3(NNa3Ab4GNb2(NNa3Ab4GNb6)Ma6)Mb4GNb4(Fa6)GN;Asn
61	Ab4GNb2(NNa3Ab4GNb4)Ma3(Ab4GNb2(NNa3Ab4GNb6)Ma6)Mb4GNb4(Fa6)GN;Asn	Ab4GNb2(NNa3Ab4GNb4)Ma3(Ab4GNb2(Ab4GNb6)Ma6)Mb4GNb4(Fa6)GN;Asn	Ab4GNb2(NNa3Ab4GNb4)Ma3(Ab4GNb2(Ab4GNb6)Ma6)Mb4GNb4(Fa6)GN;Asn	Ab4GNb2(Ab4GNb4)Ma3(NNa3Ab4GNb2(Ab4GNb6)Ma6)Mb4GNb4GN;Asn	NNa3Ab4GNb2(Ab4GNb4)Ma3(Ab4GNb2(Ab4GNb6)Ma6)Mb4GNb4(Fa6)GN;Asn
62	Ab4GNb2(Ab4GNb4)Ma3(NNa3Ab4GNb2(NNa3Ab4GNb6)Ma6)Mb4GNb4(Fa6)GN;Asn	Ab4GNb2(Ab4GNb4)Ma3(NNa3Ab4GNb2(Ab4GNb6)Ma6)Mb4GNb4(Fa6)GN;Asn	Ab4GNb2(Ab4GNb4)Ma3(NNa3Ab4GNb2(Ab4GNb6)Ma6)Mb4GNb4(Fa6)GN;Asn	Ab4GNb2(Ab4GNb4)Ma3(Ab4GNb2(NNa3Ab4GNb6)Ma6)Mb4GNb4GN;Asn	Ab4GNb2(NNa3Ab4GNb4)Ma3(Ab4GNb2(Ab4GNb6)Ma6)Mb4GNb4(Fa6)GN;Asn
		Ab4GNb2(Ab4GNb4)Ma3(Ab4GNb2(NNa3Ab4GNb6)Ma6)Mb4GNb4(Fa6)GN;Asn	Ab4GNb2(Ab4GNb4)Ma3(Ab4GNb2(NNa3Ab4GNb6)Ma6)Mb4GNb4(Fa6)GN;Asn	NNa3Ab4GNb2(NNa3Ab4GNb4)Ma3(Ab4GNb2Ma6)Mb4GNb4(Fa6)GN;Asn	Ab4GNb2(Ab4GNb4)Ma3(NNa3Ab4GNb2(Ab4GNb6)Ma6)Mb4GNb4(Fa6)GN;Asn
		Ab4GNb2(Ab4GNb4)Ma3(Ab4GNb2(Ab4GNb3Ab4GNb6)Ma6)Mb4GNb4(Fa6)GN;Asn	Ab4GNb2(Ab4GNb4)Ma3(Ab4GNb2(Ab4GNb3Ab4GNb6)Ma6)Mb4GNb4(Fa6)GN;Asn	Ab4GNb2(NNa3Ab4GNb4)Ma3(NNa3Ab4GNb2Ma6)Mb4GNb4(Fa6)GN;Asn	Ab4GNb2(Ab4GNb4)Ma3(Ab4GNb2(NNa3Ab4GNb6)Ma6)Mb4GNb4(Fa6)GN;Asn
		NNa3Ab4GNb2(NNa3Ab4GNb4)Ma3(NNa3Ab4GNb2Ma6)Mb4GNb4(Fa6)GN;Asn	NNa3Ab4GNb2(NNa3Ab4GNb4)Ma3(NNa3Ab4GNb2Ma6)Mb4GNb4(Fa6)GN;Asn	NNa3Ab4GNb2(Ab4GNb4)Ma3(NNa3Ab4GNb2Ma6)Mb4GNb4(Fa6)GN;Asn	NNa3Ab4GNb2(NNa3Ab4GNb4)Ma3(NNa3Ab4GNb2Ma6)Mb4GNb4(Fa6)GN;Asn
		NNa3Ab4GNb2Ma3(NNa3Ab4GNb2(NNa3Ab4GNb6)Ma6)Mb4GNb4(Fa6)GN;Asn	NNa3Ab4GNb2Ma3(NNa3Ab4GNb2(NNa3Ab4GNb6)Ma6)Mb4GNb4(Fa6)GN;Asn	NNa3Ab4GNb2Ma3(NNa3Ab4GNb2(Ab4GNb6)Ma6)Mb4GNb4(Fa6)GN;Asn	NNa3Ab4GNb2Ma3(NNa3Ab4GNb2(NNa3Ab4GNb6)Ma6)Mb4GNb4(Fa6)GN;Asn
		NNa3Ab4GNb2(NNa3Ab4GNb4)Ma3(Ab4GNb2(Ab4GNb6)Ma6)Mb4GNb4(Fa6)GN;Asn	NNa3Ab4GNb2(NNa3Ab4GNb4)Ma3(Ab4GNb2(Ab4GNb6)Ma6)Mb4GNb4(Fa6)GN;Asn	NNa3Ab4GNb2Ma3(Ab4GNb2(NNa3Ab4GNb6)Ma6)Mb4GNb4(Fa6)GN;Asn	NNa3Ab4GNb2(NNa3Ab4GNb4)Ma3(Ab4GNb2(Ab4GNb6)Ma6)Mb4GNb4(Fa6)GN;Asn
		NNa3Ab4GNb2(Ab4GNb4)Ma3(NNa3Ab4GNb2(Ab4GNb6)Ma6)Mb4GNb4(Fa6)GN;Asn	NNa3Ab4GNb2(Ab4GNb4)Ma3(NNa3Ab4GNb2(Ab4GNb6)Ma6)Mb4GNb4(Fa6)GN;Asn	Ab4GNb2Ma3(NNa3Ab4GNb2(NNa3Ab4GNb6)Ma6)Mb4GNb4(Fa6)GN;Asn	NNa3Ab4GNb2(Ab4GNb4)Ma3(NNa3Ab4GNb2(Ab4GNb6)Ma6)Mb4GNb4(Fa6)GN;Asn
		NNa3Ab4GNb2(Ab4GNb4)Ma3(Ab4GNb2(NNa3Ab4GNb6)Ma6)Mb4GNb4(Fa6)GN;Asn	NNa3Ab4GNb2(Ab4GNb4)Ma3(Ab4GNb2(NNa3Ab4GNb6)Ma6)Mb4GNb4(Fa6)GN;Asn	NNa3Ab4GNb2(Ab4GNb4)Ma3(Ab4GNb2(Ab4GNb6)Ma6)Mb4GNb4(Fa6)GN;Asn	NNa3Ab4GNb2(Ab4GNb4)Ma3(Ab4GNb2(NNa3Ab4GNb6)Ma6)Mb4GNb4(Fa6)GN;Asn
		Ab4GNb2(NNa3Ab4GNb4)Ma3(Ab4GNb2(NNa3Ab4GNb6)Ma6)Mb4GNb4(Fa6)GN;Asn	Ab4GNb2(NNa3Ab4GNb4)Ma3(Ab4GNb2(NNa3Ab4GNb6)Ma6)Mb4GNb4(Fa6)GN;Asn	Ab4GNb2(NNa3Ab4GNb4)Ma3(Ab4GNb2(Ab4GNb6)Ma6)Mb4GNb4(Fa6)GN;Asn	Ab4GNb2(NNa3Ab4GNb4)Ma3(Ab4GNb2(NNa3Ab4GNb6)Ma6)Mb4GNb4(Fa6)GN;Asn
		Ab4GNb2(Ab4GNb4)Ma3(NNa3Ab4GNb2(NNa3Ab4GNb6)Ma6)Mb4GNb4(Fa6)GN;Asn	Ab4GNb2(Ab4GNb4)Ma3(NNa3Ab4GNb2(NNa3Ab4GNb6)Ma6)Mb4GNb4(Fa6)GN;Asn	Ab4GNb2(Ab4GNb4)Ma3(NNa3Ab4GNb2(Ab4GNb6)Ma6)Mb4GNb4(Fa6)GN;Asn	Ab4GNb2(Ab4GNb4)Ma3(NNa3Ab4GNb2(NNa3Ab4GNb6)Ma6)Mb4GNb4(Fa6)GN;Asn
		Ab4GNb2(Ab4GNb4)Ma3(Ab4GNb2(NNa3Ab4GNb3Ab4GNb6)Ma6)Mb4GNb4(Fa6)GN;Asn	Ab4GNb2(Ab4GNb4)Ma3(Ab4GNb2(NNa3Ab4GNb3Ab4GNb6)Ma6)Mb4GNb4(Fa6)GN;Asn	Ab4GNb2(Ab4GNb4)Ma3(Ab4GNb2(NNa3Ab4GNb6)Ma6)Mb4GNb4(Fa6)GN;Asn	NNa3Ab4GNb2(NNa3Ab4GNb4)Ma3(NNa3Ab4GNb2(Ab4GNb6)Ma6)Mb4GNb4(Fa6)GN;Asn
		NNa3Ab4GNb2(NNa3Ab4GNb4)Ma3(NNa3Ab4GNb2(Ab4GNb6)Ma6)Mb4GNb4(Fa6)GN;Asn	NNa3Ab4GNb2(NNa3Ab4GNb4)Ma3(NNa3Ab4GNb2(Ab4GNb6)Ma6)Mb4GNb4(Fa6)GN;Asn	Ab4GNb2(Ab4GNb4)Ma3(Ab4GNb2(Ab4GNb3Ab4GNb6)Ma6)Mb4GNb4(Fa6)GN;Asn	NNa3Ab4GNb2(NNa3Ab4GNb4)Ma3(Ab4GNb2(NNa3Ab4GNb6)Ma6)Mb4GNb4(Fa6)GN;Asn
		NNa3Ab4GNb2(NNa3Ab4GNb4)Ma3(Ab4GNb2(NNa3Ab4GNb6)Ma6)Mb4GNb4(Fa6)GN;Asn	NNa3Ab4GNb2(NNa3Ab4GNb4)Ma3(Ab4GNb2(NNa3Ab4GNb6)Ma6)Mb4GNb4(Fa6)GN;Asn	NNa3Ab4GNb2(NNa3Ab4GNb4)Ma3(NNa3Ab4GNb2Ma6)Mb4GNb4(Fa6)GN;Asn	NNa3Ab4GNb2(Ab4GNb4)Ma3(NNa3Ab4GNb2(NNa3Ab4GNb6)Ma6)Mb4GNb4(Fa6)GN;Asn
		NNa3Ab4GNb2(Ab4GNb4)Ma3(NNa3Ab4GNb2(NNa3Ab4GNb6)Ma6)Mb4GNb4(Fa6)GN;Asn	NNa3Ab4GNb2(Ab4GNb4)Ma3(NNa3Ab4GNb2(NNa3Ab4GNb6)Ma6)Mb4GNb4(Fa6)GN;Asn	NNa3Ab4GNb2Ma3(NNa3Ab4GNb2(NNa3Ab4GNb6)Ma6)Mb4GNb4(Fa6)GN;Asn	Ab4GNb2(NNa3Ab4GNb4)Ma3(NNa3Ab4GNb2(NNa3Ab4GNb6)Ma6)Mb4GNb4(Fa6)GN;Asn
		Ab4GNb2(NNa3Ab4GNb4)Ma3(NNa3Ab4GNb2(NNa3Ab4GNb6)Ma6)Mb4GNb4(Fa6)GN;Asn	Ab4GNb2(NNa3Ab4GNb4)Ma3(NNa3Ab4GNb2(NNa3Ab4GNb6)Ma6)Mb4GNb4(Fa6)GN;Asn	NNa3Ab4GNb2(Ab4GNb4)Ma3(Ab4GNb2(Ab4GNb6)Ma6)Mb4GNb4(Fa6)GN;Asn	NNa3Ab4GNb2(NNa3Ab4GNb4)Ma3(NNa3Ab4GNb2(NNa3Ab4GNb6)Ma6)Mb4GNb4(Fa6)GN;Asn
		NNa3Ab4GNb2(NNa3Ab4GNb4)Ma3(NNa3Ab4GNb2(NNa3Ab4GNb6)Ma6)Mb4GNb4(Fa6)GN;Asn		Ab4GNb2(NNa3Ab4GNb4)Ma3(Ab4GNb2(Ab4GNb6)Ma6)Mb4GNb4(Fa6)GN;Asn	Ab4GNb2(NNa3Ab4GNb4)Ma3(NNa3Ab4GNb2(NNa3Ab4GNb3Ab4GNb6)Ma6)Mb4GNb4(Fa6)GN;Asn
		Ab4GNb2(NNa3Ab4GNb4)Ma3(NNa3Ab4GNb2(NNa3Ab4GNb3Ab4GNb6)Ma6)Mb4GNb4(Fa6)GN;Asn		Ab4GNb2(Ab4GNb4)Ma3(NNa3Ab4GNb2(Ab4GNb6)Ma6)Mb4GNb4(Fa6)GN;Asn
				Ab4GNb2(Ab4GNb4)Ma3(Ab4GNb2(NNa3Ab4GNb6)Ma6)Mb4GNb4(Fa6)GN;Asn
				Ab4GNb2(Ab4GNb4)Ma3(Ab4GNb2(NNa3Ab4GNb3Ab4GNb6)Ma6)Mb4GNb4(Fa6)GN;Asn
				NNa3Ab4GNb2(NNa3Ab4GNb4)Ma3(NNa3Ab4GNb2(Ab4GNb6)Ma6)Mb4GNb4(Fa6)GN;Asn
				NNa3Ab4GNb2(NNa3Ab4GNb4)Ma3(Ab4GNb2(NNa3Ab4GNb6)Ma6)Mb4GNb4(Fa6)GN;Asn
				NNa3Ab4GNb2(Ab4GNb4)Ma3(NNa3Ab4GNb2(NNa3Ab4GNb6)Ma6)Mb4GNb4(Fa6)GN;Asn
				Ab4GNb2(NNa3Ab4GNb4)Ma3(NNa3Ab4GNb2(NNa3Ab4GNb6)Ma6)Mb4GNb4(Fa6)GN;Asn
