# Supplementary material for: CHOGlycoNET: Comprehensive glycosylation reaction network for CHO cells
Source: Metab Eng. 2023 Mar;76:87–96. doi: 10.1016/j.ymben.2022.12.009 (PMC11132536; doi:10.1016/j.ymben.2022.12.009)
Supplement: Multimedia component 1 [file mmc1.zip › SupplMaterial/SupMat3_ReactionsImportance.csv]

0	importance
R38	0.3356581104860363
R53	0.20852694472087208
R16	0.1031414700731169
R114	0.0343643265378462
R88	0.031162971280436512
R60	0.02500059829493498
R168	0.022851394073385056
R71	0.019390181485651737
R148	0.019218482356720742
R68	0.0156381979824075
R182	0.010882883253699082
R234	0.009563261935955266
R592	0.008368123006895127
R594	0.007659947289187871
R591	0.007392345662831619
R183	0.006085530313416543
R593	0.005356972723874802
R324	0.004990886529284232
R308	0.004648611489444941
R595	0.004364636077514999
R330	0.004299600940731819
R179	0.004184063292228808
R99	0.004004329445796003
R318	0.003867337210847965
R233	0.003858840891049491
R105	0.003734914970758278
R302	0.0036001286036303247
R154	0.0035606449268314206
R258	0.0035286131133483696
R109	0.0034242588122293774
R378	0.0033881424037870292
R177	0.003188137020687507
R90	0.0030680128106904403
R232	0.003031465518595548
R292	0.0030048486773531125
R23	0.002472730357972029
R315	0.0022712014776344273
R299	0.002093020298046661
R327	0.0018803415606333596
R67	0.001811708285256708
R238	0.001791556797931015
R305	0.0017793034561596488
R40	0.001712899072184357
R289	0.001659433670890984
R115	0.0016009412634543027
R147	0.00156751552534075
R103	0.001496395700210637
R379	0.001336070442026245
R321	0.0012456648192601446
R21	0.0011944353662525023
R59	0.0011175660704675562
R235	0.0009128182938584766
R455	0.0008865898849845387
R65	0.0008221147515281704
R163	0.0007826444583026716
R101	0.0006874331078722851
R263	0.0006707712586647266
R257	0.0006675099610030603
R4	0.0006162451776360058
R240	0.0004813978980896655
R14	0.0004759145892161047
R35	0.0004512209960806734
R7	0.0004459608644472969
R244	0.0004331994624862291
R20	0.0004245182543503986
R248	0.00040392090243917514
R19	0.0003997669247606375
R380	0.0003859610949219658
R220	0.0003653276212115075
R41	0.00035397576511271757
R37	0.00035219586505185206
R80	0.00032849092190721097
R279	0.00032765781919287605
R111	0.0003120050168936602
R256	0.00031192761133776766
R454	0.0003087625569654861
R102	0.00029927339733677803
R97	0.0002802659620442093
R222	0.00027360417689784917
R435	0.00026054481178484104
R64	0.0002567110638557369
R57	0.00025109502052342097
R151	0.0002492525022840054
R341	0.00024893011278013643
R164	0.00023146059184746753
R224	0.00022692626439615478
R94	0.00022666326032325026
R54	0.00022556080344537528
R452	0.00022543096121001383
R173	0.0002192291937460317
R267	0.00021894117397173156
R58	0.00021311022968692028
R128	0.00020949977848601272
R142	0.00020678841105518494
R55	0.00020562793186362395
R221	0.000202050222726329
R117	0.00019725569731870337
R223	0.00018810026687330396
R414	0.0001808001714591148
R359	0.00017791613485342763
R91	0.00017758859004359464
R178	0.00017467752624746437
R61	0.00017376501253460713
R268	0.00017141538500379204
R81	0.0001712302379201693
R219	0.00017063650803102282
R138	0.00016831404549781445
R357	0.0001665379917050837
R429	0.00016033040876354336
R108	0.00015815412041664023
R157	0.00015696001769474241
R110	0.00015575856789882381
R423	0.00015251980182522337
R377	0.00014818813581621407
R214	0.00014716593664813933
R34	0.00014656614619897837
R191	0.0001440670207209056
R212	0.00014385732607470286
R170	0.00014069195235220483
R277	0.00013920992850207547
R93	0.00013599513684406505
R95	0.0001353580194675583
R92	0.00013359286100234617
R63	0.00013288476174358726
R354	0.0001312657309652703
R469	0.00013052477380541842
R66	0.00012549136505206871
R428	0.00012388851084731432
R175	0.00012319254021384723
R511	0.00012298386458126927
R338	0.0001223789786230558
R532	0.00012178398936030592
R360	0.00011896089759177609
R481	0.00011777762301119684
R181	0.00011664382995741151
R470	0.00011438525007012851
R79	0.00011427319207637433
R213	0.00011328785520111294
R507	0.00011297326261564285
R471	0.00011275052703194916
R390	0.00010963563038028542
R107	0.00010945821730569271
R300	0.00010839347607473906
R62	0.00010781310339373176
R70	0.0001074271790714808
R78	0.00010712301464988818
R269	0.00010652340371110195
R358	0.00010540598614052175
R375	0.00010500374827111067
R48	0.00010479858286664027
R202	0.00010416801194248908
R17	0.00010390128349038557
R106	0.00010268117514837953
R389	0.00010084890318567095
R468	0.00010032813405985865
R127	9.84124674365197e-05
R462	9.736901589432767e-05
R467	9.709525926071486e-05
R458	9.69366894852265e-05
R351	9.663339571073333e-05
R510	9.62299777291226e-05
R172	9.541494179769099e-05
R516	9.328601364889153e-05
R517	9.285591512207324e-05
R133	9.211227585668504e-05
R399	9.190916855763157e-05
R432	9.120768437169694e-05
R69	9.12017564729074e-05
R328	9.075395965080118e-05
R457	9.006562961236635e-05
R548	8.717924054418388e-05
R391	8.641010545329934e-05
R100	8.634062752165586e-05
R189	8.62216371745315e-05
R188	8.603875636817911e-05
R39	8.520042736074797e-05
R413	8.473867547902791e-05
R307	8.44717353057455e-05
R347	8.439851409872454e-05
R401	8.409898509516136e-05
R98	8.391324742202176e-05
R210	8.183528956596595e-05
R409	8.125016650382193e-05
R272	8.115649203202594e-05
R346	8.072387795990837e-05
R316	7.848374394221854e-05
R472	7.837369294034305e-05
R270	7.778846987330972e-05
R89	7.753136386199709e-05
R33	7.620569938859629e-05
R140	7.571684723054965e-05
R323	7.56671608287928e-05
R104	7.46592140670344e-05
R52	7.282974011564205e-05
R400	7.11415925451258e-05
R489	7.07286411561987e-05
R547	6.952816300925471e-05
R513	6.897481954839892e-05
R201	6.858295782812168e-05
R119	6.787388034992366e-05
R134	6.678955793756744e-05
R335	6.610102288748708e-05
R505	6.486392101903246e-05
R293	6.40974807932154e-05
R131	6.331657313113613e-05
R180	6.148769337309645e-05
R25	6.041610978083306e-05
R408	6.041125539371318e-05
R242	6.009739656216343e-05
R262	6.0076031952014126e-05
R350	5.9095952462557727e-05
R150	5.908345725367967e-05
R322	5.8926852754583355e-05
R484	5.888895435111897e-05
R203	5.884597651172267e-05
R349	5.836128825381575e-05
R261	5.825249107852513e-05
R86	5.5788794564697886e-05
R113	5.503743446359839e-05
R36	5.4907573751203816e-05
R340	5.48084769799669e-05
R480	5.4798698884423315e-05
R339	5.3959388049036775e-05
R549	5.386948521834473e-05
R422	5.3308098733177685e-05
R309	5.2934570753121955e-05
R476	5.199891813819016e-05
R161	5.159253509859894e-05
R348	5.118593611133701e-05
R464	5.091573795657762e-05
R398	5.045820106536912e-05
R281	4.9997445924602225e-05
R385	4.921550629903782e-05
R130	4.8789029845005295e-05
R420	4.871083310785166e-05
R475	4.796018418829633e-05
R259	4.7957967869331923e-05
R388	4.625012814355417e-05
R495	4.5766897572919745e-05
R187	4.546073972832813e-05
R192	4.5233387527187666e-05
R434	4.45106129628681e-05
R329	4.439083268775954e-05
R506	4.419151603090303e-05
R118	4.380791282280297e-05
R194	4.318770911394642e-05
R395	4.271736068963614e-05
R482	4.2365503319800794e-05
R352	4.211187078183922e-05
R342	4.20014235476232e-05
R355	4.110351965321432e-05
R407	4.1075327856525825e-05
R284	4.071015703415579e-05
R410	4.069754545429622e-05
R18	4.033186286286867e-05
R116	4.0041420399441426e-05
R245	3.9243901280827284e-05
R153	3.8879365923676564e-05
R291	3.859159862642921e-05
R306	3.831929006967609e-05
R483	3.80224312686441e-05
R96	3.8004804098034363e-05
R246	3.7824218202516686e-05
R486	3.712738372679361e-05
R265	3.695808145815884e-05
R176	3.673600054661056e-05
R344	3.658138948462454e-05
R491	3.6140372057827414e-05
R353	3.5761820224984705e-05
R294	3.533395537566719e-05
R129	3.4279336821805915e-05
R383	3.313792057939837e-05
R155	3.301634761147022e-05
R146	3.229587353394483e-05
R418	3.228589810231323e-05
R492	3.191352751568451e-05
R545	3.15746795819388e-05
R169	3.110150936533375e-05
R331	3.0194826575801172e-05
R424	2.9505377573087026e-05
R171	2.9479386204135644e-05
R421	2.938390488092659e-05
R334	2.930138728778962e-05
R198	2.914024456779908e-05
R502	2.8597663414623564e-05
R396	2.826674967868064e-05
R165	2.8241220691102176e-05
R295	2.7636761579061175e-05
R567	2.762719508417521e-05
R149	2.740642712743899e-05
R283	2.7394418330850882e-05
R112	2.734666803747757e-05
R512	2.725770746518737e-05
R156	2.6963260951189052e-05
R241	2.6855418541956037e-05
R416	2.677726998027752e-05
R239	2.6641471753901898e-05
R336	2.627534708470838e-05
R193	2.5677381354957844e-05
R216	2.4644080165826966e-05
R145	2.4634305392327547e-05
R463	2.4620860302741936e-05
R397	2.440937359977412e-05
R56	2.4277486385981026e-05
R406	2.4064689180397936e-05
R387	2.386840294926287e-05
R135	2.3082295571406543e-05
R419	2.303980114127476e-05
R310	2.283590913331373e-05
R392	2.2532455764311193e-05
R437	2.231656495301985e-05
R404	2.2214947931702084e-05
R417	2.215953908536895e-05
R384	2.213851250383462e-05
R5	2.2066858673277225e-05
R195	2.1880151637818774e-05
R325	2.1680064220265542e-05
R205	2.157447744706443e-05
R345	2.1534245705918676e-05
R190	2.1480244904668652e-05
R282	2.0656869348839525e-05
R159	2.0378081957272373e-05
R503	2.036155247204191e-05
R529	2.017033012023218e-05
R197	1.9674459443631775e-05
R303	1.9291899363894558e-05
R209	1.9200014195599475e-05
R27	1.8756247400313063e-05
R264	1.8754184320586846e-05
R132	1.836420090327433e-05
R137	1.827188454622745e-05
R255	1.8001115829982212e-05
R126	1.789314655320135e-05
R426	1.7406486387383673e-05
R229	1.7369078891818214e-05
R528	1.71658549127165e-05
R405	1.6865259589554688e-05
R459	1.675240247529082e-05
R425	1.668003879032918e-05
R326	1.6490309248666673e-05
R343	1.6422638841688967e-05
R243	1.5456577650445817e-05
R83	1.537407297990046e-05
R231	1.529092017328421e-05
R32	1.5205539740640222e-05
R382	1.442853074137955e-05
R393	1.4326992203776173e-05
R430	1.42341689261798e-05
R125	1.3807878113822685e-05
R204	1.3704655932806342e-05
R247	1.3694672032307942e-05
R162	1.3685205541682433e-05
R436	1.3140247392279686e-05
R494	1.301942270101257e-05
R466	1.2830300523718731e-05
R260	1.2498645025297106e-05
R386	1.2045787391107982e-05
R288	1.1787865379521213e-05
R304	1.1674669741904224e-05
R167	1.1416202612831813e-05
R415	1.1207401992114971e-05
R285	1.1069365681571031e-05
R456	1.0919163739141752e-05
R87	1.0688769955180574e-05
R337	1.0637175259518039e-05
R433	1.0536918340961808e-05
R287	1.0395827141297639e-05
R254	1.0355252048675285e-05
R314	1.0022882263759813e-05
R522	9.999896569224268e-06
R298	9.421645073009828e-06
R313	9.38607357510834e-06
R403	9.279363281577623e-06
R158	9.010885868074283e-06
R519	8.865937458763741e-06
R498	8.84268515433802e-06
R290	8.629095051100205e-06
R320	8.546212717199673e-06
R461	8.47598701324634e-06
R319	8.441504787812798e-06
R144	8.116590293052079e-06
R280	8.042260146735586e-06
R524	7.547235601106831e-06
R2	7.460642255522694e-06
R317	7.377424089148855e-06
R381	7.361167943800074e-06
R82	7.310009053606659e-06
R478	7.3072912899576296e-06
R546	7.245155503722675e-06
R26	7.0025294478522465e-06
R562	6.700025457974125e-06
R166	6.469474064070715e-06
R579	6.384786327689888e-06
R29	6.289357622970147e-06
R558	6.2369710547550655e-06
R485	6.209031922766212e-06
R297	6.102250952339631e-06
R311	6.07277797291634e-06
R518	5.9818013877822266e-06
R143	5.959036175886799e-06
R237	5.8717051216574054e-06
R252	5.278790607169192e-06
R508	4.925169636906886e-06
R431	4.502816530428581e-06
R575	4.401320099577294e-06
R394	3.901421026580958e-06
R577	3.7567742798170947e-06
R301	3.723612152169106e-06
R208	3.611957706303952e-06
R218	3.6105636278831548e-06
R540	3.3490592204244746e-06
R402	3.3018197795103913e-06
R278	3.2743616288058397e-06
R556	3.2493627017740842e-06
R45	3.238049538177492e-06
R160	2.951115363353707e-06
R427	2.8840191207351113e-06
R536	2.7724459426342006e-06
R274	2.7568519850881283e-06
R211	2.75098644326472e-06
R362	2.5445885250397355e-06
R539	2.3750318353217917e-06
R236	2.200520915332083e-06
R576	2.18236378023752e-06
R570	2.1738096122946544e-06
R560	2.1442240205911397e-06
R583	2.0547444641687835e-06
R535	1.8680475758886903e-06
R499	1.8665344136797302e-06
R275	1.8626966271921074e-06
R509	1.818210127989602e-06
R367	1.7696026274328672e-06
R206	1.7112206628842768e-06
R141	1.6748537657920287e-06
R515	1.669083131240697e-06
R554	1.6657103680686155e-06
R581	1.6616982921607343e-06
R139	1.6584899566008706e-06
R473	1.6478801034575743e-06
R504	1.6238262684292587e-06
R42	1.6214609884950637e-06
R557	1.5823556580309582e-06
R553	1.574385430914012e-06
R537	1.5136131096263184e-06
R561	1.4077102509737565e-06
R538	1.3574554938493328e-06
R273	1.3106835118739705e-06
R366	1.3070471575546728e-06
R460	1.2770521873182783e-06
R276	1.2214341065747215e-06
R250	1.1663998628150823e-06
R24	1.1447333604908284e-06
R15	1.1141492355071098e-06
R136	1.0856493950400532e-06
R225	1.0757393875312023e-06
R22	1.0734476248851873e-06
R215	1.0436943808387094e-06
R373	1.006243468170996e-06
R230	9.591332569853204e-07
R371	9.473540944411681e-07
R551	9.43624141240707e-07
R207	8.7326610978545e-07
R541	8.700920353670116e-07
R368	8.668289627697337e-07
R372	8.59928876161337e-07
R253	8.560973715623407e-07
R251	8.488067317761676e-07
R559	8.418751754350345e-07
R369	8.195452660446747e-07
R200	8.155193062903779e-07
R227	7.813637805014262e-07
R196	7.225005535327729e-07
R374	7.067960013274059e-07
R226	6.91805342455372e-07
R412	5.921139602665615e-07
R199	5.815859999507052e-07
R249	5.610167008224514e-07
R552	5.441644355285471e-07
R363	5.376643576545579e-07
R411	4.877114963812986e-07
R596	4.651798379116193e-07
R589	4.4513396924018605e-07
R587	4.398870717903307e-07
R356	4.342342004788581e-07
R152	4.3133245889706634e-07
R228	4.2664596213750504e-07
R217	4.192629248282025e-07
R365	4.034709447779241e-07
R514	3.9286588765938953e-07
R364	3.902911892881625e-07
R440	3.885298010992055e-07
R73	3.7591114121969445e-07
R565	3.55765185701451e-07
R271	3.479497830246577e-07
R590	3.2427598020078886e-07
R124	3.2375457333615587e-07
R586	3.1036639269740816e-07
R186	3.088423409550095e-07
R31	3.038496261791487e-07
R588	3.010966632139777e-07
R174	2.961668778471607e-07
R51	2.810346079647732e-07
R50	2.7930064810640236e-07
R28	2.7481515172377505e-07
R43	2.5471762982581914e-07
R312	2.5256206587284845e-07
R585	2.4926391288184097e-07
R75	2.4664886241911783e-07
R266	2.4488834144890325e-07
R574	2.4086811264046596e-07
R584	2.3635083618292077e-07
R370	2.2569837576853708e-07
R296	2.183404079718729e-07
R44	2.1622845292325423e-07
R77	2.047367796485595e-07
R72	1.986507877482739e-07
R496	1.9784378284768417e-07
R123	1.8651476189370076e-07
R185	1.8362274755494161e-07
R361	1.7550231164515294e-07
R501	1.501976907435261e-07
R439	1.429517640810336e-07
R122	1.4094623766185461e-07
R286	1.3669608121753688e-07
R497	1.3664120721466366e-07
R333	1.3314404709428853e-07
R465	1.2650922130469005e-07
R121	1.2539269801003234e-07
R184	1.2509981185062217e-07
R438	1.2357079036261821e-07
R332	1.2013827751334634e-07
R376	1.0965208443055723e-07
R46	1.0531391989416309e-07
R448	1.0064816229035949e-07
R10	9.913211563466475e-08
R447	9.411796033224621e-08
R12	9.323936217205969e-08
R74	9.205247760538737e-08
R520	9.063518343018025e-08
R533	9.014994322247814e-08
R9	8.815732154691683e-08
R47	8.626181816382988e-08
R450	7.984871377875197e-08
R527	6.810835068802992e-08
R479	6.381930267650239e-08
R490	5.6556180908571014e-08
R488	5.6053639639824026e-08
R487	5.604944451640898e-08
R453	5.594152014968262e-08
R76	5.244639839863109e-08
R526	4.905943631552372e-08
R523	4.378688211716571e-08
R120	4.049681986555821e-08
R597	3.7579276459638224e-08
R530	3.689205408557434e-08
R521	3.554806821205882e-08
R544	3.534375819472832e-08
R477	3.0216125602780555e-08
R445	2.8332972399530817e-08
R569	2.64963046878564e-08
R30	2.3151801145274072e-08
R474	2.2256995491240517e-08
R525	2.1635049446574273e-08
R582	2.0619299989800913e-08
R493	1.7893302844140158e-08
R572	1.7688428194000218e-08
R580	1.2883350512416905e-08
R500	1.1912114773298446e-08
R543	3.3744371799515e-09
R49	3.2652209258079113e-09
R85	3.1507838860021967e-09
R84	2.8877494722561637e-09
R531	2.38798169493568e-09
R441	1.714489441752155e-09
R451	1.6765905706678745e-09
R444	1.5643370803271016e-09
R573	1.3611207214856015e-09
R449	1.3570393244485833e-09
R550	1.3198712337603922e-09
R542	1.2766838840592709e-09
R563	1.1479089185639995e-09
R446	1.0303731237108667e-09
R578	8.441562955205282e-10
R443	7.231304763850209e-10
R13	5.972389584466387e-10
R568	5.601883840467538e-10
R11	5.531028512956229e-10
R442	5.232418315229733e-10
R571	3.7153253935802166e-10
R534	2.9771487576658183e-10
R566	9.919494241031929e-11
R3	0.0
R555	0.0
R8	0.0
R6	0.0
R564	0.0
R1	0.0
