# Supplementary material for: CHOGlycoNET: Comprehensive glycosylation reaction network for CHO cells
Source: Metab Eng. 2023 Mar;76:87–96. doi: 10.1016/j.ymben.2022.12.009 (PMC11132536; doi:10.1016/j.ymben.2022.12.009)
Supplement: Multimedia component 1 [file mmc1.zip › SupplMaterial/SupMat5_Distributions.xlsx]

## Sheet: LewisLab
	Mgat4A,4B,5			Mgat2			B3gnt2			B4galt1,2,3			St3gal3,4,6				WT
%Area	Glycan Name		%Area	Glycan Name		%Area	Glycan Name		%Area	Glycan Name		%Area	Glycan Structure	Glycan Name		%Area	Glycan Name
0.29			0.1			0			0.38			0.11				0.23	M3F
0.25			1.42	M3F		0.21	M3		0.16			0.41				0.2	A1
0.25			0.31			0.19	A1		0.16			1.13				0.12
0.35			0.31			0.05			0.81			12.6		A1F		0.17
0			0.18			0.09			7.36	A1FG1		0.06				0.72	A1F
0.17			1.13	A1F		0.38	A1F		6.23	A1		0.84				0.19	A2
0.77	A2		1.71			0.07			19.65	A1F		0.52				1.22	A2F
1.85	A2F		0.85			2.61			0.21			0.88				0.3
0.32	A1FG1		3.12			3.41	A2F		5.61	A2		3.58		M5		4.76	M5
3.7	M5		7.86			0.64			2.89	A2F		1.58				0.06
0.19	A2FG1		0.37			0.22			15.54	A2F		0.23				0.24
0.45	A2F		8.08	A1FG1		3.99	M5		4.08	A2F		1.42		A2FG1		0.1
1	A2F		0.59			0.03			6.52	A3F		2.68		A2FG1		0.4
0.57	A1G1S1		3.16	A1G1S1		0.24			2.84	A3F		0.19				1.43	A2FG1
0.16	M6		0.96			0.39			10.6	A3F		7.72		A2FG2		0.03
3.54	A2G2		43.55	A1FG1S1		11.77	A2G1S1		0.04			0.02				0.04
0.35	A2FG1S1		3.49			4.84			11.59	A4F		26.97		A2G2		0.29
3.78	A2FG2		1.86			2.33	M6		0.3			0.05				1.83	M6
5.55	A2FG1S1		0.17			3.07	A2FG1S1		0.75	M6		0.12				2.04	A2G2
0.21			0.02			1.37			0.12			0.4				0.23
5.43	A2G2S1		1.69			2.42	A2FG2		0.17			0.53		A3FG2		7.61	A2FG2
2.03	A2FG2S2(ac)		1.87			1.15	A2G2S1		0.22			0.41				0.27
1.58	A2FG2S1		3.98	A2FG2S1		0.98			0.35	A2FG1S1		0.01				1.7	A2G2S1
14.84	A2FG2S1		11.81	A2FG2S2		5.93	A2FG2S1		0.35	A3FG1S1		0.07				1.82	A2G2S1
0.14	A2FG2S2(ac)		0.01			4.48	A2G2S2		0.04			0.22		A2FG2S1		1.23	M7
0.25	A2FG2S2(ac)		0.09			19.03	A2FG2S2		0.71	A3FG1S1		3.24		A3FG3		2.71	A2FG1S1
3.32	A2G2S2		0.32			2.69			0.1			9.96		A3FG3		7.36	A2FG1S1
44.19	A2FG2S2		0.43			0.56			0.38	A4FG1S1		0.47				0.16
0.15	A3FG3S1		0.43			0.92			0.54	A4FG1S1		0.29				0.11
1.33	M9		0.05			3.31			0.03			0.04				2.89	A2G2S2
2.17	A3FG3S2		0.06			1.05	A3FG3S1		0.2			1.14		M9		0.03
0.25	M9		0			1	A3FG3S2		0.13			12.53		A4FG4		19.6	A2FG2S2
0.45	A4FG4S2					0.6			0.69	M9		2.54		A4FG4		0.76	A3FG3S1
0.08	A5FG5S2					0.76	A3FG3S2		0.27	M9		0.13				1.22	A3FG3S1
						0.71	M9					0.29		M9		0.06
						7.96	A3FG3S3					0.49				1.83	M9
						0.51	A4FG4S1					2.47		A5FG5		0.02
						2.19	A4FG4S2					1.42		A5FG5		1.84	A3FG3S2
						0.72						1.33		A6FG6		0.71	A3FG3S2
						2.17	A4FG4S3					0.46		A6FG6		1.65	A3FG3S2
						4.93	A4FG4S4					0.3		A6FG6		0.69	A4FG4S1
												0.12		A6FG6		0.06
												0.02				1.89	A3FG3S3
																6.05	A3FG3S3
																0.75
																1.57
																1.35
																0.08
																3.75	A4FG4S3
																2.45	A4FG4S3
																0.03
																7.84	A4FG4S4
																0.92	A5FG5S3
																1.16	A5FG5S3
																2.38	A5FG5S4
																0.1	A6FG6S3
																0.08	A6FG6S3
																0.71	A5FG5S4

## Sheet: KontoravdiLab
	Exp 1	Exp 2	Exp 3	Exp 4	Exp 5
Man6	21.4259	13.731	21.8911	20.2859	20.3484
Man5	12.5818	6.19686	11.4302	8.9462	15.9357
Man7	10.7369	10.606	9.12317	10.8177	11.5301
Man8	10.4288	14.3061	10.359	12.0593	10.9816
Man9	9.60658	13.3883	10.3072	10.8976	9.61767
A2F	4.77049	2.60555	3.34314	2.29456	6.80581
A3F	2.06536	1.37498	1.60584	0.971165	2.97444
A1F	1.51079	0.733836	0.888402	0.690544	2.96028
A2FG2S1	2.2317	3.39248	3.65601	3.76649	2.41014
A2FG2S2	1.36994	4.2127	2.28476	2.67538	2.01839
A2FG2	3.95024	1.77964	3.94402	3.21891	1.45549
A2FG1	2.59046	1.06137	1.75896	1.27911	1.11863
A2G2S1	1.30911	1.24395	1.94223	1.53797	1.08681
A3G3S1	0.826223	2.10161	1.62652	1.64324	0.875287
A3FG3	2.04167	1.50078	2.24402	2.24066	0.859204
A3FG3S2	0.384144	2.00936	0.916834	0.94662	0.660267
A4FG4	1.3127	1.53396	1.6232	1.72244	0.616214
A1FG1	0.955929	0	0	0	0.596636
A3FG3S3	0	1.84907	0.477433	0.548083	0.553806
A4FG4S1	0.499516	1.82906	1.1081	0.986853	0.545241
A2	0.276337	0.143536	0	0	0.483881
A2G2S2	0.293558	0.857837	0.559405	0.579966	0.47077
A4FG4S2	0.241795	2.00802	0.725565	0.661698	0.423571
Man4AFG	0.680688	0.513226	0	0	0.404866
A2G2	1.62527	0.449491	0.994498	1.60922	0.371477
Man5A	0.516738	0.252863	0.43017	0.360075	0.367281
Man5F	0	0.0684182	0	0.260883	0.365009
A4FG4S3	0	1.62099	0.398661	0.393729	0.329347
A2G1	1.42976	0	0.856038	1.74429	0.296307
Man5A1G1	0.736632	0.445045	0.604945	0.549601	0.295783
A3G3S1	0.328498	0.547168	0.549805	0.473183	0.291587
A1G1	0.646843	0.137251	0	0.682941	0.265715
A4FG4S4	0	1.1238	0	0	0.26082
m/z.2489	0	0	0.36469	0.406634	0.257324
Man4F	0	0	0	0	0.252954
m/z.2285	0	0	0.345243	0.347423	0.238794
Man5AGS1	0.28868	0.430045	0.451094	0	0.229005
A5FG5S3	0	0.874911	0	0	0.228305
A3G3S1	0.602943	0.33717	0.594976	0.857732	0.217117
A3FG2	0.528683	0.318465	0	0	0
GlcMan9	0.81587	1.94275	1.04705	1.03797	0
A5FG5	0.38942	0.837945	0.517804	0.556433	0
A1FG1	0	0.407634	0	0	0
A4G4S1	0	0.467218	0.313981	0.302635	0
A5FG5S1	0	0.759567	0.399399	0.355014	0
m/z.3258	0	0	0.316442	0	0
m/z.2301	0	0	0	0.259365	0
m/z.2938	0	0	0	0.236845	0
-	0	0	0	0.795555	0
