# Supplementary material for: CHOGlycoNET: Comprehensive glycosylation reaction network for CHO cells
Source: Metab Eng. 2023 Mar;76:87–96. doi: 10.1016/j.ymben.2022.12.009 (PMC11132536; doi:10.1016/j.ymben.2022.12.009)
Supplement: Multimedia component 1 [file mmc1.zip › SupplMaterial/SupMat6_UMAP_ML.py]

##########################################################

# UMAP dimensionality reduction

##########################################################
# Note: Due to stochasticity, results might slightly differ between different systems and runs

# Import libraries
import pandas as pd
import umap
import matplotlib.pyplot as plt
import sklearn.cluster as cluster
from sklearn.preprocessing import LabelEncoder

# Import Data
df = pd.read_csv('.../Partition.csv', index_col=[0], header=None)
df = df.T

# Pre-process data
DifClasses = df[['Protein', 'CellLine', 'Dataset']]
df.index = df['Sample']
DifClasses.index = df['Dataset']
df = df.drop(['Sample', 'Protein', 'CellLine', 'Dataset'], axis=1)

# Run the UMAP dimensionality reduction
reducer = umap.UMAP(n_neighbors=15, min_dist=0, random_state=42, metric='euclidean')
embedding = pd.DataFrame(reducer.fit_transform(df), columns=['umap_1', 'umap_2'])

# Encode the data for the plots
encoder = LabelEncoder()
f1, ax1 = plt.subplots()
ax1.scatter(embedding['umap_1'], embedding['umap_2'], c=encoder.fit_transform(DifClasses['Dataset']), s=25)
ax1.set_xlabel('umap_1', fontsize = 15)
ax1.set_ylabel('umap_2', fontsize = 15)
ax1.set_title('UMAP reduction - CLASSIFICATION', fontsize=20)

# Run the KMEANS clustering
kmeans_labels = cluster.KMeans(n_clusters=7).fit_predict(embedding)

# Plot the clusters of KMEANS
f2, ax2 = plt.subplots()
ax2.scatter(embedding['umap_1'], embedding['umap_2'], c=kmeans_labels)
ax2.set_xlabel('umap_1', fontsize = 15)
ax2.set_ylabel('umap_2', fontsize = 15)
ax2.set_title('UMAP reduction - KMEANS clustering', fontsize=20)

##########################################################

# ML-based reconstruction of UMAP latent components

##########################################################
# Note: Due to stochasticity, results might slightly differ between different systems and runs

# Import required libraries
from sklearn.linear_model import Lasso, ElasticNet, Ridge
from sklearn.model_selection import GridSearchCV
from sklearn.model_selection import train_test_split
from sklearn.metrics import r2_score
from sklearn.ensemble import RandomForestRegressor
from sklearn.model_selection import RepeatedKFold

# Silence the warnings
import sys
import warnings
if not sys.warnoptions:
    warnings.simplefilter("ignore")

# Hold-out some data for testing
X_val, X_test, y_val, y_test = train_test_split(df, embedding,
                                                test_size=0.3,
                                                random_state=102,
                                                shuffle=True) #shuffle is VERY important because the samples are in series for each project
# Define the cross-validation
cv = RepeatedKFold(n_splits=10, n_repeats=5)

# Define the gridsearch function for evaluating model's performance
def grid_fn(model, model_param, X_val, y_val):
    search = GridSearchCV(model, model_param,
                          cv=cv,
                          n_jobs=-1,
                          verbose=0,
                          refit= 'r2',#neg_mean_squared_error',
                          scoring=['r2', 'neg_mean_squared_error'])

    # Fit the gridsearch
    search.fit(X_val, y_val)

    # Extract the best model and its score
    best_model = search.best_estimator_
    best_score = search.best_score_

    # Fit the best model to all data before exporting it
    best_model.fit(X_val, y_val)

    return(best_model, best_score, search)

# Define the models to test
ls = Lasso(random_state=101)
en = ElasticNet(random_state=101)
rd = Ridge(random_state=101)
rf = RandomForestRegressor(random_state=101)

# Define the ranges of the parameters tested for each model
# Lasso
ls_param = {'alpha': [0.1, 0.3, 0.5, 0.7, 1],
            'max_iter': [100, 500, 1000, 5000]}
# Ridge
rd_param = {'alpha': [0.1, 0.3, 0.5, 0.7, 1],
            'max_iter': [100, 500, 1000, 5000]}
# ElasticNet
en_param = {'alpha': [0, 0.1, 0.3, 0.5, 0.7, 1],
            'max_iter': [100, 500, 1000, 5000],
            'l1_ratio':[0, 0.1, 0.3, 0.5, 0.7, 1]}
# RandomForest
rf_param = {'n_estimators': [50, 100, 500],
            'min_samples_split': [2, 4, 10],
            'min_samples_leaf': [1, 3, 5]}

# Run the gridsearch for each model
best_ls, best_score_ls, search_ls = grid_fn(ls, ls_param, X_val, y_val)
best_en, best_score_en, search_en = grid_fn(en, en_param, X_val, y_val)
best_rd, best_score_rd, search_rd = grid_fn(rd, rd_param, X_val, y_val)
best_rf, best_score_rf, search_rf = grid_fn(rf, rf_param, X_val, y_val)

# Print the models' scores
print(best_score_ls, best_score_en, best_score_rd, best_score_rf)

# Print the test score of the best model (RF)
print(r2_score(y_test, best_rf.predict(X_test)))

# Fit to the entire dataset
best_rf, best_score_rf, search_rf = grid_fn(rf, rf_param, df, embedding)

# Extract the importance table and sort it
imp_rf = pd.DataFrame(search_rf.best_estimator_.feature_importances_.T, index=df.columns, columns=['importance'])
imp_rf = imp_rf.sort_values(by=['importance'], axis=0, ascending=False)

# Export the table
imp_rf.to_csv('.../ReactionsImportance.csv')
